# Supplementary material for: Crystal structures of four thio­glycosides involving carbamimido­thio­ate groups
Source: Acta Crystallogr E Crystallogr Commun. 2024 Jul 9;80(Pt 8):829–39. doi: 10.1107/S2056989024006455 (PMC11299743; doi:10.1107/S2056989024006455)
Supplement: Supplementary file 1 [file e-80-00829-sup1.cif]

##############################################################################
#                                                                            #
# This CIF contains the data in a paper accepted for publication in          #
# Acta Crystallographica Section E. It conforms to the requirements of       #
# Notes for Authors for Acta Crystallographica Section E, and has been       #
# peer reviewed under the auspices of the IUCr Commission on Journals.       #
#                                                                            #
# Full details of the Crystallographic Information File format               #
# are given in the paper "The Crystallographic Information File (CIF):       #
# a New Standard Archive File for Crystallography" by S. R. Hall, F. H.      #
# Allen and I. D. Brown [Acta Cryst. (1991), A47, 655-685].                  #
#                                                                            #
# The current version of the core CIF dictionary is obtainable from          #
# ftp://ftp.iucr.org/pub/cif_core.dic.                                       #
#                                                                            #
# Software is freely available for graphical display of the structure(s)     #
# in this CIF. For information consult the CIF software page                 #
# http://www.iucr.org/resources/cif/software.                                #
#                                                                            #
# This file may be used for bona fide research purposes within the           #
# scientific community so long as proper attribution is given to the journal # 
# article from which it was obtained.                                        #
#                                                                            #
##############################################################################
data_5a
_audit_creation_method     'SHELXL-2019/3'
_chemical_name_systematic
;
2',3',4',6'-Tetra-<i>O</i>-acetyl-\b-<i>D</i>-glucopyranosyl
<i>N</i>'-cyano-<i>N</i>-phenylcarbamimidothioate
;
_chemical_name_common     ?
_chemical_formula_moiety     'C22 H25 N3 O9 S'
_chemical_formula_sum     'C22 H25 N3 O9 S'
_chemical_formula_iupac     'C22 H25 N3 O9 S'
_chemical_formula_weight     507.51
_chemical_melting_point     ?
_chemical_absolute_configuration     ad
_space_group_crystal_system     orthorhombic
_space_group_name_H-M_alt     'P 21 21 21'
_space_group_name_Hall     'P 2ac 2ab'
loop_
    _space_group_symop_operation_xyz
    'x, y, z'
    '-x+1/2, -y, z+1/2'
    '-x, y+1/2, -z+1/2'
    'x+1/2, -y+1/2, -z'
_cell_length_a     7.11266(11)
_cell_length_b     13.76500(18)
_cell_length_c     24.3850(3)
_cell_angle_alpha     90
_cell_angle_beta     90
_cell_angle_gamma     90
_cell_volume     2387.44(6)
_cell_formula_units_Z     4
_cell_measurement_reflns_used     133018
_cell_measurement_theta_min     2.2110
_cell_measurement_theta_max     45.0590
_cell_measurement_temperature     100(2)
_exptl_crystal_description     tablet
_exptl_crystal_colour     colourless
_exptl_crystal_size_max     0.22
_exptl_crystal_size_mid     0.20
_exptl_crystal_size_min     0.12
_exptl_crystal_density_diffrn     1.412
_exptl_crystal_density_meas     ?
_exptl_crystal_density_method     ?
_exptl_crystal_F_000     1064
_exptl_absorpt_coefficient_mu     0.193
_exptl_absorpt_correction_type     multi-scan
_exptl_absorpt_process_details
;
(CrysAlisPro; Rigaku OD, 2023)
;
_exptl_absorpt_correction_T_min     0.87330
_exptl_absorpt_correction_T_max     1.00000
_diffrn_ambient_temperature     99.9(8)
_diffrn_source     'micro-focus sealed X-ray tube'
_diffrn_radiation_type     'Mo K\a'
_diffrn_radiation_wavelength     0.71073
_diffrn_radiation_monochromator     mirror
_diffrn_measurement_device_type     'XtaLAB Synergy'
_diffrn_measurement_device     'four-circle diffractometer'
_diffrn_measurement_method     '\w scans'
_diffrn_detector     'Hybrid Pixel Array Detector'
_diffrn_detector_area_resol_mean     10.0000
_diffrn_reflns_number     316930
_diffrn_reflns_av_R_equivalents     0.0740
_diffrn_reflns_av_unetI/netI     0.0215
_diffrn_reflns_theta_min     2.231
_diffrn_reflns_theta_max     44.912
_diffrn_reflns_theta_full     44.000
_diffrn_measured_fraction_theta_max     0.999
_diffrn_measured_fraction_theta_full     0.999
_diffrn_reflns_limit_h_min     -14
_diffrn_reflns_limit_h_max     14
_diffrn_reflns_limit_k_min     -27
_diffrn_reflns_limit_k_max     27
_diffrn_reflns_limit_l_min     -48
_diffrn_reflns_limit_l_max     48
_diffrn_radiation_probe     x-ray
_refine_special_details     ?
_reflns_number_total     19593
_reflns_number_gt     17947
_reflns_threshold_expression     'I > 2\s(I)'
_refine_ls_structure_factor_coef     Fsqd
_refine_ls_matrix_type     full
_refine_ls_R_factor_all     0.0329
_refine_ls_R_factor_gt     0.0286
_refine_ls_wR_factor_gt     0.0763
_refine_ls_wR_factor_ref     0.0787
_refine_ls_goodness_of_fit_ref     1.056
_refine_ls_restrained_S_all     1.056
_refine_ls_number_reflns     19593
_refine_ls_number_parameters     338
_refine_ls_number_restraints     6
_refine_ls_hydrogen_treatment     mixed
_refine_ls_weighting_scheme     calc
_refine_ls_weighting_details
              'w=1/[\s^2^(Fo^2^)+(0.0480P)^2^+0.0766P] where P=(Fo^2^+2Fc^2^)/3'
_atom_sites_solution_hydrogens     mixed
_atom_sites_solution_primary     dual
_atom_sites_solution_secondary     ?
_refine_ls_shift/su_max     0.001
_refine_ls_shift/su_mean     0.000
_refine_diff_density_max     0.482
_refine_diff_density_min     -0.210
_refine_ls_extinction_method     none
_refine_ls_extinction_coef     .
_refine_ls_abs_structure_details
;
Flack <i>x</i> determined using 7711 quotients
[(<i>I</i>^+^)-(<i>I</i>^-^)]/[(<i>I</i>^+^)+(<i>I</i>^-^)]
(Parsons <i>et al.</i>,  2013)
;
_refine_ls_abs_structure_Flack     0.000(9)
loop_
    _atom_type_symbol
    _atom_type_description
    _atom_type_scat_dispersion_real
    _atom_type_scat_dispersion_imag
    _atom_type_scat_source
    'C' 'C' 0.0033 0.0016
                         'International Tables Vol C Tables 4.2.6.8 and 6.1.1.4'
    'H' 'H' 0.0000 0.0000
                         'International Tables Vol C Tables 4.2.6.8 and 6.1.1.4'
    'N' 'N' 0.0061 0.0033
                         'International Tables Vol C Tables 4.2.6.8 and 6.1.1.4'
    'O' 'O' 0.0106 0.0060
                         'International Tables Vol C Tables 4.2.6.8 and 6.1.1.4'
    'S' 'S' 0.1246 0.1234
                         'International Tables Vol C Tables 4.2.6.8 and 6.1.1.4'
_computing_data_collection
;
CrysAlisPro 1.171.42.79a (Rigaku OD, 2023)
;
_computing_cell_refinement
;
CrysAlisPro 1.171.42.79a (Rigaku OD, 2023)
;
_computing_data_reduction
;
CrysAlisPro 1.171.42.79a (Rigaku OD, 2023)
;
_computing_structure_solution
;
<i>SHELXT</i> (Sheldrick, 2015a)
;
_computing_structure_refinement
;
<i>SHELXL2019/3</i> (Sheldrick, 2015b)
;
_computing_molecular_graphics
;
XP, Version 5.1 (Bruker, 1998)
;
_computing_publication_material
;
<i>SHELXL2019/3</i> (Sheldrick, 2015b)
;
loop_
    _atom_site_type_symbol
    _atom_site_label
    _atom_site_fract_x
    _atom_site_fract_y
    _atom_site_fract_z
    _atom_site_U_iso_or_equiv
    _atom_site_adp_type
    _atom_site_calc_flag
    _atom_site_occupancy
    _atom_site_disorder_assembly
    _atom_site_disorder_group
    C C1 0.67902(9) 0.49177(4) 0.30041(2) 0.01352(8) Uani d 1 . .
    H H1 0.607670 0.469895 0.267301 0.016 Uiso calc 1 . .
    C C2 0.59604(9) 0.44485(4) 0.35209(2) 0.01403(8) Uani d 1 . .
    H H2 0.681305 0.455499 0.384141 0.017 Uiso calc 1 . .
    C C3 0.40161(9) 0.48626(4) 0.36397(2) 0.01407(8) Uani d 1 . .
    H H3 0.309321 0.461262 0.336444 0.017 Uiso calc 1 . .
    O O3 0.34163(8) 0.46062(4) 0.41825(2) 0.01747(8) Uani d 1 . .
    O O8 0.18714(14) 0.32864(5) 0.38655(3) 0.02920(16) Uani d 0.915(2) A 1
    C C9 0.22538(12) 0.38311(5) 0.42355(3) 0.01913(13) Uani d 0.915(2) A 1
    C C10 0.15689(18) 0.37581(8) 0.48172(5) 0.0293(2) Uani d 0.915(2) A 1
    H H10A 0.243788 0.335424 0.503006 0.044 Uiso calc 0.915(2) A 1
    H H10B 0.031472 0.346335 0.482175 0.044 Uiso calc 0.915(2) A 1
    H H10C 0.150750 0.440894 0.497907 0.044 Uiso calc 0.915(2) A 1
    O O8' 0.0406(10) 0.4496(6) 0.4126(3) 0.0240(13) Uiso d 0.085(2) A 2
    C C9' 0.1765(11) 0.4345(6) 0.4407(3) 0.0173(12) Uiso d 0.085(2) A 2
    C C10' 0.1820(15) 0.3951(8) 0.4982(4) 0.0233(17) Uiso d 0.085(2) A 2
    H H10D 0.289209 0.423227 0.517864 0.035 Uiso calc 0.085(2) A 2
    H H10E 0.195208 0.324269 0.497011 0.035 Uiso calc 0.085(2) A 2
    H H10F 0.065248 0.412132 0.517263 0.035 Uiso calc 0.085(2) A 2
    C C4 0.40567(8) 0.59702(4) 0.36240(2) 0.01314(7) Uani d 1 . .
    H H4 0.484944 0.622506 0.393062 0.016 Uiso calc 1 . .
    C C5 0.48523(9) 0.63045(4) 0.30735(2) 0.01386(8) Uani d 1 . .
    H H5 0.409177 0.601467 0.276990 0.017 Uiso calc 1 . .
    C C6 0.49213(9) 0.73964(4) 0.30034(3) 0.01568(9) Uani d 1 . .
    H H6A 0.573273 0.756840 0.268815 0.019 Uiso calc 1 . .
    H H6B 0.364335 0.765314 0.293363 0.019 Uiso calc 1 . .
    C C7 0.63786(13) 0.27985(5) 0.37910(3) 0.02216(13) Uani d 1 . .
    C C8 0.62011(18) 0.17779(6) 0.35875(4) 0.0324(2) Uani d 1 . .
    H H8A 0.493557 0.167691 0.343918 0.049 Uiso calc 1 . .
    H H8B 0.641808 0.132528 0.389119 0.049 Uiso calc 1 . .
    H H8C 0.713332 0.166268 0.329882 0.049 Uiso calc 1 . .
    C C11 0.16447(10) 0.66570(5) 0.41830(3) 0.01716(9) Uani d 1 . .
    C C12 -0.04426(12) 0.68034(7) 0.42059(4) 0.02455(13) Uani d 1 . .
    H H11A -0.087665 0.708723 0.385980 0.037 Uiso calc 1 . .
    H H11B -0.075191 0.724242 0.450918 0.037 Uiso calc 1 . .
    H H11C -0.106371 0.617621 0.426385 0.037 Uiso calc 1 . .
    C C13 0.58837(10) 0.87774(4) 0.35053(3) 0.01704(9) Uani d 1 . .
    C C14 0.65175(12) 0.91368(5) 0.40561(3) 0.02219(12) Uani d 1 . .
    H H14A 0.664811 0.858562 0.430759 0.033 Uiso calc 1 . .
    H H14B 0.558608 0.959336 0.420204 0.033 Uiso calc 1 . .
    H H14C 0.773211 0.946622 0.401839 0.033 Uiso calc 1 . .
    C C15 0.93811(8) 0.42870(4) 0.22430(2) 0.01206(7) Uani d 1 . .
    C C16 1.00819(10) 0.26983(4) 0.23998(3) 0.01645(9) Uani d 1 . .
    C C21 0.87594(8) 0.50362(4) 0.13364(2) 0.01345(8) Uani d 1 . .
    C C22 0.84654(10) 0.41959(5) 0.10275(3) 0.01692(9) Uani d 1 . .
    H H22 0.840788 0.357998 0.120248 0.020 Uiso calc 1 . .
    C C23 0.82570(12) 0.42666(6) 0.04608(3) 0.02085(11) Uani d 1 . .
    H H23 0.807747 0.369485 0.024898 0.025 Uiso calc 1 . .
    C C24 0.83094(14) 0.51651(7) 0.02030(3) 0.02580(14) Uani d 1 . .
    H H24 0.817216 0.520920 -0.018375 0.031 Uiso calc 1 . .
    C C25 0.85640(16) 0.59990(6) 0.05146(3) 0.02884(16) Uani d 1 . .
    H H25 0.858150 0.661515 0.033920 0.035 Uiso calc 1 . .
    C C26 0.87938(13) 0.59439(5) 0.10806(3) 0.02130(11) Uani d 1 . .
    H H26 0.897212 0.651772 0.129069 0.026 Uiso calc 1 . .
    S S1 0.92163(2) 0.45177(2) 0.29580(2) 0.01623(3) Uani d 1 . .
    O O1 0.67426(7) 0.59454(3) 0.30422(2) 0.01441(7) Uani d 1 . .
    O O2 0.58121(9) 0.34328(3) 0.34013(2) 0.01906(8) Uani d 1 . .
    O O4 0.21602(7) 0.63100(4) 0.36817(2) 0.01543(7) Uani d 1 . .
    O O6 0.56703(8) 0.78073(3) 0.35006(2) 0.01623(7) Uani d 1 . .
    O O7 0.69457(18) 0.30441(5) 0.42334(3) 0.0405(2) Uani d 1 . .
    O O9 0.27345(10) 0.68139(5) 0.45493(3) 0.02604(11) Uani d 1 . .
    O O10 0.55671(11) 0.92843(4) 0.31108(3) 0.02551(11) Uani d 1 . .
    N N1 0.89858(8) 0.50367(3) 0.19144(2) 0.01386(7) Uani d 1 . .
    H H01 0.898(2) 0.5583(11) 0.2072(6) 0.028(4) Uiso d 1 . .
    N N2 0.98973(8) 0.34357(4) 0.20540(2) 0.01468(7) Uani d 1 . .
    N N3 1.02603(12) 0.19911(5) 0.26556(3) 0.02431(12) Uani d 1 . .
loop_
    _atom_site_aniso_label
    _atom_site_aniso_U_11
    _atom_site_aniso_U_22
    _atom_site_aniso_U_33
    _atom_site_aniso_U_12
    _atom_site_aniso_U_13
    _atom_site_aniso_U_23
    C1 0.0178(2) 0.01183(17) 0.01096(17) 0.00272(15) -0.00130(15) -0.00107(14)
    C2 0.0204(2) 0.00989(16) 0.01183(17) 0.00177(16) -0.00138(16) -0.00075(13)
    C3 0.0183(2) 0.01066(17) 0.01323(18) -0.00019(15) -0.00076(16) -0.00004(14)
    O3 0.0228(2) 0.01426(16) 0.01539(16) -0.00305(15) 0.00414(15) -0.00120(13)
    O8 0.0446(4) 0.0185(2) 0.0244(3) -0.0130(3) -0.0016(3) 0.0010(2)
    C9 0.0250(3) 0.0126(2) 0.0198(3) -0.0017(2) 0.0019(2) 0.00355(19)
    C10 0.0409(5) 0.0214(3) 0.0256(4) -0.0045(3) 0.0118(4) 0.0057(3)
    C4 0.01485(19) 0.01058(16) 0.01398(18) 0.00118(14) -0.00102(15) -0.00005(14)
    C5 0.0158(2) 0.01188(17) 0.01390(18) 0.00211(15) -0.00130(16) 0.00081(14)
    C6 0.0188(2) 0.01234(18) 0.0159(2) 0.00268(16) -0.00159(18) 0.00251(15)
    C7 0.0364(4) 0.0122(2) 0.0179(2) 0.0047(2) 0.0072(2) 0.00379(17)
    C8 0.0528(6) 0.0112(2) 0.0332(4) 0.0038(3) 0.0116(4) 0.0020(2)
    C11 0.0204(2) 0.0134(2) 0.0176(2) 0.00282(18) 0.00212(19) 0.00011(16)
    C12 0.0197(3) 0.0261(3) 0.0278(3) 0.0027(2) 0.0066(2) 0.0009(3)
    C13 0.0180(2) 0.01118(18) 0.0219(2) 0.00189(16) -0.00122(19) 0.00177(16)
    C14 0.0245(3) 0.0162(2) 0.0259(3) 0.0002(2) -0.0045(2) -0.0019(2)
    C15 0.01312(18) 0.00960(15) 0.01346(17) 0.00101(13) -0.00051(14)
                                                                    -0.00093(13)
    C16 0.0212(2) 0.01096(18) 0.0171(2) 0.00392(17) 0.00095(19) 0.00014(15)
    C21 0.01434(19) 0.01211(17) 0.01390(18) 0.00085(14) 0.00055(15) 0.00071(14)
    C22 0.0216(2) 0.0149(2) 0.0143(2) -0.00132(18) -0.00154(18) -0.00077(16)
    C23 0.0257(3) 0.0224(3) 0.0144(2) -0.0003(2) -0.0011(2) -0.00121(19)
    C24 0.0355(4) 0.0277(3) 0.0142(2) 0.0006(3) 0.0007(2) 0.0038(2)
    C25 0.0463(5) 0.0212(3) 0.0190(3) 0.0003(3) 0.0002(3) 0.0072(2)
    C26 0.0317(3) 0.0137(2) 0.0184(2) 0.0010(2) 0.0007(2) 0.00354(18)
    S1 0.01891(6) 0.01705(6) 0.01272(5) 0.00635(5) -0.00441(4) -0.00329(4)
    O1 0.01621(16) 0.01094(14) 0.01608(16) 0.00274(12) 0.00068(13) 0.00052(12)
    O2 0.0298(2) 0.00939(14) 0.01796(17) 0.00238(15) -0.00270(18) -0.00127(13)
    O4 0.01475(16) 0.01583(16) 0.01572(17) 0.00233(13) -0.00017(13) -0.00029(13)
    O6 0.02063(19) 0.01058(14) 0.01749(17) 0.00061(13) -0.00200(15) 0.00184(12)
    O7 0.0826(7) 0.0213(2) 0.0174(2) 0.0096(3) -0.0058(3) 0.00543(19)
    O9 0.0288(3) 0.0292(3) 0.0201(2) 0.0075(2) -0.0032(2) -0.0089(2)
    O10 0.0360(3) 0.01366(17) 0.0269(2) 0.00210(19) -0.0068(2) 0.00636(17)
    N1 0.01859(19) 0.00905(14) 0.01394(16) 0.00104(13) -0.00146(14) -0.00041(12)
    N2 0.01933(19) 0.00998(14) 0.01473(17) 0.00311(14) 0.00178(16) -0.00016(13)
    N3 0.0364(3) 0.0139(2) 0.0227(2) 0.0072(2) 0.0012(2) 0.00323(18)
_geom_special_details     ?
loop_
    _geom_bond_atom_site_label_1
    _geom_bond_atom_site_label_2
    _geom_bond_site_symmetry_2
    _geom_bond_distance
    _geom_bond_publ_flag
    C1 O1 . 1.4180(7) ?
    C1 C2 . 1.5343(8) ?
    C1 S1 . 1.8148(6) y
    C1 H1 . 1.0000 ?
    C2 O2 . 1.4321(7) ?
    C2 C3 . 1.5236(9) ?
    C2 H2 . 1.0000 ?
    C3 O3 . 1.4347(8) ?
    C3 C4 . 1.5254(8) ?
    C3 H3 . 1.0000 ?
    O3 C9' . 1.345(8) ?
    O3 C9 . 1.3560(9) ?
    O8 C9 . 1.2042(11) ?
    C9 C10 . 1.5033(12) ?
    C10 H10A . 0.9800 ?
    C10 H10B . 0.9800 ?
    C10 H10C . 0.9800 ?
    O8' C9' . 1.204(10) ?
    C9' C10' . 1.504(12) ?
    C10' H10D . 0.9800 ?
    C10' H10E . 0.9800 ?
    C10' H10F . 0.9800 ?
    C4 O4 . 1.4346(8) ?
    C4 C5 . 1.5276(8) ?
    C4 H4 . 1.0000 ?
    C5 O1 . 1.4345(8) ?
    C5 C6 . 1.5135(8) ?
    C5 H5 . 1.0000 ?
    C6 O6 . 1.4400(8) ?
    C6 H6A . 0.9900 ?
    C6 H6B . 0.9900 ?
    C7 O7 . 1.2004(11) ?
    C7 O2 . 1.3519(9) ?
    C7 C8 . 1.4952(11) ?
    C8 H8A . 0.9800 ?
    C8 H8B . 0.9800 ?
    C8 H8C . 0.9800 ?
    C11 O9 . 1.2022(10) ?
    C11 O4 . 1.3627(8) ?
    C11 C12 . 1.4993(11) ?
    C12 H11A . 0.9800 ?
    C12 H11B . 0.9800 ?
    C12 H11C . 0.9800 ?
    C13 O10 . 1.2094(9) ?
    C13 O6 . 1.3440(8) ?
    C13 C14 . 1.5007(11) ?
    C14 H14A . 0.9800 ?
    C14 H14B . 0.9800 ?
    C14 H14C . 0.9800 ?
    C15 N2 . 1.3117(7) y
    C15 N1 . 1.3365(7) y
    C15 S1 . 1.7759(6) y
    C16 N3 . 1.1632(9) ?
    C16 N2 . 1.3260(8) y
    C21 C22 . 1.3962(9) ?
    C21 C26 . 1.3967(9) ?
    C21 N1 . 1.4187(8) y
    C22 C23 . 1.3932(9) ?
    C22 H22 . 0.9500 ?
    C23 C24 . 1.3879(11) ?
    C23 H23 . 0.9500 ?
    C24 C25 . 1.3884(13) ?
    C24 H24 . 0.9500 ?
    C25 C26 . 1.3919(11) ?
    C25 H25 . 0.9500 ?
    C26 H26 . 0.9500 ?
    N1 H01 . 0.845(15) ?
loop_
    _geom_angle_atom_site_label_1
    _geom_angle_atom_site_label_2
    _geom_angle_atom_site_label_3
    _geom_angle_site_symmetry_1
    _geom_angle_site_symmetry_3
    _geom_angle
    _geom_angle_publ_flag
    O1 C1 C2 . . 110.91(5) ?
    O1 C1 S1 . . 109.24(4) ?
    C2 C1 S1 . . 106.79(4) ?
    O1 C1 H1 . . 109.9 ?
    C2 C1 H1 . . 109.9 ?
    S1 C1 H1 . . 109.9 ?
    O2 C2 C3 . . 109.70(5) ?
    O2 C2 C1 . . 105.78(5) ?
    C3 C2 C1 . . 110.36(5) ?
    O2 C2 H2 . . 110.3 ?
    C3 C2 H2 . . 110.3 ?
    C1 C2 H2 . . 110.3 ?
    O3 C3 C2 . . 110.69(5) ?
    O3 C3 C4 . . 105.95(5) ?
    C2 C3 C4 . . 110.61(5) ?
    O3 C3 H3 . . 109.8 ?
    C2 C3 H3 . . 109.8 ?
    C4 C3 H3 . . 109.8 ?
    C9' O3 C3 . . 134.5(3) ?
    C9 O3 C3 . . 117.56(5) ?
    O8 C9 O3 . . 123.80(7) ?
    O8 C9 C10 . . 126.31(8) ?
    O3 C9 C10 . . 109.88(7) ?
    C9 C10 H10A . . 109.5 ?
    C9 C10 H10B . . 109.5 ?
    H10A C10 H10B . . 109.5 ?
    C9 C10 H10C . . 109.5 ?
    H10A C10 H10C . . 109.5 ?
    H10B C10 H10C . . 109.5 ?
    O8' C9' O3 . . 115.0(7) ?
    O8' C9' C10' . . 127.9(8) ?
    O3 C9' C10' . . 117.0(7) ?
    C9' C10' H10D . . 109.5 ?
    C9' C10' H10E . . 109.5 ?
    H10D C10' H10E . . 109.5 ?
    C9' C10' H10F . . 109.5 ?
    H10D C10' H10F . . 109.5 ?
    H10E C10' H10F . . 109.5 ?
    O4 C4 C3 . . 107.79(5) ?
    O4 C4 C5 . . 109.65(5) ?
    C3 C4 C5 . . 109.28(5) ?
    O4 C4 H4 . . 110.0 ?
    C3 C4 H4 . . 110.0 ?
    C5 C4 H4 . . 110.0 ?
    O1 C5 C6 . . 107.81(5) ?
    O1 C5 C4 . . 106.87(5) ?
    C6 C5 C4 . . 114.23(5) ?
    O1 C5 H5 . . 109.3 ?
    C6 C5 H5 . . 109.3 ?
    C4 C5 H5 . . 109.3 ?
    O6 C6 C5 . . 107.87(5) ?
    O6 C6 H6A . . 110.1 ?
    C5 C6 H6A . . 110.1 ?
    O6 C6 H6B . . 110.1 ?
    C5 C6 H6B . . 110.1 ?
    H6A C6 H6B . . 108.4 ?
    O7 C7 O2 . . 123.37(7) ?
    O7 C7 C8 . . 126.24(7) ?
    O2 C7 C8 . . 110.39(7) ?
    C7 C8 H8A . . 109.5 ?
    C7 C8 H8B . . 109.5 ?
    H8A C8 H8B . . 109.5 ?
    C7 C8 H8C . . 109.5 ?
    H8A C8 H8C . . 109.5 ?
    H8B C8 H8C . . 109.5 ?
    O9 C11 O4 . . 123.78(7) ?
    O9 C11 C12 . . 125.91(7) ?
    O4 C11 C12 . . 110.31(7) ?
    C11 C12 H11A . . 109.5 ?
    C11 C12 H11B . . 109.5 ?
    H11A C12 H11B . . 109.5 ?
    C11 C12 H11C . . 109.5 ?
    H11A C12 H11C . . 109.5 ?
    H11B C12 H11C . . 109.5 ?
    O10 C13 O6 . . 123.05(7) ?
    O10 C13 C14 . . 125.28(6) ?
    O6 C13 C14 . . 111.66(6) ?
    C13 C14 H14A . . 109.5 ?
    C13 C14 H14B . . 109.5 ?
    H14A C14 H14B . . 109.5 ?
    C13 C14 H14C . . 109.5 ?
    H14A C14 H14C . . 109.5 ?
    H14B C14 H14C . . 109.5 ?
    N2 C15 N1 . . 122.54(5) ?
    N2 C15 S1 . . 121.55(4) ?
    N1 C15 S1 . . 115.89(4) ?
    N3 C16 N2 . . 172.95(7) ?
    C22 C21 C26 . . 120.18(6) ?
    C22 C21 N1 . . 123.61(5) ?
    C26 C21 N1 . . 116.19(5) ?
    C23 C22 C21 . . 119.55(6) ?
    C23 C22 H22 . . 120.2 ?
    C21 C22 H22 . . 120.2 ?
    C24 C23 C22 . . 120.58(7) ?
    C24 C23 H23 . . 119.7 ?
    C22 C23 H23 . . 119.7 ?
    C23 C24 C25 . . 119.49(7) ?
    C23 C24 H24 . . 120.3 ?
    C25 C24 H24 . . 120.3 ?
    C24 C25 C26 . . 120.86(7) ?
    C24 C25 H25 . . 119.6 ?
    C26 C25 H25 . . 119.6 ?
    C25 C26 C21 . . 119.31(7) ?
    C25 C26 H26 . . 120.3 ?
    C21 C26 H26 . . 120.3 ?
    C15 S1 C1 . . 100.24(3) y
    C1 O1 C5 . . 111.70(5) ?
    C7 O2 C2 . . 117.73(5) ?
    C11 O4 C4 . . 117.08(5) ?
    C13 O6 C6 . . 116.05(5) ?
    C15 N1 C21 . . 128.26(5) ?
    C15 N1 H01 . . 114.5(10) ?
    C21 N1 H01 . . 116.9(10) ?
    C15 N2 C16 . . 119.21(6) ?
loop_
    _geom_torsion_atom_site_label_1
    _geom_torsion_atom_site_label_2
    _geom_torsion_atom_site_label_3
    _geom_torsion_atom_site_label_4
    _geom_torsion_site_symmetry_1
    _geom_torsion_site_symmetry_2
    _geom_torsion_site_symmetry_3
    _geom_torsion_site_symmetry_4
    _geom_torsion
    _geom_torsion_publ_flag
    O1 C1 C2 O2 . . . . 171.22(5) ?
    S1 C1 C2 O2 . . . . -69.85(5) ?
    O1 C1 C2 C3 . . . . 52.63(6) ?
    S1 C1 C2 C3 . . . . 171.56(4) ?
    O2 C2 C3 O3 . . . . 77.33(6) ?
    C1 C2 C3 O3 . . . . -166.51(5) ?
    O2 C2 C3 C4 . . . . -165.56(5) ?
    C1 C2 C3 C4 . . . . -49.39(6) ?
    C2 C3 O3 C9' . . . . -141.6(5) ?
    C4 C3 O3 C9' . . . . 98.5(5) ?
    C2 C3 O3 C9 . . . . -97.88(7) y
    C4 C3 O3 C9 . . . . 142.17(6) ?
    C3 O3 C9 O8 . . . . 8.68(12) y
    C3 O3 C9 C10 . . . . -172.23(7) ?
    C3 O3 C9' O8' . . . . -14.2(10) ?
    C3 O3 C9' C10' . . . . 168.7(6) ?
    O3 C3 C4 O4 . . . . -65.90(6) ?
    C2 C3 C4 O4 . . . . 174.10(4) ?
    O3 C3 C4 C5 . . . . 174.99(5) ?
    C2 C3 C4 C5 . . . . 54.99(6) ?
    O4 C4 C5 O1 . . . . 179.85(4) ?
    C3 C4 C5 O1 . . . . -62.21(6) ?
    O4 C4 C5 C6 . . . . 60.71(6) ?
    C3 C4 C5 C6 . . . . 178.65(5) ?
    O1 C5 C6 O6 . . . . -73.30(6) ?
    C4 C5 C6 O6 . . . . 45.31(7) y
    C26 C21 C22 C23 . . . . 1.71(10) ?
    N1 C21 C22 C23 . . . . 179.96(6) ?
    C21 C22 C23 C24 . . . . -1.03(12) ?
    C22 C23 C24 C25 . . . . -0.28(14) ?
    C23 C24 C25 C26 . . . . 0.92(16) ?
    C24 C25 C26 C21 . . . . -0.25(15) ?
    C22 C21 C26 C25 . . . . -1.08(12) ?
    N1 C21 C26 C25 . . . . -179.45(8) ?
    N2 C15 S1 C1 . . . . -123.75(5) ?
    N1 C15 S1 C1 . . . . 57.56(5) y
    O1 C1 S1 C15 . . . . -101.53(4) y
    C2 C1 S1 C15 . . . . 138.46(4) ?
    C2 C1 O1 C5 . . . . -63.21(6) ?
    S1 C1 O1 C5 . . . . 179.34(4) y
    C6 C5 O1 C1 . . . . -169.35(5) ?
    C4 C5 O1 C1 . . . . 67.42(6) ?
    O7 C7 O2 C2 . . . . 2.09(14) y
    C8 C7 O2 C2 . . . . -177.59(7) ?
    C3 C2 O2 C7 . . . . -105.42(7) ?
    C1 C2 O2 C7 . . . . 135.56(7) y
    O9 C11 O4 C4 . . . . 10.40(10) y
    C12 C11 O4 C4 . . . . -169.32(6) ?
    C3 C4 O4 C11 . . . . 102.50(6) y
    C5 C4 O4 C11 . . . . -138.63(5) ?
    O10 C13 O6 C6 . . . . -3.73(11) y
    C14 C13 O6 C6 . . . . 175.24(6) ?
    C5 C6 O6 C13 . . . . 178.14(6) y
    N2 C15 N1 C21 . . . . 10.42(10) ?
    S1 C15 N1 C21 . . . . -170.91(5) y
    C22 C21 N1 C15 . . . . 16.38(10) y
    C26 C21 N1 C15 . . . . -165.31(7) ?
    N1 C15 N2 C16 . . . . -173.19(6) ?
    S1 C15 N2 C16 . . . . 8.22(9) y
loop_
    _geom_hbond_atom_site_label_D
    _geom_hbond_atom_site_label_H
    _geom_hbond_atom_site_label_A
    _geom_hbond_site_symmetry_A
    _geom_hbond_distance_DH
    _geom_hbond_distance_HA
    _geom_hbond_distance_DA
    _geom_hbond_angle_DHA
    _geom_hbond_publ_flag
    N1 H01 N3 3_755 0.845(15) 2.118(16) 2.9367(8) 163.2(15) yes
    C1 H1 O10 3_645 1.00 2.31 3.3110(8) 176.7 yes
    C3 H3 S1 1_455 1.00 2.93 3.8268(6) 149.2 yes
    C10 H10A O7 4_456 0.98 2.66 3.4036(12) 133.3 yes
    C22 H22 N2 . 0.95 2.34 2.8979(9) 117.1 yes
    C26 H26 O8 3_655 0.95 2.54 3.2616(10) 133.3 yes
_shelx_space_group_comment
;
The symmetry employed for this shelxl refinement is uniquely defined
by the following loop, which should always be used as a source of
symmetry information in preference to the above space-group names.
They are only intended as comments.
;
_shelx_estimated_absorpt_T_min     0.959
_shelx_estimated_absorpt_T_max     0.977
_shelx_hkl_file
;
   0   0   3 1.60018 0.37738  14
   0   0   3 2.71054 0.50040  12
   0   0   3 1.79862 0.46588  23
   0   0  -3 0.53400 0.38965  23
   0   0   3 0.62446 0.44312  16
   0   0  -3 0.45958 0.42857  16
   0   0  -3 0.66381 0.46368   8
   0   0   3 0.79685 0.44113   7
   0   0  -3 1.18906 0.44031   9
   0   0  -3 0.43037 0.43620   7
   0   0   3 0.97721 0.33902   6
   0   0   3 0.12611 0.41548   8
   0   0   4 16755.7 1059.30  12
   0   0   4 16282.2 1059.26  14
   0   0   4 16778.7 1059.19  11
   0   0  -4 15925.2 1059.27  23
   0   0   4 17151.4 1059.29  23
   0   0  -4 13404.9 1059.26  16
   0   0   4 15619.5 1059.28  16
   0   0   4 16615.5 1059.30   8
   0   0   4 19038.7 1059.25   6
   0   0   4 16944.8 1059.31   7
   0   0  -4 19234.8 1059.32   9
   0   0  -4 15752.7 1059.28   7
   0   0  -4 15998.3 1059.28   8
   0   0   5 1.93326 0.84242   7
   0   0  -5 1.27617 0.86946   7
   0   0  -5 1.55915 0.80180   9
   0   0   5 1.65458 0.79500   8
   0   0  -5 0.31800 0.78487   8
   0   0   5 0.69350 0.62092   6
   0   0   5 1.11104 0.43807  34
   0   0  -5 2.20764 0.47223  24
   0   0   5 1.34706 0.46718  11
   0   0   5 2.09436 0.78601  23
   0   0  -5 0.92874 0.79469  23
   0   0   5 1.08300 0.85432  16
   0   0  -5 1.71187 0.82521  16
   0   0   5 7.18197 0.88154  12
   0   0   5 0.51074 0.68824  14
   0   0  -6 17.5563 1.75730   9
   0   0   6 18.8293 1.59725   6
   0   0   6 19.3079 1.80378   8
   0   0   6 17.9305 1.79689   7
   0   0   6 23.9941 1.47927  34
   0   0  -6 21.1816 1.48439  34
   0   0  -6 20.9605 1.48256  24
   0   0  -6 18.4797 1.47980  11
   0   0   6 18.1893 1.48282  11
   0   0   6 17.3197 1.75849  23
   0   0  -6 20.1152 1.80041  16
   0   0   6 20.1408 1.69808  14
   0   0  -7 1.95177 1.13940   9
   0   0   7 1.85758 1.07617   8
   0   0   7-0.10278 0.99724   7
   0   0   7 1.31439 0.84001   6
   0   0  -7 0.35097 0.54956  34
   0   0  -7 0.23829 0.54830  24
   0   0  -7 0.43596 0.88209  10
   0   0  -7 0.93399 0.58132  11
   0   0   7 0.36398 0.60689  11
   0   0   7 1.60376 1.08283  23
   0   0  -7 1.84384 1.06618  16
   0   0   7-0.80918 0.89313  14
   0   0  -7 3.73534 0.94874  14
   0   0   8 2078.56 125.448   7
   0   0  -8 2151.92 125.445   9
   0   0   8 2154.89 125.471   8
   0   0  -8 1930.48 125.282   6
   0   0  -8 2095.46 125.182  34
   0   0  -8 1703.94 125.154  24
   0   0   8 1870.35 125.173  11
   0   0  -8 1744.92 125.171  11
   0   0   8 2047.24 125.419  23
   0   0  -8 2593.22 125.550  16
   0   0   8 2106.26 125.372  14
   0   0  -9 1.21572 0.82402   6
   0   0  -9 1.28888 1.08035   9
   0   0   9 1.77318 1.00201   8
   0   0   9 0.40627 1.15509   7
   0   0  -9 0.84551 0.57051  34
   0   0  -9 0.34937 0.56977  24
   0   0   9 0.72647 0.86259  26
   0   0  -9 0.43462 0.60170  11
   0   0   9 0.10256 0.58529  11
   0   0   9 3.25359 1.05209  23
   0   0  -9 0.67511 1.05872  16
   0   0   9 0.53062 0.93880  14
   0   0  10 3212.47 213.219   7
   0   0  10 3011.53 213.194   8
   0   0 -10 2619.09 212.987   6
   0   0 -10 2962.81 213.164   9
   0   0 -10 3577.53 212.917  34
   0   0  10 3211.82 213.099  26
   0   0 -10 3506.93 212.913  24
   0   0 -10 3512.89 212.938  11
   0   0  10 3608.71 212.928  11
   0   0  10 3714.59 213.248  23
   0   0 -10 3286.72 213.231  16
   0   0  10 3178.37 213.106  14
   0   0 -11 3.44585 1.22375   6
   0   0 -11 3.08155 1.58973   9
   0   0  11 1.19817 1.44254   8
   0   0  11 1.35869 1.48904   7
   0   0 -11 0.23886 0.72216  34
   0   0 -11-0.53299 0.71723  24
   0   0  11 0.38324 0.98452  26
   0   0 -11 0.46398 0.82828  11
   0   0  11 0.43183 0.79140  11
   0   0  11 1.41456 1.45102  23
   0   0 -11 1.35386 1.51958  16
   0   0 -11 1.93488 0.93521  15
   0   0  11-0.13222 1.14691  14
   0   0 -12 5752.70 348.232  34
   0   0 -12 5997.06 348.241  24
   0   0  12 5245.38 348.465  26
   0   0 -12 5383.17 348.248  11
   0   0  12 4907.64 348.548  23
   0   0  12 5262.49 348.626   8
   0   0 -12 5451.92 348.414   6
   0   0 -12 5295.97 348.595   9
   0   0 -12 5054.57 348.273  15
   0   0  12 5410.33 348.499  14
   0   0 -13 1.51199 0.82605  34
   0   0  13 0.75982 1.21374  26
   0   0 -13 1.81144 1.48837  29
   0   0 -13 0.87901 0.80103  24
   0   0 -13 1.47418 0.89139  11
   0   0  13 2.49461 1.56583  23
   0   0  13 1.86864 1.54375   8
   0   0 -13 2.83636 1.29082   6
   0   0 -13 0.79034 1.60706   9
   0   0 -13 1.28571 1.01438  15
   0   0  13 0.95273 1.31682  14
   0   0 -14 4274.96 255.957  34
   0   0  14 3908.62 256.257  26
   0   0 -14 4203.55 255.949  24
   0   0 -14 4369.86 256.373  29
   0   0 -14 3820.72 255.967  11
   0   0  14 3580.62 256.340  23
   0   0  14 4079.28 256.498   8
   0   0 -14 4189.49 256.482   9
   0   0 -14 3509.21 256.119   6
   0   0 -14 3937.85 256.028  15
   0   0  14 4036.12 256.305  14
   0   0 -15 1.98305 0.81406  34
   0   0  15 0.17639 1.34223  26
   0   0 -15 2.92414 1.54043  29
   0   0 -15 0.37014 0.83136  24
   0   0 -15 2.03784 0.97800  11
   0   0  15 1.37413 1.74715  23
   0   0 -15 2.82653 1.84759   9
   0   0 -15 0.15052 1.23778   6
   0   0  15 3.44812 1.85820   8
   0   0 -15 2.86438 1.05521  15
   0   0  15 0.55846 1.42633  14
   0   0 -16 63.1160 4.52282  34
   0   0  16 63.5249 4.94336  26
   0   0 -16 78.1885 5.24539  29
   0   0 -16 64.9810 4.51895  24
   0   0 -16 61.5568 4.58260  11
   0   0  16 55.0106 5.10858  23
   0   0 -16 74.5097 4.97667   6
   0   0 -16 69.0762 5.31458   9
   0   0  16 62.5659 5.28021   8
   0   0  16 65.7659 5.06492  14
   0   0 -16 71.9648 4.72285  15
   0   0 -17 5.16657 1.07754  34
   0   0  17 2.61160 1.63451  26
   0   0 -17 3.69521 1.10359  24
   0   0 -17 5.44179 2.10050  29
   0   0 -17 3.15210 1.19252  11
   0   0  17 6.94441 2.31895  23
   0   0 -17 6.21556 2.03207  21
   0   0 -17 4.66975 2.36409   9
   0   0 -17 3.96786 1.74895   6
   0   0  17 2.58077 1.94527   8
   0   0 -17 6.82839 1.47649  15
   0   0  17 2.99814 1.81476  14
   0   0 -18 7490.01 471.860  34
   0   0 -18 7402.48 472.421  29
   0   0  18 7236.50 472.298  26
   0   0 -18 7591.99 471.847  24
   0   0 -18 6542.27 471.890  11
   0   0  18 7146.99 472.541  23
   0   0 -18 6598.11 472.487   9
   0   0 -18 7094.77 472.186   6
   0   0  18 7251.86 472.610   8
   0   0  18 7248.12 472.364  14
   0   0 -18 7966.57 472.040  15
   0   0 -19 11.1285 1.31890  34
   0   0  19 6.52987 2.05480  26
   0   0 -19 8.85684 2.48259  29
   0   0 -19 6.48619 1.24603  24
   0   0 -19 5.81566 1.42825  11
   0   0 -19 8.35015 2.49598  21
   0   0  19 12.3388 2.75521  23
   0   0 -19 7.20504 1.98282   6
   0   0  19 3.29161 2.39075   8
   0   0 -19 9.21817 2.53001   9
   0   0 -19 7.99630 1.69356  15
   0   0  19 6.30966 2.26072  14
   0   0 -20 2189.41 136.590  34
   0   0 -20 2071.09 136.554  24
   0   0  20 2080.69 137.127  26
   0   0 -20 2165.22 137.274  29
   0   0 -20 2162.88 136.679  11
   0   0 -20 2126.75 137.244  21
   0   0  20 1895.09 137.309  23
   0   0 -20 2227.31 137.039   6
   0   0 -20 2061.94 137.408   9
   0   0  20 2026.10 137.476   8
   0   0  20 2129.08 137.197  14
   0   0 -20 2256.60 136.802  15
   0   0  21 2.24099 1.92118  26
   0   0 -21-0.15499 1.03032  24
   0   0 -21 4.42015 2.31953  29
   0   0 -21 4.03353 1.37877  11
   0   0 -21 4.84970 2.46221  21
   0   0  21 6.34163 2.45477  23
   0   0 -21 1.95337 1.94712   6
   0   0 -21 2.18514 2.61255   9
   0   0  21 0.74717 2.28049   8
   0   0  21 2.98764 2.31146  14
   0   0 -21 0.72534 1.50204  15
   0   0 -22 279.150 18.0019  29
   0   0  22 272.931 17.7427  26
   0   0 -22 242.598 16.9869  24
   0   0 -22 270.730 17.1877  11
   0   0  22 258.351 18.0945  23
   0   0 -22 298.405 18.0008  21
   0   0 -22 254.220 18.1822   9
   0   0  22 264.176 18.1848   8
   0   0 -22 287.003 17.6677   6
   0   0 -22 249.670 17.2864  15
   0   0 -23 0.33188 2.39173  29
   0   0  23 0.81743 1.90930  26
   0   0 -23-0.12101 1.32042  11
   0   0  23 2.39183 2.80115  23
   0   0 -23 5.35649 1.04906  24
   0   0 -23 2.54460 2.48697  21
   0   0 -23 2.39491 2.10350   6
   0   0  23 5.04048 2.56395   8
   0   0 -23 0.41028 2.64108   9
   0   0 -23 0.15557 1.65133  15
   0   0 -24 63.7320 5.81675  29
   0   0  24 70.9185 5.45209  26
   0   0 -24 60.7136 4.69037  11
   0   0 -24 82.2600 6.27022   9
   0   0 -24 50.5109 5.52680  21
   0   0  24 66.6372 6.14798  23
   0   0 -24 63.5532 4.88509  15
   0   0 -24 71.8989 5.38176   6
   0   0  24 59.5103 5.89976   8
   0   0  25 1.47320 2.15207  26
   0   0 -25-1.11189 2.77712  29
   0   0 -25 2.72508 1.43518  11
   0   0  25 4.00931 3.09113  23
   0   0 -25 7.01776 2.90817  21
   0   0 -25 3.26473 1.67634  15
   0   0 -25 1.82979 2.22790   6
   0   0 -25 5.54522 3.00524   9
   0   0  25 0.46843 3.00081   8
   0   0 -26 660.707 44.2438   6
   0   0  26 681.898 45.0622   8
   0   0 -26 744.026 44.8269  29
   0   0  26 629.645 44.3092  26
   0   0 -26 578.604 44.8048   9
   0   0 -26 682.548 43.7356  11
   0   0 -26 781.389 44.8248  21
   0   0  26 692.216 45.0215  23
   0   0  26 656.345 45.0392  19
   0   0 -26 679.966 43.8851  15
   0   0 -27 7.00489 1.86356  15
   0   0 -27 6.98022 3.18515  29
   0   0  27 3.78360 2.44433  26
   0   0 -27 3.94026 1.46698  11
   0   0 -27 4.98436 3.02712  21
   0   0  27 6.94762 3.28218  23
   0   0  27 5.83904 3.42427  19
   0   0 -27 6.20760 3.62635   9
   0   0  27 2.07531 2.99306   8
   0   0 -27 0.28214 2.28747   6
   0   0 -28 587.447 38.8055   6
   0   0  28 585.047 39.6708   8
   0   0 -28 570.236 39.2685  29
   0   0  28 582.697 38.8960  26
   0   0 -28 590.568 39.7505   9
   0   0 -28 584.527 38.1753  11
   0   0  28 610.206 39.7004  23
   0   0 -28 665.742 39.3804  21
   0   0  28 588.632 39.7423  19
   0   0 -28 580.302 38.3282  15
   0   0 -29 1.80987 3.46060  29
   0   0  29 5.67896 2.74926  26
   0   0 -29 0.34880 1.46291  11
   0   0 -29 3.74445 3.21627  21
   0   0  29 2.19652 3.11513  23
   0   0  29 4.10067 3.69055  19
   0   0 -29 1.50577 2.42494   6
   0   0 -29 1.14942 3.34355   9
   0   0  29 2.27659 3.20754   8
   0   0 -30 44.7866 5.11642  29
   0   0  30 43.0952 5.25293  23
   0   0 -30 30.6191 4.77154  21
   0   0  30 35.5993 4.10436  26
   0   0  30 41.6368 5.46466  19
   0   0 -30 37.8955 5.15953   9
   0   0 -30 39.0866 4.17606   6
   0   0  30 45.8533 5.36013   8
   0   0 -31 18.3081 4.54765  29
   0   0  31 16.0837 3.37919  26
   0   0 -31 15.1816 4.27316  21
   0   0  31 18.7000 4.44342  23
   0   0  31 8.34886 4.18912  19
   0   0  31 17.4946 4.55594   8
   0   0 -31 29.5329 4.85946   9
   0   0 -31 23.5611 3.36934   6
   0   0 -32 1858.75 121.567  29
   0   0  32 1792.77 120.940  26
   0   0 -32 1931.23 122.153   9
   0   0  32 2007.79 122.119  23
   0   0 -32 2015.52 121.528  21
   0   0  32 1913.39 122.173  19
   0   0 -32 1759.39 120.824   6
   0   0  32 1877.25 122.050   8
   0   0 -33 5.31521 4.31255  29
   0   0  33 10.8500 3.26316  26
   0   0 -33 9.46314 4.48118  22
   0   0 -33 2.84840 3.89967  21
   0   0  33 6.94923 4.77621  19
   0   0 -33 10.6644 3.35261   6
   0   0 -33 15.1483 4.89769   9
   0   0  33 11.5569 4.81669   8
   0   0 -34 49.3436 6.39067   9
   0   0 -34 55.4650 6.32967  29
   0   0  34 53.2690 6.55620  23
   0   0 -34 31.1795 5.64645  21
   0   0 -34 53.2437 6.62540  22
   0   0  34 49.9484 6.74840  19
   0   0 -34 53.1281 5.02321   6
   0   0  34 52.2199 6.74033   8
   0   0 -35 0.74775 4.34778   9
   0   0 -35 1.14295 4.06125  29
   0   0 -35 10.8675 5.10600  22
   0   0  35-6.36847 4.66206  23
   0   0 -35-4.48955 4.26332  21
   0   0  35-0.74939 4.91354  19
   0   0  35 3.65584 4.67625   8
   0   0 -35-0.68553 2.95445   6
   0   0 -36 30.9260 6.09888   9
   0   0 -36 20.1851 5.87985  22
   0   0  36 23.5326 5.47465  23
   0   0 -36 33.5391 5.33669  21
   0   0  36 28.7644 6.06687  19
   0   0 -36 31.7616 4.27098   6
   0   0  36 31.0604 5.76521   8
   0   0 -37 4.83397 4.74348   9
   0   0 -37-2.43251 4.37658  29
   0   0 -37-2.30739 5.46718  22
   0   0 -37-1.54948 4.10209  21
   0   0  37 5.30674 4.32723  23
   0   0  37-3.20331 5.12315  19
   0   0  37-0.95133 3.79059  17
   0   0  37 4.68845 5.04970   8
   0   0 -37 7.62497 3.00653   6
   0   0 -38 53.8670 7.76491   9
   0   0 -38 86.6965 7.94988  29
   0   0 -38 63.1828 7.10561  21
   0   0  38 80.3003 8.22002  23
   0   0 -38 69.4124 8.16204  22
   0   0  38 74.8609 8.45971  19
   0   0  38 75.5396 7.18114  17
   0   0  38 86.2858 8.59587   8
   0   0 -38 58.7858 6.20423   6
   0   0 -39 3.40254 5.24295   9
   0   0 -39 7.68102 4.69738  29
   0   0  39 1.60784 4.73233  23
   0   0 -39-0.52554 4.28194  21
   0   0 -39-2.42047 5.51688  22
   0   0  39 4.23184 5.12996  19
   0   0  39-1.93987 3.96388  17
   0   0  39 1.65355 5.09593   8
   0   0 -40 153.712 13.7983   9
   0   0 -40 178.425 13.1994  29
   0   0 -40 162.546 12.4767  21
   0   0 -40 139.867 13.3811  22
   0   0  40 174.934 13.7854  23
   0   0  40 128.795 13.3021  19
   0   0  40 156.436 13.4465   8
   0   0  41 1.59461 4.37081   4
   0   0 -41-0.89547 5.36496   9
   0   0 -41-0.66294 4.93937  29
   0   0  41 1.68204 4.92021  23
   0   0 -41-2.09542 4.61571  21
   0   0 -41 0.83465 5.33811  22
   0   0  41-2.65196 5.29620  19
   0   0  41-0.86448 5.83094   8
   0   0  42 49.0705 5.97881   4
   0   0 -42 47.7951 7.46166   9
   0   0 -42 48.5167 6.84250  29
   0   0 -42 41.9990 6.13597  21
   0   0 -42 50.6961 7.63888  22
   0   0  42 59.7435 7.82112  23
   0   0  42 44.8067 7.42087  19
   0   0  42 47.3778 7.31445   8
   0   0  43 4.16510 4.16091   4
   0   0 -43 2.69825 4.71426  29
   0   0 -43-5.10234 6.01858  22
   0   0  43 2.60011 5.00853  23
   0   0 -43-2.79061 5.79570   9
   0   0  43-5.46066 5.76125  19
   0   0  43 8.01524 5.45865   8
   0   0 -44 19.6962 5.68898  29
   0   0 -44 23.8881 6.35965  22
   0   0  44 21.7985 6.44533  23
   0   0 -44 16.1120 6.27900   9
   0   0  44 16.4780 5.98648  19
   0   0  44 19.7321 6.31160   8
   0   0 -45-2.01780 5.10833  29
   0   0 -45-5.10690 5.55700  22
   0   0  45-3.50771 5.94512  23
   0   0 -45-7.59944 6.43952   9
   0   0  45 1.83193 5.80132  19
   0   0  45-0.90163 5.52952   8
   0   0 -46 10.7113 5.05216  29
   0   0  46 4.36892 5.76421  23
   0   0 -46 0.84453 5.70375  22
   0   0 -46 4.73956 6.22195   9
   0   0  46 4.58159 5.62360  19
   0   0  46 0.89935 5.67059   8
   0   0 -47-5.95837 5.22449  29
   0   0 -47-2.85421 6.05674   9
   0   0  47-0.90736 5.89440  19
   0   0  47-6.26287 6.06541   8
   0   0  47 0.86503 5.53576  23
   0   0 -47-0.83367 5.60059  22
   0   0 -48 0.93906 5.91350   9
   0   0  48 5.99360 5.85445  23
   0   0 -48-5.72514 6.04797  22
   0   0  48 5.38823 6.08523  19
   0   0  48-0.88273 5.81611   8
   0   1   2 3626.94 234.434   8
   0   1  -2 3390.91 234.427   6
   0  -1  -2 3414.77 234.427   4
   0  -1   2 3749.33 234.456  26
   0   1  -2 3592.15 234.433   9
   0  -1  -2 3501.43 234.452  12
   0   1  -2 3607.35 234.422  11
   0  -1  -2 3627.31 234.442  23
   0  -1  -2 4582.62 234.471  16
   0  -1   2 3448.99 234.439   4
   0  -1   2 4032.35 234.438   3
   0   1  -3 2320.37 160.630   6
   0   1   3 2475.72 160.662   8
   0  -1   3 2183.27 160.615   6
   0  -1   3 2552.23 160.633   8
   0  -1  -3 2468.26 160.653   8
   0   1  -3 2352.24 160.641   7
   0   1   3 2413.08 160.648  32
   0   1  -3 2631.47 160.668  26
   0  -1   3 2534.47 160.667  26
   0   1   3 2317.27 160.652  12
   0   1  -3 2276.86 160.639   9
   0  -1   3 2404.09 160.609  11
   0  -1  -3 2389.69 160.653  10
   0   1   3 2512.70 160.670  10
   0   1   3 2552.20 160.666  23
   0  -1  -3 2426.70 160.645  23
   0  -1   3 2536.24 160.684  19
   0   1   3 2143.71 160.627  16
   0   1  -3 2501.98 160.662  19
   0  -1  -3 3013.83 160.688  16
   0   1   3 2556.35 160.673  14
   0  -1  -3 2440.35 160.657  14
   0  -1  -3 2582.99 160.676  12
   0  -1  -4 873.405 56.0861   8
   0   1   4 904.411 56.1100   8
   0  -1   4 866.859 56.0692   8
   0   1  -4 790.142 56.0620   7
   0  -1   4 883.775 56.0552   6
   0   1   4 852.532 56.0697  32
   0  -1   4 860.239 55.9819  34
   0   1  -4 931.744 56.0938  26
   0   1  -4 728.035 56.0573   9
   0   1   4 878.265 56.0968  10
   0  -1   4 1078.61 56.0581  11
   0  -1   4 825.337 56.0800  23
   0   1   4 870.556 56.0950  23
   0  -1   4 899.871 56.1218  19
   0   1   4 843.007 56.0731  16
   0  -1   4 892.626 56.0983  16
   0   1  -4 901.951 56.0992  19
   0  -1  -4 845.451 56.0970  12
   0   1   4 893.364 56.0960  12
   0   1   4 896.000 56.0991  14
   0   1  -5 2763.49 192.577   9
   0   1   5 3222.28 192.638   8
   0  -1   5 3230.62 192.600   8
   0  -1   5 3249.14 192.636   7
   0  -1  -5 3016.85 192.571   7
   0  -1   5 3173.48 192.553   6
   0  -1  -5 3097.25 192.601   8
   0   1  -5 3113.14 192.594   7
   0   1   5 3055.53 192.577  32
   0  -1   5 3008.76 192.462  34
   0  -1   5 2437.98 192.435  25
   0   1  -5 3203.49 192.592  26
   0  -1   5 3104.95 192.513  11
   0   1   5 3151.28 192.613  10
   0   1   5 2946.57 192.598  23
   0   1  -5 2836.27 192.563  23
   0  -1   5 2825.03 192.587  23
   0   1  -5 3156.47 192.612  19
   0   1   5 2895.30 192.574  16
   0  -1   5 3269.54 192.613  16
   0  -1   5 3144.78 192.648  19
   0  -1  -5 3043.91 192.616  12
   0   1   5 3193.50 192.615  12
   0   1  -5 3145.89 192.506  14
   0   1   5 3093.31 192.610  14
   0   1  -6 35.8792 2.41544   9
   0  -1   6 28.2698 2.32267   8
   0   1   6 27.7093 2.36521   8
   0  -1   6 32.4637 2.42935   7
   0  -1   6 31.1242 2.27485   6
   0  -1   6 33.7079 2.12118  34
   0   1   6 30.3466 2.33631  32
   0  -1   6 35.5637 2.13592  25
   0   1   6 29.1504 2.04195  24
   0   1  -6 32.5490 2.34243  26
   0  -1   6 22.8464 2.14975  11
   0  -1  -6 28.6492 2.04860  11
   0   1   6 32.8841 2.40418  10
   0  -1   6 25.4750 2.36088  23
   0   1   6 29.1531 2.38505  23
   0   1  -6 29.8098 2.39325  16
   0  -1   6 29.2837 2.43325  19
   0  -1   6 29.0157 2.04799  18
   0   1  -6 29.1264 2.04434  15
   0   1  -6 29.8503 2.20043  14
   0   1   6 33.8179 2.38329  14
   0  -1  -7 2229.11 158.641   6
   0  -1   7 2574.54 158.841   7
   0   1  -7 2244.72 158.770   9
   0   1   7 2600.15 158.845   8
   0  -1   7 2552.76 158.801   8
   0   1   7 2651.82 158.528   1
   0  -1   7 2227.69 158.580  34
   0   1  -7 2649.24 158.608  34
   0   1   7 2481.58 158.757  32
   0   1  -7 2556.71 158.762  26
   0  -1  -7 2590.88 158.555  24
   0  -1   7 2241.68 158.587  25
   0   1   7 2328.96 158.547  24
   0   1   7 2558.62 158.795  10
   0  -1  -7 2545.92 158.561  11
   0  -1   7 2859.62 158.683  11
   0   1  -7 1941.41 158.619  11
   0  -1   7 2399.03 158.795  23
   0   1   7 2485.50 158.806  23
   0   1  -7 2113.44 158.662  21
   0  -1   7 2582.76 158.551  18
   0   1  -7 2394.53 158.821  16
   0  -1   7 2573.42 158.856  19
   0  -1   7 2573.98 158.702  14
   0   1  -7 2680.79 158.571  15
   0   1  -7 2663.14 158.679  14
   0   1   7 2644.80 158.807  14
   0  -1   8 547.447 34.5664   7
   0   1   8 546.764 34.5725   8
   0   1  -8 451.748 34.4707   9
   0  -1  -8 484.468 34.3492   6
   0  -1   8 556.026 34.5408   8
   0   1  -8 516.961 34.2827  34
   0   1   8 538.318 34.4772  32
   0  -1   8 582.265 34.3006  34
   0  -1  -8 584.950 34.3346  34
   0  -1  -8 541.350 34.2391  24
   0   1   8 550.795 34.2450  24
   0   1  -8 513.253 34.3592  24
   0  -1   8 583.046 34.3155  25
   0  -1   8 498.615 34.3295  11
   0   1   8 559.579 34.5231  10
   0   1  -8 633.704 34.4019  11
   0  -1  -8 583.595 34.2629  11
   0  -1   8 503.614 34.5170  23
   0   1  -8 365.655 34.3324  21
   0   1   8 565.161 34.5568  23
   0   1  -8 452.503 34.4955  16
   0  -1   8 514.671 34.2178  18
   0  -1   8 553.759 34.5915  19
   0   1   8 552.130 34.5222  14
   0   1  -8 537.210 34.3751  14
   0  -1   8 541.356 34.4147  14
   0   1  -8 537.680 34.2614  15
   0  -1  -9 359.323 24.1376   6
   0   1  -9 375.566 24.2269   6
   0   1   9 388.483 24.3766   8
   0  -1   9 390.951 24.3947   7
   0   1  -9 369.739 24.3287   9
   0  -1   9 391.728 24.3524   8
   0  -1  -9 452.347 24.1127  34
   0   1  -9 401.367 24.0532  34
   0  -1   9 284.523 23.9974  34
   0  -1   9 363.392 24.0603  25
   0  -1  -9 371.941 23.9874  24
   0   1  -9 369.590 24.1179  24
   0   1   9 390.496 23.9972  24
   0  -1  -9 386.954 24.2223  29
   0   1   9 377.848 24.3013  10
   0  -1  -9 381.072 24.0060  11
   0   1  -9 414.509 24.1480  11
   0  -1   9 361.664 24.3034  23
   0   1   9 340.252 24.2883  23
   0   1  -9 277.054 24.1195  21
   0   1  -9 406.212 24.3963  16
   0  -1   9 364.669 24.3773  19
   0  -1   9 368.555 23.9562  18
   0   1  -9 415.040 24.0324  15
   0   1   9 408.102 24.3299  14
   0  -1   9 374.801 24.1967  14
   0  -1  10 697.703 43.5609   8
   0  -1  10 691.925 43.5872   7
   0  -1 -10 787.687 43.6297   9
   0   1 -10 586.995 43.3682   6
   0  -1 -10 683.115 43.3460   6
   0   1 -10 715.282 43.5692   9
   0   1  10 701.543 43.5965   8
   0   1 -10 720.760 43.2308  34
   0  -1  10 604.894 43.1908  34
   0  -1 -10 515.768 43.2006  34
   0   1  10 717.645 43.1745  24
   0  -1  10 713.206 43.2616  25
   0  -1  10 691.317 43.4834  26
   0   1 -10 675.274 43.3014  24
   0  -1 -10 669.168 43.1596  24
   0  -1 -10 842.870 43.5143  29
   0  -1 -10 653.765 43.1798  11
   0   1 -10 717.580 43.3201  11
   0   1  10 714.740 43.5326  10
   0  -1  10 723.699 43.5556  23
   0   1  10 884.672 43.6880  23
   0   1 -10 793.912 43.6668  16
   0  -1  10 710.781 43.6344  19
   0   1 -10 772.719 43.2279  15
   0   1  10 685.540 43.5162  14
   0  -1  10 717.564 43.4223  14
   0   1 -11 159.908 13.2599   9
   0  -1  11 211.616 13.4269   7
   0  -1  11 192.564 13.3539   8
   0  -1 -11 198.191 13.3799   9
   0   1  11 203.867 13.4172   8
   0   1 -11 213.370 13.2612   6
   0  -1 -11 228.245 13.1855   6
   0  -1 -11 241.679 13.0683  34
   0  -1  11 221.343 12.9847  34
   0   1 -11 200.819 12.9769  34
   0  -1 -11 208.564 13.2443  29
   0  -1 -11 186.075 12.9033  24
   0   1 -11 182.343 13.0470  24
   0  -1  11 187.555 13.2479  26
   0   1 -11 210.183 13.0842  11
   0  -1 -11 189.083 12.9335  11
   0   1  11 224.509 13.4241  23
   0  -1  11 165.668 13.2673  23
   0   1 -11 175.050 13.1662  21
   0  -1  11 205.994 13.4485  19
   0   1 -11 196.639 13.4045  16
   0   1  11 193.609 13.3068  14
   0   1 -11 202.688 12.9761  15
   0  -1  11 198.260 13.1887  14
   0   1  12 451.340 29.1653   8
   0   1 -12 535.992 29.2481   9
   0  -1 -12 453.238 29.1137   9
   0  -1 -12 512.883 28.9153   6
   0  -1  12 467.998 29.1485   8
   0   1 -12 416.272 28.9086   6
   0  -1 -12 490.124 28.7570  34
   0   1 -12 446.118 28.6914  34
   0  -1  12 372.068 28.6448  34
   0   1 -12 482.583 28.8048  24
   0  -1 -12 437.578 28.9580  29
   0  -1  12 441.253 29.0048  26
   0  -1 -12 422.551 28.6188  24
   0  -1 -12 397.860 28.6514  11
   0   1 -12 437.252 28.7819  11
   0   1  12 528.422 29.2107  23
   0  -1  12 422.917 29.0653  23
   0   1 -12 524.461 29.0358  21
   0   1 -12 461.676 29.1689  16
   0  -1  12 447.478 29.1784  19
   0  -1  12 452.943 28.9338  14
   0   1  12 461.213 29.0700  14
   0   1 -12 457.037 28.6986  15
   0   1 -13 669.251 43.5434   6
   0   1 -13 652.611 43.7193   9
   0  -1 -13 652.681 43.4545   6
   0  -1 -13 710.503 43.7937   9
   0   1  13 676.268 43.7852   8
   0  -1  13 662.194 43.7444   8
   0  -1 -13 703.388 43.3369  34
   0  -1  13 794.381 43.3063  34
   0   1 -13 708.761 43.2952  34
   0  -1  13 624.928 43.5848  26
   0   1 -13 703.221 43.3836  24
   0  -1 -13 711.017 43.6196  29
   0  -1 -13 629.006 43.2055  24
   0   1  13 696.034 43.5599  26
   0  -1 -13 682.544 43.2640  11
   0   1 -13 563.265 43.3353  11
   0  -1  13 681.699 43.7260  23
   0   1 -13 627.771 43.5338  21
   0   1  13 571.256 43.6438  23
   0   1 -13 695.768 43.8027  16
   0   1  13 666.876 43.6630  14
   0   1 -13 695.573 43.3058  15
   0  -1  13 666.157 43.5530  14
   0   1 -14 405.283 24.3382   9
   0  -1  14 382.255 24.3190   8
   0   1  14 363.667 24.3140   8
   0  -1 -14 342.064 23.9453   6
   0  -1 -14 436.485 24.4059   9
   0   1 -14 341.201 24.0132   6
   0  -1 -14 379.599 23.8042  34
   0  -1  14 441.101 23.7864  34
   0  -1  14 366.513 24.1360  26
   0   1  14 377.466 24.0629  26
   0  -1 -14 366.222 23.6836  24
   0  -1 -14 359.153 24.0880  29
   0   1 -14 378.647 23.8599  24
   0   1 -14 422.198 23.9189  11
   0  -1 -14 344.291 23.7222  11
   0   1  14 367.145 24.2719  23
   0  -1  14 350.466 24.2333  23
   0   1 -14 228.274 23.8855  21
   0   1 -14 373.996 24.3238  16
   0   1  14 359.341 24.1891  14
   0   1 -14 369.753 23.7797  15
   0  -1  14 371.296 24.0707  14
   0  -1  15 365.864 22.9893   8
   0   1 -15 290.912 22.5799   6
   0  -1 -15 359.967 22.9451   9
   0   1  15 383.827 23.0565   8
   0   1 -15 370.919 22.9710   9
   0  -1 -15 370.124 22.6130   6
   0  -1 -15 341.216 22.3721  34
   0   1  15 354.430 22.6845  26
   0   1 -15 391.299 22.4716  24
   0  -1 -15 439.808 22.9102  29
   0  -1 -15 345.161 22.2540  24
   0  -1  15 348.549 22.7613  26
   0   1 -15 358.147 22.4711  11
   0  -1 -15 347.345 22.3194  11
   0  -1  15 380.230 22.9474  23
   0   1  15 346.482 22.9112  23
   0   1 -15 367.928 23.0000  16
   0  -1  15 378.251 22.7240  14
   0   1  15 351.725 22.8279  14
   0   1 -15 334.674 22.3564  15
   0  -1 -16 6473.60 410.324  34
   0   1 -16 6424.02 410.794  29
   0   1  16 6603.09 410.647  26
   0   1 -16 6698.98 410.387  24
   0  -1 -16 6201.68 410.195  24
   0  -1  16 6467.79 410.726  26
   0  -1 -16 6865.26 410.746  29
   0  -1 -16 6232.77 410.262  11
   0   1 -16 6161.63 410.394  11
   0  -1  16 5766.07 410.769  23
   0   1  16 6465.63 410.880  23
   0   1 -16 7942.00 410.808  21
   0   1  16 6233.26 410.926   8
   0   1 -16 6022.15 410.829   9
   0   1 -16 5802.79 410.558   6
   0  -1 -16 6907.99 410.574   6
   0  -1  16 6603.76 410.925   8
   0  -1 -16 6248.85 410.847   9
   0   1 -16 6378.40 410.320  15
   0  -1 -16 6696.99 410.502  15
   0   1  16 6303.04 410.756  14
   0  -1 -17 864.025 59.6681  34
   0   1  17 865.608 60.0065  26
   0  -1  17 867.827 60.0791  26
   0   1 -17 897.289 60.1885  29
   0  -1 -17 920.826 60.1167  29
   0   1 -17 914.390 59.7363  24
   0  -1 -17 989.464 59.6599  11
   0   1 -17 1000.08 59.8197  11
   0   1 -17 843.204 60.0382  21
   0   1  17 894.280 60.2822  23
   0  -1  17 911.569 60.2808  23
   0  -1 -17 995.534 59.9768   6
   0   1  17 899.537 60.3624   8
   0   1 -17 805.857 60.2094   9
   0   1 -17 1037.17 60.0983   6
   0  -1  17 960.342 60.3849   8
   0  -1 -17 921.319 60.3099   9
   0  -1 -17 959.206 59.8938  15
   0   1 -17 965.984 59.7157  15
   0   1  17 950.369 60.2171  14
   0  -1 -18 49.9079 3.74611  34
   0  -1 -18 65.9274 4.56947  29
   0   1  18 49.6476 4.19621  26
   0  -1  18 53.3753 4.34135  26
   0   1 -18 50.4836 3.79359  24
   0   1 -18 58.0961 4.55941  29
   0  -1 -18 48.9004 3.68774  11
   0   1 -18 63.3859 3.99269  11
   0   1 -18 33.8886 4.21082  21
   0   1  18 51.3261 4.63001  23
   0  -1  18 53.8906 4.62567  23
   0  -1  18 51.4875 4.67657   8
   0   1  18 53.8237 4.74989   8
   0  -1 -18 56.8506 4.18609   6
   0   1 -18 46.1667 4.15327   6
   0  -1 -18 66.5696 4.93839   9
   0   1 -18 43.7382 4.55245   9
   0   1  18 48.4351 4.43606  14
   0  -1 -18 50.1041 4.02003  15
   0   1 -18 51.2723 3.77491  15
   0  -1 -19 11.3656 1.42041  34
   0  -1 -19 8.89924 2.27229  29
   0   1  19 8.33072 1.94692  26
   0  -1  19 10.5451 2.19339  26
   0   1 -19 7.95805 2.42937  29
   0   1 -19 9.62161 1.44826  24
   0  -1 -19 13.5139 1.39283  11
   0   1 -19 15.3586 1.76208  11
   0  -1  19 9.86936 2.47658  23
   0   1 -19 11.5126 2.28452  21
   0   1  19 12.7977 2.62304  23
   0  -1 -19 14.3049 2.65996   9
   0   1  19 7.06512 2.38589   8
   0   1 -19 10.6917 1.99527   6
   0   1 -19 7.06446 2.49394   9
   0  -1  19 12.8964 2.45950   8
   0  -1 -19 15.8895 2.03555   6
   0   1  19 7.13414 2.10468  14
   0   1 -19 9.92838 1.52708  15
   0  -1 -19 10.8208 1.85595  15
   0  -1 -20 1.35285 1.16075  34
   0   1 -20 5.54379 2.48454  29
   0   1  20 2.02677 1.85113  26
   0  -1  20 3.52728 2.04801  26
   0  -1 -20 4.74791 2.43458  29
   0   1 -20 4.62200 1.34352  24
   0   1 -20 5.80769 1.50132  11
   0  -1 -20 4.08806 1.18303  11
   0  -1  20 5.59348 2.41762  23
   0   1 -20 3.75264 2.12182  21
   0   1  20 4.34902 2.30063  23
   0  -1 -20 6.94365 2.39914  21
   0  -1  20-0.34407 2.22552   8
   0  -1 -20 3.06824 2.60844   9
   0   1 -20 5.31378 2.00762   6
   0   1  20 7.17267 2.44259   8
   0   1 -20 3.08540 2.26134   9
   0  -1 -20 2.70513 1.68836   6
   0   1  20 4.75191 2.10502  14
   0   1 -20 3.13665 1.33974  15
   0  -1 -20 5.80883 1.76941  15
   0  -1 -21 1724.21 111.135  29
   0  -1 -21 1775.72 110.485  34
   0   1  21 1694.19 110.975  26
   0   1 -21 1740.84 111.248  29
   0  -1  21 1614.11 111.030  26
   0   1 -21 1646.79 110.507  24
   0  -1 -21 1720.94 110.459  11
   0   1 -21 1407.99 111.203   9
   0   1 -21 1881.02 110.671  11
   0  -1 -21 2431.05 111.639  21
   0   1  21 1599.40 111.291  23
   0   1 -21 2134.33 111.278  21
   0  -1  21 1523.12 111.221  23
   0   1 -21 1754.82 110.559  15
   0  -1 -21 1657.79 110.715  15
   0   1  21 1791.74 111.202  14
   0  -1  21 1774.88 111.451   8
   0  -1 -21 1785.20 111.437   9
   0   1  21 1582.36 111.354   8
   0  -1 -21 1539.60 110.796   6
   0   1 -21 1663.60 110.949   6
   0  -1 -22 473.778 32.6657   6
   0  -1  22 481.839 33.2894   8
   0  -1 -22 430.528 33.1441   9
   0   1  22 492.900 33.3389   8
   0   1 -22 431.760 32.7185   6
   0  -1 -22 522.553 33.0792  29
   0  -1 -22 507.883 32.2716  34
   0   1 -22 652.341 33.4656  29
   0   1 -22 492.869 32.3133  24
   0   1  22 473.821 32.8010  26
   0  -1  22 514.397 32.9548  26
   0   1 -22 473.319 33.2460   9
   0   1 -22 531.119 32.4780  11
   0  -1 -22 500.001 32.2681  11
   0   1 -22 617.141 33.1635  21
   0   1  22 522.214 33.3438  23
   0  -1 -22 563.801 33.2659  21
   0  -1  22 433.595 33.0987  23
   0   1  22 520.970 33.4073  19
   0   1 -22 516.351 32.3794  15
   0   1  22 494.768 33.0443  14
   0  -1 -22 435.444 32.5102  15
   0  -1 -23 25.8950 3.98270   9
   0   1 -23 41.9373 4.34107   9
   0  -1 -23 36.2049 3.31253   6
   0   1  23 25.2584 3.70868   8
   0   1 -23 20.2601 3.13926   6
   0  -1  23 35.0522 4.13245   8
   0  -1 -23 31.8134 2.47849  34
   0   1 -23 27.0828 2.54049  24
   0   1 -23 33.9966 4.03614  29
   0   1  23 30.3179 3.24709  26
   0  -1 -23 34.2446 3.84313  29
   0  -1  23 30.8134 3.43989  26
   0  -1 -23 31.0034 2.52237  11
   0   1 -23 32.6529 2.84987  11
   0   1  23 36.5007 4.06929  23
   0  -1 -23 28.1869 3.80996  21
   0   1 -23 23.7236 3.52071  21
   0  -1  23 30.6549 3.83598  23
   0   1  23 25.6694 3.82075  19
   0   1  23 33.1242 3.74611  14
   0  -1 -23 32.3758 3.10145  15
   0   1 -23 28.7314 2.69690  15
   0  -1  24 762.081 50.9197   8
   0   1 -24 739.520 50.3001   6
   0  -1 -24 750.437 50.2020   6
   0   1  24 839.610 51.1080   8
   0  -1 -24 846.902 51.0612   9
   0  -1 -24 780.631 50.6393  29
   0   1 -24 750.500 50.7044  29
   0  -1 -24 800.230 49.7078  34
   0  -1  24 757.348 50.4200  26
   0   1  24 827.889 50.4046  26
   0   1 -24 796.256 49.7527  24
   0   1 -24 719.703 50.8538   9
   0  -1 -24 758.940 49.7205  11
   0   1 -24 824.707 49.9613  11
   0   1  24 718.632 50.8110  23
   0  -1 -24 1054.74 51.1343  21
   0   1 -24 489.311 50.1335  21
   0  -1  24 723.784 50.7952  23
   0   1  24 798.480 51.0098  19
   0  -1 -24 728.990 50.0324  15
   0   1  24 802.817 50.6404  14
   0   1 -24 822.699 49.8591  15
   0   1 -25 5.53373 1.67296  15
   0  -1 -25 7.64924 2.07807  15
   0   1  25 6.74682 3.00218  14
   0   1 -25 7.44774 1.46987  24
   0  -1  25 8.08456 2.50546  26
   0   1  25 10.0894 2.58505  26
   0  -1 -25 7.09606 2.99099  29
   0   1 -25 6.56982 3.03323  29
   0   1 -25 6.54901 1.76604  11
   0  -1 -25 7.80644 1.40374  11
   0  -1 -25 9.73265 3.15161  21
   0   1  25 13.0522 3.19385  23
   0   1 -25 7.22378 2.95451  21
   0  -1  25 12.9472 3.37222  23
   0   1  25 4.23195 3.11919  19
   0   1 -25 8.93191 2.60627   6
   0   1 -25 4.17539 3.39752   9
   0   1  25 9.53812 3.33779   8
   0  -1 -25 2.77476 3.12656   9
   0  -1  25 1.38162 2.86205   8
   0  -1 -25 10.7885 2.56371   6
   0  -1  26 1026.01 69.4482   8
   0   1 -26 1022.01 68.7907   6
   0  -1 -26 1281.71 69.8290   9
   0  -1 -26 1186.66 68.7920   6
   0   1  26 1042.89 69.5240   8
   0  -1 -26 1095.29 69.1648  29
   0   1 -26 1080.04 69.3032  29
   0   1 -26 1041.21 68.0819  24
   0  -1  26 1055.22 68.9196  26
   0   1  26 1072.08 68.8286  26
   0   1 -26 1137.79 68.3690  11
   0  -1 -26 1018.86 68.1019  11
   0   1 -26 994.224 69.3985   9
   0   1 -26 955.397 68.9086  21
   0  -1  26 1164.78 69.6308  23
   0  -1 -26 831.097 68.9316  21
   0   1  26 1154.71 69.6130  23
   0   1  26 1063.91 69.5343  19
   0   1 -26 1045.97 68.2256  15
   0  -1 -26 1145.35 68.5522  15
   0   1 -27 6.33897 1.59994  15
   0  -1 -27 5.27385 1.92264  15
   0   1 -27 7.26665 3.32371  29
   0  -1  27 6.64984 2.51491  26
   0  -1 -27 5.12912 3.03940  29
   0   1  27 9.60485 2.57817  26
   0  -1 -27 5.38944 1.30476  11
   0   1 -27 5.72036 1.65700  11
   0   1  27 5.51600 2.90397  23
   0  -1 -27 7.77298 3.28021  21
   0   1 -27 8.61982 3.10990  21
   0  -1  27 5.96323 3.15173  23
   0   1  27 7.31070 3.59011  19
   0  -1 -27 2.58322 3.35894   9
   0   1 -27 8.12765 2.71397   6
   0  -1  27 7.12958 3.40817   8
   0   1  27 1.05501 3.07132   8
   0   1 -27 5.19139 3.30763   9
   0  -1 -27 3.70903 2.26318   6
   0   1  28 127.281 11.0326   8
   0   1 -28 142.496 10.2817   6
   0  -1  28 148.604 11.1178   8
   0  -1 -28 141.293 10.1039   6
   0   1 -28 128.136 10.7524  29
   0  -1 -28 123.546 10.5662  29
   0   1  28 145.897 10.2701  26
   0  -1  28 143.125 10.3678  26
   0  -1 -28 133.193 9.30108  11
   0  -1 -28 139.986 11.1158   9
   0   1 -28 134.120 11.0000   9
   0   1 -28 141.460 9.61271  11
   0  -1 -28 175.761 11.0730  21
   0  -1  28 141.925 11.1028  23
   0   1 -28 184.676 10.8616  21
   0   1  28 151.608 11.2405  23
   0   1  28 139.641 11.1012  19
   0  -1 -28 132.061 9.78758  15
   0   1 -29 1.60938 2.61193   6
   0  -1 -29 5.11847 3.50969   9
   0  -1 -29 5.36848 2.59438   6
   0  -1  29-0.56323 3.45679   8
   0   1  29 0.57973 3.39644   8
   0   1 -29 10.3885 3.65779   9
   0  -1 -29 1.30652 3.32217  29
   0   1  29 3.17810 2.51287  26
   0   1 -29 1.40724 3.59034  29
   0  -1  29 4.92644 2.57847  26
   0   1 -29 3.95689 1.65819  11
   0  -1 -29 0.44237 3.21321  21
   0   1  29 0.55198 3.55283  23
   0   1 -29 0.77846 3.16606  21
   0  -1  29 1.09430 3.33975  23
   0   1  29 8.06545 3.74490  19
   0  -1 -29 1.03061 1.99690  15
   0  -1 -30 322.065 21.6680   6
   0   1  30 306.543 22.7144   8
   0   1 -30 347.540 21.9126   6
   0  -1  30 341.659 22.8389   8
   0  -1 -30 349.400 22.4612  29
   0   1 -30 319.513 22.4333  29
   0  -1  30 330.112 21.9438  26
   0   1  30 286.334 21.6751  26
   0   1 -30 323.789 22.8278   9
   0   1 -30 316.572 21.1100  11
   0  -1 -30 302.681 22.6536   9
   0   1  30 313.304 22.7058  23
   0  -1  30 288.031 22.5251  23
   0   1 -30 411.769 22.4622  21
   0  -1 -30 317.092 22.3105  21
   0   1  30 317.915 22.8104  19
   0  -1  30 344.994 23.0081  19
   0  -1 -30 302.183 21.3164  15
   0  -1 -31 61.3358 5.94969  29
   0   1  31 54.1585 4.89803  26
   0   1 -31 36.3727 5.66049  29
   0  -1  31 49.0495 4.94025  26
   0   1 -31 45.4720 3.85616  11
   0   1 -31 49.8500 5.97783   9
   0  -1 -31 46.0248 5.46507  21
   0   1  31 61.8023 6.30996  23
   0  -1  31 46.2344 5.97159  23
   0   1 -31 40.5621 5.25827  21
   0   1  31 53.6492 6.43433  19
   0  -1  31 58.2871 6.44364  19
   0  -1 -31 47.0693 5.94020   9
   0   1 -31 51.0989 5.01695   6
   0   1  31 43.5479 5.88051   8
   0  -1  31 43.2271 5.91123   8
   0  -1 -31 46.4443 4.61279   6
   0  -1 -32 2.47442 3.76958  29
   0   1 -32-1.06309 4.06336  29
   0   1  32 0.33785 2.70005  26
   0  -1  32 1.87875 3.02244  26
   0   1 -32 1.32722 3.68819   9
   0  -1 -32 1.25975 4.28742  22
   0  -1 -32-1.96185 4.10714  21
   0   1  32 0.63166 3.93555  23
   0  -1  32-3.77402 4.47017  23
   0   1 -32 0.86418 3.75574  21
   0   1  32-1.97166 4.47352  19
   0  -1  32-0.68188 4.38330  19
   0  -1  32 1.28733 3.98873   8
   0  -1 -32 5.27912 3.81329   9
   0   1  32 4.62622 4.09546   8
   0  -1 -32 0.91302 2.69610   6
   0   1 -32-0.69862 2.89902   6
   0   1 -33 4.44106 4.11610  29
   0  -1 -33 17.9399 4.40579  29
   0   1  33 8.22530 2.89968  26
   0   1 -33 4.14461 4.11707   9
   0  -1 -33 9.81730 4.39899  22
   0  -1  33 7.20121 4.35927  23
   0   1 -33 4.18114 4.65892  22
   0   1 -33 6.21604 3.66993  21
   0  -1 -33 7.57107 4.00805  21
   0   1  33 13.8703 4.37691  23
   0  -1  33-0.70840 4.29458  19
   0   1  33 9.56000 4.69240  19
   0   1  33 8.25088 4.55436   8
   0  -1 -33 10.3043 4.50683   9
   0  -1 -33 6.51931 2.87508   6
   0   1 -33 6.41271 3.11506   6
   0  -1  33 5.35568 3.87283   8
   0   1 -34 208.682 14.6763  29
   0  -1 -34 195.767 14.3804  29
   0   1  34 167.912 13.3874  26
   0  -1  34 198.061 14.9709  23
   0  -1 -34 170.527 14.1884  21
   0   1  34 202.310 14.9663  23
   0   1 -34 215.259 15.3333  22
   0   1 -34 194.852 14.0461  21
   0  -1 -34 162.124 14.6763  22
   0  -1 -34 193.182 13.4518   6
   0   1 -34 215.348 13.7686   6
   0  -1  34 207.699 15.0109   8
   0   1  34 158.409 14.5867   8
   0   1  34 176.455 14.8537  19
   0  -1  34 203.762 15.1648  19
   0  -1 -34 191.185 14.8882   9
   0   1 -34 172.173 14.8011   9
   0   1 -35 29.2893 5.84047   9
   0   1 -35 22.0975 5.27146  29
   0  -1 -35 19.8296 4.65901  29
   0  -1 -35 25.9570 5.68524  22
   0   1  35 21.3125 5.13273  23
   0  -1 -35 31.3546 5.04332  21
   0   1 -35 25.5823 4.62432  21
   0   1 -35 21.6572 5.62681  22
   0  -1  35 29.0218 5.64076  23
   0   1  35 15.4606 5.38756  19
   0  -1  35 23.6888 5.48773  19
   0   1 -35 23.8974 4.05404   6
   0  -1  35 33.9319 5.51313   8
   0  -1 -35 18.7629 3.61869   6
   0  -1 -35 26.8763 5.52081   9
   0   1  35 22.9845 5.46484   8
   0  -1 -36 216.884 15.6489   9
   0   1 -36 162.239 14.8790   9
   0  -1 -36 190.639 14.5846  29
   0   1 -36 194.611 14.7609  29
   0   1 -36 179.742 14.1366  21
   0   1  36 197.815 15.2196  23
   0   1 -36 201.844 15.5259  22
   0  -1 -36 176.274 14.4539  21
   0  -1 -36 193.879 15.1944  22
   0  -1  36 166.781 14.9392  23
   0  -1  36 191.653 15.3295  19
   0  -1  36 209.168 14.0841  17
   0   1  36 181.781 15.0424  19
   0  -1 -36 177.902 13.4242   6
   0   1 -36 204.793 13.7785   6
   0   1  36 194.710 15.3124   8
   0  -1  36 177.617 14.9518   8
   0  -1 -37 8.03194 5.41796   9
   0   1 -37 4.00455 5.01714   9
   0   1 -37-1.90701 4.68294  29
   0  -1 -37-2.34543 4.18475  29
   0  -1  37 2.27375 4.92143  23
   0   1  37 6.84945 5.03867  23
   0  -1 -37-3.31251 4.33971  21
   0   1 -37 1.91692 3.72882  21
   0  -1 -37 3.72184 5.04419  22
   0   1 -37 0.79278 5.32315  22
   0  -1  37 5.71404 5.37854  19
   0  -1  37 0.43514 3.55666  17
   0   1  37 3.93188 5.47219  19
   0   1 -37-1.49537 3.20492   6
   0  -1 -37-0.96059 2.94092   6
   0   1  37 2.37670 4.60695   8
   0  -1  37 3.08755 4.57100   8
   0  -1 -38 4.95759 5.25799   9
   0   1 -38 6.65692 4.92770   9
   0  -1 -38 7.86330 4.50733  29
   0   1 -38 7.79457 4.78528  29
   0  -1  38-0.77905 4.66812  23
   0  -1 -38 1.52607 4.97925  22
   0   1 -38 3.86636 3.97486  21
   0   1  38 0.78616 4.87225  23
   0  -1 -38-5.02973 4.61026  21
   0   1 -38 7.32158 5.15009  22
   0  -1  38 6.70734 5.16770  19
   0   1  38-4.87053 5.45065  19
   0  -1 -38-1.27043 2.85906   6
   0   1 -38-1.12006 3.31697   6
   0   1  38-0.81523 4.82775   8
   0  -1  38 0.79423 4.78665   8
   0  -1  39 10.2227 4.21825   4
   0  -1 -39 11.9816 5.36891   9
   0   1 -39 10.2418 5.73816   9
   0   1 -39 12.7164 4.95104  29
   0  -1 -39 8.61287 4.76112  29
   0  -1 -39 15.2295 4.68050  21
   0   1  39 3.22545 5.00910  23
   0  -1  39 12.8530 5.12360  23
   0   1 -39 6.65248 5.13517  22
   0  -1 -39 9.36203 5.29957  22
   0   1 -39 10.6771 4.53297  21
   0   1  39 6.64798 5.35170  19
   0   1  39 5.78568 4.20888  17
   0  -1  39 15.5368 5.88225  19
   0   1 -39 11.8696 3.29334   6
   0  -1  39 8.98274 4.90438   8
   0   1  39 6.68529 4.89935   8
   0  -1  40 83.1540 8.14528   4
   0   1 -40 84.6781 9.41356   9
   0  -1 -40 85.8011 9.63742   9
   0  -1 -40 93.2585 8.89963  29
   0   1 -40 79.4441 8.91617  29
   0   1 -40 79.4137 7.90082  21
   0  -1 -40 92.9646 9.43649  22
   0   1  40 100.439 9.67541  23
   0  -1  40 82.8802 9.23778  23
   0   1 -40 100.889 9.97563  22
   0  -1 -40 80.9091 8.38024  21
   0   1  40 93.6050 8.37557  17
   0   1  40 83.1624 9.34439  19
   0  -1  40 96.0459 9.89414  19
   0   1  40 84.0471 9.47387   8
   0  -1  40 81.8017 9.16677   8
   0  -1  41 25.3366 4.96639   4
   0  -1 -41 13.3873 5.40494   9
   0   1 -41 26.0570 6.27370   9
   0  -1 -41 19.7143 5.23888  29
   0   1 -41 29.1438 5.81156  29
   0   1 -41 24.9640 6.34669  22
   0  -1  41 13.4445 5.62839  23
   0   1  41 16.8519 5.72135  23
   0  -1 -41 14.6842 5.17509  21
   0  -1 -41 27.4297 6.27529  22
   0   1  41 29.4803 6.26691  19
   0  -1  41 5.38118 5.55225  19
   0   1  41 13.9759 5.53165   8
   0  -1  41 26.3603 5.90056   8
   0  -1  42 0.53543 4.15147   4
   0  -1 -42 6.41011 5.45474   9
   0   1 -42 7.29945 5.68507   9
   0   1 -42 9.08105 5.45338  29
   0  -1 -42-5.81484 4.79610  29
   0  -1 -42 5.70455 5.71950  22
   0  -1 -42-3.36425 4.65358  21
   0  -1  42-0.85298 5.08103  23
   0   1 -42-1.74330 5.57506  22
   0   1  42-0.85489 5.35513  23
   0   1  42 1.75762 5.32642  19
   0  -1  42-0.91468 5.44851  19
   0   1  42 4.44895 5.30024   8
   0  -1  42 0.86598 5.30797   8
   0   1  43 57.0247 6.21794   4
   0  -1  43 54.4080 6.20293   4
   0   1 -43 44.5736 7.03392  29
   0  -1 -43 42.6328 6.54205  29
   0  -1 -43 38.6843 6.20898  21
   0  -1  43 41.5888 7.09980  23
   0  -1 -43 44.3190 7.33357  22
   0   1 -43 40.3652 7.87837  22
   0   1  43 38.1631 7.01695  23
   0   1 -43 42.9587 7.79018   9
   0  -1 -43 49.0756 7.59419   9
   0  -1  43 60.0229 7.98842  19
   0   1  43 61.5261 7.86094  19
   0   1  43 53.1148 7.83925   8
   0  -1  43 53.4181 7.59552   8
   0  -1 -44 18.1739 5.24239  29
   0   1 -44 16.2220 5.65787  29
   0  -1  44 27.8913 6.29678  23
   0   1  44 9.59628 5.49446  23
   0  -1 -44 12.3323 5.97508  22
   0   1 -44 14.0887 5.85594  22
   0  -1 -44 22.6158 6.59802   9
   0   1 -44 16.9278 6.47208   9
   0  -1  44 14.9266 6.13258  19
   0   1  44 26.8856 6.64761  19
   0   1  44 17.2865 6.01476   8
   0  -1  44 21.2105 6.27887   8
   0   1 -45 33.9598 6.63319  29
   0  -1 -45 35.9348 6.24074  29
   0   1  45 35.1176 7.04052  23
   0  -1  45 32.4323 6.65532  23
   0  -1 -45 30.3242 6.67366  22
   0   1 -45 36.9034 7.22641  22
   0   1 -45 24.7831 6.34762   9
   0  -1 -45 18.9012 6.72794   9
   0  -1  45 43.8799 7.47732  19
   0   1  45 40.5694 7.12049  19
   0   1  45 20.0612 6.29549   8
   0  -1  45 23.9144 6.62068   8
   0   1 -46 18.1305 6.24066  29
   0  -1 -46 15.9392 5.53898  29
   0   1  46 23.5993 6.24465  23
   0  -1 -46 23.5819 6.39705  22
   0   1 -46 24.4294 6.60518  22
   0  -1  46 22.6928 6.21063  23
   0   1 -46 19.0082 6.36103   9
   0  -1 -46 12.4035 6.44385   9
   0   1  46 26.0262 6.98105  19
   0  -1  46 24.2870 6.65237  19
   0  -1  46 25.6903 6.57864   8
   0   1  46 34.6629 6.68764   8
   0   1 -47 30.3844 6.47193  29
   0  -1  47 26.9289 6.78649  23
   0  -1 -47 23.2439 6.33128  22
   0   1 -47 25.8502 6.93849  22
   0   1  47 20.7754 6.50470  23
   0  -1 -47 35.9739 7.23891   9
   0   1 -47 13.3531 6.40369   9
   0   1  47 43.7268 7.42472  19
   0  -1  47 28.6877 7.00730  19
   0   1  47 18.1065 6.34430   8
   0  -1  47 7.02539 5.73207   8
   0   1 -48 59.8056 7.78566  29
   0  -1 -48 46.3171 8.36755   9
   0   1 -48 63.9576 8.95435   9
   0   1  48 65.9506 8.45780  23
   0   1 -48 60.0444 8.28428  22
   0  -1 -48 62.8763 8.37333  22
   0  -1  48 56.4607 8.34059  23
   0  -1  48 65.6338 8.69166  19
   0   1  48 65.8639 8.68267  19
   0  -1  48 53.7824 8.48780   8
   0   1  48 72.5902 8.71027   8
   0  -2   0 3948.22 284.079  30
   0   2   0 4416.94 284.088  30
   0  -2   0 4005.09 284.015  31
   0   2   0 4837.59 284.151  33
   0  -2   0 5350.75 284.129  28
   0   2   0 4734.23 284.122  28
   0  -2   0 4673.45 284.105  27
   0  -2   0 4557.31 284.114   4
   0   2   0 4058.16 284.083   4
   0   2   0 4189.41 284.054  11
   0  -2   0 3939.10 284.061  10
   0   2   0 4383.28 284.086  10
   0  -2   0 4831.76 284.111  19
   0  -2   0 4204.92 284.051  14
   0   2   1 4206.21 232.901   5
   0   2  -1 3501.37 232.912   6
   0  -2  -1 3722.85 232.945   4
   0  -2   1 4178.70 232.931   6
   0   2  -1 3650.79 232.935   3
   0  -2   1 3389.37 232.933   4
   0   2   1 3445.64 232.923   4
   0   2  -1 3651.92 232.930   4
   0   2  -1 3361.13 232.951  33
   0   2  -1 3904.32 232.928  30
   0  -2   1 3420.48 232.957  33
   0   2   1 3255.67 232.950  33
   0  -2  -1 3109.01 232.928  33
   0  -2  -1 3377.79 232.881  31
   0   2   1 3849.72 232.951  28
   0  -2   1 3613.42 232.934  27
   0  -2   1 3499.74 232.930  28
   0  -2  -1 3594.57 232.933  27
   0   2  -1 3676.25 232.952  28
   0   2   1 3625.67 232.880  11
   0   2  -1 3627.10 232.910  11
   0   2   1 3922.55 232.956  10
   0  -2  -1 4004.21 232.981  12
   0  -2  -1 3720.97 232.936  10
   0  -2   1 3376.00 232.893  11
   0   2  -1 3910.30 232.933   9
   0  -2   1 3629.40 232.941  19
   0   2   1 3438.17 232.920  14
   0  -2  -1 3964.59 232.866  13
   0  -2  -1 3567.97 232.913  14
   0  -2  -2 322.201 20.5430   4
   0   2   2 321.409 20.4940   5
   0  -2   2 303.067 20.4330   8
   0   2  -2 280.509 20.5060   6
   0  -2   2 319.226 20.5131   6
   0   2  -2 346.698 20.5379   3
   0   2  -2 318.318 20.5303   4
   0  -2   2 341.687 20.5612   4
   0  -2  -2 316.383 20.5086  31
   0  -2  -2 346.188 20.5724  33
   0  -2   2 354.853 20.5772  33
   0   2   2 393.892 20.6368  33
   0   2  -2 347.207 20.5891  33
   0   2  -2 250.044 20.5213  28
   0   2  -2 349.723 20.5362   9
   0   2  -2 279.526 20.4916  11
   0   2   2 346.435 20.4573  11
   0  -2  -2 327.396 20.5690  12
   0  -2   2 320.353 20.5027  11
   0   2   2 284.474 20.5319  12
   0  -2  -2 308.417 20.5311  10
   0   2   2 300.489 20.5458  10
   0  -2   2 315.658 20.4368  21
   0  -2   2 321.526 20.5556  19
   0   2   2 314.255 20.5408  14
   0  -2  -2 309.482 20.5252  14
   0  -2   3 14.4857 1.13409   8
   0  -2   3 13.8963 1.23997   6
   0  -2  -3 15.4427 1.30407   4
   0   2  -3 17.0800 1.29671   6
   0  -2   3 14.6841 1.30899   4
   0   2  -3 12.7948 1.19372   3
   0   2  -3 14.7601 1.29051   4
   0  -2   3 11.7933 1.27595  33
   0  -2  -3 14.0968 1.27867  31
   0   2  -3 11.8250 1.29314  26
   0   2  -3 11.5288 1.21273  11
   0  -2   3 16.5433 1.23581  11
   0  -2  -3 13.6738 1.33523  12
   0   2  -3 15.7207 1.26768   9
   0  -2  -3 11.1310 1.26249  10
   0   2   3 15.5529 1.36001  10
   0   2   3 12.8340 1.30459  12
   0  -2   3 16.3953 1.10821  21
   0   2   3 20.6252 1.38985  23
   0   2  -3 12.6935 1.33114  19
   0  -2   3 13.9025 1.38074  19
   0   2   3 12.3455 1.29416  14
   0  -2  -3 14.4409 1.29146  14
   0   2   3 11.6978 1.21474  16
   0  -2   4 23.0385 2.00313   6
   0  -2  -4 26.6624 2.08834   4
   0  -2  -4 25.5569 2.04374   8
   0  -2   4 27.1452 1.96104   8
   0   2  -4 31.4630 2.08798   6
   0  -2  -4 26.3152 2.09061  31
   0   2   4 31.7701 2.13969  32
   0   2  -4 31.4068 1.88551  25
   0  -2   4 27.2179 2.10781  26
   0   2   4 26.3175 1.84515  29
   0   2  -4 26.0906 2.07789  26
   0   2   4 25.7034 2.08338  12
   0   2   4 27.2077 2.11135  10
   0  -2  -4 23.1657 2.08447  10
   0   2  -4 26.0120 2.06764   9
   0  -2  -4 22.8852 2.08074  12
   0  -2   4 22.6844 1.98442  11
   0  -2   4 30.1674 1.89091  21
   0   2   4 22.6431 2.07699  23
   0   2   4 27.6514 2.03720  16
   0  -2   4 27.8583 2.16779  19
   0   2  -4 23.7227 2.08618  19
   0  -2  -4 23.0513 2.07512  14
   0   2   4 28.4889 2.14468  14
   0  -2   5 30.3062 2.25841   8
   0   2  -5 35.0187 2.27534   8
   0  -2  -5 28.4096 2.14741  29
   0   2   5 29.1077 2.36852  32
   0  -2   5 31.1603 2.11458  25
   0   2  -5 28.6126 2.10514  25
   0   2  -5 29.3107 2.36300  26
   0   2   5 28.0440 2.40809  10
   0  -2   5 29.5545 2.24223  11
   0   2  -5 29.6007 2.35431   9
   0  -2  -5 29.1061 2.41752  12
   0  -2   5 31.9562 2.16604  21
   0   2  -5 33.0478 2.19447  21
   0   2   5 32.1257 2.40629  23
   0   2   5 31.8192 2.33621  16
   0  -2   5 29.1333 2.44325  19
   0   2   5 32.3800 2.41300  14
   0  -2   6 2628.67 168.857   8
   0   2  -6 2490.88 168.814   8
   0  -2  -6 2734.26 168.769  29
   0   2   6 2681.57 168.901  32
   0   2  -6 2605.37 168.893  26
   0   2  -6 2388.57 168.694  25
   0  -2   6 2658.95 168.708  25
   0   2   6 2625.35 168.930  10
   0   2  -6 2614.31 168.903   9
   0   2  -6 3207.52 168.803  21
   0  -2   6 2872.43 168.757  21
   0   2   6 2289.76 168.886  23
   0  -2   6 2511.69 168.951  19
   0   2   6 2563.68 168.931  14
   0   2  -7 13.1554 1.37727   9
   0   2   7 10.0262 1.40515   8
   0  -2   7 11.5328 1.31470   8
   0   2   7 11.3187 1.35458  32
   0  -2   7 13.1344 1.07874  34
   0   2  -7 13.2779 1.36693  26
   0   2  -7 12.2662 1.01969  25
   0   2   7 12.0563 0.99136  24
   0  -2   7 12.2538 1.02794  25
   0  -2  -7 11.9821 1.16489  29
   0   2   7 12.1356 1.43311  10
   0   2   7 13.7062 1.45408  23
   0   2  -7 5.44910 1.08225  21
   0  -2   7 12.0124 1.42723  23
   0  -2   7 12.3608 1.54510  19
   0   2   7 13.0404 1.48344  14
   0   2  -7 13.9906 1.12676  14
   0  -2   8 2169.41 137.441   8
   0   2   8 2289.63 137.537   8
   0  -2  -8 2039.46 137.285   6
   0   2  -8 2480.31 137.204   1
   0   2   8 2250.20 137.458  32
   0  -2   8 2290.21 137.258  34
   0  -2  -8 2379.53 137.345  29
   0   2   8 2179.44 137.182  24
   0  -2   8 2065.50 137.205  25
   0   2  -8 2220.53 137.445  26
   0   2   8 2187.38 137.502  10
   0   2  -8 2483.00 137.534   9
   0   2  -8 2005.73 137.331  11
   0  -2   8 2329.66 137.509  23
   0   2   8 2315.97 137.524  23
   0  -2   8 2420.22 137.235  18
   0  -2   8 2239.08 137.557  19
   0   2  -8 2265.28 137.287  14
   0   2   8 2196.96 137.503  14
   0  -2  -9 1586.77 114.253   6
   0   2   9 1697.32 114.502   8
   0  -2   9 1774.55 114.446   8
   0   2   9 1828.39 114.152   1
   0   2  -9 1676.44 114.128   1
   0  -2  -9 1450.81 114.260  29
   0  -2   9 1666.41 114.198  34
   0   2   9 1965.24 114.479  32
   0   2   9 1955.67 114.152  24
   0  -2   9 1951.92 114.201  25
   0   2  -9 1732.48 114.406  26
   0   2   9 1754.57 114.488  10
   0   2  -9 1724.27 114.463   9
   0   2  -9 2206.12 114.397  11
   0  -2  -9 1847.77 114.130  11
   0   2   9 2134.26 114.585  23
   0   2  -9 1969.40 114.335  21
   0  -2   9 1759.60 114.481  23
   0  -2   9 1616.87 114.158  18
   0  -2   9 1823.30 114.557  19
   0   2   9 1774.63 114.497  14
   0   2  -9 1757.79 114.109  15
   0   2  -9 1762.63 114.257  14
   0  -2 -10 6050.40 428.123   6
   0  -2  10 6588.69 428.347   8
   0   2  10 6949.85 428.449   8
   0   2  10 6818.13 427.997   1
   0   2 -10 6646.09 427.978   1
   0  -2 -10 7243.36 428.234  29
   0   2  10 7187.40 428.365  32
   0  -2  10 6352.45 428.058  34
   0  -2  10 5577.92 428.022  25
   0   2 -10 6677.49 428.296  26
   0   2  10 6811.08 427.996  24
   0   2 -10 6918.55 428.396   9
   0   2  10 6937.34 428.401  10
   0   2 -10 6221.63 428.172  11
   0  -2 -10 7048.12 427.989  11
   0   2  10 6884.36 428.409  23
   0   2 -10 8099.77 428.260  21
   0  -2  10 8035.51 428.482  23
   0  -2  10 6116.91 428.006  18
   0  -2  10 6963.00 428.481  19
   0   2 -10 6998.22 427.978  15
   0   2  10 6513.46 428.380  14
   0   2 -11 0.16994 1.40706   9
   0   2  11 0.55093 1.44929   8
   0  -2  11 2.58215 1.36454   8
   0  -2 -11 0.76074 0.99975   6
   0   2 -11 2.71744 1.40284   6
   0   2  11 0.35220 0.56242   1
   0  -2  11 0.98273 0.57485   2
   0   2 -11 1.22364 0.52493   1
   0   2  11 1.19575 1.40045  32
   0  -2  11 2.21738 0.82967  34
   0   2 -11 0.96463 1.34545  26
   0  -2 -11 1.49217 1.21977  29
   0   2  11 0.12442 0.63876  24
   0  -2  11 1.73458 1.29785  26
   0  -2  11 0.38066 0.80408  25
   0   2 -11 0.54294 0.95323  24
   0   2 -11 0.41962 1.13545  11
   0  -2 -11 0.90068 0.60686  11
   0   2  11 0.99059 1.31619  10
   0   2  11 1.38208 1.41288  23
   0  -2  11 1.51238 1.39141  23
   0   2 -11 1.63632 1.16579  21
   0  -2  11 0.18851 0.68173  18
   0  -2  11 1.34099 1.55669  19
   0   2  11 2.18633 1.47088  14
   0   2 -11 0.59378 0.56770  15
   0   2  12 2262.27 140.964   8
   0   2 -12 2181.44 140.756   6
   0  -2  12 2200.66 140.871   8
   0  -2 -12 2362.96 140.637   6
   0  -2 -12 2153.95 140.389   2
   0   2  12 2234.61 140.377   1
   0  -2  12 2206.56 140.360   2
   0   2 -12 2238.12 140.353   1
   0   2  12 2127.31 140.795  32
   0  -2 -12 2301.12 140.714  29
   0  -2 -12 2634.59 140.615  34
   0  -2  12 2569.66 140.527  34
   0  -2  12 1903.15 140.456  25
   0   2  12 2259.27 140.401  24
   0  -2  12 2106.89 140.815  26
   0   2 -12 2149.81 140.637  24
   0   2 -12 2195.72 140.896   9
   0   2 -12 2177.11 140.630  11
   0  -2 -12 2179.88 140.399  11
   0   2  12 2213.23 140.871  10
   0  -2  12 2324.01 140.919  23
   0   2  12 2103.64 140.880  23
   0  -2  12 2262.09 140.982  19
   0  -2  12 2279.38 140.413  18
   0   2 -12 2173.57 140.399  15
   0   2  12 2297.59 140.902  14
   0  -2 -13 959.007 51.9562   6
   0  -2  13 824.058 52.1970   8
   0   2 -13 846.943 52.0589   6
   0   2  13 848.942 52.2881   8
   0  -2  13 776.666 51.5717   2
   0  -2 -13 813.001 51.6143   2
   0   2 -13 829.349 51.5722   1
   0   2  13 816.886 51.6007   1
   0  -2  13 826.371 51.5646   2
   0  -2 -13 675.394 51.9171  29
   0   2  13 855.415 51.6464  24
   0  -2  13 791.951 52.1091  26
   0   2 -13 764.580 51.8781  24
   0   2 -13 891.785 51.9383  11
   0   2 -13 809.257 52.1877   9
   0  -2 -13 855.518 51.6582  11
   0   2  13 851.818 52.2000  10
   0   2  13 771.537 52.1765  23
   0   2 -13 860.779 51.9871  21
   0  -2  13 776.844 52.1662  23
   0  -2  13 838.242 52.3164  19
   0   2  13 840.077 52.1990  14
   0   2 -13 832.417 51.6610  15
   0  -2 -14 155.957 9.18279   6
   0   2 -14 113.738 9.22666   6
   0  -2 -14 151.311 9.57811   9
   0   2  14 119.917 9.48021   8
   0  -2  14 129.844 9.45086   8
   0  -2 -14 130.090 8.75787   2
   0   2  14 134.484 8.74671   1
   0  -2 -14 134.973 8.75058   2
   0  -2 -14 141.269 9.02042  34
   0  -2 -14 137.016 9.26879  29
   0   2 -14 139.806 9.13161  24
   0   2  14 133.643 8.80834  24
   0  -2  14 138.120 9.39011  26
   0   2  14 136.273 9.45301  10
   0  -2 -14 139.106 8.84029  11
   0   2 -14 159.400 9.19316  11
   0   2 -14 122.835 9.41283   9
   0  -2  14 139.384 9.49590  23
   0   2 -14 168.694 9.33286  21
   0   2  14 127.907 9.46117  23
   0  -2  14 135.380 9.62470  19
   0   2 -14 123.447 8.83480  15
   0   2  14 130.158 9.44649  14
   0   2  15 2665.14 174.652   8
   0   2 -15 2838.40 174.416   6
   0  -2 -15 3279.79 174.767   9
   0  -2 -15 2493.10 174.190   6
   0  -2  15 2587.51 174.542   8
   0  -2 -15 2825.26 174.375  29
   0  -2 -15 2934.61 174.144  34
   0   2 -15 2813.01 174.231  24
   0  -2  15 2814.21 174.510  26
   0   2 -15 2453.95 174.523   9
   0  -2 -15 2952.61 173.964  11
   0   2 -15 2978.55 174.257  11
   0  -2  15 2583.90 174.541  23
   0   2  15 3069.39 174.688  23
   0   2 -15 1971.49 174.175  21
   0  -2  15 2737.47 174.694  19
   0   2 -15 2575.33 173.963  15
   0   2  15 2618.79 174.525  14
   0   2 -16 31.6584 2.95341   6
   0  -2 -16 29.2528 3.19967   9
   0  -2  16 32.2999 3.17942   8
   0   2  16 30.1151 3.10102   7
   0  -2 -16 29.5292 2.66300   6
   0   2  16 28.5667 3.15062   8
   0   2 -16 20.4603 3.05271   9
   0  -2 -16 35.2455 2.47686  34
   0  -2 -16 32.2011 2.94615  29
   0   2 -16 29.5190 2.53597  24
   0   2  16 29.2687 2.69713  26
   0  -2  16 30.2246 2.92927  26
   0  -2 -16 29.0106 2.19388  11
   0   2 -16 30.6781 2.68018  11
   0   2 -16 25.0459 2.75833  21
   0   2  16 32.7965 3.23215  23
   0  -2  16 28.6231 3.08551  23
   0  -2  16 35.8411 3.32751  19
   0   2 -16 27.4362 2.22020  15
   0   2  16 28.6753 3.01276  14
   0  -2 -17 493.103 35.4575  34
   0  -2 -17 516.420 35.8085  29
   0   2  17 601.338 35.8274  26
   0   2 -17 519.717 35.5780  24
   0  -2  17 575.154 35.9753  26
   0   2 -17 489.547 35.5721  11
   0  -2 -17 588.529 35.3376  11
   0   2 -17 479.576 35.9915   9
   0   2 -17 629.442 35.8724  21
   0   2  17 482.983 35.9835  23
   0  -2  17 523.019 36.0198  23
   0  -2  17 550.130 36.0745   8
   0  -2 -17 567.845 35.6681   6
   0   2  17 562.126 36.0946   7
   0   2  17 543.874 36.1648   8
   0  -2 -17 562.208 36.1046   9
   0   2 -17 575.365 35.8750   6
   0   2 -17 567.319 35.3646  15
   0   2  17 586.794 36.0824  14
   0  -2 -18 1337.77 70.4025  29
   0  -2 -18 1177.47 69.8776  34
   0  -2  18 1140.25 70.3872  26
   0   2  18 1131.94 70.1765  26
   0   2 -18 984.435 69.9030  24
   0   2 -18 1259.47 70.6614   9
   0   2 -18 1280.98 70.0689  11
   0  -2 -18 1120.66 69.6843  11
   0   2  18 1121.56 70.5333  23
   0  -2  18 1114.87 70.4940  23
   0  -2 -18 993.302 69.9871   6
   0  -2 -18 1348.01 70.7398   9
   0   2 -18 1097.44 70.2399   6
   0  -2  18 1100.00 70.5066   8
   0   2  18 1069.36 70.4479   7
   0   2  18 1096.26 70.5868   8
   0  -2 -18 1120.19 70.1073  15
   0   2 -18 1120.72 69.7220  15
   0   2  18 1121.62 70.4484  14
   0  -2 -19 36.6800 2.84259  34
   0   2 -19 27.7201 2.89402  24
   0  -2 -19 34.1728 3.49095  29
   0  -2  19 41.3197 3.58611  26
   0   2  19 32.6524 3.18705  26
   0  -2 -19 33.3241 2.60013  11
   0   2 -19 40.6299 3.11591  11
   0   2  19 31.8395 3.71704  23
   0  -2  19 41.1935 4.01359  23
   0   2 -19 42.2536 3.52954  21
   0   2 -19 37.9511 3.84158   9
   0  -2 -19 36.9620 3.28771   6
   0   2  19 33.7336 3.73556   8
   0   2  19 40.4459 3.87064   7
   0  -2  19 30.9665 3.64747   8
   0  -2 -19 43.8842 3.97326   9
   0   2 -19 25.4605 3.30445   6
   0   2 -19 34.6329 2.65536  15
   0  -2 -19 35.7342 3.30710  15
   0   2  19 44.2808 3.92053  14
   0  -2 -20 392.569 23.5909  29
   0  -2 -20 344.847 22.9609  34
   0   2 -20 336.796 23.6387  29
   0   2  20 355.724 23.3438  26
   0   2 -20 318.589 23.0285  24
   0  -2  20 328.284 23.4957  26
   0   2 -20 349.978 23.1331  11
   0  -2 -20 347.505 22.7940  11
   0   2 -20 386.964 23.9347   9
   0   2 -20 345.178 23.4011  21
   0  -2  20 320.061 23.6787  23
   0   2  20 360.147 23.8208  23
   0   2 -20 360.935 22.8537  15
   0  -2 -20 314.049 23.2164  15
   0   2  20 366.760 23.7233  14
   0  -2  20 354.457 23.7943   8
   0  -2 -20 397.862 23.3168   6
   0   2 -20 370.818 23.4915   6
   0  -2 -20 435.786 24.0774   9
   0   2  20 363.640 23.9004   8
   0  -2  21 1121.85 70.9663   8
   0   2 -21 1045.36 70.5383   6
   0  -2 -21 1105.93 70.3807   6
   0  -2 -21 1304.93 71.1839   9
   0   2  21 1156.75 71.1255   8
   0  -2 -21 1283.66 70.8005  29
   0  -2 -21 1090.95 70.0757  34
   0   2  21 1048.83 70.4669  26
   0   2 -21 1031.65 70.1543  24
   0  -2  21 1045.33 70.6306  26
   0   2 -21 1293.48 71.0331  29
   0  -2 -21 1153.40 69.9285  11
   0   2 -21 1270.57 70.3550  11
   0   2 -21 1133.63 71.0350   9
   0  -2  21 1066.34 70.8956  23
   0   2  21 1140.26 71.0157  23
   0   2  21 1114.79 71.0155  19
   0  -2 -21 1120.48 70.4236  15
   0   2  21 1122.02 70.8541  14
   0   2 -21 1083.34 69.9680  15
   0  -2  22 19.1145 3.29854   8
   0   2 -22 28.8287 3.71663   9
   0   2 -22 27.6368 3.15619   6
   0  -2 -22 27.6237 3.57407   9
   0   2  22 21.8839 3.46231   8
   0  -2 -22 23.3628 2.64363   6
   0  -2 -22 18.8107 2.11023  34
   0  -2 -22 21.9498 3.18352  29
   0   2  22 22.1227 2.81606  26
   0   2 -22 23.9109 2.33882  24
   0   2 -22 25.4537 3.43153  29
   0  -2  22 27.3158 3.20473  26
   0   2 -22 23.5275 2.49440  11
   0  -2 -22 22.2832 1.90692  11
   0   2 -22 26.4530 3.23371  21
   0  -2  22 28.7558 3.52615  23
   0   2  22 20.4872 3.37477  23
   0   2  22 23.6726 3.43181  19
   0   2 -22 19.2352 2.00365  15
   0   2  22 19.7156 3.22374  14
   0  -2 -22 25.7805 2.86261  15
   0  -2 -23 584.843 40.3608   6
   0   2 -23 684.662 40.7255   6
   0   2  23 669.242 41.2911   8
   0  -2 -23 781.277 41.5035   9
   0  -2  23 649.572 41.1539   8
   0  -2 -23 613.144 40.7368  29
   0  -2 -23 611.337 40.0244  34
   0   2 -23 610.538 40.9394  29
   0   2  23 600.888 40.5136  26
   0   2 -23 628.885 40.1431  24
   0  -2  23 663.299 40.7980  26
   0   2 -23 773.249 41.4456   9
   0   2 -23 599.808 40.2453  11
   0  -2 -23 630.752 39.8806  11
   0   2 -23 572.669 40.5613  21
   0  -2  23 634.177 41.1151  23
   0  -2 -23 352.389 40.4504  21
   0   2  23 703.636 41.2823  23
   0   2  23 658.860 41.2287  19
   0  -2 -23 625.059 41.1167  16
   0   2  23 620.711 40.9073  14
   0  -2 -23 583.396 40.3729  15
   0   2 -23 652.239 39.9510  15
   0  -2 -24 40.2593 4.70242   9
   0   2 -24 39.3321 3.93664   6
   0  -2 -24 44.2088 3.78561   6
   0  -2  24 48.7921 4.67663   8
   0   2  24 36.4137 4.57755   8
   0   2 -24 46.4744 4.53015   9
   0  -2 -24 35.2326 3.00456  34
   0  -2  24 41.3137 4.04196  26
   0  -2 -24 36.7116 4.18107  29
   0   2 -24 41.7576 4.56650  29
   0   2 -24 40.0090 3.21611  24
   0   2  24 41.3796 3.80556  26
   0   2 -24 29.8058 3.37349  11
   0  -2 -24 39.2368 2.81050  11
   0   2 -24 35.5318 3.96725  21
   0  -2  24 33.6162 4.34637  23
   0  -2 -24 30.8379 4.36291  21
   0   2  24 36.5003 4.43624  23
   0   2  24 45.4564 4.63621  19
   0  -2 -24 45.7584 4.71354  16
   0   2 -24 35.3019 2.90574  15
   0   2  24 39.8834 4.30591  14
   0  -2 -24 39.3081 3.62387  15
   0   2 -25 37.7463 4.68002   9
   0  -2 -25 44.9071 3.67686   6
   0  -2 -25 42.2752 4.70235   9
   0  -2  25 41.1321 4.53061   8
   0   2 -25 42.7367 4.04026   6
   0   2  25 29.1498 4.36668   8
   0  -2 -25 39.0581 4.28033  29
   0  -2 -25 32.0755 2.84488  34
   0   2 -25 36.8701 3.06984  24
   0  -2  25 38.1957 4.03851  26
   0   2  25 29.8071 3.61842  26
   0   2 -25 38.8479 4.57136  29
   0  -2 -25 37.3679 2.64700  11
   0   2 -25 39.1895 3.36810  11
   0  -2 -25 25.1085 4.31689  21
   0  -2  25 37.7098 4.50759  23
   0   2 -25 37.7201 3.99156  21
   0   2  25 28.4211 4.35284  23
   0   2  25 33.0714 4.64415  19
   0  -2 -25 33.1178 4.38383  16
   0   2 -25 32.3429 2.73668  15
   0  -2 -25 38.5210 3.66151  15
   0   2  25 29.7379 4.18972  14
   0   2  26 495.093 34.9210   8
   0  -2  26 510.954 34.8836   8
   0  -2 -26 512.820 34.0543   6
   0  -2 -26 616.972 35.2217   9
   0   2 -26 482.462 34.2370   6
   0   2 -26 459.937 34.5686  29
   0  -2 -26 482.188 34.4042  29
   0  -2 -26 542.859 33.5210  34
   0   2  26 496.914 34.1415  26
   0   2 -26 549.532 33.6566  24
   0  -2  26 534.099 34.4340  26
   0  -2 -26 527.484 33.3646  11
   0   2 -26 497.659 33.8093  11
   0   2 -26 475.168 34.8354   9
   0   2 -26 403.050 34.1467  21
   0   2  26 505.734 34.8678  23
   0  -2  26 543.293 34.9515  23
   0  -2 -26 546.760 34.7946  21
   0  -2 -26 513.102 34.8938  16
   0   2  26 512.246 34.9132  19
   0  -2 -26 589.194 34.1301  15
   0   2  26 522.802 34.6206  14
   0  -2 -27 1.49601 2.21663   6
   0  -2  27 2.01515 2.98890   8
   0  -2 -27-3.62831 3.19994   9
   0   2  27-0.53670 3.16446   8
   0   2 -27 0.32218 2.47870   6
   0  -2 -27 0.37816 2.85533  29
   0   2 -27 5.80841 3.39613  29
   0   2 -27 2.74276 1.38449  24
   0  -2  27 1.05390 2.48293  26
   0   2  27 3.15491 2.26958  26
   0   2 -27 6.29159 1.82668  11
   0   2 -27 7.32026 3.06470   9
   0  -2  27 3.49217 3.14701  23
   0  -2 -27 7.82463 3.60139  21
   0   2  27 2.02933 3.18331  23
   0   2 -27 6.37505 2.91431  21
   0  -2 -27 2.54703 3.36143  16
   0   2  27 8.77289 3.42144  19
   0   2  27-2.88659 3.00817  14
   0  -2 -27 4.98496 2.19308  15
   0  -2  28 26.9733 4.53819   8
   0  -2 -28 27.3180 3.45128   6
   0   2 -28 32.7169 3.93483   6
   0   2  28 36.0225 4.69199   8
   0  -2 -28 32.6341 4.72200   9
   0  -2 -28 31.6821 4.30087  29
   0   2  28 32.5011 3.61185  26
   0   2 -28 40.6176 4.82467  29
   0  -2  28 27.1294 3.77837  26
   0   2 -28 31.5621 4.68442   9
   0   2 -28 31.9381 3.05373  11
   0   2 -28 33.2826 4.00514  21
   0  -2  28 25.7585 4.37317  23
   0  -2 -28 33.9672 4.59430  21
   0   2  28 36.9177 4.72229  23
   0   2  28 31.3837 4.85536  19
   0   2  28 21.8202 4.10953  14
   0  -2 -28 29.6831 3.42444  15
   0  -2  29 62.2926 6.62339   8
   0   2  29 59.4964 6.65649   8
   0  -2 -29 66.6381 5.52143   6
   0   2 -29 76.4489 5.98948   6
   0  -2 -29 81.5069 6.91099   9
   0  -2 -29 66.0931 6.25553  29
   0   2 -29 63.3124 6.55764  29
   0   2  29 63.3148 5.61136  26
   0  -2  29 72.8187 6.06517  26
   0   2 -29 64.3745 5.12344  11
   0   2 -29 69.0674 6.85891   9
   0  -2 -29 60.1680 6.35914  21
   0   2 -29 62.2077 5.97677  21
   0   2  29 66.6918 6.73203  23
   0  -2  29 68.8464 6.66142  23
   0   2  29 77.3349 7.08412  19
   0  -2 -29 55.1842 5.34874  15
   0   2 -30 198.101 13.1142   6
   0  -2  30 181.589 13.8598   8
   0   2  30 192.076 14.0530   8
   0  -2 -30 190.686 12.7173   6
   0   2 -30 233.013 14.0822  29
   0  -2 -30 161.323 13.2016  29
   0   2  30 161.159 12.7250  26
   0  -2  30 157.654 12.9654  26
   0  -2 -30 164.628 13.8630   9
   0   2 -30 196.850 12.3484  11
   0   2 -30 160.278 13.7462   9
   0  -2 -30 149.057 13.3634  21
   0   2 -30 189.774 13.1999  21
   0  -2  30 176.420 13.8590  23
   0   2  30 196.868 13.9552  23
   0   2  30 198.969 14.0628  19
   0  -2 -30 175.868 12.5500  15
   0  -2 -31 20.3503 3.13314   6
   0   2 -31 18.2229 3.51439   6
   0  -2 -31 18.8190 4.63896   9
   0   2  31 21.1445 4.39439   8
   0  -2  31 21.8778 4.52022   8
   0  -2 -31 19.9538 4.10547  29
   0   2 -31 15.8899 4.16654  29
   0   2  31 13.2714 3.00467  26
   0   2 -31 16.2316 2.44436  11
   0   2 -31 22.1889 4.33180   9
   0   2 -31 20.6678 3.88475  21
   0  -2 -31 22.1996 4.64175  22
   0  -2  31 14.4914 4.33796  23
   0   2  31 22.0145 4.31776  23
   0  -2 -31 13.0968 4.21110  21
   0   2  31 13.6894 4.69080  19
   0  -2 -31 18.4595 2.95408  15
   0  -2 -32 64.1722 6.20746  29
   0   2 -32 59.2714 6.60224  29
   0   2  32 54.9008 5.29815  26
   0   2 -32 73.4189 7.22039   9
   0   2 -32 63.7315 4.73409  11
   0  -2  32 57.2605 6.77888  23
   0   2 -32 65.4508 5.97114  21
   0   2  32 55.0969 6.75041  23
   0  -2 -32 48.3456 6.31508  21
   0  -2 -32 48.0553 6.49526  22
   0   2  32 51.8163 6.73660  19
   0  -2 -32 63.9099 5.34789   6
   0  -2  32 55.9010 6.66099   8
   0   2  32 68.0782 6.82311   8
   0   2 -32 57.9284 5.70772   6
   0  -2 -32 52.7993 6.73024   9
   0  -2 -33 41.3336 5.09285  29
   0   2 -33 49.8850 5.84588  29
   0   2  33 28.5728 4.02745  26
   0   2 -33 45.8415 5.91779   9
   0   2 -33 32.2855 5.95925  22
   0   2  33 37.9819 5.56598  23
   0  -2 -33 35.8558 5.33009  21
   0   2 -33 19.7791 4.53077  21
   0  -2  33 46.0199 5.99059  23
   0  -2 -33 30.3275 5.51173  22
   0  -2  33 36.9362 5.89701  19
   0   2  33 36.3122 5.47210  19
   0  -2 -33 40.1299 4.21234   6
   0  -2 -33 44.6372 6.01021   9
   0   2 -33 30.5140 4.55017   6
   0   2  33 36.0925 5.70667   8
   0  -2  33 38.9826 5.68936   8
   0   2 -34 45.4057 6.73296  29
   0  -2 -34 70.9329 6.60101  29
   0   2  34 56.9622 5.50985  26
   0   2 -34 54.8071 7.20480   9
   0  -2  34 46.3855 6.84377  23
   0  -2 -34 72.6301 7.04755  21
   0   2 -34 57.2396 7.31712  22
   0   2 -34 62.3834 6.18867  21
   0   2  34 56.6801 7.04913  23
   0  -2 -34 49.0911 6.98340  22
   0   2  34 49.7451 6.97126  19
   0  -2  34 65.7550 5.86732  17
   0  -2  34 69.3791 7.31316  19
   0  -2 -34 62.8404 5.47880   6
   0   2 -34 66.8909 5.96856   6
   0  -2 -34 71.2107 7.39883   9
   0  -2  34 54.8513 6.99521   8
   0   2  34 63.6876 7.20807   8
   0   2 -35 351.455 24.7087  29
   0  -2 -35 393.539 24.5361  29
   0   2  35 340.940 23.5072  26
   0   2 -35 303.466 24.9059  22
   0  -2 -35 372.356 24.9907  22
   0   2  35 368.977 25.1412  23
   0  -2  35 378.460 25.2477  23
   0  -2 -35 249.485 24.0418  21
   0   2 -35 450.241 24.3470  21
   0  -2 -35 362.878 23.4314   6
   0   2  35 325.877 25.0128   8
   0  -2  35 332.296 24.9420   8
   0   2 -35 341.913 23.7872   6
   0   2  35 357.279 25.1390  19
   0  -2  35 346.992 23.7521  17
   0  -2  35 342.531 25.2477  19
   0  -2 -35 332.957 24.8717   9
   0   2 -35 326.692 25.0216   9
   0  -2  36 84.4894 7.89405   4
   0   2 -36 85.0037 8.88659   9
   0  -2 -36 97.8266 9.11875   9
   0  -2 -36 87.2484 8.09429  29
   0   2 -36 88.9086 8.65558  29
   0  -2  36 74.0822 8.60761  23
   0  -2 -36 82.8110 8.23364  21
   0  -2 -36 73.2638 8.42795  22
   0   2 -36 75.8994 7.44618  21
   0   2  36 90.6680 8.70669  23
   0   2 -36 94.2792 9.16770  22
   0  -2  36 78.9331 7.15403  17
   0  -2  36 71.6472 8.58660  19
   0   2  36 84.9265 8.75667  19
   0  -2 -36 80.3938 6.70525   6
   0  -2  36 91.3601 8.80114   8
   0   2 -36 72.1410 7.16484   6
   0   2  36 67.6078 8.50318   8
   0  -2  37 93.3230 8.33439   4
   0   2 -37 84.4322 8.96819   9
   0   2 -37 74.7337 8.44963  29
   0  -2 -37 94.3409 8.30973  29
   0   2  37 76.5555 8.64441  23
   0   2 -37 91.2187 7.93915  21
   0  -2 -37 130.144 9.12020  21
   0  -2 -37 83.9677 8.87469  22
   0  -2  37 72.1896 8.50758  23
   0   2 -37 109.185 9.72249  22
   0  -2  37 104.991 9.51465  19
   0   2  37 69.6150 8.78397  19
   0  -2  37 78.4149 8.71345   8
   0  -2 -37 76.9612 8.90609   9
   0   2 -37 72.1212 7.23472   6
   0  -2 -37 85.0231 6.96487   6
   0   2  37 87.2611 9.03262   8
   0  -2  38 3.80017 4.01461   4
   0   2 -38-2.50619 5.14875   9
   0  -2 -38-0.82499 5.11245   9
   0  -2 -38-2.31544 4.16470  29
   0   2 -38 2.67858 4.65980  29
   0   2 -38-1.32970 3.71189  21
   0   2  38 3.95240 5.05583  23
   0  -2  38 4.68651 4.89274  23
   0  -2 -38-2.94067 5.20312  22
   0  -2 -38 6.53130 4.57135  21
   0   2 -38-0.83577 5.34544  22
   0  -2  38 0.85554 4.69026  19
   0   2  38 7.18189 4.91821  19
   0  -2  38-2.34845 4.85114   8
   0   2 -38-0.40137 3.33125   6
   0   2  38 1.65165 4.94796   8
   0  -2  39 100.613 9.33376   4
   0  -2 -39 98.9664 10.2860   9
   0   2 -39 120.745 10.7864   9
   0  -2 -39 101.761 9.81744  29
   0   2 -39 112.341 10.1325  29
   0   2 -39 123.752 9.32089  21
   0   2 -39 117.071 10.8993  22
   0  -2  39 118.182 10.7150  23
   0  -2 -39 90.0316 9.73788  21
   0  -2 -39 104.388 10.4375  22
   0   2  39 113.336 10.5670  23
   0   2  39 111.060 10.6209  19
   0  -2  39 102.537 10.6864  19
   0   2  39 102.417 10.4287   8
   0   2 -39 102.689 8.67644   6
   0  -2  39 97.1278 10.2035   8
   0  -2  40 6.03814 4.34636   4
   0  -2 -40 12.2150 5.63325   9
   0   2 -40 12.4018 5.86008   9
   0   2 -40 10.4966 5.02122  29
   0  -2 -40 16.8473 4.80569  29
   0  -2  40 9.85778 5.51504  23
   0   2 -40 6.09916 5.81942  22
   0  -2 -40 6.11995 5.37178  22
   0  -2 -40 4.82672 4.80292  21
   0   2  40 4.15275 5.14568  23
   0   2  40 6.25477 4.34751  17
   0   2  40 5.02127 5.69499  19
   0  -2  40 12.5892 5.77518  19
   0   2  40 20.7660 5.75219   8
   0   2 -40 5.53462 3.46691   6
   0  -2  40 1.64576 5.04293   8
   0  -2  41 48.1990 6.05033   4
   0   2 -41 43.2876 7.46237   9
   0  -2 -41 28.7138 6.96255   9
   0  -2 -41 51.5444 6.50080  29
   0   2 -41 45.1016 6.85723  29
   0   2  41 31.2858 6.45918  23
   0  -2 -41 37.2156 6.88853  22
   0   2 -41 38.9280 6.97309  22
   0  -2  41 44.5678 7.02180  23
   0  -2 -41 47.6805 6.34469  21
   0  -2  41 37.5124 7.17832  19
   0   2  41 40.0040 7.22233  19
   0   2  41 38.7531 5.93915  17
   0  -2  41 39.3669 6.78555   8
   0   2  41 36.2495 6.96906   8
   0  -2  42 61.5576 6.75266   4
   0   2 -42 75.0692 8.68401   9
   0  -2 -42 71.9884 8.52984   9
   0   2 -42 39.6277 7.02360  29
   0  -2 -42 54.1089 7.10950  29
   0   2  42 65.0983 7.82459  23
   0   2 -42 41.1668 7.80695  22
   0  -2 -42 52.2597 6.89083  21
   0  -2 -42 56.4172 7.74875  22
   0  -2  42 63.9746 8.02928  23
   0   2  42 49.4098 6.74212  17
   0   2  42 63.2205 8.01076  19
   0  -2  42 47.5402 8.08525  19
   0   2  42 66.4292 8.40604   8
   0  -2  42 61.3383 7.98338   8
   0  -2  43 11.8586 4.68945   4
   0   2 -43 8.76292 5.32609  29
   0  -2 -43 21.4698 5.28575  29
   0  -2 -43 14.2427 5.14704  21
   0   2 -43 12.6301 6.39158  22
   0   2  43 15.6434 6.18732  23
   0  -2  43 14.7255 5.80095  23
   0  -2 -43 11.8231 5.69245  22
   0   2 -43 5.61563 5.98897   9
   0  -2 -43 12.1050 6.25531   9
   0   2  43 9.60691 5.65397  19
   0  -2  43 15.9924 6.40547  19
   0  -2  43 19.7975 5.71141   8
   0   2  43 19.1172 6.23030   8
   0   2 -44 97.9352 9.06685  29
   0  -2 -44 75.0343 8.11789  29
   0   2 -44 60.6160 9.06288  22
   0  -2 -44 80.4296 8.12157  21
   0  -2  44 74.0404 8.81737  23
   0  -2 -44 56.7821 8.59809  22
   0   2  44 64.6535 8.58038  23
   0   2 -44 82.8915 9.53362   9
   0  -2 -44 81.5741 9.34477   9
   0   2  44 67.9008 8.85907  19
   0  -2  44 82.2802 9.48438  19
   0  -2  44 64.9578 8.78141   8
   0   2  44 69.6583 8.97576   8
   0  -2 -45 46.7256 6.68956  29
   0   2 -45 35.0753 7.35353  29
   0   2 -45 35.2277 7.65021  22
   0  -2 -45 56.5159 7.84866  22
   0  -2  45 49.0551 7.71306  23
   0   2  45 57.1092 7.79444  23
   0  -2 -45 58.8471 8.38632   9
   0   2 -45 40.0653 7.95881   9
   0  -2  45 60.8589 8.39971  19
   0   2  45 58.1510 7.79194  19
   0  -2  45 49.5653 7.76847   8
   0   2  45 59.0260 7.96382   8
   0   2 -46 10.9300 5.47063  29
   0   2 -46-2.69006 6.32030  22
   0  -2  46-1.74499 5.40755  23
   0   2  46 0.87483 5.81981  23
   0  -2 -46 7.77712 6.00919  22
   0  -2 -46 3.78792 5.74008   9
   0   2 -46 0.95063 6.04956   9
   0  -2  46-2.83947 6.05422  19
   0   2  46 2.64399 5.77953  19
   0   2  46-2.75887 5.94210   8
   0  -2  46 2.59862 5.42661   8
   0   2 -47 73.6388 8.57203  29
   0  -2 -47 79.6167 8.72162  22
   0   2  47 66.6202 9.02207  23
   0  -2  47 71.1385 8.97051  23
   0   2 -47 73.5196 9.32391  22
   0   2 -47 65.9706 8.71900   9
   0  -2 -47 76.0194 9.59243   9
   0   2  47 84.5710 9.26421  19
   0  -2  47 66.8551 9.10805  19
   0  -2  47 64.4793 8.84111   8
   0   2  47 63.1583 9.09294   8
   0   2 -48 9.15174 5.70519  29
   0   2 -48 1.87477 6.18189   9
   0  -2 -48-0.93774 6.58655   9
   0   2 -48 0.86974 5.76414  22
   0   2  48 3.42072 6.05831  23
   0  -2 -48 4.49524 5.69250  22
   0  -2  48 5.97850 5.89759  23
   0   2  48 6.02827 5.59802  19
   0  -2  48 6.48641 6.11109  19
   0  -2  48 6.77210 5.92175   8
   0   2  48 3.61182 5.75179   8
   0   3   0 1.55007 0.95582  33
   0  -3   0 0.56301 0.89301  33
   0   3   0 0.61423 0.85326  30
   0  -3   0 0.08415 0.55130  31
   0   3   0 1.86541 0.92901  28
   0  -3   0 1.44207 0.82838  27
   0   3   0 0.98688 0.83660   4
   0  -3   0 0.64482 0.82722   4
   0  -3   0-0.37760 0.70021  10
   0   3   0-0.48109 0.67921  11
   0  -3   0 0.30827 0.77518  19
   0   3   0 0.98237 0.51817  13
   0  -3   0 0.55069 0.47539  13
   0  -3   0-0.10982 0.64320  14
   0  -3  -1 87.4920 5.82010   4
   0   3   1 80.3385 5.84977  33
   0   3  -1 76.6681 5.74593  30
   0   3  -1 76.5343 5.84964  33
   0  -3   1 102.022 5.64113  31
   0   3   1 118.813 5.88539  30
   0  -3  -1 105.403 5.90034  33
   0  -3   1 80.0082 5.82049  33
   0  -3  -1 83.3918 5.69395  31
   0   3  -1 81.1129 5.82740  28
   0  -3   1 111.902 5.87355  27
   0   3   1 83.9681 5.82843  28
   0  -3  -1 104.121 5.85736  27
   0   3  -1 95.5282 5.82399   3
   0   3  -1 88.4058 5.80202   4
   0  -3   1 80.7974 5.80534   4
   0   3   1 83.3471 5.79656   4
   0   3  -1 68.2065 5.71545  11
   0   3  -1 94.1494 5.79898   9
   0   3   1 76.4003 5.77812  10
   0  -3  -1 87.8608 5.85057  12
   0   3   1 87.5459 5.71748  11
   0  -3   1 75.4553 5.70864  11
   0  -3  -1 86.9329 5.77176  10
   0  -3   1 82.4084 5.80287  19
   0   3   1 96.5966 5.67156  13
   0  -3  -1 74.3988 5.72141  14
   0  -3   1 79.3916 5.63519  13
   0  -3  -1 75.2224 5.62915  13
   0   3  -1 85.5441 5.63749  13
   0  -3  -2 4088.85 227.413   4
   0   3   2 3636.09 227.283   5
   0   3  -2 3460.29 227.332   6
   0   3  -2 3679.30 227.205   8
   0   3  -2 3369.64 227.339   3
   0  -3   2 3463.65 227.373   4
   0  -3  -2 3522.65 227.299  31
   0   3  -2 3727.60 227.176  31
   0   3   2 3219.35 227.388  33
   0   3  -2 3144.95 227.377  33
   0  -3  -2 3449.65 227.368  33
   0   3   2 3405.21 227.356  28
   0   3  -2 3166.05 227.358  28
   0  -3  -2 3541.17 227.368  27
   0  -3   2 3115.58 227.331  27
   0   3   2 3488.71 227.370  10
   0   3   2 3400.17 227.256  11
   0   3  -2 4087.17 227.377   9
   0  -3  -2 3358.12 227.380  12
   0   3  -2 3152.21 227.299  11
   0  -3   2 3753.45 227.396  19
   0  -3   2 3804.53 227.248  13
   0   3   2 4141.60 227.275  13
   0  -3  -2 3437.09 227.326  14
   0   3  -3 1935.42 126.913   8
   0  -3   3 1845.39 126.924   8
   0  -3  -3 1782.93 127.056   4
   0   3   3 2158.46 127.021   5
   0   3  -3 1930.18 127.054   6
   0  -3   3 1920.75 127.084   4
   0   3  -3 1789.74 127.023   3
   0   3   3 1769.32 127.101  33
   0   3  -3 2402.18 127.204  33
   0   3  -3 1954.97 127.079  26
   0   3  -3 2620.76 127.223  28
   0   3  -3 2164.57 127.088   9
   0  -3  -3 1946.86 126.928  11
   0  -3  -3 2173.66 127.155  12
   0   3  -3 1839.80 127.027  11
   0   3   3 1939.52 127.095  10
   0  -3   3 2207.63 126.944  21
   0  -3   3 2022.15 127.117  19
   0   3   3 1732.56 126.954  13
   0  -3   3 2059.05 126.972  13
   0   3   3 2067.47 127.097  14
   0   3  -4 9099.01 622.745   8
   0  -3  -4 9543.53 622.901   4
   0   3  -4 8787.55 622.867   6
   0  -3   4 9540.72 622.779   8
   0   3   4 11080.4 622.874   5
   0   3  -4 9925.65 622.873   3
   0  -3  -4 9074.19 622.689  29
   0   3  -4 10315.5 622.982  33
   0   3   4 9739.45 622.673  29
   0   3   4 12066.5 623.074  33
   0   3  -4 9383.43 622.908  26
   0  -3  -4 9922.01 622.954  12
   0  -3   4 9790.32 622.854   9
   0  -3  -4 9060.72 622.724  11
   0   3   4 10235.1 622.955  10
   0   3  -4 8524.51 622.839  11
   0   3  -4 11451.1 622.945   9
   0  -3   4 11434.6 622.764  21
   0  -3   4 9587.21 622.951  19
   0   3   4 9479.13 622.928  14
   0   3  -5 843.737 57.3236   8
   0   3  -5 937.677 57.4847   6
   0  -3   5 846.758 57.3547   8
   0  -3  -5 878.463 57.4618   4
   0   3  -5 891.576 57.4263   3
   0  -3  -5 822.162 57.2559  29
   0   3  -5 979.074 57.3180  25
   0   3   5 959.778 57.2444  29
   0   3  -5 873.817 57.4778  26
   0  -3  -5 873.555 57.2636  11
   0   3  -5 829.286 57.4563   9
   0   3   5 863.784 57.5134  10
   0  -3   5 1013.48 57.3049  21
   0   3   5 819.793 57.4913  23
   0   3  -5 929.905 57.3045  21
   0  -3   5 843.291 57.5196  19
   0   3   5 833.327 57.4954  14
   0  -3   6 49.2592 3.41232   8
   0   3   6 54.5626 3.45317   7
   0   3  -6 47.5749 3.36976   8
   0   3   6 48.8460 3.56061  32
   0  -3  -6 51.6897 3.29296  29
   0   3  -6 53.1622 3.29801  25
   0   3  -6 56.1858 3.60374  26
   0   3   6 49.5205 3.63765  10
   0  -3  -6 53.3361 3.23986  11
   0   3  -6 49.7648 3.55180   9
   0   3   6 50.8697 3.61726  23
   0   3  -6 54.0355 3.33392  21
   0  -3   6 49.7913 3.63346  19
   0   3   6 47.3822 3.20719  20
   0   3   6 50.8958 3.61181  14
   0  -3   7 11.0922 1.25004   8
   0   3   7 8.91083 1.20902   7
   0  -3   7 8.65018 1.14333   3
   0   3   7 13.2276 1.48054  32
   0  -3  -7 10.3505 1.02718  29
   0   3  -7 9.72281 0.96776  25
   0   3  -7 11.8555 1.39723  26
   0   3  -7 8.33528 1.35908   9
   0   3   7 8.58628 1.43675  10
   0  -3   7 10.5383 1.05495  21
   0   3   7 7.32120 1.27174  23
   0   3  -7 12.9949 1.11509  21
   0   3   7 10.0697 0.92914  20
   0  -3   7 9.87031 1.48678  19
   0  -3   7 10.9913 0.84113  15
   0   3   7 11.2798 1.52908  14
   0   3   8 417.938 25.8948   7
   0  -3   8 400.937 25.8857   8
   0  -3   8 433.486 25.9088   3
   0  -3  -8 426.982 25.7549  29
   0   3   8 510.048 26.0774  32
   0   3  -8 409.061 25.9464  26
   0   3  -8 382.296 25.6557  25
   0  -3   8 462.115 25.6849  25
   0   3  -8 419.039 25.9904   9
   0   3   8 431.885 26.0527  10
   0   3  -8 292.557 25.6773  21
   0   3   8 375.478 25.9791  23
   0  -3   8 346.601 25.6812  21
   0  -3   8 428.287 26.0853  19
   0   3   8 434.432 26.0578  14
   0   3   9 417.184 27.0727   7
   0  -3   9 400.850 27.0580   8
   0   3  -9 384.006 26.8242   1
   0  -3   9 379.554 27.0116   3
   0   3   9 408.617 27.1224  32
   0  -3  -9 457.774 26.9442  29
   0   3   9 405.473 26.8034  24
   0   3  -9 426.888 27.1196  26
   0  -3   9 475.662 26.8311  25
   0   3  -9 367.574 26.7830  25
   0   3  -9 503.906 27.1124  11
   0   3  -9 452.865 27.1982   9
   0   3   9 433.853 27.2120  10
   0   3   9 415.542 27.1946  23
   0  -3   9 447.827 27.2111  23
   0   3  -9 400.124 26.9036  21
   0  -3   9 421.194 27.2634  19
   0   3  -9 413.913 26.8659  14
   0   3   9 407.554 27.2024  14
   0  -3 -10 860.384 49.0788   6
   0  -3  10 777.265 49.2239   8
   0   3  10 759.688 49.2185   7
   0  -3  10 720.949 49.1610   3
   0   3  10 733.858 48.9341   1
   0   3 -10 729.733 48.9187   1
   0  -3 -10 818.449 49.0730  29
   0   3  10 756.817 49.2510  32
   0   3  10 849.345 48.9159  24
   0  -3  10 662.817 48.8906  25
   0   3 -10 761.964 49.2285  26
   0   3 -10 852.173 49.1947  11
   0   3  10 791.439 49.3480  10
   0   3 -10 858.700 49.3642   9
   0   3 -10 745.182 49.0282  21
   0   3  10 717.051 49.2962  23
   0  -3  10 657.781 49.2341  23
   0  -3  10 776.908 49.3988  19
   0   3  10 762.253 49.3291  14
   0  -3  11 16.3537 1.99818   8
   0   3  11 16.7883 2.13155   7
   0  -3 -11 20.8374 1.79846   6
   0   3  11 15.9621 1.52992   1
   0   3 -11 18.6358 1.50924   1
   0   3  11 18.0628 2.11573  32
   0  -3 -11 24.3913 1.92611  29
   0   3 -11 17.6351 2.03484  26
   0  -3  11 18.2584 1.56895  25
   0   3  11 18.2833 1.49014  24
   0   3 -11 18.7238 1.92347  11
   0   3 -11 15.1006 2.14602   9
   0  -3 -11 19.5532 1.42700  11
   0   3  11 16.8504 2.19134  10
   0   3 -11 19.5918 1.81347  21
   0   3  11 18.4264 2.15125  23
   0  -3  11 18.5248 2.19623  23
   0  -3  11 16.8185 2.23573  19
   0   3  11 16.6338 2.22725  14
   0  -3 -12 2160.48 120.988   6
   0  -3  12 2010.09 121.218   8
   0   3 -12 1751.18 121.103   6
   0   3  12 1926.76 121.199   7
   0   3  12 1910.23 120.789   1
   0   3 -12 2074.22 120.784   1
   0  -3 -12 2067.97 121.024  29
   0   3  12 1902.58 121.202  32
   0  -3  12 1707.86 120.786  25
   0  -3  12 1852.96 121.213  26
   0   3  12 1966.06 120.752  24
   0   3 -12 2048.17 121.176  26
   0  -3 -12 1956.26 120.717  11
   0   3 -12 1617.43 121.156   9
   0   3 -12 2391.45 121.162  11
   0   3  12 1956.24 121.287  10
   0  -3  12 2011.71 121.302  23
   0   3  12 1822.10 121.256  23
   0  -3  12 2036.53 121.413  19
   0   3  12 2008.43 121.317  14
   0  -3  13 768.586 51.1117   8
   0  -3 -13 806.653 50.8499   6
   0   3  13 791.934 51.1311   7
   0   3 -13 754.242 51.0489   6
   0   3 -13 790.430 50.6336   1
   0   3  13 787.241 50.6543   1
   0  -3  13 771.895 50.6429   2
   0   3  13 820.395 51.1422  32
   0  -3 -13 837.838 50.9408  29
   0  -3  13 863.499 50.7197  25
   0   3  13 797.541 50.6210  24
   0  -3  13 851.964 51.2135  26
   0   3 -13 819.349 51.0652  26
   0   3  13 780.814 51.1939  10
   0  -3 -13 809.500 50.5942  11
   0   3 -13 757.756 50.9229  11
   0   3 -13 882.736 51.2834   9
   0   3 -13 613.170 50.7922  21
   0  -3  13 720.089 51.1257  23
   0   3  13 725.242 51.1615  23
   0  -3  13 792.419 51.3006  19
   0   3  13 828.622 51.2439  14
   0   3  14 10.9887 1.92184   7
   0   3  14 11.3965 2.12747   8
   0   3 -14 11.2715 1.86616   6
   0  -3  14 13.0640 1.92199   8
   0  -3 -14 13.3730 1.61184   6
   0  -3  14 12.2670 1.12351   2
   0   3 -14 12.1845 1.09343   1
   0  -3 -14 13.7850 1.21998   2
   0   3  14 10.8994 1.13855   1
   0   3  14 11.4214 1.92057  32
   0   3 -14 10.2154 1.60005  24
   0   3  14 11.0287 1.09296  24
   0   3 -14 11.6084 1.82660  26
   0  -3  14 11.9595 1.86906  26
   0  -3  14 13.3710 1.32871  25
   0  -3 -14 11.2578 1.69258  29
   0   3  14 12.9298 2.06236  10
   0   3 -14 9.73430 2.01951   9
   0   3 -14 11.1471 1.73871  11
   0  -3 -14 13.1019 1.07671  11
   0   3  14 15.6673 2.18342  23
   0  -3  14 14.4484 2.14946  23
   0   3 -14 5.20037 1.53214  21
   0  -3  14 13.4337 2.16634  19
   0   3  14 12.5395 2.06140  14
   0  -3 -15 72.2204 5.27796   6
   0   3 -15 66.3683 5.52012   6
   0   3  15 64.8243 5.58400   7
   0  -3  15 66.5594 5.62861   8
   0   3  15 73.0162 5.76101   8
   0   3 -15 70.8567 4.91252   1
   0  -3 -15 72.8022 4.97447   2
   0   3  15 75.8691 4.96123   1
   0  -3  15 73.4605 4.92986   2
   0  -3 -15 74.1603 5.42847  29
   0  -3 -15 82.6643 5.27204  34
   0   3  15 79.2069 5.69392  32
   0   3 -15 71.0684 5.37009  24
   0  -3  15 80.1907 5.72672  26
   0   3  15 70.8299 4.92533  24
   0   3  15 69.3490 5.68969  10
   0  -3 -15 75.9933 4.91955  11
   0   3 -15 84.4669 5.45680  11
   0   3 -15 68.7174 5.66287   9
   0   3  15 91.7225 5.90880  23
   0   3 -15 93.5714 5.50863  21
   0  -3  15 73.6691 5.75315  23
   0  -3  15 81.9564 5.95582  19
   0  -3 -15 72.5992 4.87767  18
   0   3  15 67.5413 5.68947  14
   0   3  16 307.525 19.8732   7
   0  -3 -16 291.678 19.8950   9
   0   3  16 314.405 20.0045   8
   0   3 -16 315.500 19.7590   6
   0  -3  16 298.497 19.8403   8
   0  -3 -16 296.101 19.4405   6
   0  -3 -16 300.367 19.1308   2
   0   3 -16 298.760 19.0690   1
   0  -3  16 283.690 19.0518   2
   0  -3  16 310.084 19.0761   2
   0   3  16 299.345 19.1069   1
   0  -3 -16 276.221 19.5375  29
   0  -3 -16 340.316 19.4335  34
   0   3 -16 286.086 19.5053  24
   0  -3  16 294.590 19.7826  26
   0   3  16 291.772 19.0905  24
   0   3  16 287.411 19.8369  10
   0   3 -16 302.861 19.9293   9
   0  -3 -16 286.014 19.0822  11
   0   3 -16 317.598 19.5592  11
   0   3 -16 235.067 19.4184  21
   0  -3  16 365.559 20.0673  23
   0   3  16 283.424 19.8601  23
   0  -3 -16 292.564 19.0171  18
   0  -3  16 302.729 20.0696  19
   0  -3 -16 325.014 19.9634  16
   0   3  16 295.967 19.8871  14
   0  -3 -17 942.289 51.3445   6
   0   3  17 776.582 51.6663   7
   0   3  17 848.187 51.8671   8
   0   3 -17 766.350 51.5042   6
   0  -3  17 842.633 51.7419   8
   0  -3 -17 846.980 51.8302   9
   0  -3  17 793.498 50.8182   2
   0   3  17 829.069 50.8888   1
   0  -3 -17 808.505 50.9056   2
   0  -3 -17 823.172 50.8867   2
   0  -3  17 760.454 50.8240   2
   0   3 -17 828.162 50.8348   1
   0  -3 -17 689.863 51.3280  29
   0  -3 -17 895.019 51.2274  34
   0  -3  17 820.019 51.6521  26
   0   3 -17 842.137 51.3588  24
   0  -3 -17 813.166 50.8947  11
   0   3 -17 701.433 51.2585  11
   0   3 -17 876.505 51.8620   9
   0  -3  17 914.551 51.8628  23
   0   3  17 790.499 51.7520  23
   0  -3  17 824.097 51.9298  19
   0  -3 -17 816.041 51.7649  16
   0   3  17 855.419 51.7855  14
   0   3 -18 1712.91 108.265   6
   0   3  18 1772.55 108.461   7
   0  -3 -18 1683.59 107.972   6
   0  -3 -18 1751.53 108.521   9
   0   3  18 1796.85 108.618   8
   0  -3  18 1683.43 108.438   8
   0   3  18 1651.63 107.518   1
   0  -3 -18 1683.81 107.527   2
   0   3  18 1771.65 107.527   1
   0  -3 -18 1799.86 107.543   2
   0  -3 -18 1935.33 108.250  29
   0  -3 -18 1259.99 107.752  34
   0  -3  18 1765.35 108.397  26
   0   3 -18 1755.44 108.033  24
   0  -3 -18 1740.90 107.572  11
   0   3 -18 1729.06 108.516   9
   0   3 -18 1766.19 108.037  11
   0   3  18 1789.90 108.563  23
   0  -3  18 1709.47 108.472  23
   0  -3 -18 1953.29 108.642  16
   0  -3  18 1776.17 108.683  19
   0   3  18 1778.59 108.499  14
   0  -3 -19 955.825 54.1655   9
   0  -3 -19 841.364 53.4356   6
   0   3  19 858.450 54.0985   8
   0   3 -19 955.738 53.8531   6
   0   3  19 871.732 53.9877   7
   0  -3  19 881.439 53.9995   8
   0  -3 -19 616.104 53.1902  34
   0  -3 -19 920.969 53.7156  29
   0   3 -19 895.385 53.5057  24
   0  -3  19 846.455 53.8447  26
   0   3  19 872.716 53.5927  26
   0   3 -19 974.481 54.1884   9
   0  -3 -19 837.314 52.9950  11
   0   3 -19 748.734 53.4216  11
   0   3 -19 780.537 53.5165  21
   0  -3  19 774.677 53.9258  23
   0   3  19 856.082 54.0483  23
   0  -3  19 845.398 54.1439  19
   0  -3 -19 784.761 53.9253  16
   0   3  19 836.895 53.9507  14
   0   3 -20 41.9715 4.15453   6
   0   3  20 46.1055 4.46775   7
   0  -3  20 45.6956 4.47674   8
   0  -3 -20 41.3605 4.46648   9
   0  -3 -20 40.1450 3.76423   6
   0   3  20 46.4818 4.50665   8
   0  -3 -20 45.7137 3.58170  34
   0  -3 -20 49.8531 4.16184  29
   0   3  20 41.1823 3.86058  26
   0   3 -20 48.9429 3.82203  24
   0  -3  20 46.7298 4.26870  26
   0   3 -20 49.2528 3.87617  11
   0   3 -20 32.9834 4.38468   9
   0  -3 -20 45.2262 3.13513  11
   0   3  20 41.1521 4.45076  23
   0   3 -20 53.1579 4.11119  21
   0  -3  20 55.6414 4.63127  23
   0  -3  20 49.7516 4.75225  19
   0  -3 -20 52.6417 4.66683  16
   0   3  20 43.5001 4.48512  14
   0  -3 -20 44.0409 4.00590  15
   0  -3 -21 303.257 21.4503   9
   0  -3 -21 361.614 20.8883   6
   0   3  21 305.349 21.5168   8
   0  -3  21 308.443 21.3660   8
   0   3 -21 349.689 21.2216   6
   0  -3 -21 281.804 20.5574  34
   0  -3 -21 342.116 21.1215  29
   0   3 -21 292.037 20.7266  24
   0   3  21 298.998 20.8814  26
   0  -3  21 325.189 21.2385  26
   0   3 -21 309.134 20.8092  11
   0  -3 -21 322.114 20.2516  11
   0   3 -21 387.749 21.7203   9
   0  -3  21 324.447 21.4641  23
   0   3  21 300.284 21.4225  23
   0   3 -21 251.999 20.8225  21
   0  -3 -21 292.274 21.3719  16
   0  -3 -21 335.521 21.0091  15
   0   3  21 331.747 21.4565  14
   0  -3  22 498.144 34.0800   8
   0  -3 -22 572.808 34.3176   9
   0  -3 -22 473.649 33.4312   6
   0   3  22 533.810 34.2950   8
   0   3 -22 530.901 33.8359   6
   0  -3 -22 480.780 33.7281  29
   0  -3 -22 488.329 33.2235  34
   0  -3  22 543.902 33.9632  26
   0   3 -22 545.582 33.4387  24
   0   3  22 508.962 33.5938  26
   0  -3 -22 521.751 32.8925  11
   0   3 -22 460.884 33.3986  11
   0   3 -22 513.570 34.1938   9
   0   3  22 565.393 34.3138  23
   0   3 -22 548.337 33.7353  21
   0  -3  22 523.733 34.1606  23
   0  -3 -22 449.187 34.0173  16
   0  -3 -22 506.808 33.5968  15
   0   3  22 510.947 34.0750  14
   0  -3 -23 377.276 23.0058   6
   0   3  23 370.449 23.8575   8
   0  -3 -23 394.843 23.8895   9
   0   3 -23 420.984 23.5141   6
   0  -3  23 359.978 23.7118   8
   0  -3 -23 337.839 22.6730  34
   0  -3 -23 406.336 23.4426  29
   0   3 -23 333.441 23.5761  29
   0   3  23 337.083 23.0755  26
   0   3 -23 357.505 22.8776  24
   0  -3  23 309.671 23.2813  26
   0  -3 -23 322.157 22.3022  11
   0   3 -23 318.539 23.6529   9
   0   3 -23 381.927 23.0096  11
   0   3  23 309.573 23.5890  23
   0  -3  23 341.574 23.7091  23
   0   3 -23 411.863 23.3190  21
   0  -3 -23 411.087 23.9283  16
   0   3  23 347.176 23.5993  14
   0  -3 -23 363.840 23.1533  15
   0  -3  24 3.38663 2.72303   8
   0   3 -24 5.24633 2.56021   6
   0  -3 -24 8.40851 3.02399   9
   0   3  24 4.23332 2.67583   8
   0  -3 -24 9.52794 2.11702   6
   0  -3 -24 9.53028 1.58708  34
   0  -3 -24 7.36545 2.83850  29
   0  -3  24 8.77536 2.65205  26
   0   3 -24 11.2293 3.10364  29
   0   3 -24 4.40945 1.72453  24
   0   3  24 7.25083 2.24975  26
   0   3 -24 6.35684 1.99753  11
   0   3 -24 12.1986 3.37565   9
   0   3  24 10.2186 3.12908  23
   0  -3  24 6.02758 2.62449  23
   0   3 -24 10.8561 2.52648  21
   0  -3 -24 4.78575 2.79618  16
   0   3  24 11.4550 3.34238  19
   0  -3 -24 8.31260 2.26578  15
   0   3  24 6.67375 2.88775  14
   0  -3  25 416.526 29.4056   8
   0  -3 -25 500.293 28.7590   6
   0   3 -25 460.095 29.0906   6
   0  -3 -25 391.454 29.4118   9
   0   3  25 422.777 29.5647   8
   0  -3 -25 518.017 29.2408  29
   0  -3 -25 447.078 28.3021  34
   0   3  25 461.488 28.8362  26
   0   3 -25 410.293 28.4416  24
   0  -3  25 490.804 29.2703  26
   0   3 -25 423.478 29.3735  29
   0   3 -25 429.800 28.6071  11
   0   3 -25 444.276 29.6049   9
   0   3  25 451.808 29.6101  23
   0  -3 -25 404.878 29.3297  21
   0   3 -25 294.066 28.6127  21
   0  -3  25 412.070 29.4139  23
   0  -3 -25 400.125 29.3954  16
   0   3  25 459.051 29.6163  19
   0  -3 -25 511.542 28.9500  15
   0   3  25 452.930 29.4075  14
   0   3 -26 8.00504 2.64038   6
   0  -3 -26 7.75231 2.35752   6
   0  -3 -26 10.8529 3.44447   9
   0  -3  26 7.09296 3.33330   8
   0   3  26 10.4109 3.21724   8
   0  -3 -26 6.78732 1.56933  34
   0  -3 -26 4.82165 3.05693  29
   0   3 -26 7.09141 3.38166  29
   0   3 -26 5.04480 1.74891  24
   0  -3  26 9.02468 2.88699  26
   0   3  26 11.2392 2.37384  26
   0   3 -26 7.22402 2.13153  11
   0   3 -26 16.5682 3.54888   9
   0   3  26 11.3804 3.36470  23
   0  -3  26 9.10802 3.21804  23
   0   3 -26 10.7452 2.90315  21
   0  -3 -26 13.2687 3.74191  21
   0   3  26 15.6185 3.39419  19
   0  -3 -26 8.70835 3.18621  16
   0  -3 -26 7.67466 2.41642  15
   0   3  26 5.10245 3.28241  14
   0  -3 -27 251.385 16.2600   6
   0   3 -27 232.814 16.6192   6
   0   3  27 207.553 17.1401   8
   0  -3 -27 215.327 17.1739   9
   0  -3  27 228.395 17.1300   8
   0   3 -27 264.676 17.2718  29
   0  -3 -27 252.455 15.7373  34
   0  -3 -27 282.448 16.9288  29
   0  -3  27 264.546 16.8694  26
   0   3 -27 215.759 15.8903  24
   0   3  27 255.941 16.4255  26
   0   3 -27 256.143 16.1869  11
   0   3 -27 245.643 17.3554   9
   0   3  27 244.199 17.3087  23
   0  -3  27 248.484 17.3351  23
   0   3 -27 233.923 16.5053  21
   0  -3 -27 166.826 16.6781  21
   0  -3 -27 242.464 17.2648  16
   0   3  27 265.676 17.4500  19
   0   3  27 259.738 17.1736  14
   0  -3 -27 211.286 16.2643  15
   0   3 -28 837.266 52.2949   6
   0  -3  28 796.028 52.8141   8
   0   3  28 774.911 52.9319   8
   0  -3 -28 736.044 52.7764   9
   0  -3 -28 891.693 51.9036   6
   0  -3 -28 862.096 52.4163  29
   0   3 -28 900.572 52.8902  29
   0  -3 -28 800.380 51.2783  34
   0   3  28 813.515 51.9637  26
   0   3 -28 691.599 52.6804   9
   0   3 -28 748.835 51.6706  11
   0  -3 -28 908.060 52.8608  21
   0   3  28 766.131 52.8032  23
   0  -3  28 878.314 53.0067  23
   0   3 -28 652.062 51.9295  21
   0  -3 -28 747.096 52.7123  16
   0   3  28 831.910 52.9540  19
   0   3  28 797.541 52.5756  14
   0  -3 -28 787.940 51.9265  15
   0   3  29 140.141 11.8327   8
   0  -3 -29 164.875 10.6713   6
   0   3 -29 161.406 11.2642   6
   0  -3 -29 133.285 11.7898   9
   0  -3  29 137.209 11.6379   8
   0  -3 -29 159.234 11.2903  29
   0   3 -29 132.429 11.4985  29
   0   3  29 134.661 10.6515  26
   0   3 -29 142.919 11.8094   9
   0   3 -29 161.822 10.5136  11
   0   3  29 158.353 11.9722  23
   0  -3 -29 179.204 11.9920  21
   0  -3  29 138.801 11.7201  23
   0   3 -29 145.550 10.9894  21
   0   3  29 156.638 11.9805  19
   0  -3 -29 149.064 11.7871  16
   0  -3 -29 132.537 10.6634  15
   0   3  29 160.117 11.6474  14
   0  -3 -30 414.306 26.8675   9
   0  -3  30 377.834 26.6033   8
   0  -3 -30 393.456 25.4615   6
   0   3 -30 412.756 26.0152   6
   0   3  30 373.881 26.7412   8
   0   3 -30 356.396 26.4125  29
   0  -3 -30 370.123 26.0203  29
   0   3  30 368.505 25.5522  26
   0   3 -30 440.439 27.0476   9
   0   3 -30 386.509 25.2910  11
   0  -3 -30 377.864 26.4939  22
   0   3  30 361.265 26.5868  23
   0   3 -30 430.592 25.9341  21
   0  -3  30 386.791 26.6868  23
   0  -3 -30 351.133 26.3287  21
   0   3  30 352.875 26.6062  19
   0  -3 -30 353.492 25.4811  15
   0   3  30 397.847 26.3636  14
   0   3 -31 871.762 55.3126   6
   0   3  31 838.126 56.1976   8
   0  -3 -31 836.313 56.1032   9
   0  -3 -31 852.100 54.8043   6
   0  -3  31 839.742 56.0117   8
   0  -3  31 923.908 55.2068   3
   0  -3 -31 840.764 55.4482  29
   0   3 -31 823.449 55.8222  29
   0   3  31 836.552 54.9342  26
   0   3 -31 781.297 54.5789  11
   0   3 -31 838.652 56.1526   9
   0  -3 -31 1003.08 56.1196  21
   0  -3 -31 729.519 55.6417  22
   0   3 -31 890.282 55.2301  21
   0  -3  31 861.456 56.1020  23
   0   3  31 772.089 55.9276  23
   0   3  31 865.895 56.1421  19
   0  -3  31 877.283 55.0189  17
   0  -3 -31 799.883 54.8542  15
   0   3  32 302.697 21.8040   8
   0  -3 -32 299.552 20.2107   6
   0   3 -32 296.659 20.6931   6
   0  -3  32 300.339 21.5612   8
   0  -3  32 329.773 20.6243   3
   0   3 -32 324.199 21.6221  29
   0  -3 -32 284.607 20.8810  29
   0   3  32 310.185 20.3900  26
   0   3 -32 298.963 19.9941  11
   0  -3 -32 303.256 21.7848   9
   0   3 -32 342.395 22.0513   9
   0   3  32 320.057 21.7805  23
   0  -3 -32 206.843 20.8212  21
   0  -3 -32 282.203 21.2990  22
   0  -3  32 293.497 21.6407  23
   0   3 -32 298.389 20.6225  21
   0  -3  32 304.784 20.4417  17
   0   3  32 326.348 21.8437  19
   0  -3 -32 301.107 20.3122  15
   0  -3  33 40.9503 5.43167   4
   0  -3  33 45.6521 4.79367   3
   0  -3 -33 34.3316 5.21112  29
   0   3 -33 50.1116 6.24495  29
   0   3  33 46.2042 4.55905  26
   0   3 -33 48.2549 6.43678   9
   0   3  33 45.1619 6.11130  23
   0  -3 -33 38.3032 5.92520  22
   0  -3 -33 63.3748 6.28430  21
   0   3 -33 34.8443 4.77516  21
   0   3 -33 50.8623 6.63429  22
   0  -3  33 45.7313 6.31312  23
   0  -3  33 44.6260 4.82463  17
   0   3  33 32.7032 5.70045  19
   0  -3  33 41.7364 5.98513   8
   0   3  33 49.2632 6.53321   8
   0   3 -33 44.4352 5.08429   6
   0  -3 -33 39.1445 6.20201   9
   0  -3 -33 50.3988 4.43310   6
   0  -3  34 10.0917 2.80124   3
   0  -3  34 15.5404 4.22333   4
   0   3 -34 12.3091 4.67609  29
   0  -3 -34 3.92402 3.55187  29
   0   3  34 6.80891 2.74976  26
   0   3 -34 10.2622 4.89003   9
   0  -3 -34 2.90490 4.18954  21
   0   3 -34 8.39685 4.71736  22
   0   3  34 11.2358 4.50887  23
   0  -3  34 13.0560 4.99997  23
   0  -3 -34 13.2213 4.74697  22
   0   3 -34 13.5341 3.70411  21
   0  -3  34 8.33957 3.16628  17
   0   3  34 8.29458 4.46177  19
   0  -3 -34 9.99375 2.71445   6
   0   3 -34 9.12753 3.55670   6
   0  -3  34 9.47294 4.25869   8
   0  -3 -34 8.63530 4.91320   9
   0   3  34 10.9473 4.23409   8
   0  -3  35 113.323 9.48692   4
   0  -3  35 95.6769 8.60168   3
   0  -3 -35 126.675 9.73726  29
   0   3 -35 94.6812 9.84304  29
   0   3  35 103.010 8.48210  26
   0   3 -35 101.773 8.98546  21
   0  -3  35 135.741 10.6706  23
   0  -3 -35 119.767 10.2771  22
   0   3  35 115.502 10.5132  23
   0   3 -35 115.952 10.8884  22
   0  -3 -35 142.713 10.3869  21
   0  -3 -35 88.6308 10.0683   9
   0  -3 -35 115.408 8.43878   6
   0   3  35 123.771 10.5976   8
   0  -3  35 108.906 10.1033   8
   0   3 -35 107.838 9.08565   6
   0   3  35 98.3777 10.0051  19
   0   3 -35 117.682 10.5969   9
   0  -3  36 781.967 52.3813   4
   0   3 -36 799.005 53.2859   9
   0  -3 -36 758.339 53.1702   9
   0  -3 -36 787.815 52.3166  29
   0   3 -36 788.885 52.8750  29
   0   3 -36 830.046 53.5176  22
   0  -3 -36 659.768 52.3478  21
   0   3 -36 743.822 51.8141  21
   0  -3 -36 842.862 53.0631  22
   0   3  36 782.547 53.1043  23
   0  -3  36 805.778 53.1743  23
   0   3  36 805.254 53.1306  19
   0  -3  36 768.569 53.3630  19
   0   3 -36 865.283 52.0823   6
   0   3  36 809.841 53.3307   8
   0  -3  36 790.018 53.0401   8
   0  -3 -36 802.941 51.3923   6
   0  -3  37 40.5238 5.59995   4
   0   3 -37 35.5562 6.19262   9
   0  -3 -37 30.4628 5.45340  29
   0   3 -37 30.6301 6.18693  29
   0  -3 -37 40.2404 6.19816  21
   0  -3  37 26.7143 5.89340  23
   0   3  37 34.1073 6.19925  23
   0   3 -37 39.2785 6.60260  22
   0   3 -37 36.0105 4.96685  21
   0  -3 -37 27.5496 5.87559  22
   0  -3  37 28.9690 6.55758  19
   0   3  37 46.6968 6.86577  19
   0   3 -37 36.4377 4.98426   6
   0  -3  37 27.6707 6.10506   8
   0   3  37 28.3788 6.18877   8
   0  -3 -37 43.2049 6.53943   9
   0  -3  38 103.527 9.44083   4
   0  -3 -38 102.958 10.4771   9
   0   3 -38 128.544 11.0663   9
   0  -3 -38 101.805 9.54080  29
   0   3 -38 89.0013 9.89410  29
   0  -3 -38 119.178 10.4154  22
   0  -3  38 97.2787 10.2641  23
   0   3 -38 122.518 10.9386  22
   0   3  38 119.390 10.4867  23
   0  -3 -38 94.7906 9.75034  21
   0   3 -38 100.482 8.83243  21
   0   3  38 116.146 10.6591  19
   0  -3  38 129.396 11.1181  19
   0  -3  38 117.136 10.4051   8
   0   3 -38 106.048 8.89091   6
   0   3  38 99.1391 10.4558   8
   0  -3  39 130.762 10.7164   4
   0   3 -39 114.486 11.7789   9
   0  -3 -39 156.670 12.3773   9
   0   3 -39 109.714 11.2382  29
   0  -3 -39 133.962 10.7294  29
   0   3 -39 149.779 12.5437  22
   0   3  39 129.579 11.8445  23
   0  -3 -39 91.4427 10.8839  22
   0  -3 -39 121.967 11.2060  21
   0  -3  39 142.868 11.9900  23
   0   3  39 110.424 11.3173  19
   0  -3  39 125.343 12.1138  19
   0  -3  39 123.895 11.3976   8
   0   3 -39 136.519 10.1666   6
   0   3  39 137.789 11.9622   8
   0  -3  40 95.7289 8.87863   4
   0   3 -40 94.2339 10.1296   9
   0  -3 -40 115.792 10.5744   9
   0  -3 -40 101.411 9.07377  29
   0   3 -40 84.2500 9.48823  29
   0  -3 -40 105.466 9.80111  22
   0   3 -40 91.9732 10.1745  22
   0  -3 -40 67.6845 8.85825  21
   0  -3  40 97.2589 10.1830  23
   0   3  40 102.751 9.92479  23
   0   3  40 104.390 9.22672  17
   0  -3  40 92.6419 10.3855  19
   0   3  40 95.3429 10.0813  19
   0  -3  40 101.508 9.87382   8
   0   3  40 103.202 10.2776   8
   0  -3  41 35.2921 5.87412   4
   0   3 -41 27.1365 6.59320   9
   0  -3 -41 43.7840 7.29224   9
   0   3 -41 26.4487 6.33458  29
   0  -3 -41 37.8252 5.68951  29
   0  -3 -41 34.5821 6.10209  21
   0   3 -41 31.7181 6.57837  22
   0   3  41 27.1822 6.30032  23
   0  -3  41 27.7939 6.59772  23
   0  -3 -41 33.3804 6.37196  22
   0   3  41 34.4020 6.90217  19
   0   3  41 26.7657 5.47335  17
   0  -3  41 19.5924 6.39629  19
   0  -3  41 28.7977 6.30405   8
   0   3  41 27.6903 6.49250   8
   0  -3  42 1.11201 4.23501   4
   0   3 -42-2.75321 5.65595   9
   0  -3 -42-5.49143 5.57822   9
   0  -3 -42-2.31843 4.95359  29
   0   3 -42 3.73959 4.97478  29
   0   3 -42-1.83298 5.77106  22
   0   3  42 3.44055 5.03200  23
   0  -3  42 5.12279 5.57086  23
   0  -3 -42-2.99452 5.20909  22
   0  -3 -42 1.27645 4.93069  21
   0   3  42 0.60767 4.47619  17
   0  -3  42-2.83412 5.45894  19
   0   3  42-0.84904 6.20580  19
   0   3  42 3.62642 5.36815   8
   0  -3  42-2.49940 5.27371   8
   0  -3  43 12.6421 4.76993   4
   0  -3 -43 5.76668 4.56187  29
   0   3 -43 16.5016 6.05083  29
   0   3 -43 5.54238 6.19965  22
   0  -3 -43 14.5346 5.27764  21
   0   3  43 10.4683 5.41034  23
   0  -3 -43 17.2873 5.82510  22
   0  -3  43 14.7246 5.62891  23
   0   3 -43 9.36961 5.73842   9
   0  -3 -43 15.7309 6.09413   9
   0   3  43 15.1422 4.97240  17
   0   3  43 7.73595 5.44718  19
   0  -3  43 19.1672 6.21578  19
   0   3  43 19.2354 6.45417   8
   0  -3  43 16.8778 5.85430   8
   0   3 -44-1.51252 5.57089  29
   0  -3  44 2.61136 5.65182  23
   0  -3 -44 1.86505 4.93566  21
   0   3  44-4.37979 5.45769  23
   0  -3 -44-5.25785 6.02214  22
   0   3 -44 0.92586 6.24507  22
   0  -3 -44 13.0372 5.64392   9
   0   3 -44 2.82541 5.67547   9
   0   3  44 5.17300 5.37177  19
   0  -3  44-1.92438 5.83155  19
   0   3  44-1.84962 5.63676   8
   0  -3  44 1.69591 5.42338   8
   0   3 -45 11.3788 5.56915  29
   0  -3 -45 20.7238 6.44143   9
   0   3 -45 10.3683 6.29984   9
   0   3 -45 17.5589 6.67813  22
   0   3  45 13.1948 5.83247  23
   0  -3 -45 6.72211 5.33483  22
   0  -3 -45 12.1493 5.39368  21
   0  -3  45 13.1276 5.49210  23
   0   3  45 13.8438 6.00509  19
   0  -3  45 8.69742 5.98608  19
   0   3  45 18.5251 6.36397   8
   0  -3  45 20.3909 5.66448   8
   0   3 -46 5.99307 5.57760  29
   0   3 -46 13.0863 5.84502  28
   0  -3 -46 15.0288 6.26300   9
   0   3 -46 10.4180 6.25511   9
   0  -3 -46 0.73797 5.47427  22
   0  -3  46 3.48336 5.50097  23
   0   3 -46 2.75149 6.17325  22
   0   3  46 0.87381 5.85581  23
   0   3  46 7.73495 5.73321  19
   0  -3  46 3.84611 5.77725  19
   0  -3  46 8.44980 5.44916   8
   0   3  46 12.9693 6.17726   8
   0   3 -47 1.48549 5.75925  29
   0   3 -47 4.96965 5.38921  28
   0  -3 -47-1.88053 5.92180   9
   0   3 -47 2.81279 6.11861   9
   0   3 -47 0.90522 6.02205  22
   0   3  47 3.45425 5.35238  23
   0  -3  47 0.86619 5.65276  23
   0  -3 -47 1.45101 5.40659  22
   0   3  47 7.68059 5.96465  19
   0  -3  47 1.90369 6.24193  19
   0   3  47 2.75659 5.72584   8
   0  -3  47-3.34391 5.89265   8
   0   3 -48 15.9287 5.91415  29
   0   3 -48 15.1453 5.80892  28
   0   3 -48 17.7128 6.32073   9
   0  -3 -48 26.8965 6.73068   9
   0   3  48 22.6328 6.67928  19
   0  -3  48 25.3883 7.34194  19
   0   3  48 13.6334 6.52160   8
   0  -3  48 19.7595 5.88238   8
   0   4   0 3315.67 171.828  33
   0  -4   0 2840.31 171.503  31
   0  -4   0 3231.03 171.723  27
   0   4   0 2597.70 171.667  28
   0  -4   0 2429.63 171.646   4
   0   4   0 2477.58 171.564  11
   0  -4   0 2353.04 171.569   9
   0  -4   0 2954.33 171.695  19
   0   4   0 2646.17 171.471  13
   0  -4   0 2541.02 171.458  13
   0  -4  -1 6247.33 387.288   4
   0  -4  -1 6025.88 387.143   5
   0  -4  -1 6323.87 387.138  31
   0  -4   1 5156.99 387.039  31
   0   4   1 7700.90 387.439  33
   0   4  -1 7656.14 387.442  33
   0   4  -1 6634.46 387.091  31
   0  -4  -1 5457.55 387.222  27
   0  -4   1 6542.13 387.283  27
   0   4   1 7035.64 387.338  28
   0   4  -1 5570.01 387.260  28
   0   4  -1 6529.70 387.279   3
   0  -4   1 5812.09 387.275   4
   0   4  -1 6556.49 387.226  11
   0  -4   1 6340.52 387.206   9
   0   4   1 6802.76 387.202  11
   0  -4   1 5832.06 387.254  19
   0   4   1 5655.80 387.075  13
   0  -4  -1 5371.87 387.058  13
   0  -4   1 5592.56 387.062  13
   0   4  -1 6047.74 387.062  13
   0  -4  -2 3565.31 202.135   5
   0  -4  -2 3184.67 202.230   4
   0   4   2 3162.34 202.087   5
   0   4  -2 3058.63 201.978   8
   0   4  -2 3416.59 201.989  31
   0   4  -2 2778.88 202.233  33
   0   4   2 3127.27 202.286  33
   0  -4   2 3471.80 202.252  27
   0   4  -2 3199.73 202.248  28
   0   4   2 3333.18 202.239  28
   0  -4  -2 2988.88 202.188  27
   0   4  -2 3019.84 202.178   3
   0  -4   2 3055.42 202.224   4
   0   4  -2 3252.24 202.188   9
   0  -4  -2 3203.10 202.266  12
   0   4   2 3101.05 202.216  10
   0   4  -2 2776.19 202.121  11
   0   4   2 3339.44 202.112  11
   0  -4   2 3068.15 202.141   9
   0  -4   2 3298.01 202.244  19
   0   4  -2 3577.68 202.110  14
   0   4  -2 3075.73 202.003  13
   0   4   2 2969.31 202.032  13
   0  -4   2 2919.26 202.019  13
   0   4   3 66.2314 4.48627   8
   0  -4  -3 60.0700 4.63593   4
   0   4  -3 64.9169 4.60733   6
   0   4  -3 60.3195 4.34815   8
   0   4  -3 63.3628 4.57787   3
   0  -4   3 66.0516 4.66821   4
   0   4   3 73.7533 4.32128  29
   0   4  -3 62.7425 4.29886  31
   0   4  -3 61.6482 4.69608  33
   0  -4   3 77.2373 4.71153  27
   0   4  -3 67.1739 4.71160  28
   0   4  -3 62.4578 4.60031   9
   0   4   3 60.5871 4.44480  11
   0   4  -3 61.9596 4.57662  11
   0  -4  -3 63.9481 4.68409  12
   0   4   3 61.3985 4.64414  10
   0  -4   3 64.7912 4.67731  19
   0   4   3 75.4288 4.49332  13
   0  -4   3 67.0084 4.44411  13
   0   4  -4 2508.74 160.344   8
   0   4   4 2548.87 160.473   8
   0   4  -4 2231.96 160.511   6
   0  -4  -4 2966.48 160.647   4
   0  -4   4 2566.53 160.384   8
   0   4  -4 2343.77 160.513   3
   0  -4   4 2455.08 160.590   4
   0   4  -4 2333.65 160.607  33
   0   4   4 2483.53 160.262  29
   0   4  -4 2540.76 160.569  26
   0   4  -4 3202.70 160.760  28
   0   4  -4 2213.43 160.510   9
   0   4  -4 2966.51 160.596  11
   0  -4  -4 2558.35 160.375  11
   0   4   4 2429.59 160.595  10
   0  -4   4 2287.42 160.350  21
   0  -4   4 2660.31 160.643  19
   0  -4   4 2526.43 160.421  13
   0   4   4 2439.89 160.581  14
   0  -4  -5 4120.33 281.583   4
   0   4  -5 4207.75 281.384   8
   0  -4   5 4463.45 281.433   8
   0   4  -5 4141.37 281.576   6
   0   4   5 4256.51 281.525   8
   0   4  -5 4114.69 281.533   3
   0   4   5 4435.61 281.285  29
   0   4  -5 4625.49 281.709  33
   0   4  -5 4452.33 281.608  26
   0   4  -5 3757.28 281.614  28
   0   4   5 4362.85 281.649  10
   0   4  -5 3806.44 281.515  11
   0  -4  -5 4220.88 281.369  11
   0   4  -5 5138.72 281.670   9
   0  -4   5 4280.25 281.655  19
   0   4   5 4228.83 281.633  14
   0   4  -6 1.23053 0.77549   8
   0  -4  -6 1.80253 1.13249   4
   0   4  -6 0.63698 1.12662   6
   0  -4   6 1.47203 0.74514   8
   0  -4   6 0.57478 0.83846   3
   0   4  -6 0.76549 0.87534   3
   0  -4  -6 1.06902 0.62125  29
   0   4   6 0.59834 0.50616  29
   0   4  -6 0.46424 0.68471  25
   0   4  -6 1.65962 1.19342  26
   0   4   6 0.58655 1.18051  10
   0  -4  -6 0.66825 0.61082  11
   0   4  -6 0.12825 1.01264   9
   0  -4   6 0.44384 0.69408  21
   0  -4   6 1.21525 1.21099  19
   0   4   6-0.14515 1.19460  14
   0  -4   7 203.850 12.5937   8
   0  -4  -7 182.105 12.7005   4
   0   4  -7 166.493 12.6800   6
   0   4   7 207.211 12.5920   7
   0  -4   7 182.813 12.6381   3
   0  -4  -7 206.213 12.4367  29
   0   4   7 191.620 12.7487  32
   0   4  -7 205.388 12.7489  26
   0   4  -7 158.454 12.4224  25
   0   4   7 214.368 12.8597  10
   0  -4  -7 205.058 12.4118  11
   0   4  -7 218.171 12.7947   9
   0   4  -7 158.781 12.4214  21
   0   4   7 226.726 12.8938  23
   0  -4   7 158.775 12.4029  21
   0   4   7 212.212 12.3381  20
   0  -4   7 195.744 12.8465  19
   0   4   7 204.927 12.8185  14
   0   4   8 54.6833 3.91667   7
   0  -4   8 62.0426 3.96272   8
   0  -4   8 57.1060 3.99009   3
   0  -4  -8 54.3268 3.72191  29
   0   4   8 49.1030 4.08589  32
   0   4  -8 58.0453 3.73263  25
   0   4  -8 52.9791 4.07810  26
   0   4   8 47.7684 4.14201  10
   0   4  -8 54.0969 4.14233   9
   0  -4  -8 51.6150 3.63885  11
   0  -4   8 65.0989 3.76120  21
   0   4   8 54.1364 3.61571  20
   0   4  -8 49.7865 3.73371  21
   0   4   8 43.4874 4.06197  23
   0  -4   8 50.0581 4.17793  19
   0  -4  -8 42.5209 4.02449  16
   0   4   8 57.2815 4.24706  14
   0   4   9 1784.13 113.213   7
   0  -4   9 1747.18 113.214   8
   0  -4   9 1694.63 113.244   3
   0  -4  -9 1904.37 113.059  29
   0   4   9 1833.46 113.368  32
   0   4  -9 1523.61 112.959  25
   0   4  -9 1815.70 113.320  26
   0  -4  -9 1820.06 112.937  11
   0   4   9 1854.74 113.437  10
   0   4  -9 2057.53 113.440   9
   0   4   9 1909.50 112.960  20
   0   4  -9 1731.00 113.046  21
   0   4   9 1852.13 113.428  23
   0  -4   9 1330.69 112.953  21
   0  -4  -9 1993.21 113.393  16
   0  -4   9 1843.59 112.876  17
   0  -4   9 1855.34 113.477  19
   0   4   9 1721.49 113.420  14
   0  -4   9 1790.52 112.891  15
   0   4  10 2.23822 1.21611   7
   0  -4  10 0.55901 1.11709   8
   0   4  10 2.59035 0.93790   1
   0   4 -10 2.69931 0.91057   1
   0  -4  10 3.96277 1.14922   3
   0   4  10 6.10758 1.46392  32
   0  -4 -10 2.84369 0.98293  29
   0   4 -10 1.85395 0.78489  25
   0   4 -10 5.73701 1.43820  26
   0   4 -10 3.58512 1.42062   9
   0  -4 -10 2.09970 0.62343  11
   0   4  10 2.52594 1.58341  10
   0   4 -10 3.28581 1.32116  11
   0   4  10 3.49551 1.40891  23
   0   4 -10 4.16235 1.03391  21
   0  -4  10 5.67253 1.62767  19
   0  -4 -10 4.12227 1.44980  16
   0   4  10 2.33940 0.79911  20
   0   4  10 2.96537 1.53283  14
   0   4  11 29.6655 2.87465   7
   0  -4  11 38.5091 2.97866   8
   0  -4  11 33.4535 3.09179   4
   0   4  11 29.9494 2.57886   1
   0  -4  11 31.8068 2.78282   3
   0   4 -11 34.2794 2.59528   1
   0   4  11 31.7520 3.07749  32
   0   4 -11 39.8624 2.50093  31
   0  -4 -11 33.7512 2.65711  29
   0   4 -11 36.5858 2.48954  25
   0   4 -11 35.8552 3.01175  26
   0   4  11 34.7878 2.53229  24
   0   4  11 31.9494 3.13147  10
   0   4 -11 30.9963 3.04018   9
   0   4 -11 33.3984 2.91732  11
   0  -4  11 26.5077 3.05019  23
   0   4 -11 36.1322 2.67931  21
   0   4  11 35.5525 3.16462  23
   0  -4 -11 30.0777 3.00792  16
   0  -4  11 39.5991 3.31309  19
   0   4  11 35.7788 3.24898  14
   0  -4  12 17.6426 2.01482   8
   0   4  12 15.5508 1.99161   7
   0  -4 -12 16.1354 1.74788   6
   0   4 -12 19.1893 1.59450   1
   0  -4  12 15.5746 1.87062   3
   0  -4  12 18.6255 2.22552   4
   0   4  12 19.4174 1.61646   1
   0  -4 -12 19.3903 1.79983  29
   0   4 -12 20.1872 1.54239  31
   0   4  12 13.6321 2.03124  32
   0   4 -12 19.1754 2.11010  26
   0  -4  12 16.6551 1.50059  25
   0   4  12 16.1115 1.50672  24
   0   4 -12 16.9189 2.01774  11
   0   4  12 17.6995 2.27082  10
   0   4 -12 17.9331 2.11433   9
   0   4 -12 18.1998 1.72374  21
   0  -4  12 18.8450 2.30097  23
   0   4  12 13.4259 2.16848  23
   0  -4  12 18.3434 2.31722  19
   0  -4 -12 20.8285 2.20434  16
   0   4  12 17.1738 2.34864  14
   0  -4  13 218.483 14.2953   8
   0   4 -13 200.555 14.2680   6
   0  -4 -13 214.031 14.0134   6
   0   4  13 224.257 14.3062   7
   0   4  13 204.735 13.8807   1
   0   4 -13 203.889 13.8534   1
   0  -4  13 205.799 14.1682   3
   0  -4  13 200.601 14.3370   4
   0   4  13 234.639 14.4308  32
   0  -4 -13 199.696 14.0128  29
   0   4 -13 222.212 14.2790  26
   0   4  13 205.687 13.8048  24
   0  -4  13 213.504 14.4008  26
   0  -4  13 225.383 13.8312  25
   0   4 -13 200.726 14.1698  11
   0   4  13 222.053 14.4870  10
   0   4 -13 211.074 14.4091   9
   0  -4  13 236.258 14.4814  23
   0   4 -13 180.648 13.9540  21
   0   4  13 233.756 14.5291  23
   0  -4 -13 265.997 14.5488  16
   0  -4  13 221.018 14.5768  19
   0   4  13 232.524 14.5465  14
   0  -4 -14 87.2737 6.26683   6
   0   4 -14 88.1605 6.63127   6
   0   4  14 88.9997 6.59789   7
   0  -4  14 86.6429 6.58481   8
   0   4  14 96.3105 6.12135   1
   0  -4  14 89.4888 6.44844   3
   0   4 -14 85.4596 6.07160   1
   0  -4 -14 87.2752 6.33317  29
   0   4  14 99.0415 6.74057  32
   0  -4  14 90.2370 6.70362  26
   0   4 -14 91.0638 6.58650  26
   0  -4  14 82.6552 6.03769  25
   0   4  14 97.6659 6.03368  24
   0   4  14 90.8249 6.77129  10
   0   4 -14 77.8913 6.63640   9
   0  -4 -14 95.0122 5.95008  11
   0   4 -14 76.2749 6.38063  11
   0   4  14 85.5719 6.72434  23
   0   4 -14 100.743 6.33859  21
   0  -4  14 83.2074 6.68693  23
   0  -4  14 91.7162 6.83207  19
   0  -4 -14 97.8254 6.81705  16
   0   4  14 94.7884 6.84398  14
   0   4  15 322.466 20.3347   7
   0   4 -15 283.622 20.2054   6
   0  -4  15 299.462 20.2552   8
   0  -4 -15 293.291 19.9235   6
   0  -4  15 328.521 20.1696   3
   0   4  15 304.190 19.7436   1
   0  -4  15 315.698 19.7430   2
   0   4 -15 307.279 19.7168   1
   0  -4 -15 297.152 19.7712   2
   0  -4 -15 321.449 20.0387  29
   0   4  15 295.605 20.2974  32
   0  -4  15 270.955 20.2819  26
   0   4 -15 309.741 20.2038  26
   0  -4  15 316.706 19.7311  25
   0   4  15 328.489 19.6748  24
   0   4 -15 320.377 20.1575  24
   0  -4 -15 312.064 19.5959  11
   0   4 -15 284.885 20.0630  11
   0   4  15 338.709 20.4838  10
   0   4 -15 323.486 20.4367   9
   0   4 -15 195.052 19.7966  21
   0  -4  15 286.926 20.3417  23
   0   4  15 290.903 20.3951  23
   0  -4  15 296.167 20.4995  19
   0  -4 -15 396.892 20.6013  16
   0   4  15 314.193 20.4630  14
   0   4 -16 67.1442 5.55638   6
   0   4  16 67.1070 5.57919   7
   0  -4 -16 66.3209 5.22525   6
   0  -4  16 71.5142 5.65246   8
   0   4 -16 79.4308 4.94157   1
   0   4  16 68.2151 4.94161   1
   0  -4 -16 71.0703 4.99777   2
   0  -4  16 73.2470 5.43051   3
   0  -4  16 73.0552 4.95318   2
   0  -4 -16 81.8421 5.42783  29
   0   4  16 72.7382 5.65291  32
   0   4 -16 69.7158 5.42837  24
   0  -4  16 68.0143 5.63126  26
   0   4  16 68.5842 4.86311  24
   0   4 -16 75.2782 5.77712   9
   0   4  16 75.3934 5.84621  10
   0  -4 -16 73.8101 4.78885  11
   0   4 -16 66.5371 5.38540  11
   0   4 -16 83.8613 5.34327  21
   0   4  16 72.7980 5.85991  23
   0  -4  16 80.3669 5.88081  23
   0  -4  16 69.3714 5.87831  19
   0  -4 -16 64.9310 5.65559  16
   0  -4 -16 72.8021 4.87107  18
   0   4  16 74.5109 5.85174  14
   0  -4 -17-0.29455 1.45550   6
   0   4  17 0.26403 2.03264   7
   0   4 -17 1.46645 1.96585   6
   0  -4  17 2.12234 1.77290   8
   0  -4  17-0.53829 0.86944   2
   0   4 -17 0.25384 0.78865   1
   0  -4 -17-0.49323 0.92296   2
   0   4  17 1.41065 0.88577   1
   0  -4  17-1.03703 1.52190   3
   0  -4 -17 0.45004 1.31822  34
   0   4  17-0.26311 1.87752  32
   0  -4 -17-1.44930 1.70815  29
   0  -4  17 1.36049 1.69526  26
   0   4 -17 3.36457 1.69148  24
   0   4  17-0.09927 0.71708  24
   0  -4 -17 0.20593 0.59171  11
   0   4  17-0.58897 2.17754  10
   0   4 -17 0.30110 1.99328   9
   0   4 -17-0.19123 1.64362  11
   0   4  17 0.92991 2.01255  23
   0   4 -17-0.65067 1.47879  21
   0  -4  17 0.59366 2.04752  23
   0  -4 -17 1.74292 2.06436  16
   0  -4 -17-0.43082 0.72531  18
   0  -4  17 0.68811 2.16648  19
   0   4  17-0.90742 2.27889  14
   0   4  18 459.021 31.6068   7
   0   4 -18 412.838 31.4173   6
   0  -4 -18 516.517 31.2191   6
   0  -4  18 457.057 31.6080   8
   0  -4 -18 483.956 30.8887   2
   0  -4  18 477.798 30.8230   2
   0   4  18 493.329 30.8670   1
   0  -4  18 475.482 30.7969   2
   0  -4  18 572.566 31.5340   3
   0   4 -18 503.964 30.8203   1
   0  -4 -18 552.003 31.4495  29
   0  -4 -18 611.566 31.3038  34
   0  -4  18 478.656 31.6451  26
   0   4  18 465.674 30.7673  24
   0   4 -18 497.329 31.3717  24
   0   4 -18 416.890 31.6197   9
   0   4  18 480.754 31.7448  10
   0   4 -18 429.354 31.2743  11
   0  -4 -18 481.155 30.7236  11
   0   4  18 530.344 31.9064  23
   0  -4  18 571.922 31.9263  23
   0   4 -18 309.832 31.0516  21
   0  -4  18 527.889 32.0247  19
   0  -4 -18 468.365 30.7544  18
   0  -4 -18 466.919 31.7010  16
   0   4  18 489.691 31.7902  14
   0   4  19 1425.60 94.0610   7
   0   4 -19 1756.59 94.1370   6
   0  -4 -19 1374.76 93.5587   6
   0  -4  19 1510.96 94.1216   8
   0  -4 -19 1450.92 93.2139   2
   0  -4  19 1420.87 93.1479   2
   0   4  19 1459.11 93.2212   1
   0  -4  19 1267.42 93.7201   3
   0  -4  19 1522.57 93.1694   2
   0   4 -19 1470.94 93.1686   1
   0  -4 -19 1444.73 93.2451   2
   0  -4 -19 1586.42 93.6119  34
   0  -4 -19 1556.56 93.8055  29
   0   4 -19 1396.64 93.7093  24
   0  -4  19 1558.89 94.1390  26
   0   4 -19 1253.13 93.6370  11
   0   4 -19 1394.38 94.1489   9
   0  -4 -19 1436.56 93.0953  11
   0   4  19 1435.11 94.1466  10
   0   4 -19 1562.86 93.7118  21
   0   4  19 1476.50 94.2544  23
   0  -4  19 1521.09 94.2380  23
   0  -4  19 1514.01 94.3960  19
   0  -4 -19 1276.70 94.0304  16
   0   4  19 1495.03 94.2200  14
   0   4 -20 1.69203 2.26310   6
   0  -4 -20 4.29091 1.67362   6
   0  -4  20 1.64161 2.15500   8
   0   4  20 0.32418 2.53262   7
   0   4  20 0.54982 0.80439   1
   0  -4 -20 2.42232 0.79161   2
   0  -4 -20 1.70637 0.84516   2
   0  -4  20 1.91169 1.73578   3
   0  -4 -20 2.27100 1.97640  29
   0  -4 -20 2.19097 1.46505  34
   0   4 -20-1.04991 1.72420  24
   0  -4  20 4.33746 2.31913  26
   0   4 -20 1.89770 1.89998  11
   0   4 -20 1.09595 2.24121   9
   0  -4  20-0.35472 2.38364  23
   0   4  20 3.33755 2.23687  23
   0   4 -20 3.39738 1.82404  21
   0  -4 -20-0.35016 2.43852  16
   0  -4  20 0.41206 2.69045  19
   0   4  20 2.11485 2.56816  14
   0  -4 -20-2.24870 2.44740  12
   0   4 -21 209.668 15.2787   6
   0   4  21 236.091 15.7701   8
   0  -4  21 233.558 15.5790   8
   0   4  21 221.164 15.5240   7
   0  -4 -21 238.446 14.9212   6
   0  -4 -21 237.842 15.7570   9
   0   4  21 205.353 14.2874   1
   0  -4  21 212.552 15.0897   3
   0   4  21 218.773 14.2911   1
   0  -4 -21 223.469 14.3069   2
   0  -4 -21 223.018 14.3176   2
   0  -4 -21 286.358 14.9427  34
   0  -4 -21 249.435 15.2330  29
   0  -4  21 229.910 15.4434  26
   0   4 -21 208.409 14.9764  24
   0   4  21 240.299 15.0795  26
   0   4 -21 211.311 14.9857  11
   0   4 -21 190.479 15.4103   9
   0  -4  21 214.211 15.5201  23
   0   4 -21 263.604 15.1514  21
   0   4  21 219.627 15.6060  23
   0  -4  21 218.396 15.8309  19
   0  -4 -21 210.977 15.5134  16
   0  -4 -21 249.368 15.8019  12
   0   4  21 232.048 15.6701  14
   0  -4  22 66.6463 5.70489   8
   0   4 -22 55.6130 5.40908   6
   0  -4 -22 55.8413 4.81350   6
   0  -4 -22 70.5720 5.94581   9
   0   4  22 61.6312 5.79128   8
   0  -4  22 55.0661 5.02042   3
   0  -4 -22 65.8974 4.76046  34
   0  -4 -22 60.7943 5.18015  29
   0  -4  22 66.6312 5.47521  26
   0   4 -22 67.6379 5.07818  24
   0   4  22 61.1291 5.02935  26
   0   4 -22 75.1463 5.15822  11
   0   4 -22 75.6431 6.02125   9
   0   4 -22 60.7990 5.03987  21
   0  -4  22 64.1946 5.69124  23
   0   4  22 50.5390 5.54029  23
   0  -4 -22 70.7692 5.89737  16
   0  -4  22 62.6066 6.00150  19
   0  -4 -22 53.4614 5.58188  12
   0  -4 -22 65.1256 5.31787  15
   0   4  22 54.4943 5.65354  14
   0  -4 -23 81.5600 6.28586   6
   0  -4 -23 84.5243 7.22741   9
   0  -4  23 97.1096 7.22595   8
   0   4 -23 103.967 7.06940   6
   0   4  23 92.8488 7.35621   8
   0  -4  23 96.4146 6.71640   3
   0  -4 -23 69.4303 6.54799  29
   0  -4 -23 84.0724 6.12881  34
   0   4 -23 84.8816 6.40744  24
   0  -4  23 98.2994 7.04535  26
   0   4  23 79.1984 6.46501  26
   0   4 -23 88.7144 7.35089   9
   0   4 -23 87.7524 6.51458  11
   0  -4  23 100.724 7.43695  23
   0   4  23 96.1210 7.47384  23
   0   4 -23 61.6117 6.32192  21
   0  -4 -23 86.7921 7.20822  16
   0  -4  23 91.7323 7.53539  19
   0   4  23 90.0961 7.21996  14
   0  -4 -23 77.2414 6.64535  15
   0  -4  24 51.3959 5.06159   8
   0  -4 -24 34.6598 4.79237   9
   0   4 -24 51.5401 4.64474   6
   0   4  24 47.9875 5.13756   8
   0  -4 -24 48.8532 4.01030   6
   0  -4  24 41.1538 4.18905   3
   0  -4 -24 44.4401 3.69844  34
   0  -4 -24 47.0493 4.50501  29
   0   4  24 43.4437 4.09574  26
   0   4 -24 40.1270 3.92908  24
   0  -4  24 56.0666 4.79912  26
   0   4 -24 41.8045 4.08194  11
   0   4 -24 38.4830 4.90238   9
   0   4 -24 51.8699 4.33582  21
   0   4  24 54.2714 5.14123  23
   0  -4  24 51.6303 4.95117  23
   0  -4  24 42.5977 5.03505  19
   0  -4 -24 39.8616 4.78715  16
   0  -4 -24 42.7484 4.31168  15
   0   4  24 49.6426 5.01160  14
   0   4  25 204.551 14.2713   8
   0   4 -25 202.886 13.7160   6
   0  -4  25 193.431 13.9910   8
   0  -4 -25 199.051 14.2011   9
   0  -4 -25 191.346 13.1444   6
   0  -4  25 184.204 13.3640   3
   0  -4 -25 218.916 13.6291  29
   0  -4 -25 187.434 12.8741  34
   0   4  25 194.568 13.2824  26
   0   4 -25 179.926 13.1001  24
   0   4 -25 194.937 13.2334  11
   0   4 -25 226.760 14.3981   9
   0  -4  25 212.069 14.2050  23
   0   4 -25 166.109 13.2232  21
   0   4  25 189.089 14.1590  23
   0  -4  25 182.307 14.2062  19
   0  -4 -25 242.636 14.4032  16
   0  -4 -25 163.733 13.3068  15
   0   4  25 202.261 14.0847  14
   0   4 -26 10.0230 3.09664   6
   0   4  26 7.42367 3.23774   8
   0  -4  26 5.59983 2.89630   8
   0  -4 -26 8.92043 2.33413   6
   0  -4 -26 6.49182 3.54512   9
   0  -4  26 10.1754 2.48688   3
   0  -4 -26 10.9222 1.81292  34
   0  -4 -26 5.56022 2.68730  29
   0   4 -26 15.4221 2.31067  24
   0   4  26 9.60719 2.34169  26
   0   4 -26 7.19646 3.17730   9
   0   4 -26 11.6322 2.33229  11
   0   4 -26 11.5495 2.60109  21
   0  -4  26 9.29414 3.12700  23
   0   4  26 7.10557 2.79442  23
   0   4  26 11.7264 3.65288  19
   0  -4 -26 12.5848 3.39673  16
   0  -4 -26 8.02854 2.58146  15
   0   4  26 10.9032 3.44197  14
   0  -4 -27 43.9692 4.02257   6
   0   4 -27 38.1251 4.65363   6
   0   4  27 40.0500 5.11843   8
   0  -4  27 58.4029 5.48692   8
   0  -4 -27 40.0262 5.23816   9
   0  -4  27 39.7694 4.28285   3
   0  -4 -27 47.6495 3.57450  34
   0  -4 -27 36.8465 4.56060  29
   0   4 -27 52.4991 4.00748  24
   0   4  27 37.1153 4.08030  26
   0   4 -27 41.5585 5.31622  29
   0   4 -27 44.2810 5.28679   9
   0   4 -27 43.0405 4.10191  11
   0  -4  27 49.7533 5.30978  23
   0  -4 -27 50.3068 5.53987  21
   0   4 -27 39.5606 4.30342  21
   0   4  27 52.9284 5.59039  23
   0  -4 -27 56.3923 5.42465  16
   0   4  27 43.0406 5.30583  19
   0  -4 -27 44.7386 4.43447  15
   0   4  27 36.2953 5.16035  14
   0  -4 -28 34.7701 3.68739   6
   0  -4 -28 50.7571 5.45194   9
   0  -4  28 35.0301 4.85070   8
   0   4 -28 39.0230 4.42440   6
   0   4  28 40.1682 5.16347   8
   0  -4  28 44.9620 4.04226   3
   0  -4  28 39.7421 4.80237   4
   0  -4 -28 31.6803 4.29249  29
   0  -4 -28 30.1665 3.01837  34
   0   4 -28 48.9181 5.16815  29
   0   4 -28 37.7697 3.53878  24
   0   4  28 34.4326 3.78738  26
   0   4 -28 41.8856 5.12955   9
   0   4 -28 38.0142 3.73968  11
   0  -4 -28 40.0917 5.21459  21
   0   4  28 31.8876 4.65322  23
   0   4 -28 49.2371 4.21177  21
   0  -4  28 32.9132 4.90461  23
   0   4  28 28.9537 4.79421  19
   0  -4 -28 42.1353 5.15764  16
   0  -4  28 34.9317 3.71005  17
   0   4  28 38.0150 4.92179  14
   0  -4 -28 36.7908 4.19451  15
   0  -4  29 1.62508 3.41138   8
   0   4  29-2.43511 3.62642   8
   0  -4 -29-2.90410 3.71503   9
   0   4 -29-2.75809 3.12842   6
   0  -4 -29 0.94221 2.17947   6
   0  -4  29 3.23607 3.07539   4
   0  -4  29 1.29738 2.26715   3
   0  -4 -29-0.38031 2.85523  29
   0  -4 -29 0.43811 1.35288  34
   0   4  29 1.11617 2.27377  26
   0   4 -29 5.25187 3.65470  29
   0   4 -29 1.18491 3.38080   9
   0   4 -29 0.50048 2.21726  11
   0   4  29 4.09166 3.37803  23
   0  -4  29 2.83549 3.64573  23
   0  -4 -29 0.52600 3.86000  21
   0  -4 -29 1.97749 3.35019  22
   0   4 -29 1.85547 2.64344  21
   0   4  29 2.24355 3.49486  19
   0  -4  29-0.25231 2.22369  17
   0  -4 -29 0.55790 3.36229  16
   0  -4 -29 1.88387 2.69918  15
   0   4  29 0.50290 3.52968  14
   0   4 -30 53.4789 5.25423   6
   0  -4 -30 47.5826 4.39830   6
   0  -4 -30 41.8519 5.87189   9
   0  -4  30 56.6532 5.91252   8
   0   4  30 43.2081 5.98315   8
   0  -4  30 50.4824 4.74921   3
   0  -4  30 50.6173 5.53446   4
   0  -4 -30 50.0664 5.30277  29
   0   4  30 45.4321 4.48806  26
   0   4 -30 47.2420 5.95066  29
   0   4 -30 56.9107 6.06219   9
   0   4 -30 42.3698 4.31216  11
   0   4 -30 41.1984 4.76141  21
   0   4  30 56.6968 6.22692  23
   0  -4 -30 40.8429 5.45975  22
   0  -4 -30 50.1565 5.89599  21
   0  -4  30 46.1516 5.82824  23
   0  -4  30 41.7286 4.36529  17
   0  -4 -30 34.3792 5.60074  16
   0   4  30 60.8476 6.41286  19
   0   4  30 48.7865 5.74521  14
   0  -4 -30 40.4342 4.67162  15
   0   4 -31 186.951 14.4868   6
   0   4  31 157.518 15.1273   8
   0  -4  31 196.366 15.1816   8
   0  -4 -31 238.940 15.7306   9
   0  -4 -31 217.421 13.9701   6
   0  -4  31 185.617 14.1627   3
   0  -4  31 210.339 14.9760   4
   0  -4 -31 229.463 14.7498  29
   0   4 -31 166.386 15.0055  29
   0   4  31 187.806 13.9729  26
   0   4 -31 180.677 15.2724   9
   0   4 -31 192.859 13.8561  11
   0  -4 -31 222.091 15.2011  22
   0   4 -31 197.207 14.2386  21
   0  -4 -31 246.662 15.5964  21
   0   4  31 226.636 15.6203  23
   0  -4  31 220.901 15.5362  23
   0   4  31 229.010 15.6432  19
   0  -4 -31 190.670 15.1240  16
   0  -4  31 198.974 13.9848  17
   0  -4 -31 210.416 14.2665  15
   0   4  31 193.701 15.0359  14
   0  -4 -32 14.5910 4.68473   9
   0   4 -32 10.2217 3.59215   6
   0   4  32 13.7717 4.66869   8
   0  -4 -32 19.2698 3.01536   6
   0  -4  32 12.3555 4.30572   8
   0  -4  32 20.9392 3.28694   3
   0  -4  32 19.2504 4.19758   4
   0  -4 -32 15.1097 3.73226  29
   0   4  32 12.4996 2.89624  26
   0   4 -32 21.3743 4.74325  29
   0   4 -32 18.3293 4.74978   9
   0   4 -32 14.3598 2.77390  11
   0  -4  32 21.8811 4.93499  23
   0  -4 -32 19.1789 4.84072  21
   0  -4 -32 23.5714 4.65369  22
   0   4  32 23.8631 4.79834  23
   0   4 -32 10.1111 3.26217  21
   0   4  32 15.8547 4.37571  19
   0  -4 -32 10.6562 3.22091  15
   0   4  32 14.8061 4.35490  14
   0  -4  33 118.179 9.26066   8
   0  -4 -33 82.4788 7.09454   6
   0   4 -33 98.7703 8.06405   6
   0   4  33 82.7784 8.86798   8
   0  -4  33 89.4201 8.28982   4
   0  -4  33 116.585 7.82083   3
   0   4 -33 116.616 9.17295  29
   0  -4 -33 90.6373 8.15314  29
   0   4  33 85.9320 7.25536  26
   0   4 -33 99.0835 7.20962  11
   0  -4 -33 106.221 9.34032   9
   0   4 -33 94.5516 9.22927   9
   0  -4  33 98.6436 9.21059  23
   0   4 -33 103.578 9.38698  22
   0   4  33 88.0646 8.96673  23
   0  -4 -33 71.7005 8.40339  21
   0   4 -33 92.9224 7.70598  21
   0  -4 -33 99.6372 8.81603  22
   0   4  33 101.104 9.26922  19
   0  -4 -33 87.8949 7.48047  15
   0  -4  34 177.270 13.3393   4
   0  -4  34 186.583 12.6175   3
   0   4 -34 228.040 14.3933  29
   0  -4 -34 193.260 13.1790  29
   0   4  34 161.686 12.2734  26
   0   4 -34 185.539 14.6120  22
   0   4 -34 160.874 12.5525  21
   0  -4 -34 199.744 14.0959  21
   0   4  34 171.645 13.8539  23
   0  -4 -34 186.952 13.7545  22
   0  -4  34 184.876 14.0821  23
   0  -4  34 154.508 13.6657   8
   0   4 -34 145.595 12.7189   6
   0   4  34 190.808 14.3456   8
   0  -4 -34 177.248 12.1898   6
   0   4  34 158.572 13.6622  19
   0  -4 -34 143.320 13.8478   9
   0   4 -34 157.537 13.7694   9
   0  -4  35 21.7167 4.63838   4
   0   4 -35 16.0765 5.28021   9
   0   4 -35 19.7189 5.20893  29
   0  -4 -35 19.7934 4.35030  29
   0   4  35 25.0214 5.41155  23
   0   4 -35 19.8068 3.87579  21
   0  -4 -35 23.2111 5.11677  21
   0  -4 -35 13.7007 4.71858  22
   0   4 -35 17.7759 5.45651  22
   0  -4  35 18.7647 5.29275  23
   0   4  35 20.5596 5.20487  19
   0   4  35 14.6016 5.27606   8
   0  -4 -35 21.3308 3.20280   6
   0   4 -35 24.6767 4.38947   6
   0  -4  35 24.1217 5.12740   8
   0  -4 -35 25.5618 6.12914   9
   0  -4  36 21.5410 4.64141   4
   0   4 -36 22.1217 5.51998   9
   0   4 -36 23.1547 5.35281  29
   0  -4 -36 19.2725 4.40326  29
   0  -4 -36 22.4078 5.44138  21
   0   4 -36 17.0974 3.79038  21
   0  -4 -36 18.5905 4.84834  22
   0   4  36 19.0643 5.36056  23
   0   4 -36 23.3167 5.90225  22
   0  -4  36 23.0723 5.60149  23
   0   4  36 23.3748 5.54311  19
   0  -4 -36 18.6245 5.19020   9
   0   4  36 19.8250 5.46794   8
   0  -4  36 13.5615 4.75427   8
   0   4 -36 15.8749 4.03989   6
   0  -4  37 10.6629 4.28993   4
   0   4 -37 16.4447 5.74415   9
   0  -4 -37 7.06204 3.94411  29
   0   4 -37 4.88261 5.10414  29
   0  -4 -37 17.1028 4.94603  22
   0   4 -37 10.2690 5.29876  22
   0  -4 -37-1.30394 4.77433  21
   0   4  37 3.91778 4.72235  23
   0  -4  37 14.6155 5.46804  23
   0   4  37 12.8181 5.11151  19
   0   4  37 9.79898 5.19429   8
   0   4 -37 3.19553 3.78861   6
   0  -4 -37 9.67727 5.18304   9
   0  -4  37 3.67390 4.65515   8
   0  -4  38 12.4701 4.34244   4
   0   4 -38 17.7318 5.37212   9
   0  -4 -38 17.6110 4.31050  29
   0   4 -38 20.8840 5.92343  29
   0  -4 -38 14.8149 5.04903  22
   0  -4 -38 14.5471 5.12384  21
   0   4 -38 22.8020 6.06971  22
   0   4  38 15.2696 5.22549  23
   0  -4  38 11.8409 5.66549  23
   0   4  38 16.9921 5.45621  19
   0   4  38 16.8319 5.18675   8
   0  -4  38 7.56612 4.75716   8
   0  -4 -38 9.11122 5.32703   9
   0   4 -38 13.2735 4.02361   6
   0  -4  39 31.4614 5.39241   4
   0   4 -39 27.6527 6.12156   9
   0   4 -39 25.6539 6.19229  29
   0  -4 -39 24.1176 5.10591  29
   0  -4  39 31.6366 6.13143  23
   0   4 -39 37.6072 6.42586  22
   0  -4 -39 25.3888 5.80377  22
   0   4  39 34.5082 6.33712  23
   0  -4 -39 22.0563 6.06748  21
   0  -4  39 28.3428 6.73280  19
   0   4  39 30.9238 6.24306  19
   0  -4 -39 43.2538 6.83693   9
   0  -4  39 29.4133 6.42820   8
   0   4  39 48.2483 7.32764   8
   0  -4  40-0.57308 4.13959   4
   0   4 -40-6.23926 5.78724   9
   0   4 -40 6.76040 5.61770  29
   0  -4 -40-1.60191 4.28115  29
   0   4  40-2.52595 4.89582  23
   0  -4 -40-4.18374 5.01654  22
   0  -4  40 4.96539 5.23860  23
   0  -4 -40 5.37960 5.40883  21
   0   4 -40-6.38560 6.29260  22
   0   4  40 4.84435 5.19015  19
   0  -4  40 3.74455 5.76947  19
   0  -4  40 4.73658 5.10026   8
   0  -4 -40 0.87462 5.33081   9
   0   4  40 4.41175 5.55622   8
   0  -4  41 56.6839 6.71432   4
   0  -4 -41 67.6074 8.20981   9
   0   4 -41 58.9052 8.19068   9
   0  -4 -41 41.2327 6.12341  29
   0   4 -41 57.7121 7.61393  29
   0   4 -41 60.1537 8.31139  22
   0  -4 -41 45.1275 7.21709  22
   0  -4 -41 37.7630 7.17850  21
   0   4  41 53.8223 7.65160  23
   0  -4  41 56.6199 7.81835  23
   0  -4  41 76.1109 8.85185  19
   0   4  41 51.0224 7.63656  19
   0   4  41 63.8612 7.31966  17
   0   4  41 49.3572 7.78753   8
   0  -4  41 70.0505 7.89319   8
   0  -4  42 5.10599 4.50404   4
   0  -4 -42-1.82004 5.70017   9
   0   4 -42-5.50673 5.98844   9
   0  -4 -42 0.53980 4.29967  29
   0   4 -42 1.54653 5.28701  29
   0  -4 -42-0.71016 5.35058  22
   0  -4 -42-0.67313 5.48370  21
   0  -4  42-4.27938 5.58449  23
   0   4  42 0.86470 5.27027  23
   0   4 -42 3.74104 6.01204  22
   0  -4  42-0.96255 5.73331  19
   0   4  42-2.49490 5.71140  19
   0   4  42 5.80450 4.73252  17
   0   4  42 6.39437 5.31148   8
   0  -4  42-0.81489 5.10432   8
   0  -4  43 31.9145 5.64135   4
   0   4 -43 20.9250 6.13553  29
   0  -4 -43 26.6869 5.98438  21
   0   4 -43 22.5924 6.82450  22
   0  -4  43 31.2151 6.96332  23
   0   4  43 32.3817 6.47943  23
   0  -4 -43 22.7907 5.84898  22
   0  -4 -43 31.2376 6.80314   9
   0   4 -43 25.2224 6.80292   9
   0   4  43 37.1540 6.08614  17
   0  -4  43 39.9528 7.18700  19
   0   4  43 27.7561 6.29434  19
   0   4  43 24.9039 6.74952   8
   0  -4  43 25.4519 6.08790   8
   0   4 -44 1.56246 5.57493  29
   0  -4 -44 5.59823 5.75043   9
   0   4 -44-8.44178 5.96837   9
   0   4 -44-0.94336 6.12518  22
   0  -4 -44-2.13090 5.25244  22
   0  -4  44 1.75018 5.53948  23
   0  -4 -44 0.65760 5.15111  21
   0   4  44-0.87729 5.43646  23
   0   4  44-5.07838 5.38570  19
   0  -4  44-6.84906 5.86221  19
   0   4  44-0.63523 4.76856  17
   0   4  44 9.29897 5.94740   8
   0  -4  44-1.65164 5.57031   8
   0   4 -45-4.65251 5.25431  29
   0   4 -45-2.26299 5.27153  28
   0  -4 -45 3.73172 5.71808   9
   0   4 -45-2.81135 6.08462   9
   0  -4 -45-5.79031 5.20826  21
   0  -4 -45 4.22926 4.94697  22
   0   4 -45-0.94095 5.92527  22
   0  -4  45 0.87386 5.61749  23
   0   4  45-6.14933 6.19129  23
   0   4  45 0.84368 5.61196  19
   0  -4  45 0.97689 5.95416  19
   0  -4  45 8.24567 5.38032   8
   0   4  45-0.93080 5.37877   8
   0   4 -46-0.77339 5.56951  29
   0   4 -46 5.18521 5.58654  28
   0   4 -46 0.94124 5.57890   9
   0  -4 -46 2.81505 5.88289   9
   0   4 -46 2.80017 6.52746  22
   0   4  46 3.48580 5.80188  23
   0  -4 -46 4.99865 5.03195  21
   0  -4  46 12.2262 6.18553  23
   0   4  46 6.72989 5.78273  19
   0  -4  46-0.97529 6.08149  19
   0  -4  46 4.91760 5.00164   8
   0   4  46 5.58209 5.77055   8
   0   4 -47 26.5604 6.37801  29
   0   4 -47 38.3086 6.81196  28
   0  -4 -47 31.6057 7.21058   9
   0   4 -47 32.5809 6.75411   9
   0   4 -47 29.4659 6.81793  22
   0   4  47 24.0901 6.64350  23
   0  -4  47 26.7503 6.59123  23
   0   4  47 32.3465 6.75146  19
   0  -4  47 37.6040 7.66578  19
   0  -4  47 36.4286 6.76652   8
   0   4  47 18.4298 6.30983   8
   0  -5   0-0.13027 1.01354  27
   0   5   0 0.14215 1.13604  28
   0  -5   0 0.28165 1.07663   4
   0   5   0 0.20962 0.95772  11
   0  -5   0 0.53404 1.06703  19
   0   5   0-0.06133 0.69218  13
   0  -5   0 0.64460 0.59039  13
   0  -5  -1 576.555 37.3393   4
   0  -5  -1 529.389 37.1354   5
   0  -5   1 511.420 37.0366  31
   0   5  -1 621.781 37.4465  33
   0   5   1 632.731 37.3940  28
   0   5  -1 518.773 37.3067  28
   0  -5   1 704.185 37.4127  27
   0  -5  -1 519.089 37.2643  27
   0   5  -1 587.248 37.3182   3
   0  -5   1 633.313 37.3906   4
   0   5   1 494.161 37.1531  11
   0   5  -1 679.909 37.2988  11
   0  -5   1 604.251 37.3481  19
   0  -5  -1 565.973 37.0610  13
   0  -5   1 624.086 37.0781  13
   0   5  -1 591.400 37.0582  13
   0   5  -1 554.990 37.1833  14
   0   5   1 590.217 37.0844  13
   0  -5  -2 1938.28 133.730   5
   0  -5  -2 2052.91 133.911   4
   0   5  -2 2644.83 134.135  33
   0  -5  -2 2516.15 133.984  27
   0   5   2 1813.50 133.858  28
   0   5  -2 1782.02 133.869  28
   0  -5   2 2027.66 133.891  27
   0   5  -2 2035.74 133.863   3
   0  -5   2 2245.92 133.968   4
   0  -5  -2 2251.05 134.002  12
   0   5   2 2008.42 133.754  11
   0   5  -2 2216.59 133.854  11
   0   5  -2 2022.30 133.850   9
   0  -5   2 2307.03 133.977  19
   0   5   2 1908.90 133.657  13
   0   5  -2 2177.25 133.765  14
   0  -5  -2 2285.16 133.691  13
   0   5  -2 2027.27 133.627  13
   0  -5   2 2034.15 133.658  13
   0   5   3 181.369 11.8318   8
   0   5  -3 182.519 11.7073   8
   0  -5  -3 179.793 11.8760   5
   0  -5  -3 193.640 12.0915   4
   0  -5   3 184.435 12.0804   4
   0   5  -3 179.044 11.9873   3
   0  -5   3 153.114 11.9280  30
   0   5  -3 189.588 12.1649  33
   0   5  -3 186.931 12.1129  28
   0  -5   3 206.025 12.1116  27
   0   5  -3 184.104 11.9809  11
   0   5  -3 162.674 11.9061  10
   0   5  -3 192.706 12.0193   9
   0   5   3 197.365 11.8857  11
   0  -5  -3 174.365 12.0888  12
   0  -5   3 170.512 12.0478  19
   0   5  -3 162.074 11.8118  14
   0  -5   3 182.626 11.7925  13
   0   5  -4 11009.5 728.756   8
   0   5  -4 11107.8 729.025   6
   0  -5  -4 10849.6 729.055   4
   0   5   4 11718.9 728.916   8
   0   5  -4 10140.4 728.970   3
   0  -5   4 11284.9 729.098   4
   0  -5   4 13068.4 729.082  30
   0   5  -4 10419.9 729.102  33
   0   5   4 12108.4 728.697  29
   0  -5   4 10891.5 729.060  27
   0   5  -4 11352.4 729.030  26
   0   5  -4 10934.4 728.996  11
   0   5  -4 10221.0 728.986   9
   0   5   4 11093.1 729.084  10
   0  -5   4 11549.9 728.819  21
   0  -5   4 12104.9 729.138  19
   0  -5  -4 11730.6 729.042  16
   0  -5   4 10591.4 728.831  13
   0   5  -5 13.0271 1.82857   6
   0   5   5 15.2483 1.62636   8
   0  -5  -5 15.0979 1.91043   4
   0   5  -5 13.1718 1.30581   8
   0   5  -5 13.3035 1.60332   3
   0  -5   5 14.1631 1.58971   3
   0   5   5 13.8722 1.13351  29
   0  -5   5 12.2887 1.72772  30
   0   5  -5 14.7645 1.91231  33
   0   5  -5 13.5964 2.03441  28
   0   5  -5 12.8808 1.78524  26
   0   5   5 17.3798 1.92683  10
   0   5  -5 18.6165 1.82820  11
   0   5  -5 16.9064 1.77247   9
   0  -5   5 15.7150 1.44539  21
   0  -5   5 14.0326 1.79895  19
   0  -5   5 17.7598 1.52356  13
   0  -5  -5 15.0975 1.73274  16
   0   5  -6 4.72153 1.15841   3
   0  -5   6 4.13545 1.08228   3
   0  -5  -6 4.92150 1.30453  16
   0   5   6 5.22986 1.55214  14
   0  -5   6 5.41174 1.11228  13
   0   5   6 5.37844 0.64906  29
   0   5  -6 6.48138 1.72462  28
   0   5  -6 3.81789 1.39199  26
   0   5  -6 4.91371 1.47165  11
   0   5   6 5.17853 1.59458  10
   0   5  -6 4.80386 1.32574   9
   0  -5   6 5.13436 0.95189  21
   0  -5   6 3.74146 1.47851  19
   0  -5   6 4.52078 0.91636   8
   0   5  -6 2.87918 1.37293   6
   0  -5  -6 4.36379 1.36259   4
   0   5  -6 4.49666 0.98061   8
   0   5   6 4.00327 1.20202   8
   0   5   7 1568.41 104.130   8
   0   5  -7 1549.71 104.193   6
   0  -5  -7 1663.75 104.233   4
   0  -5   7 1507.09 103.974   8
   0   5  -7 1763.01 104.166   3
   0  -5   7 1651.94 104.152   3
   0  -5  -7 1661.44 103.830  29
   0   5  -7 1782.08 103.977  25
   0   5  -7 1507.19 104.152  26
   0   5   7 1624.86 103.780  29
   0   5  -7 1316.44 104.196  28
   0   5   7 1609.94 104.292  10
   0   5  -7 1421.35 104.158   9
   0  -5   7 1813.51 103.914  21
   0  -5  -7 1583.66 104.175  16
   0  -5   7 1605.24 104.308  19
   0   5   7 1610.46 104.280  14
   0   5   8 2467.99 167.848   7
   0  -5   8 2534.05 167.859   8
   0  -5  -8 2688.63 168.093   4
   0   5  -8 2389.34 168.033   6
   0   5   8 2593.56 168.022   8
   0   5  -8 2523.85 167.954   3
   0  -5   8 2464.85 167.958   3
   0  -5  -8 2671.88 167.697  29
   0   5   8 3025.24 168.190  32
   0   5  -8 2777.27 167.784  25
   0   5  -8 2600.11 168.039  26
   0   5   8 2633.85 168.158  10
   0   5  -8 2538.75 168.066   9
   0  -5   8 2963.07 167.752  21
   0  -5  -8 2156.72 167.961  16
   0  -5   8 2585.22 168.182  19
   0   5   8 2654.26 168.159  14
   0   5   9 289.066 19.7491   7
   0   5   9 293.901 19.9372   8
   0  -5   9 295.955 19.7634   8
   0  -5   9 318.036 19.8904   3
   0   5   9 305.826 20.0083  32
   0  -5  -9 291.359 19.5670  29
   0   5  -9 261.600 19.5690  25
   0   5  -9 307.023 19.9461  26
   0   5  -9 302.263 19.9958   9
   0  -5  -9 287.608 19.5276  11
   0   5   9 311.046 20.0851  10
   0   5   9 306.370 19.4518  20
   0   5  -9 312.076 19.6218  21
   0  -5   9 405.407 19.6575  21
   0  -5   9 285.629 20.0739  19
   0  -5  -9 278.083 19.8997  16
   0   5   9 284.875 20.0457  14
   0  -5  10 1036.41 68.2127   8
   0   5  10 1033.06 68.1992   7
   0   5  10 1037.27 68.3703   8
   0  -5  10 1166.13 68.3363   3
   0   5 -10 1126.60 68.1179   1
   0  -5 -10 1058.88 68.0130  29
   0   5 -10 1053.94 67.8267  31
   0   5  10 1007.97 68.3913  32
   0   5 -10 1134.90 68.0026  25
   0   5 -10 1054.78 68.3395  26
   0  -5 -10 1093.83 67.9284  11
   0   5  10 1087.58 68.5018  10
   0   5 -10 996.306 68.3739   9
   0   5 -10 1092.46 68.0402  21
   0   5  10 958.316 67.8758  20
   0   5  10 977.232 68.4418  23
   0  -5 -10 1040.48 68.3736  16
   0  -5  10 1052.33 68.5373  19
   0  -5  10 1103.44 67.8845  15
   0   5  10 1054.04 68.4921  14
   0   5  11 9.56566 1.58249   7
   0   5  11 11.6493 1.90765   8
   0  -5  11 13.0647 1.59013   8
   0  -5  11 10.1050 1.47085   3
   0   5 -11 6.61837 1.27199   1
   0   5  11 8.92885 1.38371   1
   0   5  11 14.6186 1.90478  32
   0  -5 -11 9.16970 1.21635  29
   0   5 -11 12.0976 0.92392  31
   0   5 -11 8.65463 1.68417  26
   0   5 -11 7.98986 1.10351  25
   0   5  11 8.13551 1.79079  10
   0  -5 -11 10.9240 1.04275  11
   0   5 -11 12.7336 1.83988  11
   0   5 -11 8.04970 1.73499   9
   0   5 -11 9.65584 1.29868  21
   0   5  11 6.54302 1.64706  23
   0  -5 -11 9.39351 1.79509  16
   0  -5  11 10.7603 1.91865  19
   0   5  11 7.78653 1.02364  20
   0   5  11 12.7284 2.06415  14
   0  -5  11 9.47800 0.88037  15
   0   5  12 263.451 17.5209   7
   0  -5  12 254.154 17.4952   8
   0   5 -12 277.762 17.2935   1
   0   5  12 269.366 17.2982   1
   0  -5  12 285.903 17.5512   3
   0  -5  12 264.529 17.7174   4
   0   5 -12 257.675 17.0603  31
   0  -5 -12 254.750 17.2620  29
   0   5  12 285.571 17.7417  32
   0   5 -12 267.013 17.6007  26
   0   5 -12 282.599 17.1476  25
   0  -5 -12 265.178 17.0748  11
   0   5 -12 249.929 17.6773   9
   0   5  12 245.976 17.7379  10
   0   5 -12 227.190 17.4771  11
   0   5  12 290.848 17.8585  23
   0   5  12 235.799 17.1235  20
   0  -5  12 288.883 17.8080  23
   0   5 -12 305.974 17.3160  21
   0  -5  12 260.520 17.0054  17
   0  -5  12 259.451 17.0172  17
   0  -5  12 244.909 17.7940  19
   0  -5 -12 317.141 17.7969  16
   0   5  12 269.242 17.8087  14
   0  -5  13 178.805 12.2545   8
   0   5  13 187.480 12.2981   7
   0   5  13 180.812 11.9681   1
   0   5 -13 173.216 11.9419   1
   0  -5  13 188.323 12.2511   3
   0  -5  13 182.226 12.4608   4
   0  -5 -13 175.871 11.9997  29
   0   5  13 173.711 12.4066  32
   0   5 -13 162.273 11.7570  31
   0   5 -13 170.319 12.2826  26
   0   5 -13 199.693 11.8310  25
   0   5 -13 175.430 12.4327   9
   0  -5 -13 187.219 11.7486  11
   0   5  13 173.368 12.5122  10
   0   5 -13 197.566 12.3371  11
   0   5 -13 223.954 12.0744  21
   0   5  13 175.413 12.5080  23
   0  -5  13 207.019 12.6038  23
   0  -5  13 185.479 11.7489  17
   0  -5  13 163.379 11.7136  17
   0  -5 -13 180.687 12.4287  16
   0  -5  13 188.457 12.7002  19
   0   5  13 190.703 12.5906  14
   0  -5  14 27.5241 2.74086   8
   0   5  14 33.2249 2.92885   7
   0   5 -14 27.7149 2.98089   6
   0  -5 -14 31.5820 2.53267   6
   0  -5 -14 28.5957 2.53886  29
   0   5 -14 24.6284 2.15963  31
   0   5  14 28.6189 3.02693  32
   0   5  14 26.0599 3.04321  10
   0   5 -14 28.5301 3.07289   9
   0  -5 -14 29.1616 2.05498  11
   0   5 -14 29.6110 2.89789  11
   0  -5  14 28.9931 2.67313   3
   0   5 -14 27.5339 2.34553   1
   0   5  14 34.3603 2.44468   1
   0  -5  14 34.6170 3.13163   4
   0   5 -14 22.8597 2.43475  21
   0  -5  14 26.2392 3.06946  23
   0   5  14 25.7035 3.07958  23
   0  -5  14 28.9779 3.23699  19
   0  -5  14 27.7391 2.12460  17
   0  -5 -14 33.6450 3.05124  16
   0   5  14 27.1915 3.11806  14
   0  -5  15 3449.41 218.370   8
   0  -5 -15 3565.67 218.089   6
   0   5  15 3504.19 218.381   7
   0   5 -15 3759.49 218.524   6
   0  -5 -15 3557.22 218.103  29
   0   5  15 3933.51 218.598  32
   0   5 -15 3214.07 218.491   9
   0   5  15 3497.64 218.610  10
   0  -5 -15 3364.45 217.746  11
   0  -5 -15 3462.52 217.728  11
   0   5 -15 3251.28 218.275  11
   0  -5  15 3526.32 218.547   4
   0   5  15 3456.01 217.959   1
   0  -5  15 3400.56 218.278   3
   0   5 -15 3438.94 217.929   1
   0   5  15 3142.84 218.521  23
   0   5 -15 2660.82 217.938  21
   0  -5  15 3364.34 218.542  23
   0  -5  15 3392.93 217.832  17
   0  -5 -15 3770.75 218.590  16
   0  -5  15 3448.53 218.721  19
   0   5  15 3549.76 218.634  14
   0  -5  16 1249.96 83.9842   8
   0   5  16 1286.75 84.0068   7
   0   5 -16 1480.92 84.1752   6
   0  -5 -16 1374.76 83.6917   6
   0  -5  16 1312.17 84.1411   4
   0  -5  16 1325.98 83.5235   2
   0   5 -16 1169.43 83.4636   1
   0   5  16 1279.36 83.5161   1
   0  -5  16 1367.99 83.9315   3
   0  -5 -16 1197.46 83.6709  29
   0   5  16 1279.70 84.0966  32
   0  -5 -16 1331.39 83.3027  11
   0   5 -16 1522.68 84.0310  11
   0   5 -16 1213.35 84.1379   9
   0   5  16 1282.31 84.1924  10
   0  -5 -16 1265.66 83.2826  11
   0   5  16 1334.32 84.2661  23
   0   5 -16 1519.44 83.7344  21
   0  -5  16 1304.81 84.2058  23
   0  -5  16 1296.69 84.3536  19
   0  -5 -16 1158.53 84.0373  16
   0   5  16 1280.26 84.2268  14
   0  -5 -17 2084.14 137.670   6
   0   5  17 2130.40 138.059   7
   0  -5  17 2081.56 138.049   8
   0   5 -17 2488.22 138.231   6
   0  -5  17 2275.66 137.516   2
   0   5  17 2085.75 137.501   1
   0  -5  17 2316.48 137.987   3
   0  -5 -17 2200.74 137.560   2
   0   5 -17 2185.48 137.480   1
   0  -5  17 2084.94 138.149   4
   0  -5 -17 1982.08 137.718  29
   0   5  17 2157.69 138.152  32
   0   5  17 2176.06 137.387  24
   0   5 -17 2074.22 137.931  24
   0  -5 -17 2064.18 137.261  11
   0   5  17 2266.12 138.314  10
   0   5 -17 2617.60 138.478   9
   0   5 -17 2086.81 137.893  11
   0  -5 -17 2097.62 137.269  11
   0  -5  17 2163.26 138.246  23
   0   5  17 2355.20 138.420  23
   0   5 -17 2407.01 137.742  21
   0  -5  17 2126.59 138.425  19
   0  -5 -17 1882.92 138.074  16
   0   5  17 2169.88 138.313  14
   0  -5 -18 827.510 54.6377   6
   0   5  18 822.365 55.0541   7
   0  -5  18 840.184 55.0891   8
   0   5 -18 945.814 55.2055   6
   0  -5  18 838.891 54.4135   2
   0  -5 -18 931.359 54.5044   2
   0   5  18 873.243 54.4421   1
   0   5 -18 867.986 54.3956   1
   0  -5  18 792.352 54.8496   3
   0  -5  18 888.110 55.2510   4
   0  -5 -18 807.304 54.7208  29
   0   5  18 893.509 55.2020  32
   0   5 -18 861.065 54.9391  24
   0   5  18 800.412 54.2915  24
   0   5  18 885.862 55.3205  10
   0   5 -18 808.680 55.2307   9
   0   5 -18 822.845 54.8760  11
   0  -5  18 1034.18 55.4831  23
   0   5  18 808.004 55.2593  23
   0   5 -18 677.648 54.5596  21
   0  -5  18 889.924 55.5136  19
   0  -5 -18 1009.51 55.4221  16
   0   5  18 889.606 55.3559  14
   0  -5 -19 35.6383 3.20318   6
   0   5 -19 35.5515 3.85622   6
   0  -5  19 34.5473 3.72219   8
   0   5  19 39.4724 3.86355   7
   0  -5  19 35.7343 4.00985   4
   0  -5 -19 33.9573 2.81395   2
   0   5  19 36.3160 2.75927   1
   0  -5  19 38.1625 3.42083   3
   0   5 -19 40.0710 2.71606   1
   0  -5  19 38.7381 2.74743   2
   0  -5 -19 26.4470 3.07363  34
   0   5  19 30.2624 3.73364  32
   0  -5 -19 31.3090 3.26169  29
   0   5 -19 29.2897 3.41318  24
   0   5  19 32.2179 2.51220  24
   0   5 -19 39.5783 4.12862  29
   0   5 -19 35.2225 3.52494  11
   0   5  19 29.1504 3.95207  10
   0   5 -19 34.9730 4.02874   9
   0   5 -19 33.0412 3.20084  21
   0  -5  19 39.0511 4.08518  23
   0   5  19 38.4298 3.96649  23
   0  -5 -19 34.7136 3.92324  16
   0  -5  19 34.4880 4.00978  19
   0   5  19 40.5459 4.16879  14
   0  -5 -19 34.0713 3.96533  12
   0  -5 -20 489.888 30.6046   6
   0  -5  20 474.186 31.1518   8
   0   5 -20 459.290 31.0636   6
   0   5  20 455.356 31.0852   7
   0  -5 -20 469.271 30.2996   2
   0  -5  20 460.366 31.2010   4
   0  -5  20 456.884 30.8160   3
   0  -5  20 472.753 30.2220   2
   0   5  20 469.769 30.2619   1
   0   5 -20 467.408 30.2083   1
   0  -5 -20 586.701 30.7647  34
   0  -5 -20 437.559 30.6993  29
   0   5 -20 479.090 30.8600  24
   0   5 -20 583.828 31.5655  29
   0   5 -20 414.494 31.1767   9
   0   5  20 471.847 31.3137  10
   0   5 -20 485.594 30.8657  11
   0   5 -20 436.229 30.5959  21
   0   5  20 467.444 31.3577  23
   0  -5  20 526.837 31.4317  23
   0  -5  20 468.306 31.5157  19
   0  -5 -20 540.073 31.4188  16
   0  -5 -20 435.118 30.1250  18
   0  -5 -20 464.873 31.3796  12
   0   5  20 452.766 31.2909  14
   0   5 -21 74.7179 7.08131   6
   0  -5 -21 85.6705 6.55663   6
   0   5  21 78.1370 7.10849   7
   0  -5  21 94.6533 7.26947   8
   0   5  21 93.6461 6.15160   1
   0  -5  21 84.0586 6.78733   3
   0   5 -21 91.4891 6.06412   1
   0  -5  21 87.8660 7.33350   4
   0  -5 -21 88.2365 6.17689   2
   0  -5  21 92.5011 6.05656   2
   0  -5 -21 105.189 6.68070  34
   0  -5 -21 82.7969 6.76886  29
   0   5 -21 93.8720 6.90089  24
   0   5 -21 82.7238 7.39264   9
   0   5  21 105.373 7.57371  10
   0   5 -21 109.073 7.03677  11
   0   5  21 83.0892 7.27024  23
   0  -5  21 86.5329 7.35306  23
   0   5 -21 79.6544 6.61502  21
   0  -5  21 98.9528 7.71747  19
   0  -5 -21 100.739 7.45945  16
   0  -5  21 94.1766 6.41719  17
   0  -5 -21 94.9691 7.57309  12
   0   5  21 90.0316 7.48609  14
   0   5 -22 398.068 26.1883   6
   0  -5 -22 443.253 25.6937   6
   0  -5  22 398.650 26.2906   8
   0  -5  22 365.835 25.0301   2
   0  -5  22 414.955 26.3657   4
   0   5  22 410.663 25.1713   1
   0  -5 -22 428.802 25.2037   2
   0  -5  22 420.601 25.9596   3
   0   5 -22 397.127 25.0561   1
   0   5 -22 360.565 25.0490   1
   0  -5 -22 399.084 25.8807  29
   0  -5 -22 300.138 25.4593  34
   0   5 -22 404.215 25.8718  24
   0   5 -22 431.043 25.9391  11
   0   5 -22 380.641 26.4455   9
   0  -5  22 401.629 26.4595  23
   0   5  22 362.166 26.4140  23
   0   5 -22 468.752 25.8300  21
   0  -5  22 421.897 25.5158  17
   0  -5 -22 468.200 26.6422  16
   0  -5  22 403.114 26.7119  19
   0   5  22 383.523 26.4294  14
   0  -5 -22 391.458 26.5276  12
   0   5 -23 160.846 11.0965   6
   0  -5 -23 146.101 10.3524   6
   0  -5  23 148.895 11.1179   8
   0   5  23 146.741 9.75512   1
   0  -5 -23 156.203 9.77477   2
   0  -5  23 153.447 11.1839   4
   0  -5  23 145.714 10.6793   3
   0  -5 -23 146.286 9.78211   2
   0  -5 -23 124.646 10.2382  34
   0  -5 -23 156.492 10.7206  29
   0   5 -23 140.169 10.5798  24
   0   5  23 163.922 10.6089  26
   0   5 -23 138.580 11.2311   9
   0   5 -23 142.305 10.5991  11
   0   5 -23 192.007 10.6837  21
   0  -5  23 142.677 11.2409  23
   0   5  23 165.411 11.4932  23
   0  -5  23 145.602 10.2286  17
   0  -5  23 147.834 11.4618  19
   0  -5 -23 158.388 11.3432  16
   0   5  23 148.174 11.2845  14
   0  -5 -23 175.642 10.9945  15
   0  -5 -23 147.199 11.3242  12
   0  -5  24 5.37765 2.88652   8
   0  -5 -24 1.38327 1.98146   6
   0   5 -24 6.45677 2.77974   6
   0  -5  24 1.97755 2.08429   3
   0  -5  24 8.41193 3.06969   4
   0  -5 -24 5.23245 1.75806  34
   0  -5 -24 4.47662 2.35985  29
   0   5  24 2.16990 1.90095  26
   0   5 -24 1.51125 2.03749  24
   0   5 -24 3.41839 2.13964  11
   0   5 -24 4.25584 2.96985   9
   0   5  24 0.95700 2.70369  23
   0  -5  24 1.36666 2.78499  23
   0   5 -24 2.06587 2.05560  21
   0  -5  24 2.13536 3.20571  19
   0  -5  24 7.17703 1.81416  17
   0  -5 -24 0.88520 2.89602  16
   0   5  24 1.35038 2.79773  14
   0  -5 -24 5.71718 3.07023  12
   0  -5 -24 2.20258 2.45744  15
   0  -5 -25 394.642 24.9433   6
   0   5 -25 387.960 25.5667   6
   0  -5  25 358.722 25.6677   8
   0  -5  25 362.453 25.1998   3
   0  -5  25 389.167 25.7420   4
   0  -5 -25 422.874 24.8868  34
   0  -5 -25 412.606 25.3590  29
   0   5  25 394.360 25.1017  26
   0   5 -25 371.030 25.0615  24
   0   5 -25 340.059 25.0611  11
   0   5 -25 369.350 25.9325   9
   0   5  25 319.285 25.7361  23
   0   5 -25 369.403 25.0451  21
   0  -5  25 399.132 25.9808  23
   0  -5  25 383.675 26.2237  19
   0  -5 -25 352.905 25.7250  16
   0  -5  25 376.768 24.8109  17
   0  -5 -25 384.770 25.3715  15
   0   5  25 345.616 25.7428  14
   0   5 -26 42.2608 4.71802   6
   0  -5  26 39.1273 4.88026   8
   0  -5 -26 47.3676 3.98954   6
   0  -5  26 42.4158 4.93706   4
   0  -5  26 32.0553 4.13348   3
   0  -5 -26 42.0101 3.69588  34
   0  -5 -26 46.4267 4.45386  29
   0   5  26 44.4603 4.02912  26
   0   5 -26 50.0889 4.17082  24
   0   5 -26 36.0809 5.10834   9
   0   5 -26 51.2941 4.31224  11
   0   5  26 36.8031 4.97955  23
   0   5 -26 36.3846 4.05534  21
   0  -5  26 48.7200 5.25558  23
   0  -5  26 50.4663 5.73349  19
   0  -5  26 39.9423 3.78444  17
   0  -5 -26 57.4899 5.27563  16
   0  -5 -26 49.5841 4.58175  15
   0   5  26 44.6056 5.06712  14
   0   5 -27 326.248 21.7998   6
   0  -5 -27 318.194 21.0659   6
   0  -5  27 308.308 21.9945   8
   0  -5  27 315.516 21.3876   3
   0  -5  27 334.240 21.9996   4
   0  -5 -27 300.243 21.4533  29
   0  -5 -27 334.763 20.8955  34
   0   5  27 313.752 21.2090  26
   0   5 -27 305.688 21.1450  24
   0   5 -27 305.157 21.2449  11
   0   5 -27 373.501 22.5857   9
   0   5  27 330.473 22.3501  23
   0  -5  27 330.644 22.3161  23
   0   5 -27 322.451 21.2583  21
   0  -5 -27 308.446 21.8270  22
   0  -5  27 309.992 20.9812  17
   0  -5 -27 317.649 22.1751  16
   0  -5  27 273.175 22.2476  19
   0  -5 -27 300.855 21.4705  15
   0   5  27 322.998 22.1481  14
   0  -5  28 326.158 22.6622   8
   0  -5 -28 340.858 21.6243   6
   0   5 -28 340.091 22.3784   6
   0  -5  28 340.152 22.6042   4
   0  -5  28 315.987 21.9171   3
   0  -5 -28 316.442 22.0636  29
   0  -5 -28 337.667 21.3529  34
   0   5  28 330.606 21.7686  26
   0   5 -28 331.186 21.6780  24
   0   5 -28 307.389 22.7787   9
   0   5 -28 299.845 21.7593  11
   0  -5 -28 365.935 23.0691  21
   0   5  28 291.749 22.6974  23
   0   5 -28 319.520 21.8006  21
   0  -5 -28 344.312 22.5410  22
   0  -5  28 306.629 22.7537  23
   0  -5  28 307.832 23.0301  19
   0   5  28 331.664 22.8408  19
   0  -5 -28 295.980 22.6357  16
   0  -5  28 337.199 21.5602  17
   0   5  28 329.378 22.7081  14
   0  -5 -28 295.848 21.9560  15
   0   5  29 129.919 11.0302   8
   0  -5 -29 128.664 9.38826   6
   0   5 -29 121.890 10.1762   6
   0  -5  29 139.871 10.7219   8
   0  -5  29 139.248 10.5641   4
   0  -5  29 146.998 9.85362   3
   0  -5 -29 116.237 9.91056  29
   0  -5 -29 126.823 9.03498  34
   0   5 -29 128.939 9.43110  24
   0   5  29 124.956 9.57939  26
   0   5 -29 147.347 9.77517  11
   0   5 -29 140.990 11.0338   9
   0   5  29 128.189 10.7338  23
   0  -5 -29 119.814 10.2916  22
   0  -5 -29 149.982 11.0479  21
   0  -5  29 123.155 10.6658  23
   0   5 -29 136.167 9.70316  21
   0   5  29 150.406 11.0658  19
   0  -5  29 130.704 9.38191  17
   0  -5 -29 130.059 10.7303  16
   0   5  29 122.483 10.5783  14
   0  -5 -29 146.157 10.0643  15
   0  -5 -30 84.3148 6.62802   6
   0   5 -30 95.6440 7.62217   6
   0   5  30 83.2708 8.16341   8
   0  -5  30 104.948 8.30990   8
   0  -5 -30 91.1524 8.33051   9
   0  -5  30 81.2604 7.75381   4
   0  -5  30 87.1598 7.09599   3
   0   5 -30 96.9849 8.39532  29
   0  -5 -30 82.2136 7.32997  29
   0   5  30 79.2927 6.79462  26
   0   5 -30 92.5553 8.45027   9
   0   5 -30 105.648 7.02834  11
   0   5  30 87.1861 8.29138  23
   0  -5 -30 54.0160 7.82774  21
   0  -5 -30 84.7731 7.80560  22
   0  -5  30 83.1953 8.12453  23
   0   5 -30 81.5901 6.95230  21
   0  -5 -30 76.9986 7.98520  16
   0   5  30 97.5662 8.37461  19
   0   5  30 94.8397 8.12192  14
   0  -5 -30 90.4480 7.24943  15
   0  -5 -31 206.259 14.3724   6
   0  -5  31 229.945 15.9588   8
   0  -5 -31 211.026 16.0356   9
   0   5 -31 207.336 15.2103   6
   0   5  31 200.222 16.0303   8
   0  -5  31 204.552 14.7345   3
   0  -5  31 201.317 15.3888   4
   0  -5 -31 191.742 14.9926  29
   0   5 -31 198.754 15.7530  29
   0   5  31 210.842 14.5720  26
   0   5 -31 193.538 15.9397   9
   0   5 -31 201.233 14.5617  11
   0   5  31 186.510 15.7754  23
   0  -5 -31 218.091 15.6143  22
   0  -5  31 231.984 16.1512  23
   0  -5 -31 273.780 16.3270  21
   0   5 -31 219.600 14.7136  21
   0   5  31 226.344 16.0737  19
   0  -5 -31 228.921 16.0016  16
   0  -5 -31 215.027 14.9652  15
   0   5  31 212.418 15.7472  14
   0  -5 -32 16.0793 2.66517   6
   0   5 -32 12.2580 3.69716   6
   0   5  32 18.8511 4.84981   8
   0  -5  32 20.0638 4.56506   8
   0  -5 -32 16.6664 4.75814   9
   0  -5  32 18.3300 4.41385   4
   0  -5  32 13.1262 2.80838   3
   0  -5 -32 17.2334 3.55977  29
   0   5  32 14.1576 2.79064  26
   0   5 -32 25.7153 5.21754  29
   0   5 -32 14.4006 2.90246  11
   0   5 -32 10.9892 4.34210   9
   0  -5  32 5.89265 4.38029  23
   0  -5 -32 6.95225 3.89125  22
   0   5 -32 11.2129 4.85389  22
   0   5  32 15.5703 4.66757  23
   0   5 -32 19.9412 3.16307  21
   0  -5 -32 14.6772 4.59057  21
   0  -5 -32 15.7788 4.49704  16
   0   5  32 24.6138 4.74859  19
   0   5  32 11.6349 4.56656  14
   0  -5 -32 15.4759 3.33177  15
   0   5 -33 0.92523 3.32121   6
   0  -5 -33 2.09204 4.48747   9
   0   5  33 3.62345 4.24473   8
   0  -5 -33 4.13047 2.39036   6
   0  -5  33 7.57983 3.81201   8
   0  -5  33 4.29928 3.77725   4
   0  -5  33 8.81940 2.77118   3
   0  -5 -33 7.62485 3.39151  29
   0   5 -33-2.54535 4.47062  29
   0   5  33 2.77549 2.42138  26
   0   5 -33-0.72115 4.40022   9
   0   5 -33-1.11759 2.63646  11
   0  -5 -33 1.88834 4.60549  21
   0  -5  33 10.2155 4.44848  23
   0   5 -33 0.30680 2.84555  21
   0   5 -33 6.96968 4.56278  22
   0  -5 -33 2.22001 3.91698  22
   0   5  33 2.10297 4.27749  23
   0   5  33 4.58815 4.17574  19
   0   5  33 4.75955 4.10917  14
   0  -5 -33 3.25115 2.97774  15
   0   5 -34 28.7246 4.66651   6
   0   5  34 31.4483 5.71475   8
   0  -5  34 26.1827 5.19211   8
   0  -5 -34 28.1718 5.74547   9
   0  -5  34 29.1100 4.90661   4
   0  -5 -34 28.1978 4.55581  29
   0   5 -34 32.1338 5.89623  29
   0   5  34 27.3367 3.53076  26
   0   5 -34 24.6337 5.46989   9
   0  -5 -34 20.6632 4.69169  22
   0  -5 -34 37.4199 5.59627  21
   0   5  34 26.8102 5.66572  23
   0   5 -34 31.3476 4.02999  21
   0  -5  34 37.3668 5.74883  23
   0   5 -34 24.0406 5.64381  22
   0   5  34 31.9770 5.47984  19
   0  -5 -34 19.4360 3.97139  15
   0  -5  35 174.100 12.3758   4
   0   5 -35 168.982 13.1130   9
   0  -5 -35 184.300 13.3952   9
   0   5 -35 138.107 12.3574  29
   0  -5 -35 156.369 11.6850  29
   0  -5  35 157.127 12.9081  23
   0   5  35 139.861 12.6403  23
   0  -5 -35 108.156 12.1466  21
   0   5 -35 168.601 13.3946  22
   0  -5 -35 137.888 12.0554  22
   0   5  35 154.978 12.8205  19
   0  -5  35 147.613 12.5046   8
   0   5 -35 157.903 11.8262   6
   0   5  35 153.934 12.9072   8
   0  -5  36 3.99390 4.12153   4
   0   5 -36 3.18235 5.14018   9
   0   5 -36-0.69774 4.99959  29
   0  -5 -36 0.46188 3.53112  29
   0   5  36 10.8353 5.05015  23
   0   5 -36-0.85115 5.49914  22
   0  -5 -36-0.60922 4.23940  22
   0  -5 -36 0.67258 4.79971  21
   0  -5  36-1.50631 4.61638  23
   0   5  36-2.17443 4.77567  19
   0   5  36-1.60326 4.74689   8
   0   5 -36-0.48219 3.76452   6
   0  -5  36 2.09993 4.36138   8
   0  -5 -36 1.55144 5.25642   9
   0  -5  37 82.5643 7.65283   4
   0   5 -37 61.2095 8.00744   9
   0  -5 -37 74.1511 7.07415  29
   0   5 -37 74.9316 8.45472  29
   0   5  37 60.3899 7.94757  23
   0  -5 -37 76.7981 7.90510  22
   0   5 -37 71.6348 8.65046  22
   0  -5  37 87.7790 8.68332  23
   0  -5 -37 93.7593 8.54391  21
   0   5  37 70.6490 8.09626  19
   0  -5 -37 58.8185 8.23868   9
   0  -5  37 72.6999 7.93419   8
   0   5 -37 65.4790 6.87850   6
   0   5  37 59.3910 8.18570   8
   0  -5  38 50.0737 6.18832   4
   0   5 -38 44.0830 7.14140   9
   0   5 -38 49.2619 7.07604  29
   0  -5 -38 50.5779 5.81353  29
   0  -5  38 49.3627 7.01570  23
   0  -5 -38 35.7209 6.29074  22
   0   5 -38 37.5719 7.51227  22
   0   5  38 42.2783 6.98107  23
   0  -5 -38 57.5455 7.30373  21
   0   5  38 45.0941 7.18841  19
   0  -5 -38 54.5672 7.48866   9
   0   5  38 49.2688 7.34030   8
   0  -5  38 45.7643 6.68638   8
   0  -5  39 140.211 11.2758   4
   0   5 -39 123.948 12.1542   9
   0  -5 -39 144.205 12.4542   9
   0  -5 -39 135.607 10.8390  29
   0   5 -39 130.075 12.0665  29
   0   5  39 132.638 11.9704  23
   0  -5 -39 155.920 11.8477  22
   0   5 -39 115.989 12.2261  22
   0  -5 -39 98.1885 11.5424  21
   0  -5  39 157.644 12.4316  23
   0   5  39 135.684 11.8690  19
   0   5  39 136.427 12.2732   8
   0  -5  39 121.900 11.7014   8
   0  -5  40 34.0493 5.67194   4
   0   5 -40 36.5341 6.85685   9
   0  -5 -40 25.1657 5.14002  29
   0   5 -40 37.5650 6.77989  29
   0  -5  40 33.4495 6.65217  23
   0   5  40 24.6209 6.40065  23
   0   5 -40 29.7349 7.27440  22
   0  -5 -40 28.2330 6.53704  21
   0  -5 -40 35.5518 6.12804  22
   0   5  40 38.2470 6.92747  19
   0  -5  40 35.4612 6.30356   8
   0   5  40 31.8983 6.60210   8
   0  -5 -40 34.8008 6.70969   9
   0  -5  41 73.1402 7.48255   4
   0   5 -41 55.5489 8.06280  29
   0   5 -41 58.8085 8.23917   9
   0  -5  41 61.1005 8.23256  23
   0  -5 -41 70.4858 7.72072  22
   0   5  41 58.4982 8.39136  23
   0   5 -41 72.5257 9.04307  22
   0  -5 -41 56.5304 8.01788  21
   0   5  41 79.0458 8.44311  19
   0   5  41 57.7893 8.28877   8
   0  -5 -41 62.4801 8.29764   9
   0  -5  41 66.6326 7.93026   8
   0  -5  42 20.2759 4.78659   4
   0   5 -42 24.3979 6.24839  29
   0   5 -42 18.8720 5.96825  28
   0  -5 -42 12.6512 5.72872   9
   0   5 -42 13.7218 5.82764   9
   0  -5 -42 16.9383 5.63529  21
   0  -5 -42 12.0327 5.20369  22
   0   5  42 1.74415 5.75821  23
   0   5 -42 4.75548 6.56247  22
   0  -5  42 23.2780 6.33877  23
   0   5  42 9.81655 5.48703  19
   0  -5  42 16.6451 6.29231  19
   0   5  42 14.2615 5.85443  17
   0  -5  42 7.92045 5.11646   8
   0   5  42 17.3727 5.85482   8
   0  -5  43 6.84730 4.40773   4
   0   5 -43 9.56991 5.81748  29
   0   5 -43 10.1969 5.60886  28
   0  -5 -43 4.59655 5.61468   9
   0   5 -43 5.58436 5.96349   9
   0  -5 -43 5.34682 4.91750  22
   0  -5 -43 0.70052 5.42401  21
   0   5 -43 1.91374 6.22321  22
   0  -5  43 4.34123 5.73181  23
   0   5  43 6.13464 5.58797  23
   0  -5  43 5.91529 5.77895  19
   0   5  43 4.05168 5.33755  17
   0   5  43 6.57295 5.87408  19
   0  -5  43 5.57922 5.05812   8
   0   5  43 7.40614 5.90161   8
   0   5 -44 7.95094 6.16415  29
   0   5 -44 0.77813 5.64305  28
   0  -5 -44-1.84700 5.84583   9
   0   5 -44-4.66339 5.62039   9
   0   5  44 3.50922 5.43651  23
   0  -5 -44 0.69016 5.56910  21
   0  -5  44-2.62275 6.03060  23
   0   5 -44 5.74825 6.25111  22
   0   5  44 8.25813 5.72144  19
   0   5  44-0.66686 4.83615  17
   0  -5  44-1.98461 5.84062  19
   0  -5  44 1.59926 5.26846   8
   0   5  44-3.71845 5.91510   8
   0   5 -45 0.79671 5.49616  29
   0   5 -45 3.84099 5.76688  28
   0   5 -45-4.65457 5.95417   9
   0  -5 -45 4.65835 5.92853   9
   0   5 -45-1.90854 6.13458  22
   0  -5 -45 2.70503 5.31557  21
   0  -5  45-3.48927 5.99118  23
   0   5  45-3.49733 5.70529  23
   0   5  45-3.30147 5.41217  19
   0  -5  45-6.92890 5.89624  19
   0   5  45-2.63133 4.97496  17
   0   5  45-2.79803 5.71681   8
   0  -5  45 3.98233 5.04214   8
   0   5 -46 23.5866 6.45265  29
   0   5 -46 28.6327 6.38659  28
   0  -5 -46 19.4615 6.66796   9
   0   5 -46 36.2899 6.98441   9
   0  -5  46 21.7527 6.40547  23
   0   5 -46 24.5896 7.19828  22
   0   5  46 22.5082 6.12449  23
   0  -5 -46 19.0710 6.05301  21
   0  -5  46 16.7863 6.57763  19
   0   5  46 22.0554 6.08081  19
   0  -5  46 26.0976 6.13712   8
   0   5  46 17.6236 6.31414   8
   0   5 -47 10.1247 5.99343  29
   0   5  47 14.0358 6.64133  33
   0   5 -47 15.4230 5.83282  28
   0  -5 -47 3.70093 6.13488   9
   0   5 -47 2.75429 5.54377   9
   0  -5  47 11.1574 5.83003  23
   0   5 -47 19.5833 6.69024  22
   0   5  47 10.5001 5.75779  19
   0  -5  47 2.92355 6.17524  19
   0   5  47 9.21110 6.07884   8
   0  -5  47 21.0356 5.64735   8
   0  -6   0 321.356 20.2546   4
   0   6   0 267.385 19.8270  13
   0  -6   0 293.686 19.8279  13
   0   6   0 291.171 20.0385  14
   0   6   0 322.539 20.2607  28
   0  -6   0 354.619 20.2438  27
   0   6   0 267.971 20.0075  11
   0   6   0 346.611 19.7793  22
   0  -6   0 311.085 20.1927  19
   0  -6   0 307.972 19.9725   5
   0   6  -1 9844.46 613.636   3
   0  -6   1 10289.8 613.742   4
   0   6  -1 10214.2 613.336  13
   0   6   1 9526.63 613.563  14
   0  -6   1 10003.3 613.344  13
   0   6  -1 8625.63 613.459  14
   0  -6  -1 9851.07 613.345  13
   0   6   1 10265.3 613.375  13
   0  -6   1 8986.30 613.615  27
   0   6   1 9076.68 613.650  28
   0   6  -1 9284.21 613.687  28
   0  -6  -1 9326.03 613.625  27
   0   6  -1 9533.38 613.544  11
   0   6   1 8574.38 613.468  11
   0   6   1 9474.89 613.189  22
   0  -6   1 10660.8 613.725  19
   0  -6  -1 9270.17 613.438   5
   0  -6  -1 9498.82 613.680   4
   0  -6  -2 1006.55 57.7547   4
   0  -6  -2 852.629 57.4364   5
   0  -6  -2 969.735 57.6774  27
   0  -6   2 958.010 57.6784  27
   0   6  -2 916.089 57.7161  28
   0   6   2 823.083 57.6299  28
   0   6  -2 899.093 57.6141   3
   0  -6   2 835.585 57.6565   4
   0   6  -2 855.885 57.5448  10
   0  -6  -2 941.311 57.7508  12
   0   6   2 843.597 57.4665  11
   0   6  -2 998.097 57.6117  11
   0  -6   2 878.955 57.6664  19
   0   6  -2 775.256 57.4123  14
   0   6  -2 852.388 57.2863  13
   0  -6   2 872.404 57.3237  13
   0  -6  -3 454.897 28.2110   5
   0  -6  -3 414.226 28.3929   4
   0   6  -3 416.600 27.9881   8
   0   6   3 444.116 28.1323   8
   0  -6   3 369.172 28.2600  30
   0   6  -3 541.279 28.6569  33
   0   6   3 413.145 28.3969  28
   0  -6   3 442.300 28.3950  27
   0  -6  -3 437.889 28.3953  27
   0   6  -3 387.377 28.3877  28
   0  -6   3 456.782 28.4671   4
   0   6  -3 466.650 28.3805   3
   0   6  -3 384.583 28.2767   9
   0   6  -3 417.415 28.2746  10
   0   6   3 468.596 28.2303  11
   0   6  -3 431.689 28.3092  11
   0  -6   3 429.498 28.4243  19
   0  -6   3 478.993 28.1083  13
   0   6  -3 439.793 28.1769  14
   0   6   4 630.982 42.7612   8
   0   6  -4 690.988 42.6224   8
   0  -6  -4 612.070 42.9937   4
   0   6   4 678.224 42.5530  29
   0   6  -4 687.672 43.1344  33
   0  -6   4 594.770 42.8932  30
   0   6  -4 686.350 43.0984  28
   0  -6   4 647.769 43.0015  27
   0   6  -4 676.792 42.9547   3
   0  -6   4 652.838 43.0493   4
   0   6  -4 842.315 43.0826  11
   0   6  -4 592.874 42.8536  10
   0   6  -4 638.154 42.9346   9
   0  -6   4 714.753 43.1075  19
   0  -6  -4 650.261 42.9431  16
   0   6  -4 649.966 42.7558  14
   0  -6   4 652.703 42.7199  13
   0   6  -5 1224.88 80.4123   8
   0   6  -5 1132.15 80.7279   6
   0  -6  -5 1254.28 80.8320   4
   0   6   5 1231.99 80.6064   8
   0   6  -5 1153.18 80.8660  33
   0  -6   5 1311.00 80.7668  30
   0   6   5 1269.38 80.3131  29
   0   6  -5 1234.94 80.7440  26
   0   6  -5 1092.98 80.8002  28
   0  -6   5 1143.38 80.7799  27
   0   6  -5 1248.76 80.7318   3
   0  -6   5 1256.34 80.8633   4
   0   6   5 1328.65 80.8921  10
   0   6  -5 1220.27 80.7563   9
   0   6  -5 1106.32 80.6862  11
   0   6  -5 1284.04 80.2822  17
   0  -6   5 1175.69 80.8316  19
   0   6  -5 1311.72 80.2799  17
   0  -6   5 1330.93 80.5635  13
   0  -6  -5 1246.94 80.7499  16
   0   6  -6 565.518 35.6204   6
   0   6   6 523.070 35.4402   8
   0  -6  -6 657.259 35.7589   4
   0  -6   6 552.049 35.5486   3
   0   6  -6 553.191 35.5314   3
   0   6  -6 635.603 35.8471  33
   0   6   6 531.966 35.0775  29
   0  -6   6 661.976 35.6530  30
   0   6  -6 560.994 35.5809  26
   0   6  -6 593.369 35.7696  28
   0   6  -6 545.434 35.5788   9
   0   6   6 499.449 35.6399  10
   0   6  -6 474.276 35.4868  11
   0  -6   6 528.044 35.6776  19
   0  -6  -6 554.167 35.5790  16
   0  -6   6 507.653 35.3423  13
   0  -6  -7 247.146 16.4154   4
   0   6  -7 227.454 16.3339   6
   0   6   7 250.403 16.2563   8
   0  -6   7 247.436 16.0597   8
   0   6  -7 235.133 16.2453   3
   0  -6   7 276.407 16.3588   3
   0   6   7 235.330 15.8078  29
   0   6  -7 242.887 16.3268  26
   0   6  -7 219.189 16.4640  28
   0   6  -7 260.263 16.1169  25
   0   6  -7 210.013 16.2798   9
   0   6  -7 292.000 16.4333  11
   0   6   7 249.154 16.4788  10
   0  -6  -7 249.543 15.8264  22
   0  -6  -7 234.465 16.3136  16
   0  -6   7 259.993 16.5402  19
   0   6   7 247.364 16.4471  14
   0  -6   7 264.388 16.1728  13
   0   6  -8 73.8038 5.08168   3
   0  -6   8 67.5379 5.04240   3
   0   6   8 64.0022 5.25380  14
   0   6  -8 64.4822 5.40939  28
   0   6  -8 66.5757 4.82746  25
   0   6  -8 70.2148 5.14925  26
   0   6   8 73.8126 5.35011  10
   0   6  -8 82.2131 5.29435   9
   0  -6  -8 63.0310 4.60711  22
   0  -6  -8 91.1978 5.32610  16
   0  -6   8 76.3732 5.39912  19
   0  -6   8 68.2576 4.85916   8
   0  -6  -8 66.6750 5.24279   4
   0   6   8 69.6444 5.10354   8
   0   6  -8 65.3550 5.17990   6
   0   6   8 66.5689 4.85685   7
   0   6   9 1499.10 97.6631   7
   0  -6  -9 1416.13 97.9068   4
   0   6   9 1453.49 97.8566   8
   0  -6   9 1454.02 97.6590   8
   0   6  -9 1537.18 97.9428   6
   0   6   9 1701.61 98.0606  32
   0   6  -9 1538.41 97.5854  25
   0   6  -9 1497.82 97.8810  26
   0  -6   9 1556.11 97.8539   3
   0   6  -9 1507.96 97.8034   3
   0   6  -9 1635.65 98.0166   9
   0   6   9 1479.53 98.0321  10
   0  -6  -9 1299.89 97.8253  16
   0  -6   9 1457.15 98.0592  19
   0   6   9 1563.41 98.0601  14
   0   6  10 429.709 28.6075   7
   0  -6  10 426.792 28.6185   8
   0   6  10 439.132 28.8402   8
   0  -6  10 458.572 28.7864   3
   0   6 -10 512.195 28.6651   1
   0  -6 -10 424.975 28.3711  29
   0   6  10 439.246 28.9169  32
   0   6 -10 433.488 28.8129  26
   0   6 -10 414.700 29.0296  28
   0   6 -10 435.187 28.4490  25
   0   6  10 450.020 29.0189  10
   0   6 -10 475.331 28.9611   9
   0  -6 -10 408.384 28.8058  16
   0  -6  10 429.556 29.0169  19
   0   6  10 442.292 29.0173  14
   0   6  11 558.661 37.9903   7
   0  -6  11 583.615 38.0062   8
   0   6  11 564.489 38.2089   8
   0   6 -11 578.829 37.9259   1
   0   6  11 591.940 37.9408   1
   0  -6  11 556.990 38.0882   3
   0  -6 -11 694.287 37.8145  29
   0   6  11 543.622 38.2526  32
   0   6 -11 589.584 37.7750  25
   0   6 -11 572.667 38.1651  26
   0   6  11 570.233 38.3491  10
   0   6 -11 522.713 38.2118   9
   0   6  11 576.553 37.5885  20
   0  -6  11 560.848 38.4041  19
   0  -6 -11 553.984 38.2032  16
   0  -6  11 611.247 37.6626  15
   0   6  11 589.422 38.3844  14
   0   6  12 68.5512 5.52808   7
   0  -6  12 71.3206 5.55947   8
   0   6  12 74.7029 5.82812   8
   0   6  12 73.9132 5.43638   1
   0   6 -12 77.7263 5.42107   1
   0  -6  12 74.4317 5.95099   4
   0  -6  12 71.3888 5.59835   3
   0   6  12 90.6155 6.02368  32
   0  -6 -12 87.8953 5.31995  29
   0   6 -12 75.2377 5.21672  25
   0   6 -12 96.4930 5.89650  11
   0   6 -12 80.8351 5.93003   9
   0   6  12 75.2905 5.97905  10
   0   6 -12 79.1821 5.31596  21
   0   6  12 76.9932 5.09473  20
   0  -6 -12 73.7018 5.78273  16
   0  -6  12 76.3466 6.02797  19
   0   6  12 74.5415 5.98183  14
   0  -6  12 71.7700 5.05419  15
   0   6  13 1733.92 111.912   7
   0   6  13 1783.62 112.171   8
   0  -6  13 1762.70 111.937   8
   0   6 -13 1890.12 111.751   1
   0  -6  13 1680.13 111.939   3
   0  -6  13 1804.93 112.208   4
   0   6  13 1747.44 111.736   1
   0   6  13 1677.72 112.125  32
   0  -6 -13 1763.10 111.646  29
   0   6 -13 1622.45 111.366  31
   0   6 -13 1853.60 111.539  25
   0   6  13 1753.93 112.265  10
   0   6 -13 1886.56 112.076  11
   0   6 -13 1976.42 112.296   9
   0   6  13 1793.57 111.473  20
   0   6 -13 1592.89 111.605  21
   0   6  13 1699.04 112.238  23
   0  -6 -13 1841.62 112.165  16
   0  -6  13 1796.01 112.375  19
   0   6  13 1766.51 112.291  14
   0   6  14 368.783 26.4289   7
   0  -6  14 392.562 26.4836   8
   0   6  14 418.746 26.7722   8
   0   6  14 406.770 26.2368   1
   0  -6  14 366.733 26.4305   3
   0  -6  14 405.503 26.7599   4
   0   6 -14 411.054 26.2162   1
   0  -6 -14 390.000 26.1697  29
   0   6 -14 390.054 25.8946  31
   0   6  14 408.234 26.7387  32
   0   6 -14 422.222 26.0073  25
   0   6 -14 408.056 26.5617  11
   0   6 -14 419.327 26.8024   9
   0  -6 -14 396.322 25.9473  11
   0   6  14 393.815 26.8129  10
   0  -6  14 409.175 26.7689  23
   0   6 -14 412.012 26.1740  21
   0   6  14 428.810 26.0176  20
   0   6  14 446.468 26.9385  23
   0  -6  14 378.908 26.8771  19
   0  -6 -14 379.744 26.6275  16
   0   6  14 417.018 26.8657  14
   0  -6  15 1.11734 1.58851   8
   0   6  15 1.76758 2.06777   8
   0   6  15 1.75767 1.65573   7
   0   6  15 0.28139 2.06506  32
   0  -6 -15 0.66509 1.29812  29
   0   6 -15 1.34374 0.72632  31
   0   6  15 0.31598 2.12176  10
   0   6 -15-0.59108 2.05674   9
   0  -6 -15 0.45103 0.75812  11
   0   6 -15 1.15232 1.86596  11
   0   6 -15 0.49783 1.17681   1
   0  -6  15-0.29028 2.07171   4
   0  -6  15-0.63647 1.58704   3
   0   6  15 1.59007 1.29879   1
   0  -6  15 0.30322 2.11019  23
   0   6 -15 0.85777 1.21415  21
   0   6  15-0.96439 2.11826  23
   0  -6  15 1.39402 2.18323  19
   0  -6  15 0.65017 0.44736  17
   0  -6 -15 0.54891 1.90180  16
   0  -6  15 0.31346 0.42383  17
   0   6  15-0.96771 2.07383  14
   0   6  16 0.23770 1.84917   7
   0   6  16-0.62978 2.00358   8
   0   6 -16-0.56508 2.04894   6
   0  -6 -16-1.65389 1.46993   6
   0  -6  16-0.96844 1.86390   8
   0   6 -16 1.52608 0.85887  31
   0   6  16 0.88231 2.11579  32
   0  -6 -16-0.29118 1.40774  29
   0   6 -16-0.23799 1.82575  11
   0   6 -16 0.31500 2.08534   9
   0   6  16 1.32462 2.12869  10
   0  -6 -16 0.17682 0.73758  11
   0  -6  16-1.53861 1.79620   3
   0   6 -16-0.60943 1.14654   1
   0  -6  16-0.90837 2.05165   4
   0   6  16 1.04712 1.25424   1
   0   6  16-1.68999 2.29021  23
   0  -6  16 0.63807 2.19099  23
   0   6 -16-0.65693 1.31498  21
   0  -6  16-0.11785 0.64801  17
   0  -6  16 1.84598 2.13338  19
   0  -6 -16 0.58248 2.05252  16
   0  -6  16-0.04382 0.70433  17
   0   6  16-0.33876 2.25327  14
   0   6  17 514.683 33.5585   7
   0   6 -17 504.442 33.6842   6
   0  -6 -17 485.615 33.1707   6
   0   6  17 501.014 33.8004   8
   0  -6  17 531.693 33.5949   8
   0  -6  17 519.555 33.0958   2
   0   6 -17 491.053 33.0394   1
   0   6  17 519.975 33.0972   1
   0  -6  17 519.344 33.8060   4
   0  -6  17 488.279 33.4149   3
   0  -6 -17 551.692 33.1926   2
   0   6  17 519.619 33.7603  32
   0  -6 -17 494.243 33.1885  29
   0   6 -17 500.468 33.7952   9
   0   6  17 504.947 33.8418  10
   0   6 -17 444.755 33.4246  11
   0  -6 -17 498.584 32.7583  11
   0  -6 -17 516.909 32.7732  11
   0   6  17 557.451 34.0192  23
   0  -6  17 541.340 33.8895  23
   0   6 -17 611.682 33.2306  21
   0  -6  17 529.860 34.0832  19
   0  -6  17 474.576 32.7993  17
   0  -6 -17 513.803 33.7464  16
   0  -6  17 524.152 32.8322  17
   0   6  17 565.301 34.0099  14
   0  -6 -18 251.842 16.9800   6
   0   6  18 266.189 17.4471   7
   0   6 -18 266.821 17.5966   6
   0  -6  18 264.112 17.4317   8
   0  -6 -18 305.017 16.9855   2
   0  -6  18 259.494 16.8422   2
   0  -6  18 239.020 17.2119   3
   0  -6  18 270.600 17.7013   4
   0   6  18 267.021 16.8637   1
   0   6 -18 265.994 16.8162   1
   0  -6 -18 234.426 16.9768  29
   0   6  18 285.311 17.7018  32
   0   6 -18 270.299 17.4280  24
   0  -6 -18 246.245 16.4705  11
   0   6 -18 258.354 17.3659  11
   0  -6 -18 248.026 16.4667  11
   0   6  18 261.818 17.7561  10
   0   6 -18 229.306 17.5822   9
   0  -6  18 295.330 17.8546  23
   0   6  18 247.043 17.6979  23
   0   6 -18 235.927 16.9048  21
   0  -6 -18 279.999 17.6941  16
   0  -6  18 273.654 16.6425  17
   0  -6  18 263.437 17.9006  19
   0  -6  18 248.948 16.5924  17
   0  -6 -18 271.948 17.8039  12
   0   6  18 264.947 17.7829  14
   0   6 -19 694.757 47.8801   6
   0  -6  19 722.733 47.8697   8
   0   6  19 717.877 47.8487   7
   0  -6 -19 766.947 47.4219   6
   0  -6 -19 640.440 47.2237   2
   0  -6  19 712.416 47.2026   2
   0  -6  19 708.236 48.0210   4
   0   6  19 732.209 47.2238   1
   0  -6  19 789.491 47.7345   3
   0   6 -19 736.878 47.1852   1
   0  -6 -19 714.347 47.4582  29
   0   6  19 823.602 48.1372  32
   0   6 -19 707.904 47.7580  24
   0   6 -19 828.105 48.2883   9
   0   6 -19 905.769 47.9417  11
   0   6  19 737.883 48.1440  10
   0   6 -19 682.823 47.3368  21
   0  -6  19 703.972 48.0704  23
   0   6  19 832.242 48.3442  23
   0  -6  19 724.354 48.3074  19
   0  -6 -19 807.482 48.1555  16
   0  -6  19 723.294 47.0791  17
   0  -6 -19 732.365 48.1640  12
   0   6  19 732.809 48.1860  14
   0   6 -20 831.759 55.4483   6
   0  -6  20 822.937 55.3741   8
   0   6  20 814.785 55.3598   7
   0  -6 -20 920.697 54.9238   6
   0  -6  20 809.221 55.1291   3
   0  -6  20 846.962 55.5363   4
   0  -6  20 870.980 54.6584   2
   0  -6 -20 854.197 54.7255   2
   0   6  20 844.239 54.6707   1
   0   6 -20 850.722 54.6275   1
   0  -6 -20 810.447 54.9638  29
   0   6  20 939.247 55.6335  32
   0   6  20 844.945 54.4639  24
   0   6 -20 863.295 55.2718  24
   0   6 -20 849.193 55.5892  29
   0   6  20 900.338 55.7450  10
   0   6 -20 759.429 55.5289   9
   0   6 -20 924.035 55.3071  11
   0  -6  20 894.614 55.6990  23
   0   6 -20 834.550 54.8596  21
   0   6  20 852.631 55.7232  23
   0  -6 -20 795.178 55.4911  16
   0  -6  20 822.518 55.8082  19
   0  -6  20 829.868 54.5782  17
   0   6  20 807.415 55.6399  14
   0  -6 -20 907.567 55.8137  12
   0  -6  21 38.9622 4.20098   8
   0  -6 -21 45.3809 3.65107   6
   0   6  21 44.1146 4.33801   7
   0   6 -21 48.4667 4.50813   6
   0   6  21 47.0822 3.29816   1
   0   6 -21 42.6627 3.16689   1
   0  -6 -21 35.1601 3.25056   2
   0  -6  21 47.7784 4.55666   4
   0  -6  21 44.6964 3.23152   2
   0  -6  21 47.5953 3.95627   3
   0  -6 -21 44.3089 3.84920  29
   0  -6 -21 34.1731 3.65442  34
   0   6  21 47.6550 4.60456  32
   0   6 -21 47.8328 4.17320  24
   0   6 -21 52.8578 4.71692  29
   0   6  21 36.0650 2.85142  24
   0   6 -21 50.1504 4.15235  11
   0   6 -21 38.4971 4.41229   9
   0   6  21 43.2416 4.58939  10
   0   6 -21 42.8770 3.68495  21
   0  -6  21 40.6866 4.59849  23
   0   6  21 35.6389 4.37050  23
   0  -6  21 38.9894 4.77323  19
   0  -6 -21 50.5332 4.63294  16
   0  -6  21 42.4472 3.23329  17
   0   6  21 45.0346 4.69406  14
   0  -6 -21 52.4883 4.78307  12
   0   6 -22 57.4773 5.21883   6
   0  -6  22 60.6748 5.25040   8
   0  -6 -22 56.1149 4.52536   6
   0  -6  22 55.2442 5.44537   4
   0   6 -22 54.7678 3.97092   1
   0  -6 -22 47.9964 4.09295   2
   0   6  22 53.4852 4.06285   1
   0  -6  22 65.3292 4.88288   3
   0  -6  22 58.8593 4.02012   2
   0  -6 -22 60.7263 4.60684  34
   0  -6 -22 63.2294 4.81651  29
   0   6 -22 65.5585 5.06250  24
   0   6 -22 53.0860 5.43401  29
   0   6 -22 58.1172 4.95445  11
   0   6  22 54.4639 5.41339  10
   0   6 -22 56.0817 5.48230   9
   0   6 -22 48.4411 4.48264  21
   0   6  22 55.6683 5.51744  23
   0  -6  22 60.8263 5.63504  23
   0  -6 -22 59.6247 5.42389  16
   0  -6  22 53.8080 4.12462  17
   0  -6  22 51.6210 5.67013  19
   0  -6 -22 55.9425 5.55840  12
   0   6  22 62.5189 5.67879  14
   0   6 -23 162.788 12.0951   6
   0  -6  23 168.406 12.1290   8
   0  -6 -23 178.262 11.4287   6
   0  -6  23 174.783 12.2929   4
   0  -6 -23 165.677 10.9974   2
   0  -6  23 170.206 10.8633   2
   0   6 -23 161.008 10.8623   1
   0   6  23 166.087 10.9674   1
   0  -6  23 151.243 11.6514   3
   0  -6 -23 159.893 11.6003  29
   0  -6 -23 119.751 11.2788  34
   0   6 -23 189.664 12.5171  29
   0   6 -23 175.664 11.7790  24
   0   6 -23 183.878 12.5599   9
   0   6 -23 180.074 11.8321  11
   0   6 -23 194.964 11.5273  21
   0   6  23 156.967 12.3329  23
   0  -6  23 196.825 12.6438  23
   0  -6  23 182.811 12.7292  19
   0  -6  23 158.842 11.0765  17
   0  -6 -23 158.386 12.2269  16
   0  -6 -23 183.999 12.6528  12
   0   6  23 156.384 12.4421  14
   0  -6  24 351.944 22.7929   8
   0  -6 -24 314.947 21.9064   6
   0   6 -24 355.570 22.7562   6
   0  -6 -24 339.332 21.5080   2
   0  -6  24 352.729 22.8794   4
   0   6 -24 323.315 21.3257   1
   0  -6  24 318.923 22.2425   3
   0  -6 -24 308.556 22.1500  29
   0  -6 -24 335.608 21.9916  34
   0   6 -24 306.099 22.8113  29
   0   6 -24 320.341 22.2458  24
   0   6 -24 327.590 22.3034  11
   0   6 -24 361.935 23.1565   9
   0   6 -24 335.214 22.0136  21
   0  -6 -24 342.930 22.5475  22
   0  -6  24 366.959 23.1465  23
   0   6  24 338.797 23.0814  23
   0  -6  24 323.374 21.6913  17
   0  -6  24 353.351 23.3560  19
   0  -6 -24 394.338 23.1410  16
   0   6  24 351.596 23.0865  14
   0  -6 -24 348.447 23.0800  12
   0  -6 -24 334.247 22.5588  15
   0   6 -25 23.9761 3.85058   6
   0  -6 -25 31.1681 3.09078   6
   0  -6  25 32.2794 4.22437   8
   0  -6  25 25.8581 3.34555   3
   0  -6  25 27.2386 3.97251   4
   0  -6 -25 33.2525 2.25524   2
   0  -6 -25 24.4499 3.06972  34
   0  -6 -25 25.5750 3.44343  29
   0   6  25 27.3450 3.16693  26
   0   6 -25 29.4913 3.43390  24
   0   6 -25 35.2798 3.67041  11
   0   6 -25 26.7677 4.07882   9
   0   6  25 29.3606 4.48370  23
   0   6 -25 26.4886 3.27430  21
   0  -6  25 30.7598 4.23991  23
   0  -6 -25 27.3439 3.94580  22
   0  -6  25 32.6854 4.76970  19
   0  -6 -25 37.6532 4.46876  16
   0  -6  25 29.1284 2.79891  17
   0   6  25 39.3671 4.77151  14
   0  -6 -25 27.3383 4.37411  12
   0  -6 -25 37.0374 4.15948  15
   0  -6 -26 1.21788 1.92282   6
   0   6 -26-1.65057 3.13168   6
   0  -6  26-0.45330 2.82419   8
   0  -6  26 1.36486 3.02610   4
   0  -6  26-0.60218 2.35841   3
   0  -6 -26 1.46464 2.37878  29
   0  -6 -26-0.40222 1.85572  34
   0   6 -26 0.57638 2.13909  24
   0   6  26 1.50745 1.97465  26
   0   6 -26-1.07992 3.13955   9
   0   6 -26 2.13025 2.31795  11
   0   6  26-3.28806 3.43256  23
   0   6 -26-0.45308 2.08523  21
   0  -6  26-0.51870 2.94056  23
   0  -6 -26-2.31049 2.97499  22
   0  -6  26 0.28751 1.53171  17
   0  -6  26-2.45419 3.29259  19
   0  -6 -26 2.95695 3.23130  16
   0  -6 -26 0.36499 2.73979  15
   0   6  26 1.03257 3.19925  14
   0  -6 -27 23.7650 2.99146   6
   0   6 -27 24.2416 3.80068   6
   0  -6  27 24.3861 3.86359   8
   0  -6  27 17.8530 2.97703   3
   0  -6  27 28.2526 4.16138   4
   0  -6 -27 19.1172 2.64577  34
   0  -6 -27 24.0260 3.37736  29
   0   6 -27 24.2836 3.25919  24
   0   6  27 22.7356 2.99608  26
   0   6 -27 20.6957 3.40268  11
   0   6 -27 19.7944 4.27708   9
   0  -6  27 26.0017 4.44708  23
   0  -6 -27 21.5020 3.84451  22
   0   6  27 30.8807 4.38200  23
   0   6 -27 26.9951 3.04837  21
   0  -6 -27 19.0726 4.18995  16
   0  -6  27 24.3521 4.60071  19
   0  -6 -27 22.7028 3.91426  15
   0   6  27 23.4810 4.34743  14
   0  -6  28 2.50841 3.15358   8
   0   6 -28 4.82303 3.22821   6
   0  -6 -28 5.65808 2.17397   6
   0  -6  28 5.96292 2.36204   3
   0  -6  28 4.37716 3.35061   4
   0  -6 -28 4.28408 1.87150  34
   0  -6 -28 3.58588 2.71011  29
   0   6  28 4.14841 2.36007  26
   0   6 -28 4.49156 2.44093  24
   0   6 -28 0.59135 3.53227   9
   0   6 -28 1.25154 2.48990  11
   0   6  28 0.59602 3.68282  23
   0  -6 -28 4.26312 3.16348  22
   0   6 -28 4.84935 2.30155  21
   0  -6  28 4.53188 3.46282  23
   0  -6  28 4.67937 3.77433  19
   0  -6 -28 3.22622 3.63649  16
   0   6  28 7.71920 3.74542  14
   0  -6 -28 6.06661 3.15773  15
   0  -6  29-2.62690 3.47828   8
   0  -6 -29 1.48339 2.10805   6
   0   6 -29-0.45028 3.14685   6
   0  -6  29 0.50164 3.50576   4
   0  -6  29-1.91586 2.41492   3
   0  -6 -29 0.17404 1.80998  34
   0  -6 -29-2.04272 2.70311  29
   0   6  29 0.78695 2.26138  26
   0   6 -29 0.27401 2.38851  24
   0   6 -29-2.20895 2.53031  11
   0   6 -29-1.23474 3.72047   9
   0   6  29-1.86124 3.78154  23
   0   6 -29-1.24624 2.32831  21
   0  -6  29-1.18004 3.63647  23
   0  -6 -29 4.10202 3.84246  21
   0  -6 -29-4.91343 3.46314  22
   0   6  29-3.37812 3.90088  19
   0  -6 -29 0.56098 3.47649  16
   0  -6  29-0.69638 3.71016  19
   0  -6 -29 3.08292 2.84984  15
   0   6  29-4.53973 3.70282  14
   0  -6  30-1.09738 3.76942   8
   0   6 -30 1.38515 3.25542   6
   0  -6 -30 2.13093 2.18758   6
   0  -6  30 1.61932 2.37840   3
   0  -6  30-0.51620 3.53069   4
   0  -6 -30 4.13692 1.75322  34
   0  -6 -30-0.70872 2.79617  29
   0   6 -30 2.65647 2.36140  24
   0   6  30-0.26445 2.30060  26
   0   6 -30 2.22129 2.65899  11
   0   6 -30 6.43745 3.88038   9
   0  -6 -30 1.81618 3.87304  21
   0  -6 -30 0.46691 3.17952  22
   0   6 -30-1.02077 2.47491  21
   0  -6  30 0.61622 3.88148  23
   0   6  30 2.57986 3.93215  23
   0   6  30 2.92940 3.84266  19
   0  -6  30 6.51671 4.51225  19
   0  -6 -30 0.58428 3.81351  16
   0   6  30 3.50595 3.68072  14
   0  -6 -30-1.17274 3.03215  15
   0   6 -31 55.7788 5.75975   6
   0  -6  31 47.4840 5.93668   8
   0  -6 -31 53.8137 4.49380   6
   0  -6  31 46.7967 5.79411   4
   0  -6  31 50.7931 4.92320   3
   0  -6 -31 51.5026 5.18011  29
   0   6  31 49.1082 4.66494  26
   0   6 -31 63.6508 6.64009   9
   0   6 -31 43.2607 4.89141  11
   0  -6 -31 50.1345 5.80801  22
   0  -6  31 55.3013 6.41613  23
   0   6  31 52.1834 6.27488  23
   0  -6 -31 63.0446 6.55677  21
   0   6 -31 49.3930 4.71034  21
   0  -6 -31 46.2296 6.08651  16
   0   6  31 55.3317 6.36974  19
   0  -6  31 57.8894 6.79546  19
   0  -6 -31 54.9916 5.51862  15
   0   6  31 46.1894 6.10120  14
   0  -6 -32 18.9409 2.83963   6
   0  -6  32 20.3003 4.46330   8
   0   6 -32 14.0009 4.06889   6
   0  -6  32 14.7242 4.28969   4
   0  -6  32 18.8283 3.29108   3
   0  -6 -32 26.5314 4.05652  29
   0   6  32 20.4199 3.03714  26
   0   6 -32 15.4705 4.82009   9
   0   6 -32 26.0001 3.42248  11
   0   6  32 23.5706 4.98362  23
   0  -6  32 23.3362 4.95890  23
   0  -6 -32 21.8275 5.29978  21
   0   6 -32 26.7693 5.61744  22
   0   6 -32 20.2967 3.20399  21
   0  -6 -32 27.3292 4.52513  22
   0  -6  32 24.9416 5.25657  19
   0  -6 -32 25.2542 5.02263  16
   0   6  32 22.0844 5.08565  19
   0  -6 -32 18.7404 3.88670  15
   0   6  32 15.9685 4.52811  14
   0  -6  33 52.6670 6.53609   8
   0   6 -33 45.7326 5.94124   6
   0  -6  33 61.0092 5.32932   3
   0  -6  33 73.6073 6.79943   4
   0  -6 -33 58.6820 5.75738  29
   0   6 -33 54.6127 7.11486  29
   0   6  33 61.7033 5.19130  26
   0   6 -33 48.0962 6.87814   9
   0   6 -33 56.3266 5.27842  11
   0   6  33 56.9018 6.97796  23
   0  -6 -33 67.6258 6.53039  22
   0  -6  33 61.0634 6.99772  23
   0  -6 -33 40.2634 6.72450  21
   0   6 -33 52.2914 7.40222  22
   0   6  33 68.5116 7.12131  19
   0  -6 -33 72.5971 7.14615  16
   0  -6 -33 49.4341 5.75886  15
   0   6  33 51.5680 6.69027  14
   0  -6  34 12.1889 4.53866   8
   0   6 -34 14.9915 4.12319   6
   0  -6  34 15.3626 4.47585   4
   0  -6 -34 22.8023 3.96532  29
   0   6 -34 14.9128 5.22602  29
   0   6 -34 14.3229 4.83507   9
   0  -6  34 20.0718 5.47857  23
   0   6 -34 4.91152 5.07317  22
   0  -6 -34 9.75747 4.00674  22
   0  -6 -34 17.5827 4.83416  21
   0   6  34 14.8652 4.59742  23
   0   6  34 24.2958 5.14872  19
   0  -6 -34 14.1933 4.85119  16
   0   6  34 2.56540 4.30450  14
   0  -6 -34 16.0008 3.75982  15
   0   6 -35 0.50611 3.89929   6
   0  -6  35 0.66460 4.18766   8
   0  -6  35 1.16085 4.31092   4
   0  -6 -35-0.42126 3.43512  29
   0   6 -35 7.02793 4.97606  29
   0   6 -35-0.77795 4.84920   9
   0  -6 -35 1.38422 4.92084  21
   0  -6 -35 2.23522 4.08725  22
   0   6 -35 10.1291 5.37299  22
   0   6  35 3.06249 4.92384  23
   0  -6  35 8.16095 5.18672  23
   0   6  35 3.47339 4.73080  19
   0  -6 -35 3.18041 3.37183  15
   0  -6  36 12.9449 4.49420   4
   0   6 -36 6.46143 4.93906   9
   0  -6 -36 12.8782 3.94869  29
   0   6 -36 20.8841 5.61237  29
   0   6 -36 13.0194 5.69406  22
   0  -6 -36 15.4908 4.24439  22
   0  -6 -36 21.8649 5.64946  21
   0  -6  36 16.7905 5.28815  23
   0   6  36 12.5819 5.15076  23
   0   6  36 26.5028 5.34822  19
   0   6 -36 18.3810 4.24991   6
   0  -6  36 13.0056 4.68016   8
   0  -6  37 9.51906 4.35869   4
   0   6 -37 10.7795 5.58905   9
   0  -6 -37 11.8824 3.85224  29
   0   6 -37 8.17535 5.76793  29
   0  -6 -37 13.5184 4.73791  22
   0  -6 -37 12.8938 5.44590  21
   0  -6  37 7.86043 5.18031  23
   0   6 -37 10.6807 5.47353  22
   0   6  37 15.3056 5.43251  23
   0   6  37 20.6371 5.33099  19
   0  -6  37 6.32812 4.41761   8
   0  -6  38 75.0201 7.59861   4
   0   6 -38 55.2084 7.95077   9
   0   6 -38 54.5561 7.99258  29
   0  -6 -38 79.5622 6.91888  29
   0  -6 -38 39.9222 7.42123  21
   0   6  38 75.2273 8.48376  23
   0  -6 -38 71.3239 7.38141  22
   0  -6  38 67.8282 8.35374  23
   0   6 -38 65.5367 8.66390  22
   0   6  38 71.5491 8.13475  19
   0   6  38 65.6199 8.41374   8
   0  -6  38 81.5322 8.07987   8
   0  -6  39 3.00891 4.61685   4
   0   6 -39-3.85066 5.71661  29
   0   6 -39 0.86648 5.51358   9
   0  -6 -39-0.73241 5.26931  21
   0  -6 -39 3.04354 4.58645  22
   0   6  39-0.84247 5.10607  23
   0  -6  39 0.82389 5.29634  23
   0   6 -39 3.71313 5.87625  22
   0   6  39 1.54075 5.02682  19
   0  -6  39 2.20895 4.92097   8
   0   6  39-0.87409 5.14502   8
   0  -6  40 123.235 10.8126   4
   0   6 -40 121.398 11.7997  29
   0   6 -40 122.938 11.5993  28
   0   6 -40 129.947 12.0054   9
   0  -6 -40 119.417 11.3839  21
   0   6  40 134.253 11.7926  23
   0  -6 -40 119.509 10.7702  22
   0   6 -40 126.525 12.2132  22
   0  -6  40 113.574 11.4712  23
   0   6  40 139.071 11.9144  19
   0  -6  40 138.503 11.6584   8
   0   6  40 100.615 11.6016   8
   0  -6  41 98.6110 9.05532   4
   0   6 -41 89.0759 9.91157  29
   0   6 -41 85.8180 10.0719  28
   0   6 -41 106.463 10.3248   9
   0   6  41 100.388 10.0631  23
   0  -6  41 117.641 10.4564  23
   0  -6 -41 79.0118 9.52796  21
   0  -6 -41 88.7223 9.13733  22
   0   6 -41 86.0010 10.6442  22
   0   6  41 93.7291 9.96988  19
   0  -6  41 98.6941 9.51531   8
   0   6  41 85.2067 10.0545   8
   0  -6  42 2.36300 4.46750   4
   0   6 -42 4.84766 5.49960  29
   0   6 -42 0.80279 5.93640  28
   0   6 -42-0.91079 5.55140   9
   0   6 -42-0.96410 6.70859  22
   0  -6 -42 4.41401 5.60374  21
   0   6  42-3.48909 5.60734  23
   0  -6  42 6.05183 5.69630  23
   0   6  42-0.71149 5.13944  17
   0   6  42-1.59890 5.34284  19
   0  -6  42-0.76563 4.79598   8
   0   6  42 2.75076 5.65119   8
   0  -6  43 5.23015 4.39795   4
   0   6 -43 12.1254 6.07046  29
   0   6 -43 2.39789 6.06874  28
   0   6 -43 10.1413 5.55837   9
   0  -6 -43-7.28477 6.14448   9
   0   6  43-4.37579 5.59993  23
   0  -6  43-2.60811 5.86654  23
   0  -6 -43 3.65050 5.66293  21
   0   6 -43 2.90495 6.09996  22
   0   6  43 1.61129 5.51115  19
   0   6  43 6.36566 4.98786  17
   0   6  43 2.78009 5.42428   8
   0  -6  43 6.15217 4.99618   8
   0   6  44 15.2998 7.05535  33
   0   6 -44 23.6076 6.18437  29
   0   6 -44 20.5962 6.42651  28
   0   6 -44 39.6644 6.62715   9
   0  -6 -44 22.1006 6.66966   9
   0  -6  44 13.1148 6.47268  23
   0   6 -44 3.87347 6.62509  22
   0  -6 -44 41.7313 6.83665  21
   0   6  44 18.5738 5.84223  19
   0   6  44 9.78033 5.33792  17
   0   6  44 39.0409 6.94079   8
   0  -6  44 29.2501 5.84479   8
   0   6  45 1.01662 6.01980  33
   0   6 -45 5.64750 5.82773  29
   0   6 -45 4.68308 5.81558  28
   0  -6 -45-4.59373 6.22551   9
   0   6 -45-0.91841 5.43834   9
   0  -6  45-6.99282 6.18639  23
   0  -6 -45-2.82156 5.44988  21
   0   6 -45-0.96368 6.76322  22
   0   6  45 1.37850 5.05785  17
   0  -6  45-8.01286 6.59927  19
   0   6  45 2.40516 5.50619  19
   0  -6  45 0.76505 4.94292   8
   0   6  45-1.86183 5.54510   8
   0   6 -46 1.60622 5.89618  29
   0   6  46-2.01631 6.00798  33
   0   6 -46 1.52926 5.70026  28
   0  -6 -46-10.1331 5.92470   9
   0   6 -46-0.91638 5.61983   9
   0  -6  46-0.86594 5.68102  23
   0   6 -46-0.95357 6.10168  22
   0  -6 -46-2.74591 5.47127  21
   0  -6  46-5.95302 6.25062  19
   0   6  46-0.79510 5.41537  19
   0   6  46-8.06602 5.23272  17
   0   6  46-1.84841 5.57260   8
   0  -6  46-3.78509 5.03904   8
   0   6  47-0.91624 5.89007   8
   0  -6  47 0.74364 5.26329   8
   0   6  47 1.98680 6.38604  33
   0   6 -47 3.97497 5.65007  29
   0   6 -47-0.74508 5.48872  28
   0  -6 -47-6.36577 6.10600   9
   0   6 -47-3.60872 5.65137   9
   0   6 -47 5.63255 6.21497  22
   0  -6  47-1.71417 5.72811  23
   0  -6 -47-3.97590 5.41557  21
   0   6  47-1.56078 5.26414  19
   0  -6  47-2.94400 6.30849  19
   0  -6  47-1.71760 5.92432  13
   0   7   0 2.91504 1.25848  14
   0   7   0 0.16304 0.90414  13
   0  -7   0 0.07849 0.90401  13
   0  -7   0-0.74904 1.50199  27
   0   7   0 0.62757 1.70473  28
   0   7   0 2.30994 1.32438  11
   0   7   0 0.99200 0.69682  22
   0  -7   0-0.60514 1.17631   5
   0  -7   0 1.86367 1.58355   4
   0  -7   1 2705.86 177.209   4
   0   7  -1 2519.63 177.075   3
   0   7  -1 2631.43 176.978  14
   0  -7  -1 2644.71 176.774  13
   0   7  -1 2616.66 176.763  13
   0  -7   1 2472.08 176.746  13
   0   7   1 2528.38 177.029  14
   0   7   1 3440.44 177.396  28
   0  -7  -1 2621.62 177.125  27
   0   7  -1 2878.81 177.257  28
   0  -7   1 3000.32 177.210  27
   0   7   1 3045.91 177.076  11
   0   7  -1 2488.32 177.046  10
   0   7  -1 2882.67 177.087  11
   0  -7  -1 2486.74 177.193  12
   0   7   1 2772.47 176.621  22
   0   7  -1 3242.43 176.788  22
   0  -7   1 3040.52 177.249  19
   0  -7  -1 2841.80 176.938   5
   0  -7  -1 2905.79 177.245   4
   0  -7  -2 807.540 52.2218   5
   0  -7  -2 838.645 52.5217   4
   0  -7   2 908.222 52.4928  30
   0  -7   2 783.018 52.4434  27
   0  -7  -2 848.161 52.4845  27
   0   7   2 727.303 52.4392  28
   0   7  -2 1029.32 52.7432  28
   0  -7   2 779.483 52.4969   4
   0   7  -2 799.646 52.4064   3
   0  -7  -2 844.913 52.5883  12
   0   7   2 761.935 52.2603  11
   0   7  -2 780.059 52.3426  11
   0   7  -2 720.425 52.3148  10
   0  -7   2 909.177 52.5730  19
   0  -7   2 740.918 52.0487  13
   0   7  -2 856.210 52.0513  13
   0   7   2 795.220 52.3858  14
   0   7  -2 824.610 52.2645  14
   0   7   3 14927.8 911.977   8
   0  -7  -3 16159.8 912.402   4
   0   7  -3 13344.5 911.815   8
   0  -7  -3 15604.0 912.098   5
   0  -7   3 13731.4 912.202  30
   0   7   3 18093.4 912.512  28
   0   7  -3 13097.9 912.296  28
   0  -7   3 12178.7 912.187  27
   0  -7  -3 14655.5 912.293  27
   0  -7   3 14570.2 912.341   4
   0   7  -3 14364.5 912.226   3
   0   7  -3 12503.5 912.109  10
   0   7   3 12978.3 912.043  11
   0   7  -3 14501.4 912.210  11
   0  -7   3 14046.6 912.321  19
   0  -7   3 15091.3 911.935  13
   0   7  -3 15191.5 912.078  14
   0  -7  -4 38.9112 3.78100   4
   0   7  -4 44.6624 3.20479   8
   0   7   4 56.2523 3.50530   8
   0  -7   4 43.5278 3.71727  30
   0   7   4 42.7427 3.13290  29
   0  -7   4 44.4863 3.78727  27
   0   7  -4 48.3368 3.93453  28
   0   7  -4 45.2007 3.70293   3
   0  -7   4 42.1437 3.84391   4
   0   7  -4 48.4807 3.66421  10
   0   7  -4 43.7768 3.69585   9
   0   7  -4 42.7626 3.71397  11
   0  -7   4 52.1495 3.95715  19
   0  -7   4 51.0741 3.39047  13
   0  -7  -4 37.5885 3.63447  16
   0   7  -4 44.8100 3.44745  14
   0  -7  -5 1257.50 83.4151   4
   0   7  -5 1296.15 82.9188   8
   0   7   5 1244.23 83.1189   8
   0  -7   5 1378.98 83.3748  30
   0   7   5 1318.99 82.8306  29
   0   7  -5 1411.66 83.5655  28
   0  -7   5 1329.00 83.4291  27
   0  -7   5 1312.95 83.4759   4
   0   7  -5 1233.49 83.2771   3
   0   7  -5 1324.68 83.3265  11
   0   7  -5 1240.33 83.2324  10
   0   7  -5 1162.36 83.2707   9
   0  -7   5 1265.20 83.4579  19
   0  -7   5 1317.75 83.0662  13
   0   7  -5 1256.81 83.0826  14
   0  -7  -5 1344.22 83.3634  16
   0   7   6 158.279 11.2865   8
   0  -7  -6 160.086 11.5385   4
   0   7  -6 173.423 11.7082  33
   0  -7   6 219.863 11.6521  30
   0   7   6 159.022 10.8711  29
   0   7  -6 160.727 11.6592  28
   0   7  -6 169.144 11.4601  26
   0  -7   6 202.172 11.7088  27
   0   7  -6 162.366 11.3972   3
   0   7   6 153.535 11.5593  10
   0   7  -6 166.142 11.4833  11
   0   7  -6 168.057 11.3712  10
   0   7  -6 156.401 11.4543   9
   0  -7   6 172.189 11.6447  19
   0  -7  -6 189.642 11.5633  16
   0   7  -6 180.568 11.1988  14
   0  -7   6 173.362 11.2099  13
   0   7  -7 122.896 7.96763   6
   0   7   7 119.427 7.74391   8
   0  -7  -7 118.848 8.01591   4
   0   7  -7 119.419 7.81064   3
   0   7  -7 99.3056 8.00684  33
   0   7   7 112.844 7.19486  29
   0  -7   7 110.212 7.83169  30
   0   7  -7 114.678 8.11644  28
   0  -7   7 111.643 7.99484  27
   0   7  -7 115.723 7.88582  26
   0   7   7 107.500 8.00381  10
   0   7  -7 87.4641 7.73063  11
   0   7  -7 108.196 7.86020   9
   0  -7  -7 110.115 7.84331  16
   0  -7   7 110.802 8.03380  19
   0  -7   7 101.425 7.55670  13
   0  -7  -8 27.1406 2.74437   4
   0   7  -8 23.3122 2.61737   6
   0   7   8 26.5890 2.48814   8
   0  -7   8 26.2228 2.45930   3
   0   7  -8 24.3181 2.44716   3
   0  -7   8 24.5279 2.55898  30
   0   7  -8 23.1243 2.23127  25
   0   7  -8 20.7804 2.90204  28
   0   7  -8 35.3007 2.78755  26
   0   7   8 26.1515 2.76845  10
   0   7  -8 26.7251 2.59775   9
   0  -7  -8 23.2632 1.69512  22
   0  -7   8 22.1706 2.71206  19
   0  -7  -8 18.8553 2.40566  16
   0  -7   8 24.1462 2.24466  13
   0  -7   9 1028.13 66.5938   3
   0   7  -9 1002.68 66.5448   3
   0   7   9 1010.38 66.8209  14
   0  -7   9 985.419 66.4363  13
   0   7  -9 1192.22 67.0085  28
   0   7  -9 1107.43 66.3786  25
   0   7   9 972.701 66.7788  10
   0   7  -9 982.710 66.6814   9
   0  -7  -9 1006.53 66.0832  22
   0  -7  -9 1238.09 66.8005  16
   0  -7   9 975.328 66.8300  19
   0   7   9 1042.16 66.3490   7
   0  -7  -9 1037.00 66.7229   4
   0   7  -9 880.165 66.6062   6
   0   7   9 1056.32 66.6125   8
   0  -7   9 1076.91 66.3805   8
   0   7  10 43.5690 3.86118   8
   0   7  10 47.3575 3.59488   7
   0  -7  10 43.1509 3.55419   8
   0   7 -10 45.0287 4.00258   6
   0  -7 -10 53.9998 4.16340   4
   0   7 -10 44.9509 3.66299   1
   0  -7  10 39.6160 3.71505   3
   0   7  10 44.5003 4.05886  32
   0   7 -10 40.0190 4.18845  28
   0   7 -10 56.4088 3.55469  25
   0   7 -10 40.5860 3.87793   9
   0   7  10 44.3244 4.11307  10
   0  -7 -10 46.1529 3.25583  22
   0  -7 -10 50.0644 4.01740  16
   0  -7  10 49.7591 4.20275  19
   0   7  10 45.3997 4.12658  14
   0  -7  10 49.4710 3.74039  13
   0  -7  11 52.1194 3.95877   8
   0   7  11 53.6314 4.35348   8
   0   7  11 50.4673 3.92756   7
   0  -7  11 51.8018 4.12513   3
   0   7  11 50.4929 3.99837   1
   0   7 -11 58.8334 4.07170   1
   0   7  11 57.0880 4.47741  32
   0   7 -11 45.6767 3.73082  25
   0   7 -11 45.8539 4.57260  28
   0   7 -11 59.0874 4.46443   9
   0   7  11 49.5631 4.49797  10
   0  -7 -11 49.5060 3.67159  22
   0  -7 -11 46.1977 4.22816  16
   0  -7  11 59.4133 4.69483  19
   0   7  11 56.2421 4.55358  14
   0   7  12 137.514 9.78501   8
   0   7  12 142.357 9.52543   7
   0  -7  12 136.980 9.51584   8
   0   7  12 136.230 9.47571   1
   0   7 -12 137.803 9.45677   1
   0  -7  12 141.228 9.65037   3
   0   7  12 144.312 9.94652  32
   0  -7 -12 152.759 9.19713  29
   0   7 -12 103.441 9.82252  28
   0   7 -12 139.691 9.24559  25
   0   7  12 144.182 10.0574  10
   0   7 -12 126.381 9.80946   9
   0  -7 -12 129.746 9.23197  22
   0  -7 -12 136.134 9.79002  16
   0  -7  12 141.388 10.0646  19
   0  -7  12 139.908 9.10699  15
   0   7  12 152.998 10.1233  14
   0   7  13 33.6293 2.95427   7
   0  -7  13 27.8167 2.81505   8
   0   7  13 30.6609 3.17479   8
   0  -7  13 29.9402 2.88639   3
   0   7  13 35.3425 2.82744   1
   0   7 -13 31.0634 2.69654   1
   0  -7  13 30.3068 3.34702   4
   0   7  13 31.4028 3.30148  32
   0  -7 -13 31.6014 2.44173  29
   0   7 -13 24.8708 3.39484  28
   0   7 -13 30.3615 2.39838  25
   0   7 -13 24.0255 3.10236   9
   0   7 -13 31.3909 3.16619  11
   0   7  13 31.5714 3.54149  10
   0  -7 -13 26.0776 2.52111  22
   0  -7 -13 31.1291 3.22600  16
   0  -7  13 32.1840 3.54746  19
   0  -7  13 29.8532 2.19394  15
   0   7  13 33.1545 3.59543  14
   0   7  14 1276.37 78.2826   8
   0   7  14 1233.86 77.9487   7
   0  -7  14 1236.24 77.9693   8
   0  -7  14 1231.14 78.0386   3
   0  -7  14 1246.72 78.3625   4
   0   7 -14 1131.09 77.7426   1
   0   7  14 1225.11 77.8055   1
   0   7  14 1251.10 78.2968  32
   0  -7 -14 1165.24 77.5936  29
   0   7 -14 1270.78 77.5369  25
   0   7 -14 1193.11 78.2677   9
   0   7  14 1234.24 78.4128  10
   0   7 -14 1174.05 78.0901  11
   0  -7 -14 1178.76 77.7062  22
   0   7  14 1287.84 77.3878  20
   0  -7  14 1280.69 78.5345  19
   0  -7 -14 1152.35 78.1532  16
   0   7  14 1251.99 78.4376  14
   0  -7  14 1142.40 77.3330  15
   0   7  15 1076.71 69.6541   8
   0   7  15 1085.73 69.3737   7
   0  -7  15 1118.72 69.4098   8
   0   7  15 1035.68 69.1375   1
   0   7 -15 1129.11 69.1519   1
   0  -7  15 1071.13 69.7228   4
   0  -7  15 1027.06 69.3726   3
   0  -7 -15 992.287 68.9798  29
   0   7  15 1147.41 69.7306  32
   0   7 -15 1052.25 68.8471  25
   0   7 -15 1258.49 69.9040   9
   0   7 -15 956.598 69.4148  11
   0   7  15 1034.77 69.7719  10
   0  -7  15 1235.07 69.9006  23
   0  -7 -15 996.945 69.1014  22
   0   7  15 1129.26 68.7951  20
   0  -7 -15 1002.16 69.5417  16
   0  -7  15 1101.70 69.9256  19
   0   7  15 1079.10 69.8063  14
   0   7  16 1755.77 114.500   7
   0  -7  16 1781.43 114.533   8
   0   7  16 1850.95 114.871   8
   0   7  16 1932.74 114.906  32
   0  -7 -16 1653.81 114.120  29
   0   7  16 1806.62 114.979  10
   0   7 -16 1501.10 114.683   9
   0   7 -16 1944.72 114.714  11
   0   7  16 1738.88 114.227   1
   0  -7  16 1708.90 114.501   3
   0  -7  16 1792.84 114.852   4
   0   7 -16 1942.15 114.255   1
   0  -7  16 1797.94 114.897  23
   0   7  16 1835.61 113.927  20
   0   7 -16 1726.46 114.097  21
   0  -7  16 1795.60 115.091  19
   0  -7 -16 1660.34 114.679  16
   0   7  16 1839.89 115.008  14
   0  -7  17 1499.44 95.6540   8
   0   7  17 1431.03 95.9137   8
   0  -7 -17 1520.02 95.3346   6
   0   7  17 1451.01 95.6299   7
   0   7 -17 1521.23 95.9052   6
   0   7  17 1597.72 96.0017  32
   0  -7 -17 1458.00 95.2502  29
   0   7 -17 1618.30 95.7932  11
   0   7  17 1474.57 96.0449  10
   0  -7 -17 1437.99 94.9115  11
   0   7 -17 1657.41 96.1092   9
   0  -7  17 1413.01 95.9258   4
   0   7  17 1467.13 95.2860   1
   0  -7  17 1601.22 95.6555   3
   0   7 -17 1522.19 95.2714   1
   0   7  17 1281.12 95.8977  23
   0  -7 -17 1429.15 95.3916  22
   0   7 -17 1510.18 95.2002  21
   0  -7  17 1469.85 95.9794  23
   0  -7  17 1471.38 96.1781  19
   0  -7 -17 1492.79 95.8742  16
   0   7  17 1477.73 96.0970  14
   0   7  18 8.83565 2.64618   8
   0   7  18 10.2822 2.36381   7
   0   7 -18 11.0769 2.70636   6
   0  -7  18 6.37636 2.18942   8
   0  -7 -18 8.25430 1.91564   6
   0  -7 -18 9.74334 1.87142   2
   0   7 -18 9.29524 1.66216   1
   0  -7  18 6.71790 2.01711   3
   0  -7  18 7.91269 2.51348   4
   0  -7  18 7.90459 1.76009   2
   0   7  18 6.90719 1.67262   1
   0   7  18 9.72527 2.76987  32
   0  -7 -18 9.39120 1.84119  29
   0  -7 -18 8.84602 0.95351  11
   0  -7 -18 7.06327 0.95067  11
   0   7  18 5.87265 2.64346  10
   0   7 -18 9.88411 2.36565  11
   0   7 -18 4.07315 2.42461   9
   0  -7 -18 6.22613 1.94320  22
   0  -7  18 7.93630 2.57853  23
   0   7  18 7.21245 2.55001  23
   0   7 -18 7.81060 1.63117  21
   0  -7 -18 11.1899 2.76783  16
   0  -7  18 5.70392 2.81136  19
   0  -7 -18 12.5465 2.86819  12
   0   7  18 10.8347 2.86377  14
   0   7  19 34.0044 4.10641   8
   0   7  19 32.7132 3.85443   7
   0   7 -19 41.8339 4.10355   6
   0  -7  19 35.6320 3.77123   8
   0  -7 -19 39.4885 3.38619   6
   0  -7  19 39.7000 3.71110   3
   0  -7  19 30.9689 4.12872   4
   0   7  19 35.5880 3.17875   1
   0   7 -19 38.2417 3.14719   1
   0  -7 -19 37.8878 3.34022   2
   0  -7  19 39.8499 3.23880   2
   0   7  19 41.5133 4.32059  32
   0  -7 -19 36.9808 3.33594  29
   0   7 -19 36.4244 3.99816  24
   0   7 -19 43.1609 3.95005  11
   0   7  19 35.4974 4.29050  10
   0   7 -19 39.9346 4.29365   9
   0  -7  19 31.7066 4.19915  23
   0  -7 -19 34.5721 3.56583  22
   0   7  19 28.9662 4.11566  23
   0   7 -19 42.6953 3.30587  21
   0  -7  19 43.3929 4.53831  19
   0  -7 -19 41.8123 4.22201  16
   0   7  19 43.1199 4.41710  14
   0  -7 -19 36.5906 4.35360  12
   0  -7  20 196.630 13.3411   8
   0  -7 -20 188.311 12.7737   6
   0   7  20 203.116 13.7600   8
   0   7 -20 196.787 13.5074   6
   0   7  20 195.672 13.3176   7
   0  -7  20 180.000 12.6254   2
   0  -7 -20 181.460 12.6969   2
   0   7  20 179.263 12.6194   1
   0   7 -20 187.218 12.5909   1
   0  -7  20 200.546 13.6673   4
   0  -7  20 184.356 13.0738   3
   0  -7 -20 192.637 12.8409  29
   0   7  20 191.151 13.5439  32
   0   7 -20 180.144 13.2480  24
   0   7 -20 220.211 13.8235  29
   0   7 -20 185.704 13.2421  11
   0   7  20 203.246 13.8121  10
   0   7 -20 161.243 13.5334   9
   0  -7 -20 173.825 12.9875  22
   0   7 -20 188.799 12.6890  21
   0   7  20 196.632 13.7990  23
   0  -7  20 206.143 13.7475  23
   0  -7  20 177.087 13.8027  19
   0  -7 -20 223.789 13.7804  16
   0   7  20 195.637 13.8390  14
   0  -7 -20 200.356 13.8066  12
   0  -7 -21 236.284 14.5667   6
   0  -7  21 217.576 15.1008   8
   0   7  21 233.870 15.1412   7
   0   7  21 219.461 15.4687   8
   0   7 -21 220.135 15.2809   6
   0  -7 -21 217.078 14.4173   2
   0  -7  21 219.243 14.8363   3
   0   7 -21 210.248 14.2728   1
   0  -7  21 212.351 14.3060   2
   0  -7  21 213.188 15.3399   4
   0   7  21 214.676 14.3340   1
   0  -7 -21 192.853 14.5132  29
   0   7  21 247.554 15.4810  32
   0   7 -21 227.633 15.4928  29
   0   7 -21 201.782 14.9645  24
   0   7 -21 240.262 15.6011   9
   0   7  21 212.019 15.4504  10
   0   7 -21 200.658 14.9177  11
   0  -7  21 225.520 15.4766  23
   0   7 -21 215.042 14.4336  21
   0   7  21 225.173 15.6014  23
   0  -7 -21 212.779 14.8016  22
   0  -7  21 219.063 15.7183  19
   0  -7 -21 191.064 15.1984  16
   0   7  21 213.487 15.4762  14
   0  -7 -21 218.925 15.5335  12
   0   7  22 161.316 12.6856   8
   0   7 -22 158.863 12.4886   6
   0  -7  22 178.822 12.4504   8
   0  -7 -22 181.585 11.8056   6
   0  -7  22 170.577 12.1389   3
   0  -7 -22 179.503 11.6365   2
   0  -7  22 170.607 11.5153   2
   0   7  22 174.367 11.5607   1
   0   7 -22 164.823 11.4758   1
   0  -7  22 165.173 12.6505   4
   0  -7 -22 182.772 11.9393  29
   0   7  22 165.789 12.5744  32
   0   7 -22 180.589 12.3841  24
   0   7 -22 170.023 12.6694  29
   0   7 -22 215.762 12.5198  11
   0   7 -22 147.357 12.6002   9
   0   7  22 169.963 12.8216  10
   0   7 -22 175.922 11.7284  21
   0  -7  22 160.954 12.7470  23
   0   7  22 165.278 12.8590  23
   0  -7 -22 158.181 12.0835  22
   0  -7  22 171.513 12.9935  19
   0  -7 -22 168.650 12.6162  16
   0  -7 -22 198.095 13.0143  12
   0   7  22 169.421 12.8424  14
   0   7 -23 818.809 47.5364   6
   0  -7 -23 670.414 46.5247   6
   0  -7  23 743.000 47.2963   8
   0   7  23 671.444 47.4962   8
   0  -7  23 742.500 46.2810   2
   0   7 -23 736.532 46.2611   1
   0  -7  23 710.931 47.4377   4
   0  -7 -23 707.397 46.3638   2
   0   7  23 703.898 46.3146   1
   0  -7  23 706.171 46.8948   3
   0  -7 -23 723.426 46.7323  29
   0   7  23 698.015 47.3563  32
   0  -7 -23 851.709 46.8875  34
   0   7 -23 683.424 46.9985  24
   0   7 -23 680.568 47.4289  29
   0   7  23 770.548 47.7015  10
   0   7 -23 713.249 47.6206   9
   0   7 -23 678.868 46.9750  11
   0   7  23 679.880 47.5821  23
   0   7 -23 691.051 46.4913  21
   0  -7  23 713.587 47.5563  23
   0  -7 -23 725.281 46.9804  22
   0  -7  23 722.104 47.8516  19
   0  -7 -23 694.844 47.3938  16
   0   7  23 740.530 47.7199  14
   0  -7 -23 679.818 47.5529  12
   0  -7 -24 91.3396 6.87663   6
   0   7  24 90.8284 8.10689   8
   0   7 -24 84.8428 7.61338   6
   0  -7  24 83.3142 7.59709   8
   0  -7 -24 93.8378 6.54707   2
   0   7  24 93.6794 6.49807   1
   0   7 -24 97.8683 6.40666   1
   0  -7  24 92.4280 7.22220   3
   0  -7  24 88.0579 7.93117   4
   0  -7 -24 105.102 7.11202  34
   0  -7 -24 90.7796 7.05434  29
   0   7 -24 97.5505 8.14721  29
   0   7 -24 83.6012 7.33208  24
   0   7 -24 95.3204 8.14306   9
   0   7 -24 102.721 7.47525  11
   0  -7 -24 80.3884 7.29725  22
   0  -7  24 81.2300 7.83187  23
   0   7 -24 113.415 6.94886  21
   0   7  24 83.6507 8.01549  23
   0  -7 -24 102.154 8.07452  16
   0  -7  24 85.5280 8.23056  19
   0  -7 -24 93.4551 8.18406  12
   0   7  24 96.5331 8.20382  14
   0   7 -25 100.428 8.94958   6
   0  -7 -25 128.825 8.21136   6
   0  -7  25 112.101 9.01814   8
   0   7  25 108.155 9.31995   8
   0   7 -25 113.871 7.54245   1
   0  -7  25 111.481 8.50365   3
   0  -7 -25 119.772 7.74655   2
   0  -7  25 118.082 9.26795   4
   0  -7 -25 116.585 8.42316  29
   0  -7 -25 144.459 8.45144  34
   0   7 -25 139.673 9.68601  29
   0   7 -25 98.5849 8.54022  24
   0   7 -25 121.609 8.72175  11
   0   7 -25 106.417 9.26789   9
   0   7 -25 106.500 8.10913  21
   0   7  25 102.640 9.33849  23
   0  -7 -25 89.0805 8.49887  22
   0  -7  25 116.322 9.41157  23
   0  -7  25 98.5936 9.60037  19
   0  -7 -25 97.4154 8.99760  16
   0  -7 -25 108.955 8.91555  15
   0   7  25 120.743 9.55372  14
   0  -7 -25 113.995 9.41409  12
   0   7 -26 58.3676 5.97918   6
   0  -7  26 69.7424 6.11208   8
   0  -7 -26 56.4244 4.95394   6
   0  -7  26 66.2745 5.40319   3
   0  -7 -26 60.5337 4.39376   2
   0  -7  26 67.7581 6.30180   4
   0  -7 -26 53.9564 5.04972  34
   0  -7 -26 63.6991 5.39189  29
   0   7 -26 85.3148 7.03102  29
   0   7 -26 55.9269 5.53920  24
   0   7  26 62.6007 5.18542  26
   0   7 -26 87.1969 5.93369  11
   0   7 -26 66.7850 6.51529   9
   0  -7  26 66.3378 6.38503  23
   0   7 -26 57.4309 4.96164  21
   0   7  26 67.2386 6.38763  23
   0  -7 -26 57.3889 5.67017  22
   0  -7  26 56.2550 6.48830  19
   0  -7 -26 61.4126 6.17770  16
   0   7  26 73.3963 6.65591  14
   0  -7 -26 73.8325 6.15952  15
   0  -7 -26 58.4975 6.38319  12
   0  -7  27 274.837 18.5908   8
   0   7 -27 227.583 18.2642   6
   0  -7 -27 268.011 17.5234   6
   0  -7  27 264.763 18.6782   4
   0  -7  27 237.393 17.8137   3
   0  -7 -27 271.577 17.8882  29
   0  -7 -27 246.635 17.5324  34
   0   7  27 261.142 17.6912  26
   0   7 -27 262.950 17.9776  24
   0   7 -27 263.347 18.8762  29
   0   7 -27 301.640 18.1853  11
   0   7 -27 249.273 18.8637   9
   0   7 -27 254.215 17.4859  21
   0   7  27 267.522 18.9627  23
   0  -7  27 252.181 18.7874  23
   0  -7 -27 261.894 18.2298  22
   0  -7 -27 298.587 18.9175  16
   0  -7  27 266.608 19.3065  19
   0   7  27 263.557 18.8840  14
   0  -7 -27 250.855 18.8683  12
   0  -7 -27 273.457 18.3666  15
   0  -7  28 81.7339 7.19176   8
   0   7 -28 62.6770 6.74224   6
   0  -7 -28 73.9728 5.81983   6
   0  -7  28 72.3347 6.20358   3
   0  -7  28 76.1287 7.15519   4
   0  -7 -28 73.0199 5.82643  34
   0  -7 -28 63.8405 6.25872  29
   0   7  28 76.0774 6.07493  26
   0   7 -28 68.8258 6.28610  24
   0   7 -28 93.0885 6.67296  11
   0   7 -28 74.8058 7.47091   9
   0  -7  28 75.4342 7.45830  23
   0  -7 -28 77.1835 6.86416  22
   0   7  28 72.4524 7.43348  23
   0   7 -28 71.9402 5.82880  21
   0  -7  28 81.2045 7.93065  19
   0  -7 -28 93.9914 7.53126  16
   0  -7 -28 87.8839 7.00874  15
   0   7  28 77.0804 7.42349  14
   0  -7  29 222.464 16.5285   8
   0   7 -29 232.344 16.4838   6
   0  -7 -29 225.768 15.3656   6
   0  -7  29 236.754 16.7085   4
   0  -7  29 224.809 15.7842   3
   0  -7 -29 231.540 15.8714  29
   0  -7 -29 228.015 15.3788  34
   0   7 -29 225.661 15.8225  24
   0   7  29 227.457 15.6042  26
   0   7 -29 212.215 15.8617  11
   0   7 -29 201.499 16.8436   9
   0  -7 -29 219.693 16.1780  22
   0  -7  29 253.456 17.1783  23
   0   7 -29 244.709 15.4605  21
   0   7  29 202.598 16.8210  23
   0  -7  29 242.531 17.4098  19
   0  -7 -29 201.700 16.5591  16
   0  -7 -29 240.799 16.3320  15
   0   7  29 255.119 17.1430  14
   0  -7  30 33.4448 4.98339   8
   0   7 -30 35.3896 4.90452   6
   0  -7 -30 33.1441 3.42292   6
   0  -7  30 29.2731 3.91021   3
   0  -7  30 44.9517 5.28513   4
   0  -7 -30 35.4686 3.40632  34
   0  -7 -30 35.6215 4.14569  29
   0   7 -30 43.0773 4.02674  24
   0   7  30 33.6498 3.65880  26
   0   7 -30 30.9063 4.20911  11
   0   7 -30 26.3825 5.24317   9
   0  -7 -30 32.4202 4.61494  22
   0  -7  30 38.5822 5.46264  23
   0   7  30 28.0223 5.09661  23
   0  -7 -30 46.4782 5.99384  21
   0   7 -30 29.3161 3.49883  21
   0  -7 -30 41.1113 5.34310  16
   0  -7  30 36.7362 5.99969  19
   0   7  30 30.0043 5.13025  19
   0  -7 -30 40.6016 4.79743  15
   0   7  30 29.0282 5.01734  14
   0   7 -31 14.0704 4.03008   6
   0  -7 -31 18.7294 2.59331   6
   0  -7  31 19.1090 4.01503   8
   0  -7  31 14.5824 3.01119   3
   0  -7  31 11.6538 4.09497   4
   0  -7 -31 8.55145 3.19197  29
   0   7  31 11.5238 2.76360  26
   0   7 -31 13.7021 4.51147   9
   0   7 -31 16.9046 3.31690  11
   0   7 -31 12.8234 4.99451  22
   0  -7 -31 13.6900 3.85555  22
   0  -7  31 23.7038 4.74259  23
   0  -7 -31 14.4188 4.77825  21
   0   7  31 11.7408 4.50218  23
   0  -7 -31 20.7267 4.61281  16
   0   7  31 21.3336 4.69554  19
   0  -7  31 24.8712 5.35660  19
   0   7  31 20.2900 4.50066  14
   0  -7 -31 11.2375 3.77010  15
   0  -7  32 138.414 11.0568   8
   0   7 -32 137.374 10.6940   6
   0  -7  32 131.147 10.9560   4
   0  -7  32 129.970 9.85970   3
   0  -7 -32 131.412 10.0652  29
   0   7  32 128.028 9.57709  26
   0   7 -32 121.378 9.92933  11
   0   7 -32 132.810 11.4310   9
   0   7  32 144.271 11.6075  23
   0  -7 -32 121.374 10.4768  22
   0  -7  32 145.149 11.4989  23
   0  -7 -32 126.016 11.2910  21
   0   7 -32 126.626 11.7227  22
   0   7  32 174.760 11.6377  19
   0  -7  32 136.564 11.8897  19
   0  -7 -32 135.315 11.2565  16
   0   7  32 144.107 11.3941  14
   0  -7 -32 126.997 10.4415  15
   0   7 -33 13.5575 4.10850   6
   0  -7  33 16.9544 4.45580   8
   0  -7 -33 18.5255 3.66533  29
   0   7 -33 9.44551 3.26108  11
   0   7 -33 10.2899 5.00038   9
   0  -7  33 11.0139 4.30698   4
   0   7 -33 23.4545 5.89339  22
   0  -7 -33 20.0341 5.40033  21
   0  -7 -33 11.2882 4.11877  22
   0   7  33 11.0518 4.80447  23
   0  -7  33 16.2686 4.70935  23
   0   7  33 20.2097 4.96473  19
   0  -7  33 14.1895 5.08779  19
   0  -7 -33 20.2727 4.85256  16
   0   7  33 14.5754 4.64542  14
   0  -7 -33 13.9574 3.84368  15
   0  -7  34 7.51297 4.24613   8
   0   7 -34-5.28921 3.97449   6
   0  -7  34 2.95529 4.42402   4
   0  -7 -34 5.95434 3.27521  29
   0   7 -34 1.51858 4.83467   9
   0   7  34-0.75883 5.09801  23
   0   7 -34 4.17418 4.94654  22
   0  -7 -34-1.52114 4.05600  22
   0  -7 -34 4.95731 4.78016  21
   0  -7  34 6.56453 4.57231  23
   0   7  34 4.69846 4.57225  19
   0  -7 -34-0.67490 4.45025  16
   0  -7  34 7.74680 4.97716  19
   0   7  34 6.08185 4.41296  14
   0  -7 -34 3.93894 3.60344  15
   0  -7  35 120.395 10.0657   8
   0  -7  35 122.442 9.93104   4
   0  -7 -35 113.654 8.89102  29
   0   7 -35 89.0400 10.1214  29
   0   7 -35 108.233 10.3918   9
   0  -7 -35 109.030 9.49150  22
   0   7  35 90.4585 10.1823  23
   0  -7 -35 104.838 10.4335  21
   0  -7  35 126.769 10.5864  23
   0   7 -35 81.6386 10.1237  22
   0  -7 -35 143.126 10.6267  16
   0   7  35 119.002 10.3921  19
   0  -7  35 87.7173 10.2734  19
   0   7  35 111.266 10.0417  14
   0  -7 -35 112.752 9.22211  15
   0  -7  36 185.738 14.2817   8
   0  -7  36 190.244 14.1556   4
   0  -7 -36 162.808 13.0384  29
   0   7 -36 147.563 14.3617  29
   0   7 -36 200.508 15.0385  28
   0   7 -36 211.045 15.1015   9
   0  -7 -36 157.796 13.4786  22
   0   7  36 168.110 14.6878  23
   0  -7 -36 153.360 14.3235  21
   0  -7  36 200.633 14.8992  23
   0   7 -36 208.370 15.5518  22
   0   7  36 177.226 14.3658  19
   0  -7 -36 191.429 13.4494  15
   0  -7  37 25.7811 5.25272   4
   0   7 -37 19.6849 5.88658  29
   0   7 -37 29.2568 6.46380  28
   0   7 -37 23.3018 5.72318   9
   0   7  37 24.5555 5.80622  23
   0   7 -37 26.2308 6.32594  22
   0  -7  37 21.4973 5.97636  23
   0  -7 -37 17.9445 6.13027  21
   0  -7 -37 21.3158 4.89218  22
   0   7  37 19.6530 5.45491  19
   0  -7  37 22.5199 5.32487   8
   0  -7  38 30.2249 5.60681   4
   0   7 -38 14.7818 6.04819  29
   0   7 -38 29.6858 6.55602  28
   0   7 -38 39.9672 6.34886   9
   0  -7 -38 27.2443 6.49705  21
   0   7  38 25.0256 5.85433  23
   0   7 -38 31.4189 7.30647  22
   0  -7 -38 20.5936 5.28429  22
   0   7  38 27.5780 6.01504  19
   0  -7  38 31.4404 5.67575   8
   0  -7  39-3.08734 4.51333   4
   0   7 -39 0.78983 5.92887  29
   0   7 -39 4.86592 5.31749  28
   0   7 -39 8.72766 5.75026   9
   0  -7  39 2.49589 5.32098  23
   0  -7 -39-1.52653 5.40183  21
   0   7 -39-0.94141 5.92809  22
   0   7  39-2.54446 5.28434  23
   0   7  39-4.54213 5.17597  19
   0  -7  39-3.55806 4.62042   8
   0  -7  40-5.54712 4.73362   4
   0   7 -40-8.07772 6.37411  29
   0   7  40-2.98456 5.99918  33
   0   7 -40-2.44971 5.68631  28
   0   7 -40-1.77174 5.25021   9
   0  -7  40-3.39152 5.74951  23
   0  -7 -40-6.12871 5.56016  21
   0   7 -40 0.95505 6.11222  22
   0   7  40 3.07975 5.15027  19
   0  -7  40-5.77686 5.09410   8
   0  -7  41 6.72138 4.69060   4
   0   7 -41 8.95072 5.80895  29
   0   7  41 5.03350 6.06871  33
   0   7 -41-3.27822 5.89842  28
   0   7 -41 5.37136 5.51983   9
   0   7 -41 0.96615 6.14984  22
   0  -7  41-0.86050 5.75304  23
   0  -7 -41-0.76762 5.76460  21
   0   7  41 6.21380 5.09559  19
   0  -7  41-0.73105 5.04558   8
   0  -7  42 3.01318 4.73675   4
   0   7 -42 5.77946 6.10530  29
   0   7  42 1.01432 5.97033  33
   0   7 -42 0.81828 5.66939  28
   0   7 -42 2.70617 5.40469   9
   0   7 -42-5.83782 6.85728  22
   0  -7 -42-0.76427 6.40001  21
   0  -7  42-3.46918 5.76906  23
   0   7  42-4.70256 5.21344  19
   0   7  42 2.22433 5.50366  17
   0  -7  42-5.88334 5.37559   8
   0  -7  43 10.6567 4.68570   4
   0   7  43 9.15569 5.87936  33
   0   7 -43 0.82474 5.63984  29
   0   7 -43-3.25382 5.90004  28
   0   7 -43-3.64661 5.39906   9
   0   7 -43-4.88029 6.36945  22
   0  -7 -43-3.02696 6.44978  21
   0  -7  43 6.11734 5.70303  23
   0   7  43 4.72690 5.31485  19
   0   7  43-1.47111 5.58342  17
   0  -7  43 2.20965 5.05944   8
   0  -7  44 14.7000 5.27618   8
   0   7 -44 9.12502 5.89880  29
   0   7  44 12.1946 6.42475  33
   0   7 -44 2.41366 5.95415  28
   0   7 -44 4.54724 5.60346   9
   0  -7  44 17.4478 6.30225  23
   0  -7 -44 4.47846 5.81503  21
   0   7 -44 16.5632 6.56659  22
   0   7  44 4.70303 5.29387  19
   0   7  44 8.72246 5.19735  17
   0  -7  44 7.67372 5.67360  13
   0  -7  45 10.9249 5.68211   8
   0   7  45 24.2491 7.18226  33
   0   7 -45 22.1640 6.52034  29
   0   7 -45 19.7994 6.50464  28
   0   7 -45 18.9715 6.28838   9
   0  -7 -45 27.0744 6.19548  21
   0   7 -45 20.3265 7.03131  22
   0  -7  45 14.8059 6.09846  23
   0   7  45 29.6218 6.32689  19
   0   7  45 18.6356 5.85875  17
   0  -7  45 23.7432 6.33623  13
   0   7  46 1.99920 5.84994  33
   0   7 -46 4.89840 6.17540  29
   0   7 -46-0.77468 5.62004  28
   0   7 -46 4.49234 5.44734   9
   0   7 -46 5.73962 6.36470  22
   0  -7  46-6.88390 5.85899  23
   0  -7 -46 3.55664 5.74189  21
   0   7  46-0.76764 5.47991  19
   0   7  46 9.78073 5.30436  17
   0  -7  46 3.35203 5.46999  13
   0  -8   0 673.144 45.7725  13
   0   8   0 667.011 46.0800  14
   0  -8   0 661.963 46.2068  27
   0   8   0 796.490 46.4382  28
   0   8   0 682.400 46.1001  11
   0   8   0 669.895 46.1689  10
   0   8   0 756.153 45.6946  22
   0  -8   0 702.647 45.9666   5
   0  -8   0 760.478 46.3910   4
   0   8   0 746.112 46.2609   3
   0   8  -1 1300.15 88.0403   3
   0  -8   1 1411.39 88.2141   4
   0   8  -1 1536.33 88.0120  14
   0   8   1 1404.37 88.0257  14
   0  -8  -1 1305.60 87.6467  13
   0  -8   1 1220.28 87.6171  13
   0   8   1 1601.17 88.3175  28
   0  -8   1 1348.66 88.0962  27
   0   8  -1 1356.31 88.1904  28
   0  -8  -1 1273.08 88.0620  27
   0   8  -1 1404.67 88.0705  10
   0   8  -1 1638.40 88.1137  11
   0  -8  -1 1369.99 88.2429  12
   0   8   1 1184.92 87.8836  11
   0   8   1 1376.80 87.4660  22
   0   8  -1 1345.31 87.6026  22
   0  -8   1 1402.61 88.1600  19
   0  -8  -1 1459.12 88.2204   4
   0  -8  -1 1446.89 87.8588   5
   0   8  -2 58.9777 4.71474   3
   0  -8   2 60.1980 4.94731   4
   0   8  -2 54.9158 4.51440  14
   0   8   2 56.3268 4.71614  14
   0  -8   2 64.9792 4.26179  13
   0  -8   2 57.7252 4.78133  27
   0   8  -2 66.8200 5.05322  28
   0  -8  -2 74.7646 4.93603  27
   0   8   2 56.3182 4.89414  28
   0   8   2 65.2400 4.65722  11
   0   8  -2 55.0295 4.61901  11
   0   8  -2 58.8173 4.66713  10
   0   8  -2 56.7184 4.26089  22
   0  -8   2 57.0506 4.80094  19
   0  -8  -2 62.8479 4.90384   4
   0  -8  -2 66.4017 4.51715   5
   0  -8  -3 1091.67 62.1663   4
   0  -8  -3 1056.07 61.7608   5
   0   8   3 993.470 61.6110   8
   0   8  -3 908.506 61.4349   8
   0  -8   3 938.151 61.9218  30
   0  -8  -3 986.448 62.0071  27
   0   8  -3 930.269 62.0612  28
   0  -8   3 918.006 61.9576  27
   0   8   3 958.739 62.0705  28
   0  -8   3 964.366 62.0898   4
   0   8  -3 964.779 61.9149   3
   0   8  -3 992.533 61.9212  10
   0   8  -3 963.590 61.8906  11
   0   8   3 830.413 61.6996  11
   0  -8   3 909.037 62.0184  19
   0  -8   3 1000.17 61.5596  13
   0   8  -3 1026.04 61.7726  14
   0   8   3 870.096 61.8765  14
   0   8  -4 33.1589 2.66652   8
   0   8   4 34.0640 2.95129   8
   0  -8  -4 35.4821 3.48222   4
   0   8  -4 38.8311 3.30217   3
   0  -8   4 40.5867 3.57804   4
   0  -8   4 39.9364 3.42183  30
   0  -8   4 44.3662 3.53047  27
   0   8  -4 44.0551 3.73229  28
   0   8  -4 42.9286 3.30148  10
   0   8  -4 39.6519 3.36207  11
   0  -8   4 39.0229 3.46070  19
   0  -8  -4 25.4214 3.11817  16
   0   8  -4 36.9997 2.99792  14
   0  -8   4 40.0948 2.87216  13
   0   8   4 36.8720 3.38024  14
   0   8   5 87.8043 6.47529   8
   0  -8  -5 90.9777 6.94231   4
   0   8  -5 87.3800 6.67912   3
   0  -8   5 82.7685 6.86278   4
   0   8   5 100.395 6.12096  29
   0  -8   5 92.6580 6.78025  30
   0   8  -5 104.667 7.09546  28
   0  -8   5 75.4360 6.72618  27
   0   8  -5 82.9280 6.67701   9
   0   8  -5 87.1906 6.63402  10
   0   8  -5 100.862 6.79878  11
   0  -8  -5 96.4129 6.04898  20
   0  -8   5 85.0443 6.89010  19
   0  -8   5 85.9624 6.34251  13
   0  -8  -5 102.517 6.83968  16
   0   8  -5 87.6001 6.43228  14
   0  -8  -6 2404.61 157.575   4
   0   8   6 2578.96 157.292   8
   0   8   6 2448.99 156.844  29
   0  -8   6 2581.24 157.511  30
   0   8  -6 2075.04 157.539  28
   0  -8   6 2184.20 157.487  27
   0   8  -6 2464.75 157.423   3
   0  -8   6 2410.55 157.629   4
   0   8  -6 2221.50 157.422   9
   0   8  -6 2983.52 157.635  11
   0   8  -6 2389.48 157.362  10
   0   8  -6 2555.61 156.842  17
   0  -8   6 2533.80 157.682  19
   0   8  -6 2456.50 156.832  17
   0  -8  -6 2255.18 157.439  16
   0  -8   6 2319.87 157.143  13
   0   8  -6 2414.54 157.184  14
   0   8   7 364.206 23.6058   8
   0  -8  -7 367.299 23.9193   4
   0   8   7 354.674 23.0802  29
   0  -8   7 347.103 23.7666  30
   0   8  -7 296.813 23.8639  28
   0  -8   7 341.891 23.8798  27
   0   8  -7 405.687 23.7968   3
   0   8  -7 364.973 23.8167   9
   0   8   7 363.837 23.9843  10
   0   8  -7 342.350 23.7602  11
   0   8  -7 390.669 23.7358  10
   0  -8   7 348.120 23.9734  19
   0  -8  -7 373.191 23.8218  16
   0  -8   7 363.753 23.4940  13
   0   8  -7 384.449 23.4854  14
   0   8   8 958.456 62.5186   8
   0  -8  -8 1134.53 62.9281   4
   0  -8   8 881.039 62.6101  30
   0   8  -8 962.961 62.4146  25
   0  -8   8 1071.61 62.9169  27
   0   8  -8 1281.64 63.2084  28
   0   8  -8 1071.70 62.6543   3
   0   8   8 958.891 62.8611  10
   0   8  -8 866.243 62.6453   9
   0   8  -8 829.005 62.5844  11
   0  -8   8 922.886 62.8528  19
   0  -8  -8 856.227 62.5883  16
   0  -8   8 889.930 62.3710  13
   0   8  -8 1070.83 62.3580  14
   0   8   9 916.539 58.6143   7
   0  -8  -9 808.957 59.0186   4
   0   8   9 962.119 58.9283   8
   0   8  -9 902.039 58.9010   3
   0   8  -9 822.223 58.7761   1
   0  -8   9 788.043 58.8947  30
   0   8  -9 1032.58 58.7572  25
   0   8  -9 926.474 59.2745  28
   0   8   9 892.248 59.1756  10
   0   8  -9 897.243 59.0469   9
   0  -8  -9 1116.29 59.1823  16
   0  -8   9 920.164 59.2440  19
   0  -8   9 884.663 58.7390  13
   0   8  10 41.0798 3.50646   8
   0  -8 -10 42.6008 3.81277   4
   0   8 -10 34.1000 3.58163   6
   0   8  10 39.1057 3.07796   7
   0   8  10 34.2936 3.32732   1
   0   8 -10 39.3653 3.40960   3
   0   8 -10 40.6122 3.36904   1
   0  -8  10 36.6000 3.40324   3
   0   8  10 43.8898 3.85036  32
   0  -8  10 43.1067 3.55995  30
   0   8 -10 36.0094 3.13982  25
   0   8 -10 31.4238 3.80328  28
   0   8  10 40.7671 3.88194  10
   0   8 -10 33.2668 3.55739   9
   0  -8 -10 38.9252 2.64534  22
   0  -8 -10 35.6247 3.53709  16
   0  -8  10 44.4923 3.91032  19
   0   8  10 34.4145 3.70059  14
   0  -8  10 39.4452 3.27643  13
   0   8 -11 927.660 58.5823   6
   0  -8 -11 942.270 58.5888   4
   0   8  11 916.055 58.4294   8
   0  -8  11 942.566 58.1519   8
   0   8  11 891.893 58.1042   7
   0  -8  11 913.257 58.3924   3
   0   8  11 899.769 58.2569   1
   0   8 -11 859.541 58.2106   1
   0   8  11 848.960 58.5457  32
   0   8 -11 839.014 58.6852  28
   0   8 -11 903.642 58.0394  25
   0   8 -11 815.386 58.4875   9
   0   8  11 969.759 58.7678  10
   0  -8 -11 892.488 57.7907  22
   0  -8  11 988.782 58.8489  19
   0  -8 -11 919.983 58.5104  16
   0  -8  11 906.695 58.2636  13
   0   8  11 883.276 58.6704  14
   0  -8  12 94.7478 6.67995   8
   0   8  12 89.2924 6.66669   7
   0   8  12 97.9132 7.03157   8
   0  -8  12 98.5191 6.89348   3
   0   8  12 88.1630 6.75459   1
   0   8 -12 111.668 6.85292   1
   0   8  12 104.788 7.30806  32
   0   8 -12 102.682 7.41201  28
   0   8 -12 80.5153 6.43343  25
   0   8 -12 92.5332 7.11262   9
   0   8  12 96.4411 7.31707  10
   0  -8 -12 92.6189 6.30828  22
   0  -8 -12 100.630 7.08882  16
   0  -8  12 91.2391 7.35591  19
   0  -8  12 88.4647 6.78271  13
   0   8  12 91.7976 7.28577  14
   0   8  13 870.312 54.9665   7
   0  -8  13 872.969 55.0075   8
   0   8  13 851.850 55.2874   8
   0   8  13 864.762 55.0178   1
   0  -8  13 832.498 55.4538   4
   0   8 -13 835.405 54.9611   1
   0  -8  13 856.933 55.1611   3
   0   8  13 863.032 55.4349  32
   0   8 -13 679.759 55.3538  28
   0   8 -13 836.878 54.7144  25
   0   8 -13 751.860 55.2887   9
   0   8  13 864.265 55.5537  10
   0  -8 -13 798.000 54.6493  22
   0  -8 -13 987.702 55.4665  16
   0  -8  13 823.137 55.5797  19
   0   8  13 871.753 55.5790  14
   0  -8  13 918.133 55.1858  13
   0  -8  13 896.487 54.5922  15
   0   8  14 0.58850 2.20152   8
   0   8  14 0.78446 1.59390   7
   0  -8  14 1.82560 1.56294   8
   0   8 -14 1.81139 1.59302   1
   0  -8  14 1.44072 1.57571   3
   0  -8  14-0.67647 2.22938   4
   0   8  14 1.69381 1.57258   1
   0   8  14 0.98088 2.12384  32
   0   8 -14 1.70760 1.08586  25
   0   8 -14 2.65150 2.78016  28
   0   8 -14 1.28168 2.03981   9
   0   8 -14 0.28063 2.01173  11
   0   8  14-1.08257 2.49000  10
   0  -8 -14 2.76126 1.24988  22
   0  -8  14 0.38721 2.61252  19
   0  -8 -14 2.61832 1.83306  16
   0   8  14 4.00725 2.29484  14
   0  -8  14-0.52888 0.84013  15
   0  -8  15-0.21947 1.66597   8
   0   8  15-0.21296 1.76758   7
   0   8  15 2.83466 2.33806   8
   0   8 -15 1.96856 1.60239   1
   0   8  15 1.68564 1.60561   1
   0  -8  15-1.05038 2.40476   4
   0  -8  15-0.73706 1.63453   3
   0   8  15 1.01450 2.32264  32
   0  -8 -15 0.69047 1.12612  29
   0   8 -15-0.35400 1.17502  25
   0   8 -15 2.01706 2.20446   9
   0   8 -15-2.59795 2.26898  11
   0   8  15 0.75192 2.46526  10
   0  -8 -15 1.85675 1.34702  22
   0  -8  15-1.22083 2.69418  19
   0  -8 -15 1.82868 2.11181  16
   0   8  15 1.90284 2.31973  14
   0   8  16 843.100 53.2699   7
   0  -8  16 813.948 53.2524   8
   0   8  16 829.589 53.6311   8
   0   8  16 818.286 53.0737   1
   0  -8  16 872.436 53.3542   3
   0   8 -16 830.163 53.0563   1
   0  -8  16 854.847 53.7630   4
   0   8  16 852.534 53.7100  32
   0  -8 -16 805.554 52.8080  29
   0   8 -16 803.531 52.6796  25
   0   8 -16 896.004 53.7613   9
   0   8  16 836.623 53.8124  10
   0   8 -16 776.822 53.4220  11
   0  -8  16 780.293 53.6756  23
   0  -8 -16 813.463 52.9554  22
   0  -8  16 834.075 53.9323  19
   0  -8 -16 784.864 53.5088  16
   0   8  16 805.285 53.7789  14
   0   8  17 9.28339 2.67161   8
   0  -8  17 14.0332 2.44436   8
   0   8  17 13.1187 2.47225   7
   0   8  17 12.7099 2.94739  32
   0  -8 -17 9.41169 1.65151  29
   0   8  17 11.3941 2.98634  10
   0   8 -17 5.79311 2.58736  11
   0   8 -17 10.7913 2.80782   9
   0   8 -17 11.1461 1.94037   1
   0  -8  17 13.6157 2.23074   3
   0  -8  17 12.8009 2.98118   4
   0   8  17 10.3230 2.02905   1
   0  -8 -17 9.24910 1.93797  22
   0  -8  17 10.8618 2.83252  23
   0  -8 -17 11.4219 2.68737  16
   0  -8  17 12.0700 3.17463  19
   0   8  17 9.11749 2.84340  14
   0  -8 -17 13.5950 2.99350  12
   0   8  18 430.433 28.2944   8
   0   8 -18 451.160 28.2870   6
   0  -8  18 439.571 27.9089   8
   0   8  18 435.492 27.9138   7
   0  -8 -18 414.258 27.5410   6
   0   8  18 378.271 28.1369  32
   0  -8 -18 450.494 27.4283  29
   0   8 -18 515.727 28.2579  11
   0  -8 -18 393.958 27.0771  11
   0   8 -18 370.109 28.1752   9
   0   8  18 415.780 28.4035  10
   0  -8  18 457.244 28.4238   4
   0   8 -18 395.172 27.4800   1
   0  -8  18 450.971 27.9003   3
   0  -8  18 418.960 27.5819   2
   0   8  18 419.862 27.5580   1
   0  -8  18 390.091 28.2643  23
   0  -8 -18 413.683 27.5656  22
   0  -8 -18 499.365 28.3993  16
   0  -8  18 420.792 28.5626  19
   0   8  18 424.432 28.4722  14
   0  -8 -18 443.376 28.4654  12
   0  -8 -19 105.118 7.47445   6
   0   8  19 104.149 7.89555   7
   0  -8  19 105.653 7.88764   8
   0   8 -19 114.375 8.28805   6
   0   8  19 108.361 8.36884   8
   0   8 -19 97.6474 7.36180   1
   0   8  19 110.564 7.48877   1
   0  -8 -19 116.402 7.61430   2
   0  -8  19 105.418 7.79579   3
   0  -8  19 105.041 8.34021   4
   0  -8  19 106.986 7.46812   2
   0  -8 -19 103.036 7.31526  29
   0   8  19 107.810 8.28941  32
   0   8 -19 120.259 8.51289   9
   0  -8 -19 102.796 6.84925  11
   0  -8 -19 99.9152 6.83968  11
   0   8  19 118.578 8.62622  10
   0   8 -19 140.174 8.33865  11
   0  -8  19 94.9339 8.34215  23
   0  -8 -19 91.2125 7.48854  22
   0  -8 -19 91.4130 8.05021  16
   0  -8  19 118.068 8.77207  19
   0  -8 -19 115.531 8.58254  12
   0   8  19 107.910 8.48317  14
   0   8  20 84.4093 7.04447   8
   0  -8  20 82.1801 6.61107   8
   0  -8 -20 79.0129 6.09110   6
   0   8 -20 85.4600 6.99564   6
   0   8  20 74.4442 6.51828   7
   0  -8 -20 81.1669 6.15943   2
   0   8 -20 77.3136 5.97855   1
   0   8  20 85.3377 6.08590   1
   0  -8  20 85.8201 6.45255   3
   0  -8  20 99.1464 7.32324   4
   0  -8  20 71.9132 5.98617   2
   0  -8 -20 79.5925 6.00005  29
   0   8  20 86.1755 7.09773  32
   0   8 -20 87.7503 7.16174  29
   0   8 -20 90.7205 6.87156  24
   0   8 -20 103.587 6.96020  11
   0   8  20 89.8229 7.28165  10
   0   8 -20 89.0159 7.16843   9
   0  -8 -20 85.5680 6.29664  22
   0  -8  20 93.8604 7.28415  23
   0  -8 -20 76.1613 6.88271  16
   0  -8  20 72.6899 7.26924  19
   0   8  20 77.6199 7.18896  14
   0  -8 -20 75.4155 7.01588  12
   0  -8 -21 894.225 52.8957   6
   0  -8  21 840.059 53.3730   8
   0   8  21 834.464 53.7759   8
   0   8 -21 820.270 53.6133   6
   0   8  21 826.205 53.3132   7
   0  -8  21 761.372 53.1344   3
   0   8 -21 786.455 52.6963   1
   0  -8  21 848.038 52.7742   2
   0  -8  21 837.772 53.7507   4
   0   8  21 822.012 52.7663   1
   0  -8 -21 767.519 52.7924   2
   0  -8 -21 764.798 52.7514  29
   0   8  21 794.665 53.6109  32
   0   8 -21 822.170 53.4570  24
   0   8 -21 837.464 53.7365  29
   0   8 -21 929.768 53.9698   9
   0   8  21 779.269 53.7694  10
   0   8 -21 714.961 53.2382  11
   0  -8  21 858.164 53.8450  23
   0  -8 -21 812.393 53.0163  22
   0  -8 -21 911.686 53.7613  16
   0  -8  21 791.311 54.0008  19
   0   8  21 843.375 53.9403  14
   0  -8 -21 835.147 53.8581  12
   0  -8 -22 3.02153 1.82374   6
   0   8  22 0.47138 2.87932   8
   0  -8  22 3.53388 2.45575   8
   0   8 -22 9.21904 2.95943   6
   0  -8  22 0.15704 1.58981   2
   0  -8  22 6.72455 3.44441   4
   0   8 -22 4.38834 1.58157   1
   0  -8 -22 3.61650 1.77428   2
   0  -8  22 5.74221 2.17155   3
   0   8  22 5.05431 1.67969   1
   0   8  22 8.17882 3.17658  32
   0  -8 -22 0.76672 1.78330  29
   0   8 -22 2.71850 2.85940  29
   0   8 -22 0.36240 2.44061  24
   0   8 -22 2.40732 2.55010  11
   0   8  22 1.95729 2.92079  10
   0   8 -22 2.84212 2.76084   9
   0   8 -22 2.61335 1.65186  21
   0  -8  22 3.34927 2.93871  23
   0  -8 -22-0.25890 2.13742  22
   0  -8 -22 4.26327 2.94696  16
   0  -8  22 2.81178 3.10998  19
   0  -8 -22 0.98924 3.32632  12
   0   8  22 4.04290 2.99840  14
   0  -8 -23 361.653 23.1668   6
   0   8  23 357.789 24.2485   8
   0  -8  23 361.176 23.8491   8
   0   8 -23 328.104 23.9443   6
   0  -8  23 332.016 23.4599   3
   0   8  23 353.125 23.0110   1
   0   8 -23 357.992 22.9369   1
   0  -8  23 357.834 22.9680   2
   0  -8  23 360.966 24.2215   4
   0  -8 -23 336.592 23.0479   2
   0  -8 -23 381.017 23.2636  29
   0   8  23 337.256 24.0138  32
   0   8 -23 336.507 23.7532  24
   0   8 -23 336.963 24.1037  29
   0   8 -23 343.543 23.7157  11
   0   8  23 350.287 24.2991  10
   0   8 -23 377.605 24.4017   9
   0  -8  23 384.188 24.4007  23
   0  -8 -23 342.437 23.4396  22
   0   8 -23 353.750 22.9926  21
   0  -8 -23 309.049 23.9031  16
   0  -8  23 347.352 24.5044  19
   0  -8 -23 343.928 24.2863  12
   0   8  23 338.934 24.2779  14
   0   8 -24 200.057 13.5065   6
   0   8  24 195.254 13.7651   8
   0  -8  24 173.625 13.0660   8
   0  -8 -24 180.034 12.3876   6
   0  -8 -24 167.003 13.4315   9
   0  -8 -24 181.154 12.2424   2
   0   8 -24 179.178 12.0843   1
   0  -8  24 191.217 12.7850   3
   0  -8  24 189.135 12.1466   2
   0  -8  24 192.884 13.6214   4
   0   8  24 170.381 12.1562   1
   0  -8 -24 186.559 12.6665  34
   0   8  24 193.041 13.4453  32
   0  -8 -24 175.670 12.4712  29
   0   8 -24 193.838 13.6299  29
   0   8 -24 188.234 13.1270  24
   0   8 -24 174.361 12.9710  11
   0   8  24 182.063 13.6746  10
   0   8 -24 170.730 13.5402   9
   0  -8 -24 178.245 12.7596  22
   0   8  24 172.589 13.5429  23
   0   8 -24 169.945 12.2152  21
   0  -8  24 179.673 13.6063  23
   0  -8  24 181.650 13.9531  19
   0  -8 -24 202.452 13.6421  16
   0  -8 -24 191.680 13.7562  12
   0   8  24 189.055 13.7945  14
   0   8  25 123.292 9.96130   8
   0  -8 -25 142.653 10.0914   9
   0  -8 -25 109.690 8.44144   6
   0   8 -25 116.365 9.53815   6
   0  -8  25 124.704 9.42891   8
   0  -8 -25 122.172 8.28451   2
   0  -8  25 121.998 9.72785   4
   0  -8  25 107.759 8.81984   3
   0   8 -25 119.967 8.12707   1
   0  -8 -25 128.101 8.82887  34
   0  -8 -25 117.677 8.63724  29
   0   8 -25 121.325 9.23710  24
   0   8 -25 146.370 10.1834  29
   0   8 -25 124.920 9.21664  11
   0   8  25 113.351 9.88167  10
   0   8 -25 105.183 9.62158   9
   0   8  25 120.658 10.0055  23
   0  -8 -25 119.279 9.01917  22
   0   8 -25 117.377 8.35523  21
   0  -8  25 125.922 9.95380  23
   0  -8  25 106.905 10.0365  19
   0  -8 -25 128.316 9.75520  16
   0  -8 -25 118.119 9.87997  12
   0   8  25 114.643 9.95406  14
   0   8 -26 198.282 15.7444   6
   0  -8 -26 237.294 16.2483   9
   0  -8 -26 238.083 14.8457   6
   0   8  26 226.722 16.2367   8
   0  -8  26 222.530 15.7073   8
   0  -8  26 224.581 16.0818   4
   0  -8 -26 220.029 14.5101   2
   0  -8  26 203.315 15.1544   3
   0  -8 -26 210.958 14.9582  29
   0  -8 -26 274.916 15.2373  34
   0   8 -26 272.468 16.5519  29
   0   8 -26 212.982 15.4027  24
   0   8 -26 254.899 15.6862  11
   0   8 -26 217.002 16.1838   9
   0  -8  26 170.929 15.8017  23
   0   8 -26 209.345 14.6519  21
   0  -8 -26 203.382 15.2717  22
   0   8  26 199.086 16.1082  23
   0  -8  26 209.466 16.4974  19
   0  -8 -26 202.791 15.8798  16
   0  -8 -26 217.204 15.7447  15
   0   8  26 209.776 16.2188  14
   0  -8 -26 207.123 16.1317  12
   0  -8 -27 5.66200 3.87152   9
   0  -8 -27 2.53665 2.11378   6
   0  -8  27-3.22448 3.21939   8
   0   8  27-0.59666 3.55420   8
   0   8 -27 1.45823 3.35330   6
   0  -8  27-0.93641 2.36945   3
   0  -8  27-0.52412 3.48651   4
   0  -8 -27-1.80874 2.43684  29
   0  -8 -27-0.25557 2.17852  34
   0   8  27 2.02136 2.23877  26
   0   8 -27 1.47167 2.76220  24
   0   8 -27-0.56249 3.93107  29
   0   8 -27-1.78238 3.49726   9
   0   8 -27 0.37551 2.80872  11
   0   8 -27 2.99417 1.87133  21
   0  -8 -27 0.35160 2.80099  22
   0  -8  27 2.92234 3.71922  23
   0   8  27 0.61721 3.38386  23
   0  -8  27 0.69423 3.96142  19
   0  -8 -27-2.64101 3.30887  16
   0   8  27 3.00122 3.87819  14
   0  -8 -27 5.32840 3.29624  15
   0  -8 -27 3.00065 3.65803  12
   0  -8 -28 157.858 14.0448   9
   0  -8 -28 189.412 12.7107   6
   0  -8  28 193.001 13.8460   8
   0   8 -28 189.003 13.9434   6
   0   8  28 181.058 14.3023   8
   0  -8  28 174.789 13.0958   3
   0  -8  28 202.641 14.1911   4
   0  -8 -28 166.947 12.8312  34
   0  -8 -28 189.193 13.0266  29
   0   8 -28 223.758 14.6445  29
   0   8 -28 197.465 13.4512  24
   0   8  28 191.262 12.9579  26
   0   8 -28 197.465 13.5243  11
   0   8 -28 187.659 14.3714   9
   0  -8  28 186.223 14.2411  23
   0   8  28 155.571 14.0104  23
   0  -8 -28 177.822 13.4163  22
   0   8 -28 192.297 12.6275  21
   0  -8  28 174.622 14.5455  19
   0  -8 -28 214.166 14.3201  16
   0  -8 -28 172.756 13.6523  15
   0  -8 -28 199.560 14.4334  12
   0   8  28 180.569 14.3811  14
   0   8 -29 144.103 10.9689   6
   0   8  29 123.098 11.2578   8
   0  -8  29 135.190 10.8454   8
   0  -8 -29 137.220 9.63235   6
   0  -8  29 164.255 11.3910   4
   0  -8  29 139.721 10.1338   3
   0   8 -29 130.348 11.3456  29
   0  -8 -29 135.250 9.99762  29
   0  -8 -29 116.237 9.72313  34
   0   8  29 137.752 9.87598  26
   0   8 -29 140.564 10.3278  24
   0   8 -29 131.785 10.3997  11
   0   8 -29 121.823 11.2815   9
   0  -8  29 154.786 11.6896  23
   0   8  29 122.001 11.2725  23
   0  -8 -29 135.665 10.4650  22
   0  -8  29 152.818 11.9669  19
   0  -8 -29 178.057 11.5808  16
   0   8  29 150.584 11.7396  14
   0  -8 -29 150.655 10.9364  15
   0  -8  30 98.8669 9.26590   8
   0  -8 -30 117.844 8.26873   6
   0   8 -30 110.231 9.53438   6
   0   8  30 107.088 10.1542   8
   0  -8  30 104.829 9.65832   4
   0  -8  30 116.416 8.73234   3
   0   8 -30 126.161 10.3214  29
   0  -8 -30 109.128 8.66041  29
   0  -8 -30 128.412 8.42924  34
   0   8 -30 133.247 9.09214  24
   0   8  30 121.215 8.51447  26
   0   8 -30 90.6300 8.86160  11
   0   8 -30 107.112 9.88198   9
   0  -8  30 121.889 10.2187  23
   0  -8 -30 108.552 9.14712  22
   0   8  30 119.406 10.5395  23
   0  -8 -30 112.887 9.85824  16
   0  -8  30 126.541 10.8060  19
   0   8  30 127.321 10.3568  14
   0  -8 -30 107.744 9.36647  15
   0  -8  31 345.816 24.1760   8
   0   8  31 344.699 24.7503   8
   0   8 -31 332.145 24.1006   6
   0  -8  31 353.039 23.3625   3
   0  -8  31 357.135 24.4311   4
   0  -8 -31 354.839 23.3240  29
   0   8 -31 325.750 24.8424  28
   0   8 -31 356.573 23.5136  24
   0   8  31 336.000 23.0667  26
   0   8 -31 388.639 24.9683   9
   0   8 -31 379.361 23.7310  11
   0  -8 -31 332.328 23.7057  22
   0  -8  31 334.605 24.6527  23
   0  -8 -31 299.044 24.5067  21
   0   8  31 337.361 24.7257  23
   0   8  31 386.856 24.6954  19
   0  -8 -31 361.300 24.5608  16
   0  -8  31 325.965 25.0215  19
   0   8  31 314.688 24.5251  14
   0  -8 -31 340.702 23.9232  15
   0   8  32 152.075 13.4773   8
   0   8 -32 189.529 13.2050   6
   0  -8  32 164.780 12.9773   8
   0  -8  32 182.305 13.3819   4
   0  -8 -32 142.862 11.8904  29
   0   8  32 187.063 14.4178  33
   0   8 -32 137.990 13.5295  28
   0   8 -32 178.211 13.7634   9
   0   8 -32 187.374 12.4746  11
   0  -8 -32 150.306 13.5578  21
   0  -8 -32 148.477 12.4964  22
   0  -8  32 192.686 13.8229  23
   0  -8 -32 156.330 13.2386  16
   0  -8  32 175.103 14.1128  19
   0   8  32 178.753 13.5094  19
   0  -8 -32 184.887 12.9063  15
   0   8  32 161.329 13.4192  14
   0   8  33 272.601 19.7502   8
   0  -8  33 262.203 18.9562   8
   0  -8  33 255.853 19.1066   4
   0  -8 -33 262.617 17.9579  29
   0   8  33 243.667 19.9321  33
   0   8 -33 312.324 20.0340  28
   0   8 -33 274.787 18.2769  11
   0   8 -33 245.110 19.3863   9
   0  -8 -33 242.239 19.4984  21
   0  -8 -33 244.605 18.3931  22
   0  -8  33 265.153 19.4827  23
   0  -8  33 273.607 20.0745  19
   0  -8 -33 251.894 19.1870  16
   0   8  33 260.350 19.1806  19
   0  -8 -33 238.924 18.4834  15
   0   8  33 273.424 19.5318  14
   0  -8  34 171.550 13.3128   8
   0   8  34 180.959 14.1654   8
   0  -8  34 155.179 13.3042   4
   0   8  34 154.173 14.1478  33
   0   8 -34 179.512 14.2563  28
   0   8 -34 175.642 13.8949   9
   0  -8  34 165.088 13.7267  23
   0  -8 -34 144.778 13.7918  21
   0  -8 -34 167.261 12.8076  22
   0  -8  34 172.621 14.4058  19
   0   8  34 168.814 13.6484  19
   0  -8 -34 177.171 13.7191  16
   0   8  34 178.048 13.8848  14
   0  -8 -34 166.382 12.8193  15
   0   8  35 3.17812 4.61989   8
   0  -8  35 2.50607 4.10803   8
   0  -8  35 0.62120 4.41475   4
   0   8  35-2.73000 5.22553  33
   0   8 -35 0.78581 5.37279  28
   0   8 -35 0.79189 4.57602   9
   0  -8 -35 5.75740 3.79644  22
   0  -8  35 2.30238 4.85813  23
   0  -8 -35-3.01778 5.13529  21
   0  -8  35 0.90976 5.54496  19
   0  -8 -35-2.76971 4.54017  16
   0   8  35-2.06036 4.41488  19
   0  -8 -35-1.42056 3.91782  15
   0   8  35 2.16292 5.18687  14
   0  -8  36 66.2421 7.69166   8
   0  -8  36 81.5680 8.07701   4
   0   8  36 88.6217 9.50573  33
   0   8 -36 72.8181 8.85615  28
   0   8 -36 86.9683 8.74882   9
   0  -8  36 83.7864 9.13202  23
   0  -8 -36 103.730 9.30506  21
   0   8  36 76.0537 8.42196  19
   0  -8  36 69.8943 9.02929  19
   0  -8 -36 77.8403 7.42138  15
   0   8  36 65.6666 8.41145  14
   0  -8  37 14.5452 4.91910   4
   0   8  37 25.7437 6.41287  33
   0   8 -37 12.1976 5.51055  28
   0   8 -37 18.2845 5.62556   9
   0  -8 -37 27.2629 6.25646  21
   0  -8  37 21.8078 5.88302  23
   0   8 -37 18.3357 6.20463  22
   0   8  37 18.0332 5.68189  19
   0  -8  37 36.3574 6.94811  19
   0  -8  37 19.7910 4.88096   8
   0  -8  38-1.90356 4.74536   4
   0   8 -38-3.98330 5.80021  29
   0   8  38 7.76743 6.04920  33
   0   8 -38 0.82314 5.80118  28
   0   8 -38-0.85350 5.08377   9
   0  -8  38-3.30469 5.41701  23
   0   8 -38 0.93519 6.01158  22
   0  -8 -38-4.71967 6.14053  21
   0   8  38-4.39809 4.85266  19
   0  -8  38 0.97588 5.94786  19
   0  -8  38 5.38230 4.45395   8
   0  -8  39 89.9917 8.20209   4
   0   8 -39 68.6591 8.93243  29
   0   8  39 66.1456 9.08465  33
   0   8 -39 68.0786 9.05126  28
   0   8 -39 72.0177 8.80024   9
   0  -8  39 93.5840 9.23562  23
   0   8 -39 64.6569 9.04910  22
   0  -8 -39 64.1426 8.66979  21
   0  -8  39 57.5089 8.93190  19
   0   8  39 76.1608 8.49934  19
   0  -8  39 73.1541 7.78004   8
   0  -8  40 51.7643 6.47414   4
   0   8  40 63.9761 8.01813  33
   0   8 -40 34.6248 7.30682  29
   0   8 -40 35.8813 7.18452  28
   0   8 -40 53.6066 7.34102   9
   0   8 -40 53.9503 8.26794  22
   0  -8 -40 46.8849 7.45980  21
   0  -8  40 40.9646 7.30474  23
   0   8  40 23.3708 6.24017  19
   0  -8  40 31.1365 6.22287   8
   0  -8  41 23.7303 5.62645   4
   0   8  41 9.07853 6.09552  33
   0   8 -41 14.0986 6.03040  29
   0   8 -41 12.5329 6.21639  28
   0   8 -41 19.4972 6.35564   9
   0   8 -41 20.4241 6.84493  22
   0  -8  41 7.78568 5.65498  23
   0  -8 -41 17.4853 6.33063  21
   0   8  41 21.3295 5.68332  19
   0  -8  41 15.3599 5.43505   8
   0  -8  42 4.20323 4.92286   8
   0  -8  42 3.68690 4.72080   4
   0   8  42 3.04281 6.11721  33
   0   8 -42 6.71974 5.74860  29
   0   8 -42 6.66656 6.30653  28
   0   8 -42-0.89681 5.34771   9
   0   8 -42 0.97751 5.75904  22
   0  -8 -42 11.0601 5.97930  21
   0  -8  42 4.34661 6.13187  23
   0   8  42 8.43585 5.22610  19
   0   8  42 3.84338 5.23819  17
   0  -8  42-2.46398 5.62126  13
   0  -8  43 135.911 11.5965   8
   0   8  43 122.912 12.7036  33
   0   8 -43 148.407 12.5177  29
   0   8 -43 141.446 12.4106  28
   0   8 -43 127.388 12.4699   9
   0   8 -43 98.8982 12.5990  22
   0  -8  43 132.731 12.3092  23
   0  -8 -43 107.852 11.7953  21
   0   8  43 131.479 11.8084  19
   0   8  43 120.324 11.7445  17
   0  -8  43 146.368 12.1392  13
   0   8  44 11.1316 6.55057  33
   0   8 -44 19.3617 6.73712  29
   0   8 -44 18.7741 6.32107  28
   0   8 -44 22.3090 6.39577   9
   0  -8  44 13.1034 6.51367  23
   0   8 -44 15.6177 6.60100  22
   0  -8 -44 10.7644 6.26643  21
   0   8  44 14.2803 5.75220  17
   0   8  44 17.5222 5.91072  19
   0  -8  44 15.5917 5.62662  13
   0   8  45 85.2747 9.89205  33
   0   8 -45 71.5124 8.92433  29
   0   8 -45 70.5754 8.88352  28
   0   8 -45 75.0988 8.98586   9
   0   8 -45 68.7066 9.62547  22
   0  -8 -45 64.7536 8.92366  21
   0  -8  45 92.6101 9.90544  23
   0   8  45 67.7750 8.53880  17
   0   8  45 73.6704 8.80700  19
   0  -8  45 89.4513 9.25913  13
   0   8  46 63.5024 9.00652  33
   0   8 -46 57.7529 8.97571  29
   0   8 -46 71.9643 8.71319  28
   0   8 -46 71.8230 9.06867   9
   0  -8  46 54.8888 8.68069  23
   0  -8 -46 79.8326 9.18744  21
   0   8 -46 69.6766 9.43739  22
   0   8  46 73.4239 8.55583  19
   0   8  46 85.1037 8.91069  17
   0  -8  46 64.1289 8.40872  13
   0  -9   0-0.09381 0.98662  13
   0   9   0 0.20493 1.61068  14
   0  -9   0-0.49493 1.73669  27
   0   9   0-1.12926 2.07957  28
   0   9   0 0.20757 1.57533  11
   0   9   0 0.48361 1.60837  10
   0   9   0 0.64664 0.69305  22
   0   9   0 0.23553 1.54431   3
   0  -9   0-0.83745 1.90860   4
   0  -9   0-0.30917 1.36206   5
   0   9   1 960.402 64.2293  14
   0  -9   1 1049.89 63.8333  13
   0   9  -1 867.185 64.0886  14
   0  -9   1 1047.19 64.4118  27
   0   9  -1 1043.92 64.5412  28
   0   9   1 1229.45 64.6925  28
   0  -9  -1 991.948 64.3531  27
   0   9   1 909.902 64.1486  11
   0   9   1 1024.59 64.3867  10
   0   9  -1 899.259 64.1573  11
   0   9  -1 1003.40 64.3314  10
   0   9   1 1018.63 63.6098  22
   0   9  -1 912.925 63.7489  22
   0  -9   1 1021.97 64.0500   5
   0  -9  -1 957.166 64.0151   5
   0  -9  -1 1067.69 64.5427   4
   0   9  -1 1036.87 64.3297   3
   0  -9   1 987.274 64.4731   4
   0  -9   2 1279.15 84.4237   4
   0   9  -2 1372.64 84.3059   3
   0   9   2 1184.90 84.1770  14
   0   9  -2 1257.23 84.0806  14
   0  -9   2 1364.29 83.7979  13
   0  -9   2 1443.72 84.4324  27
   0  -9  -2 1349.75 84.3545  27
   0   9   2 1318.52 84.4454  28
   0   9  -2 1339.31 84.5061  28
   0   9  -2 1265.73 84.2367  10
   0   9  -2 1280.43 84.1972  11
   0   9   2 1432.77 84.2049  11
   0   9  -2 1380.87 83.8193  22
   0  -9   2 1116.30 84.2713  19
   0  -9  -2 1213.51 84.3619   4
   0   9   2 1285.71 83.8408   8
   0  -9  -2 1235.92 83.9896   5
   0  -9  -3 16.7580 2.62255   4
   0   9   3 15.9061 1.88932   8
   0  -9  -3 18.3651 2.10118   5
   0   9  -3 22.1760 2.46263   3
   0  -9   3 21.2547 2.76240   4
   0  -9   3 25.5226 2.71855  30
   0  -9  -3 23.6946 2.63861  27
   0  -9   3 22.9393 2.59277  27
   0   9  -3 15.5608 2.63958  28
   0   9   3 22.9546 2.80769  28
   0   9  -3 20.8541 2.43394  10
   0   9  -3 19.9921 2.41576  11
   0   9   3 15.7148 2.22196  11
   0   9  -3 18.4832 1.90374  22
   0  -9   3 19.5801 2.66343  19
   0   9  -3 19.1662 2.13413  14
   0   9   3 20.4817 2.53451  14
   0  -9   3 21.4828 1.83256  13
   0   9   4 50.4134 3.69867   8
   0  -9  -4 43.5357 4.26483   4
   0  -9   4 45.1123 4.31072   4
   0   9  -4 47.9313 4.02955   3
   0  -9   4 48.1099 4.15666  30
   0   9  -4 53.0794 4.56415  28
   0  -9   4 42.8162 4.15703  27
   0   9  -4 49.1864 4.05950  11
   0   9  -4 41.2964 3.97461  10
   0   9  -4 47.8980 3.71717  22
   0  -9   4 53.3647 4.41406  19
   0   9   4 47.9808 4.11711  14
   0  -9   4 48.6153 3.59406  13
   0   9  -4 52.7103 3.87132  14
   0  -9  -4 50.0719 4.15109  16
   0   9   5 303.465 20.3076   8
   0  -9  -5 302.489 20.7529   4
   0   9  -5 286.847 20.5152   3
   0  -9   5 317.367 20.8487   4
   0  -9   5 333.494 20.7143  30
   0   9   5 306.350 19.9511  29
   0   9  -5 262.962 20.7152  28
   0  -9   5 297.768 20.7049  27
   0   9  -5 323.016 20.6030  10
   0   9  -5 291.840 20.5801  11
   0  -9  -5 334.085 19.9225  20
   0  -9   5 310.964 20.8146  19
   0   9  -5 302.557 20.3318  14
   0  -9   5 294.983 20.1641  13
   0  -9  -5 293.710 20.5893  16
   0   9   5 307.601 20.6970  14
   0  -9  -6 12.5844 2.38191   4
   0   9   6 15.9598 1.89574   8
   0  -9   6 18.2465 2.43388  30
   0   9   6 14.2979 1.18539  29
   0  -9   6 14.0067 2.31547  27
   0   9  -6 12.9208 2.52438  28
   0  -9   6 14.1682 2.50664   4
   0   9  -6 14.4556 2.03436   3
   0   9  -6 14.6399 2.14167   9
   0   9  -6 16.5933 2.14011  10
   0   9  -6 14.9086 2.10746  11
   0  -9   6 11.8059 2.28464  19
   0   9  -6 15.6907 1.23214  17
   0   9  -6 13.2740 1.23044  17
   0   9  -6 16.2895 1.80841  14
   0  -9   6 13.2623 1.67750  13
   0  -9  -6 13.8941 2.08120  16
   0   9   7 147.714 10.3575   8
   0  -9  -7 148.187 10.7572   4
   0  -9   7 179.460 10.7819  30
   0  -9   7 144.497 10.7096  27
   0   9  -7 174.397 10.6374   3
   0   9  -7 137.705 10.5529  11
   0   9  -7 155.452 10.6445   9
   0   9  -7 140.713 10.4659  10
   0  -9   7 152.354 10.8373  19
   0  -9  -7 134.114 10.5350  16
   0  -9   7 143.838 10.1858  13
   0   9  -7 146.842 10.2257  14
   0  -9  -8 36.3068 3.70183   4
   0   9   8 42.0803 3.34094   8
   0  -9   8 34.1250 3.53661  30
   0  -9   8 49.4077 3.90140  27
   0   9  -8 51.3285 4.16584  28
   0   9  -8 36.7028 3.30224   1
   0   9  -8 40.1555 3.37424   3
   0   9  -8 30.8915 3.37035   9
   0   9   8 29.9956 3.62433  10
   0   9  -8 28.9949 3.50454  11
   0   9  -8 40.9927 3.38031  10
   0  -9   8 40.6172 3.82155  19
   0  -9  -8 31.5417 3.40122  16
   0  -9   8 32.0793 3.00034  13
   0   9  -8 35.9140 3.01299  14
   0  -9  -9 38.3725 3.83002   4
   0   9   9 34.6025 3.29984   8
   0   9   9 40.1729 2.99357   7
   0  -9   9 49.8985 3.80317  30
   0   9  -9 47.5980 4.20269  28
   0  -9   9 27.4401 3.49578  27
   0   9  -9 36.3510 3.19802  25
   0   9  -9 31.4269 3.23107   1
   0   9   9 38.7109 3.40656   1
   0   9  -9 35.9923 3.35523   3
   0   9   9 37.6339 3.85864  10
   0   9  -9 32.4436 3.50418   9
   0   9  -9 36.7435 3.30954  10
   0   9  -9 50.7416 3.89435  11
   0  -9   9 35.5483 3.77544  19
   0  -9  -9 36.8843 3.48493  16
   0   9  -9 32.4718 2.98498  14
   0  -9   9 36.6294 3.15316  13
   0   9  10 154.021 10.5696   8
   0   9  10 155.705 10.2030   7
   0  -9 -10 166.184 10.9290   4
   0  -9  10 132.608 10.5767  30
   0  -9  10 133.517 10.7809  27
   0   9 -10 180.195 10.3876  25
   0   9 -10 159.421 10.5375   1
   0   9  10 149.018 10.4929   1
   0   9 -10 152.345 10.5180   3
   0   9 -10 140.831 10.4629  10
   0   9  10 140.473 10.8589  10
   0   9 -10 132.551 10.6461   9
   0  -9  10 144.212 10.9255  19
   0  -9 -10 140.602 10.6270  16
   0   9 -10 144.542 10.1579  14
   0  -9  10 149.892 10.3574  13
   0  -9 -11 248.901 16.8508   4
   0   9  11 249.955 16.6115   8
   0   9  11 243.853 16.2119   7
   0   9 -11 243.238 16.4592   1
   0   9  11 257.694 16.5120   1
   0   9 -11 239.129 16.4841   3
   0   9  11 218.078 16.7502  32
   0  -9  11 276.396 16.7758  30
   0   9 -11 207.852 16.8305  28
   0  -9  11 240.035 16.8674  27
   0   9 -11 257.840 16.2735  25
   0   9  11 264.347 17.0235  10
   0   9 -11 258.700 16.8032   9
   0  -9 -11 252.869 16.7549  16
   0  -9  11 239.540 16.9735  19
   0   9 -11 232.478 16.1281  14
   0  -9  11 243.027 16.3908  13
   0   9  12 263.463 18.2039   7
   0   9  12 278.494 18.6305   8
   0   9 -12 293.265 18.4651   1
   0  -9  12 260.144 18.5101   3
   0   9  12 254.641 18.3846   1
   0   9  12 257.305 18.7862  32
   0  -9  12 355.234 18.8771  30
   0   9 -12 292.489 18.1879  25
   0   9 -12 254.023 18.8910  28
   0   9 -12 285.614 18.7867   9
   0   9  12 257.157 18.8735  10
   0  -9 -12 271.783 17.7739  22
   0  -9  12 270.476 18.9953  19
   0  -9 -12 262.397 18.6353  16
   0  -9  12 292.016 18.4417  13
   0   9  12 288.822 18.9934  14
   0   9  13 64.1630 5.17952   7
   0   9  13 66.6923 5.67310   8
   0   9 -13 84.3039 5.50203   1
   0   9  13 70.8318 5.46087   1
   0  -9  13 71.6367 5.53706   3
   0  -9  13 84.4802 5.83532  30
   0   9  13 73.6596 5.99870  32
   0   9 -13 62.4033 6.21017  28
   0   9 -13 64.1382 4.99624  25
   0   9 -13 67.2153 5.79409   9
   0   9  13 67.9229 6.01450  10
   0  -9 -13 64.6013 4.72455  22
   0  -9 -13 77.4895 5.79382  16
   0  -9  13 69.1285 6.07450  19
   0  -9  13 81.4511 5.52711  13
   0   9  13 64.7463 6.01353  14
   0   9  14 609.367 42.0874   7
   0  -9  14 649.715 42.1463   8
   0   9  14 603.873 42.4578   8
   0   9  14 632.863 42.1825   1
   0  -9  14 635.016 42.7545   4
   0   9 -14 625.661 42.1649   1
   0  -9  14 624.479 42.3417   3
   0   9  14 703.692 42.8021  32
   0   9 -14 623.201 42.8207  28
   0   9 -14 695.235 41.8871  25
   0   9 -14 674.607 42.6914   9
   0   9  14 679.177 42.8812  10
   0   9 -14 723.533 42.6546  11
   0  -9 -14 627.425 41.7261  22
   0  -9 -14 695.259 42.6115  16
   0  -9  14 635.579 42.8943  19
   0   9  14 670.370 42.8740  14
   0  -9  14 629.178 42.2768  13
   0   9  15 8.75680 2.12958   7
   0   9  15 11.3830 2.65112   8
   0  -9  15 7.99278 1.95181   8
   0   9 -15 8.94081 1.98367   1
   0   9  15 9.74970 2.07841   1
   0  -9  15 9.79529 2.16598   3
   0  -9  15 8.84793 2.73228   4
   0   9  15 8.52482 2.60461  32
   0   9 -15 8.80558 1.50761  25
   0   9 -15 11.1485 2.96705  28
   0   9  15 6.13136 2.74681  10
   0   9 -15 10.8848 2.52857  11
   0   9 -15 7.50725 2.36420   9
   0  -9 -15 11.3066 1.53662  22
   0  -9 -15 8.08344 2.54384  16
   0  -9  15 17.1216 3.20260  19
   0  -9  15 9.71410 2.25395  13
   0   9  15 11.1192 2.79189  14
   0  -9  15 8.78104 1.14533  15
   0  -9  16 2.79567 1.88859   8
   0   9  16 2.07362 2.53793   8
   0   9  16 3.82635 2.02264   7
   0  -9  16 3.17811 2.56849   4
   0   9  16 1.29205 1.78987   1
   0  -9  16 2.15247 1.87485   3
   0   9 -16-0.20585 1.78706   1
   0   9  16 3.43796 2.60201  32
   0   9 -16 0.92031 1.16945  25
   0   9 -16 2.62891 2.45961  11
   0   9 -16 3.38221 2.35605   9
   0  -9 -16 0.41335 2.81528  12
   0   9  16-0.42398 2.61490  10
   0  -9 -16-0.12302 1.39619  22
   0  -9  16 0.91702 2.73286  19
   0  -9 -16 5.39010 2.52139  16
   0  -9  16 2.53109 2.08197  13
   0   9  16 0.42880 2.67342  14
   0   9  17 526.934 35.2773   7
   0   9  17 527.483 35.7092   8
   0  -9  17 524.560 35.2803   8
   0   9 -17 570.841 35.1780   1
   0  -9  17 552.354 35.9313   4
   0  -9  17 570.142 35.4385   3
   0   9  17 542.560 35.1856   1
   0   9  17 570.469 35.8865  32
   0   9 -17 529.623 34.6746  25
   0   9  17 538.054 35.9757  10
   0   9 -17 501.357 35.5499  11
   0   9 -17 578.018 35.8943   9
   0  -9 -17 535.286 34.9126  22
   0  -9  17 573.220 35.9820  23
   0  -9 -17 466.023 35.5113  16
   0  -9  17 556.621 36.1574  19
   0  -9 -17 572.128 36.0282  12
   0  -9  17 532.014 35.4754  13
   0   9  17 515.678 35.9578  14
   0  -9  18 674.591 42.1461   8
   0   9  18 640.305 42.0847   7
   0   9  18 652.934 42.5611   8
   0  -9  18 755.101 42.0484   2
   0  -9  18 651.326 42.6878   4
   0  -9  18 634.233 42.1387   3
   0   9  18 627.887 41.8993   1
   0   9 -18 607.354 41.8338   1
   0   9  18 646.522 42.6140  32
   0   9 -18 612.638 42.5432   9
   0   9  18 643.646 42.7687  10
   0   9 -18 578.600 42.2791  11
   0  -9  18 680.939 42.7788  23
   0  -9 -18 652.602 41.7281  22
   0  -9 -18 628.856 42.4433  16
   0  -9  18 626.829 42.8685  19
   0  -9 -18 613.460 42.6516  12
   0   9  18 642.956 42.8178  14
   0   9  19 31.3533 3.50872   7
   0  -9  19 33.0335 3.44138   8
   0   9 -19 34.0593 4.16057   6
   0  -9 -19 26.5787 3.06954   6
   0   9  19 33.7707 4.03417   8
   0  -9  19 33.1989 4.33249   4
   0  -9 -19 33.9062 3.41068   2
   0   9 -19 29.9150 3.04293   1
   0   9  19 29.1897 3.15345   1
   0  -9  19 33.7278 3.44034   3
   0  -9  19 33.7337 3.28146   2
   0  -9 -19 31.6855 2.71066  29
   0   9  19 36.1081 4.20025  32
   0   9 -19 47.6592 4.62157  29
   0   9  19 25.9930 4.11274  10
   0   9 -19 42.7710 3.97428  11
   0   9 -19 30.9435 4.12130   9
   0  -9 -19 29.6951 2.98092  22
   0  -9  19 25.7321 3.99379  23
   0  -9  19 28.7577 4.18754  19
   0  -9 -19 23.8463 3.64417  16
   0  -9 -19 22.7097 4.01863  12
   0   9  19 27.9604 4.11758  14
   0   9  20 70.3439 6.17808   7
   0   9  20 82.9861 6.79910   8
   0  -9 -20 77.2813 5.77656   6
   0   9 -20 64.4154 6.47947   6
   0  -9  20 79.2459 6.24584   8
   0  -9  20 88.3447 5.92386   2
   0  -9  20 83.4161 6.16603   3
   0  -9  20 73.9755 6.84670   4
   0   9  20 76.8636 5.82681   1
   0   9 -20 69.2988 5.72398   1
   0  -9 -20 86.3357 6.00686   2
   0  -9 -20 78.1309 5.51909  29
   0   9  20 86.6057 6.90235  32
   0   9 -20 90.9405 7.00886  29
   0  -9 -20 72.6003 5.01310  11
   0   9 -20 66.1801 6.29112  11
   0   9  20 72.3742 6.90998  10
   0   9 -20 84.7918 6.87108   9
   0  -9  20 73.5538 6.71791  23
   0  -9 -20 71.0212 5.72124  22
   0  -9 -20 92.8562 6.86756  16
   0  -9  20 75.9404 7.13979  19
   0   9  20 78.0427 7.05750  14
   0  -9 -20 82.8883 7.09573  12
   0   9  21 7.32707 3.05050   8
   0  -9  21 12.0475 2.68970   8
   0   9  21 9.42228 2.68747   7
   0   9 -21 7.43588 3.00286   6
   0  -9 -21 13.9644 2.21042   6
   0   9  21 10.6001 2.18555   1
   0  -9  21 12.7824 2.26521   2
   0   9 -21 9.80357 2.06879   1
   0  -9  21 14.6720 2.49621   3
   0  -9 -21 13.3191 2.38631   2
   0  -9  21 12.0820 3.17903   4
   0   9  21 12.9539 3.42228  32
   0  -9 -21 8.92607 1.77324  29
   0   9 -21 13.9736 3.21441  24
   0   9 -21 14.0075 3.53314  29
   0   9 -21 14.6538 3.25960   9
   0   9 -21 8.13733 2.76284  11
   0   9  21 14.1760 3.55556  10
   0  -9  21 15.1123 3.57114  23
   0  -9 -21 10.6197 2.13173  22
   0  -9  21 7.41715 3.47871  19
   0  -9 -21 15.9637 3.19407  16
   0  -9 -21 17.0084 3.67480  12
   0   9  21 14.5388 3.74917  14
   0   9 -22 86.6016 7.88352   6
   0  -9 -22 101.532 6.99222   6
   0   9  22 97.7588 8.06525   8
   0  -9  22 100.187 7.56071   8
   0  -9 -22 98.1041 7.01212   2
   0   9  22 94.0979 6.90423   1
   0  -9  22 93.9771 8.10929   4
   0   9 -22 90.9266 6.82993   1
   0  -9  22 106.859 6.96023   2
   0  -9  22 78.9981 7.18678   3
   0   9  22 93.8717 8.01026  32
   0  -9 -22 92.2709 6.72215  29
   0   9 -22 103.978 8.24118  29
   0   9 -22 85.4612 7.66172  24
   0   9 -22 95.8965 7.72875  11
   0   9 -22 72.8042 7.80587   9
   0   9  22 95.7255 8.22523  10
   0  -9 -22 101.760 7.13161  22
   0  -9  22 87.0895 8.07887  23
   0  -9 -22 104.755 8.09550  16
   0  -9  22 95.8594 8.56067  19
   0  -9 -22 98.8265 8.27931  12
   0   9  22 94.1284 8.39055  14
   0   9 -23 94.3401 7.29844   6
   0  -9 -23 70.8684 5.87204   6
   0   9  23 81.4223 7.21018   8
   0  -9  23 78.9868 6.61761   8
   0  -9  23 77.1562 6.27331   3
   0   9 -23 82.4996 5.80596   1
   0   9  23 76.0300 5.87302   1
   0  -9  23 78.0752 7.23807   4
   0  -9 -23 79.3740 6.03207   2
   0  -9  23 78.1173 5.85523   2
   0   9  23 81.1539 7.54420  33
   0   9  23 82.4255 7.12197  32
   0  -9 -23 80.8095 5.82378  29
   0   9 -23 71.6002 7.24238  29
   0   9 -23 72.7085 6.70163  24
   0   9 -23 73.5938 7.10766   9
   0   9  23 72.3660 7.32121  10
   0   9 -23 74.6406 6.66304  11
   0  -9 -23 78.4077 6.18548  22
   0  -9  23 86.3334 7.24680  23
   0  -9  23 85.0437 7.71047  19
   0  -9 -23 73.6416 6.95428  16
   0   9  23 78.5969 7.38722  14
   0  -9 -23 70.2642 7.07897  12
   0  -9  24 320.203 23.1823   8
   0  -9 -24 337.229 23.7516   9
   0   9 -24 370.371 23.7168   6
   0  -9 -24 344.622 22.5541   6
   0   9  24 325.829 23.7086   8
   0   9  24 336.548 22.4683   1
   0  -9  24 346.129 23.7932   4
   0  -9  24 342.420 22.4583   2
   0   9 -24 345.340 22.4099   1
   0  -9  24 359.917 22.9970   3
   0  -9 -24 341.654 22.5620   2
   0  -9 -24 340.283 22.5083  29
   0   9  24 338.189 24.1996  33
   0   9  24 355.687 23.7328  32
   0   9 -24 323.440 23.7067  29
   0   9 -24 325.101 23.2657  24
   0   9 -24 388.383 24.0417   9
   0   9  24 349.036 23.9352  10
   0   9 -24 333.692 23.2542  11
   0  -9  24 342.977 23.8632  23
   0  -9 -24 329.942 22.7798  22
   0  -9 -24 334.195 23.6010  16
   0  -9  24 314.280 24.0051  19
   0  -9 -24 363.289 24.0133  12
   0   9  24 333.754 23.8895  14
   0  -9 -25 47.9141 5.44173   9
   0   9  25 52.7806 5.58915   8
   0  -9 -25 37.5513 3.71645   6
   0   9 -25 38.8626 5.10956   6
   0  -9  25 44.6917 4.69440   8
   0  -9  25 36.9312 4.05768   3
   0   9  25 40.6081 3.57549   1
   0   9 -25 45.1762 3.48437   1
   0  -9 -25 45.8243 3.74557   2
   0  -9  25 39.2910 5.23523   4
   0  -9 -25 32.1134 3.66104  29
   0   9  25 41.6984 5.18922  32
   0  -9 -25 53.7285 4.37238  34
   0   9  25 34.3840 5.45744  33
   0   9 -25 48.0588 4.89071  24
   0   9 -25 42.1495 5.74424  28
   0   9 -25 58.0480 5.76044  29
   0   9  25 54.0873 5.83972  10
   0   9 -25 43.0705 4.74878  11
   0   9 -25 45.4913 5.29921   9
   0  -9 -25 33.1587 4.12814  22
   0  -9  25 35.1134 5.33268  23
   0  -9 -25 33.1917 4.80623  16
   0  -9  25 39.5393 5.32795  19
   0   9  25 35.7722 5.22908  14
   0  -9 -25 41.9371 5.35561  12
   0  -9 -26 93.3350 8.48320   9
   0   9  26 106.848 8.52441   8
   0  -9 -26 85.8694 6.73596   6
   0   9 -26 93.9716 8.09954   6
   0  -9  26 96.5072 7.71088   8
   0  -9 -26 90.5627 6.61040   2
   0   9 -26 94.1361 6.43337   1
   0  -9  26 82.4291 8.10565   4
   0  -9  26 83.7102 7.11175   3
   0  -9 -26 102.496 7.25080  34
   0   9  26 91.6681 8.61527  33
   0  -9 -26 79.0608 6.68914  29
   0   9 -26 81.0122 7.54793  24
   0   9 -26 87.1404 8.61564  28
   0   9 -26 115.025 8.89001  29
   0   9 -26 110.894 7.85174  11
   0   9  26 92.5174 8.47560  10
   0   9 -26 89.0277 8.23120   9
   0  -9  26 92.8110 8.27801  23
   0  -9 -26 94.1846 7.25469  22
   0  -9 -26 92.8211 8.12632  16
   0  -9  26 91.2587 8.53529  19
   0   9  26 93.5287 8.77182  14
   0  -9 -26 80.8186 8.17040  12
   0  -9 -26 88.1137 7.94099  15
   0   9  27 33.3313 5.32901   8
   0  -9 -27 37.0915 5.69213   9
   0  -9  27 36.7290 4.70652   8
   0   9 -27 45.0706 5.28620   6
   0  -9 -27 39.5937 3.67449   6
   0  -9  27 41.7297 4.23826   3
   0  -9  27 45.3639 5.53130   4
   0  -9 -27 37.4090 3.37657   2
   0  -9 -27 33.2436 3.66500  29
   0  -9 -27 31.9162 3.96804  34
   0   9  27 42.8177 6.00007  33
   0   9 -27 37.0571 5.71343  28
   0   9 -27 46.0491 5.75566  29
   0   9 -27 38.9380 4.76786  24
   0   9 -27 53.6864 4.99012  11
   0   9 -27 43.2910 5.51147   9
   0  -9  27 40.8160 5.57748  23
   0  -9 -27 37.5328 4.30937  22
   0  -9 -27 48.7709 5.45002  16
   0  -9  27 47.7651 5.94975  19
   0  -9 -27 41.7357 5.64923  12
   0  -9 -27 39.3028 5.08777  15
   0   9  27 36.7674 5.72936  14
   0  -9 -28 37.3585 5.35748   9
   0   9 -28 28.6529 4.80693   6
   0   9  28 32.1957 5.37795   8
   0  -9  28 30.9476 4.56324   8
   0  -9 -28 32.9959 3.31612   6
   0  -9  28 45.4883 4.07884   3
   0  -9  28 28.3683 4.87712   4
   0   9  28 44.3661 5.93481  33
   0  -9 -28 34.9773 3.85491  34
   0  -9 -28 25.4484 3.41059  29
   0   9 -28 24.5690 5.23818  28
   0   9  28 27.7224 3.53500  26
   0   9 -28 34.4825 5.55724  29
   0   9 -28 32.5315 4.34366  24
   0   9 -28 31.7106 5.11167   9
   0   9 -28 31.9121 4.33430  11
   0  -9  28 32.7998 5.03928  23
   0   9 -28 24.5365 5.33942  22
   0  -9 -28 26.7698 4.02186  22
   0  -9  28 40.5402 5.88651  19
   0  -9 -28 40.5975 5.13601  16
   0  -9 -28 30.2548 4.80510  15
   0   9  28 41.1405 5.72561  14
   0  -9 -28 42.4939 5.56325  12
   0   9  29 50.5587 6.12080   8
   0  -9 -29 47.2112 4.05667   6
   0  -9 -29 42.0315 6.03467   9
   0  -9  29 53.4614 5.57533   8
   0  -9  29 36.9929 4.43359   3
   0  -9  29 41.8215 5.74420   4
   0  -9 -29 39.4326 4.23755  29
   0   9  29 65.3653 7.15579  33
   0  -9 -29 50.0464 4.54084  34
   0   9  29 45.6192 4.32877  26
   0   9 -29 57.0122 5.23439  24
   0   9 -29 37.9693 6.29700  28
   0   9 -29 37.7788 6.14667  29
   0   9 -29 49.7107 5.19548  11
   0   9 -29 37.5397 5.69119   9
   0  -9  29 49.5824 6.44479  23
   0  -9 -29 44.9392 4.85989  22
   0   9 -29 40.0920 6.34093  22
   0  -9 -29 36.3038 5.60013  16
   0  -9  29 46.8777 6.85305  19
   0   9  29 55.0180 6.64777  14
   0  -9 -29 42.1364 5.56374  15
   0  -9 -29 65.1033 6.81452  12
   0   9  30 79.0935 8.26363   8
   0  -9  30 72.0469 7.16927   8
   0  -9 -30 87.8228 8.16181   9
   0  -9  30 63.1315 6.30106   3
   0  -9  30 77.2136 7.82931   4
   0  -9 -30 74.3644 6.17252  29
   0   9  30 94.1174 8.91141  33
   0  -9 -30 79.5311 6.22861  34
   0   9 -30 109.420 8.66244  29
   0   9 -30 78.8351 8.32110  28
   0   9 -30 76.1823 6.81776  24
   0   9  30 77.2639 6.17521  26
   0   9 -30 77.8364 7.99586   9
   0   9 -30 60.1288 6.65879  11
   0  -9 -30 75.5906 6.75890  22
   0  -9  30 91.7210 8.36585  23
   0  -9  30 72.7395 8.32489  19
   0  -9 -30 78.1144 7.60805  16
   0  -9 -30 82.1917 8.15694  12
   0   9  30 83.7989 8.32690  14
   0  -9 -30 74.6613 7.42770  15
   0  -9 -31 9.45405 4.97702   9
   0   9  31 2.11995 4.16251   8
   0  -9  31 3.18521 3.56810   8
   0  -9  31 3.03420 4.43864   4
   0   9  31 1.66040 4.73982  33
   0   9 -31 0.67633 4.84875  29
   0   9 -31 2.31405 3.10654  24
   0   9 -31 5.19845 4.70380  28
   0   9 -31 5.65245 4.16197   9
   0   9 -31 0.84304 3.45938  11
   0  -9 -31 5.34905 3.22269  22
   0  -9  31 2.78343 4.36180  23
   0  -9 -31 4.30639 4.28388  16
   0  -9  31 4.17439 4.94622  19
   0  -9 -31-3.54451 3.87426  15
   0   9  31-0.70355 4.66047  14
   0  -9  32 397.866 26.0498   8
   0  -9 -32 377.432 26.5102   9
   0   9  32 362.128 26.5766   8
   0  -9  32 375.723 26.2952   4
   0   9 -32 389.641 26.5515  29
   0   9  32 321.561 26.6278  33
   0   9 -32 366.465 26.6895  28
   0   9 -32 378.536 25.4439  11
   0   9 -32 345.814 26.4532   9
   0  -9  32 390.363 26.7212  23
   0  -9 -32 371.734 26.6284  21
   0  -9 -32 366.300 26.2123  16
   0  -9  32 369.461 26.9484  19
   0   9  32 381.972 26.2534  19
   0  -9 -32 384.110 25.8219  15
   0   9  32 361.072 26.4907  14
   0   9  33 78.5059 8.47341   8
   0  -9  33 65.4156 7.43817   8
   0  -9 -33 77.4017 8.41031   9
   0  -9  33 83.5388 8.12307   4
   0   9  33 74.8207 8.86841  33
   0   9 -33 102.483 8.94119  29
   0   9 -33 67.7971 8.35890  28
   0   9 -33 81.2257 8.57744   9
   0   9 -33 69.6709 6.96785  11
   0  -9  33 87.9809 8.61317  23
   0  -9 -33 79.2094 8.78633  21
   0   9  33 69.6695 7.92126  19
   0  -9 -33 77.1135 8.05069  16
   0  -9  33 80.6698 8.96716  19
   0  -9 -33 75.7981 7.52455  15
   0   9  33 73.8315 8.11942  14
   0   9  34 2.33574 4.95398   8
   0  -9  34 1.75846 3.93538   8
   0  -9 -34-0.74442 4.90454   9
   0  -9  34 3.81850 4.37065   4
   0   9  34-1.80705 5.12214  33
   0   9 -34 0.79575 5.11518  28
   0   9 -34-4.64161 4.79376   9
   0  -9 -34 6.93243 5.09921  21
   0  -9  34-4.57343 4.69760  23
   0   9  34 5.34115 4.48252  19
   0  -9  34-0.91100 5.23114  19
   0  -9 -34-0.67271 4.55815  16
   0   9  34-5.94953 4.82857  14
   0  -9 -34-1.02698 4.10341  15
   0  -9  35 5.42380 4.21184   8
   0  -9 -35-3.84817 5.40161   9
   0   9  35 3.19354 4.58497   8
   0  -9  35 6.43615 4.57435   4
   0   9  35-2.77844 5.61328  33
   0   9 -35-4.86626 5.26628  28
   0   9 -35 7.14035 5.17699   9
   0  -9  35-0.78508 5.14793  23
   0  -9 -35 5.49917 5.78714  21
   0   9  35-2.73343 4.54582  19
   0  -9 -35 4.13586 4.73436  16
   0  -9  35 1.86785 5.53028  19
   0   9  35-2.26052 4.96486  14
   0  -9 -35-1.02555 4.33251  15
   0  -9  36-3.70821 4.13025   8
   0  -9 -36 2.38339 5.59908   9
   0   9  36 4.91336 5.07447   8
   0  -9  36 2.59951 5.02075   4
   0   9  36 5.67822 5.33012  33
   0   9 -36-3.29716 5.61062  28
   0   9 -36 0.81200 4.77932   9
   0  -9  36 8.02070 5.38509  23
   0  -9 -36-3.98692 5.96332  21
   0  -9  36 4.77441 5.94921  19
   0   9  36-2.09119 4.95376  19
   0  -9 -36-0.70463 4.94506  16
   0  -9 -36 0.50776 4.01769  15
   0   9  36-4.57461 5.61620  14
   0   9  37 3.36953 5.36068   8
   0  -9  37 1.26232 4.13925   8
   0  -9 -37-7.30985 6.05206   9
   0  -9  37-0.65225 4.98666   4
   0   9  37 0.96543 5.54438  33
   0   9 -37-1.67026 5.36903  28
   0   9 -37-0.83413 4.99823   9
   0  -9  37-0.82207 5.01115  23
   0  -9 -37-6.46272 6.01953  21
   0  -9  37-6.84349 6.41069  19
   0   9  37-0.71063 4.83775  19
   0  -9 -37 0.50224 4.26866  15
   0   9  37-2.30659 5.32748  14
   0  -9  38 7.70746 4.28829   8
   0   9  38 13.7432 5.49369   8
   0  -9 -38 6.67518 5.62971   9
   0  -9  38 9.79211 4.84079   4
   0   9  38 5.88855 5.76850  33
   0   9 -38 8.43693 5.92205  28
   0   9 -38 12.7283 5.40009   9
   0  -9 -38 11.4152 6.10050  21
   0  -9  38 11.7008 5.50813  23
   0   9  38 6.51325 4.84576  19
   0  -9  38 0.99457 6.08724  19
   0  -9  38 9.85877 4.70682  13
   0  -9  39-0.65214 4.55747   8
   0   9  39-3.50668 5.16011   8
   0  -9 -39-6.77890 5.68934   9
   0  -9  39-1.30055 4.77177   4
   0   9  39 1.98991 5.74948  33
   0   9 -39 1.69913 5.78281  28
   0   9 -39 1.71942 5.21046   9
   0  -9 -39 0.81920 5.89362  21
   0  -9  39-4.25090 5.52018  23
   0   9  39-2.92565 4.77254  19
   0  -9  39-1.00860 5.82833  19
   0  -9  39 6.15998 5.07330  13
   0   9  40 57.7259 8.20453   8
   0  -9  40 51.3101 6.99342   8
   0  -9 -40 65.8243 8.34772   9
   0  -9  40 66.5622 7.34442   4
   0   9  40 70.3585 8.75083  33
   0   9 -40 46.8710 7.86298  28
   0   9 -40 61.6789 8.27341   9
   0  -9 -40 35.2766 7.65204  21
   0  -9  40 52.5988 7.87711  23
   0   9  40 53.2330 7.48278  19
   0  -9  40 71.3605 8.73056  19
   0  -9  40 62.4230 7.60253  13
   0  -9 -41-3.49282 6.15406   9
   0   9  41-6.29779 5.35888   8
   0  -9  41 7.64913 5.07724   4
   0   9  41 6.06734 6.05855  33
   0   9 -41-5.05352 6.68655  29
   0   9 -41 7.65994 5.97305  28
   0   9 -41-2.62077 5.50103   9
   0  -9  41-1.73586 5.69084  23
   0  -9 -41-4.09143 5.93422  21
   0  -9  41-3.07804 6.25346  19
   0   9  41 2.23557 5.33941  19
   0  -9  41-2.35916 5.37676  13
   0   9  42-4.52033 5.44810   8
   0  -9 -42 0.88508 5.80343   9
   0  -9  42-1.88068 4.63577   4
   0   9 -42-1.70347 5.79761  29
   0   9  42 3.04959 6.12578  33
   0   9 -42-4.23349 5.81502  28
   0   9 -42-1.76285 5.28107   9
   0  -9 -42 3.25232 5.91995  21
   0  -9  42-0.87321 5.78091  23
   0   9  42-3.16924 5.46555  17
   0   9  42 5.20931 5.76961  19
   0  -9  42-2.06173 6.69331  19
   0  -9  42-0.78866 5.34411  13
   0  -9 -43 15.9449 6.20015   9
   0   9  43 7.24685 5.65327   8
   0   9 -43 16.9567 6.32875  29
   0   9  43 20.2859 7.11968  33
   0   9 -43 7.54750 5.94813  28
   0   9 -43 9.66320 5.96312   9
   0  -9  43 18.3008 6.42967  23
   0  -9 -43 7.22525 5.92884  21
   0   9 -43 1.95610 6.41675  22
   0   9  43 13.3256 5.54180  17
   0   9  43 8.91718 5.61822  19
   0  -9  43 4.72305 5.79262  13
   0   9  44 3.62387 5.89956   8
   0  -9 -44 9.79259 6.49722   9
   0   9  44 12.0982 6.65771  33
   0   9 -44 6.79477 6.00289  29
   0   9 -44 4.12780 5.95637  28
   0   9 -44 14.8108 5.78526   9
   0  -9  44 6.08252 6.06307  23
   0  -9 -44 7.88592 6.21445  21
   0   9 -44 6.80533 6.32834  22
   0   9  44 2.31811 5.57728  17
   0   9  44 13.2203 5.67236  19
   0  -9  44 1.56975 5.59607  13
   0   9  45 13.4796 6.09188   8
   0   9 -45 31.8182 7.18823  29
   0   9  45 22.9170 7.09621  33
   0   9 -45 16.1663 6.13095  28
   0  -9 -45 22.0490 6.50215   9
   0   9 -45 12.9886 6.26307   9
   0   9 -45 8.65397 6.26501  22
   0  -9 -45 6.17155 6.34761  21
   0  -9  45 15.5274 6.28958  23
   0   9  45 21.1672 6.26185  17
   0   9  45 13.0624 5.94433  19
   0  -9  45 14.7262 5.88590  13
   0  10   0 65.9526 5.06419  14
   0 -10   0 66.0895 4.48141  13
   0 -10   0 63.1508 5.24228  27
   0  10   0 59.0785 5.36498  28
   0  10   0 68.2636 5.24700  10
   0 -10   0 64.0442 5.40098  12
   0  10   0 69.4597 5.09410  11
   0  10   0 59.6912 4.29183  22
   0  10   0 62.8966 5.17912   3
   0 -10   0 70.2816 5.43683   4
   0 -10   0 58.1722 4.74592   5
   0  10   1 10.4660 1.93339  14
   0  10  -1 8.21762 1.82413  14
   0 -10   1 6.58418 1.13868  13
   0 -10   1 4.19416 1.93244  27
   0  10   1 5.10428 2.21189  28
   0  10  -1 8.44017 2.35444  28
   0 -10  -1 6.42568 2.08503  27
   0  10  -1 9.40214 2.01566  10
   0  10  -1 5.34692 1.83916  11
   0  10   1 6.88604 1.91674  11
   0  10   1 9.32952 2.10891  10
   0  10  -1 5.35970 1.09733  22
   0 -10   1 4.29129 1.48132   5
   0 -10  -1 5.99783 1.56365   5
   0 -10   1 6.40927 2.21189   4
   0  10  -1 7.74131 1.85178   3
   0  10   1 6.34916 1.89608   3
   0 -10  -1 8.56159 2.34677   4
   0  10  -2 745.797 47.8810   3
   0 -10   2 707.005 48.0357   4
   0  10   2 743.132 47.8671  14
   0  10  -2 667.336 47.6516  14
   0 -10   2 687.459 47.2843  13
   0  10  -2 748.751 48.1332  28
   0 -10  -2 725.756 47.9408  27
   0 -10   2 851.589 48.1014  27
   0  10   2 663.248 47.9876  28
   0  10  -2 720.304 47.8853  10
   0  10  -2 744.065 47.8605  11
   0  10   2 747.399 48.0008  10
   0  10   2 803.874 47.8136  11
   0  10  -2 850.157 47.3759  22
   0 -10   2 690.138 47.9613  19
   0 -10  -2 806.457 47.6269   5
   0 -10   2 691.766 47.5449   5
   0  10   2 678.279 47.3577   8
   0 -10  -2 726.667 48.0742   4
   0 -10   3 322.329 21.9963   4
   0  10  -3 329.776 21.7527   3
   0  10  -3 311.106 21.5457  14
   0 -10   3 303.163 21.1753  13
   0  10   3 356.124 21.8739  14
   0  10  -3 345.266 22.1092  28
   0 -10   3 405.865 22.0965  27
   0 -10  -3 320.135 21.8509  27
   0  10   3 328.325 22.0171  28
   0  10  -3 318.766 21.7368  10
   0  10  -3 425.764 22.0117  11
   0  10  -3 283.913 21.2282  22
   0 -10   3 328.694 21.9466  19
   0  10   3 322.468 21.3082   8
   0 -10  -3 316.330 21.9691   4
   0 -10  -3 341.977 21.5094   5
   0 -10  -4 174.466 13.6003   4
   0  10   4 187.314 13.0411   8
   0  10  -4 193.635 13.4424   3
   0 -10   4 191.412 13.6965   4
   0 -10   4 227.224 13.6754  30
   0 -10   4 190.792 13.5741  27
   0  10  -4 217.279 13.8798  28
   0  10  -4 202.853 13.5263  11
   0  10  -4 194.669 13.4522  10
   0  10  -4 205.302 13.0729  22
   0 -10   4 197.221 13.6742  19
   0  10   4 212.732 13.6177  14
   0  10  -4 182.760 13.2036  14
   0 -10  -4 171.624 13.3919  16
   0 -10   4 198.868 12.9213  13
   0  10   5 42.4016 3.38508   8
   0 -10  -5 43.9148 4.13076   4
   0  10  -5 37.3653 3.71965   3
   0 -10   5 48.2490 4.20898   4
   0 -10   5 49.4010 4.01960  30
   0  10   5 42.7214 2.94861  29
   0  10  -5 35.6646 4.14047  28
   0 -10   5 45.5564 4.02814  27
   0  10  -5 46.4255 3.97288  11
   0  10  -5 40.1928 3.71574  10
   0  10  -5 41.9266 3.44747  22
   0 -10  -5 45.3783 2.89384  20
   0 -10  -5 39.5581 2.83948  20
   0 -10   5 43.5852 4.15867  19
   0  10  -5 38.3269 3.01504  17
   0 -10   5 34.0245 3.16960  13
   0  10  -5 36.7712 3.48611  14
   0  10   5 43.4491 3.93738  14
   0 -10  -5 43.6386 3.83116  16
   0  10   6 213.496 13.3473   8
   0 -10  -6 212.682 13.9134   4
   0  10  -6 192.022 13.5484   3
   0 -10   6 221.276 14.0313   4
   0 -10   6 187.711 13.6327  30
   0  10   6 191.779 12.7915  29
   0 -10   6 184.442 13.7354  27
   0  10  -6 174.853 13.8658  28
   0  10  -6 191.643 13.5640  10
   0  10  -6 189.250 13.6430  11
   0  10  -6 188.437 13.3056  22
   0 -10   6 209.402 13.9778  19
   0  10  -6 211.951 12.8796  17
   0  10  -6 196.209 12.8508  17
   0  10  -6 181.171 13.2671  14
   0  10   6 227.489 13.9288  14
   0 -10   6 195.732 13.1385  13
   0 -10  -6 216.814 13.7321  16
   0  10   7 15.1307 1.97515   8
   0 -10  -7 20.5404 2.88790   4
   0 -10   7 11.5491 2.46088  30
   0  10  -7 20.6906 2.96382  28
   0 -10   7 14.6989 2.66427  27
   0  10  -7 18.9507 2.40869   3
   0  10  -7 13.8355 2.30899   1
   0  10   7 17.3098 2.49040   1
   0  10  -7 13.7997 2.25967  10
   0  10  -7 11.3364 2.33966   9
   0  10  -7 13.4860 2.61747  11
   0 -10   7 17.7803 2.81513  19
   0  10   7 12.7575 2.58148  14
   0  10  -7 17.5549 1.99237  14
   0 -10  -7 17.3744 2.47977  16
   0 -10   7 14.6480 1.74130  13
   0 -10  -8 225.561 17.3979   4
   0  10   8 262.379 17.0889   8
   0 -10   8 312.487 17.5271  30
   0 -10   8 244.605 17.4592  27
   0  10  -8 229.737 17.5498  28
   0  10  -8 278.232 17.2903   1
   0  10  -8 258.204 17.2096   3
   0  10   8 253.852 17.2094   1
   0  10  -8 264.148 17.3821   9
   0  10  -8 227.342 17.2868  11
   0  10  -8 249.870 17.2127  10
   0 -10  -8 252.895 17.3293  16
   0 -10   8 263.771 17.6278  19
   0 -10   8 255.455 16.8805  13
   0  10  -8 250.426 16.8861  14
   0  10   9 394.432 24.5003   7
   0 -10  -9 365.238 25.2327   4
   0  10   9 365.470 24.8532   8
   0 -10   9 352.283 25.0136  30
   0  10  -9 444.125 24.8998  25
   0 -10   9 335.679 25.1542  27
   0  10  -9 344.922 25.3434  28
   0  10   9 385.517 24.9783   1
   0  10  -9 432.056 25.0610   1
   0  10  -9 350.156 24.8959   3
   0  10   9 390.374 25.3725  10
   0  10  -9 395.893 24.9974  10
   0  10  -9 331.958 24.9968   9
   0  10  -9 403.988 25.1985  11
   0 -10   9 327.880 25.2304  19
   0 -10  -9 392.874 25.1149  16
   0  10  -9 385.405 24.6317  14
   0 -10   9 348.551 24.6152  13
   0 -10 -10 340.297 21.0225   4
   0  10  10 304.629 20.1402   7
   0  10  10 308.976 20.5452   8
   0 -10  10 290.804 20.6712  30
   0  10 -10 294.326 21.0535  28
   0  10 -10 319.113 20.3814  25
   0 -10  10 273.363 20.8136  27
   0  10 -10 346.611 20.6794   1
   0  10  10 327.327 20.6434   1
   0  10 -10 325.580 20.6242   3
   0  10  10 302.472 20.9712  10
   0  10 -10 338.324 20.8842   9
   0  10 -10 306.013 20.5391  10
   0  10 -10 278.533 20.7088  11
   0 -10  10 309.577 21.0512  19
   0 -10 -10 272.958 20.6131  16
   0  10 -10 321.125 20.2344  14
   0 -10  10 282.906 20.2878  13
   0 -10 -11 1287.98 71.0747   4
   0  10  11 1088.79 70.1751   7
   0  10  11 1142.21 70.6241   8
   0 -10  11 1036.03 70.6665  30
   0  10  11 1030.81 70.8565  32
   0  10 -11 1060.15 71.0329  28
   0 -10  11 1053.67 70.9044  27
   0  10 -11 1208.46 70.3549  25
   0  10 -11 1163.64 70.6079   3
   0  10 -11 1132.94 70.5599   1
   0  10  11 1092.12 70.5562   1
   0  10 -11 1082.87 70.5344  10
   0  10  11 1109.33 71.0411  10
   0  10 -11 957.543 70.6659   9
   0 -10 -11 1063.79 70.7206  16
   0 -10  11 1130.31 71.1291  19
   0  10 -11 1046.59 70.1638  14
   0 -10  11 1002.62 70.3227  13
   0  10  12 19.2724 2.81232   8
   0  10  12 21.1544 2.31455   7
   0 -10 -12 22.7553 3.27985   4
   0 -10  12 21.0082 3.00684  30
   0  10  12 17.1714 3.05670  32
   0 -10  12 14.1160 2.95794  27
   0  10 -12 18.0724 3.50913  28
   0  10 -12 21.6833 2.33774  25
   0  10  12 19.7510 2.75727   1
   0  10 -12 25.5308 2.80923   1
   0  10 -12 23.6881 2.69117  10
   0  10 -12 16.6345 2.87202   9
   0  10  12 15.2106 3.05079  10
   0 -10  12 21.7496 3.34488  19
   0 -10 -12 18.6817 2.92406  16
   0  10 -12 17.7582 2.07623  14
   0 -10  12 16.6163 2.44968  13
   0  10  13 26.8504 2.66139   7
   0  10  13 28.3036 3.28189   8
   0  10  13 26.8472 3.48716  32
   0 -10  13 25.3702 3.27347  30
   0 -10  13 25.0833 3.50400  27
   0  10 -13 22.6109 2.50549  25
   0  10 -13 19.1334 3.66833  28
   0  10 -13 25.1166 2.97109   1
   0  10  13 31.6218 3.12409   1
   0  10 -13 21.8500 3.18193   9
   0  10  13 24.8473 3.58885  10
   0 -10  13 30.4669 3.76666  19
   0 -10 -13 23.4852 3.18758  16
   0  10  13 18.8902 3.43427  14
   0 -10  13 27.0259 2.84608  13
   0  10 -13 27.1499 2.41118  14
   0  10  14 181.628 12.6198   8
   0  10  14 175.075 12.1064   7
   0  10 -14 177.196 12.3397   1
   0  10  14 189.428 12.4046   1
   0 -10  14 178.510 12.9835   4
   0 -10  14 181.301 12.6302  30
   0  10  14 180.208 12.8814  32
   0  10 -14 167.560 11.9220  25
   0  10 -14 183.007 13.1708  28
   0  10  14 182.613 13.0499  10
   0  10 -14 165.953 12.7225   9
   0 -10  14 168.356 13.0116  19
   0 -10 -14 167.125 12.6005  16
   0 -10  14 170.178 12.2954  13
   0  10  14 194.986 13.1325  14
   0  10 -14 189.829 11.9215  14
   0  10  15 806.025 51.5795   8
   0  10  15 794.076 51.1003   7
   0  10 -15 803.960 51.2314   1
   0  10  15 783.440 51.2417   1
   0 -10  15 830.689 51.9357   4
   0  10  15 731.983 51.7011  32
   0 -10  15 945.160 51.6969  30
   0  10 -15 693.837 50.7693  25
   0  10 -15 633.268 51.7257  28
   0 -10 -15 814.446 51.9310  12
   0  10 -15 756.831 51.5630  11
   0  10  15 818.279 51.9863  10
   0  10 -15 904.291 51.8826   9
   0 -10 -15 792.616 50.5894  22
   0 -10 -15 889.014 51.7441  16
   0 -10  15 817.311 52.0648  19
   0  10  15 823.996 51.9748  14
   0 -10  15 777.725 51.2840  13
   0  10 -15 786.262 50.8178  14
   0  10  16 468.951 29.7509   7
   0  10  16 472.487 30.2790   8
   0 -10  16 454.373 30.4933   4
   0  10  16 466.711 29.8587   1
   0 -10  16 465.447 30.0081   3
   0  10 -16 436.355 29.7701   1
   0  10  16 497.210 30.6030  32
   0 -10  16 436.761 30.0965  30
   0  10 -16 479.039 29.3505  25
   0  10 -16 514.020 30.8690  28
   0  10 -16 515.050 30.5457   9
   0  10  16 506.862 30.7592  10
   0  10 -16 503.893 30.3803  11
   0 -10 -16 446.953 29.2325  22
   0 -10 -16 433.181 30.1695  16
   0 -10  16 482.761 30.7741  19
   0 -10  16 439.096 29.0855  15
   0 -10  16 414.415 29.1221  15
   0 -10 -16 514.879 30.7388  12
   0  10  16 462.659 30.6259  14
   0 -10  16 465.363 29.9730  13
   0 -10  17 120.711 9.10004   8
   0  10  17 130.162 9.76765   8
   0  10  17 127.506 9.19553   7
   0 -10  17 130.329 9.99737   4
   0  10  17 136.373 9.25218   1
   0 -10  17 129.160 9.35046   3
   0  10 -17 129.436 9.14782   1
   0  10  17 153.019 10.1877  32
   0  10 -17 121.764 10.1563  28
   0  10 -17 128.396 8.58298  25
   0  10 -17 100.788 9.56035   9
   0  10  17 115.847 9.93982  10
   0  10 -17 137.005 9.72032  11
   0 -10 -17 137.769 8.66636  22
   0 -10 -17 136.864 9.75847  16
   0 -10  17 118.312 10.1214  19
   0 -10  17 125.749 9.36675  13
   0 -10 -17 129.487 9.98567  12
   0  10  17 107.842 9.86867  14
   0  10  18 8.37966 2.76485   8
   0 -10  18 0.52195 1.94734   8
   0  10  18 5.54864 2.28448   7
   0 -10  18 2.07187 1.93939   3
   0 -10  18 7.29927 2.27990   2
   0  10  18 7.00209 2.25405   1
   0 -10  18-0.45850 3.15959   4
   0  10 -18 3.23377 1.92880   1
   0  10  18 6.59573 2.95010  32
   0  10 -18 4.95661 1.12382  25
   0  10 -18 2.59265 2.60199   9
   0 -10 -18 9.52158 2.94563  12
   0  10 -18 3.41436 2.73074  11
   0  10  18 4.41926 3.39713  10
   0 -10 -18 4.07657 1.46663  22
   0 -10  18 1.39489 2.82998  23
   0 -10 -18 1.92496 2.37401  16
   0 -10  18 8.54596 3.07814  19
   0 -10  18 1.92505 2.25723  13
   0  10  18 0.49734 3.02543  14
   0  10  19 98.0317 7.31207   7
   0 -10  19 97.0622 7.29748   8
   0  10  19 101.645 7.97425   8
   0 -10 -19 87.9061 7.25797   2
   0 -10  19 97.7180 8.13945   4
   0 -10  19 97.6177 7.40898   3
   0  10  19 87.0939 7.12860   1
   0  10 -19 98.1910 7.16961   1
   0 -10  19 89.8705 7.18479   2
   0  10  19 92.8253 8.24978  33
   0  10  19 90.9163 7.99400  32
   0  10 -19 113.034 8.23560  29
   0  10  19 86.3148 8.07810  10
   0  10 -19 85.6759 7.66846  11
   0  10 -19 102.180 8.06772   9
   0 -10 -19 104.990 6.79999  22
   0 -10  19 94.9609 8.13115  23
   0 -10 -19 84.8761 7.66880  16
   0 -10  19 92.9677 8.40160  19
   0 -10 -19 101.127 8.17645  12
   0 -10  19 102.048 7.61152  13
   0  10  19 105.685 8.34635  14
   0 -10  20 120.474 8.93530   8
   0  10  20 113.688 8.88210   7
   0 -10 -20 114.079 8.56992   6
   0  10  20 111.088 9.41610   8
   0 -10  20 120.030 9.73021   4
   0  10 -20 132.403 8.71244   1
   0 -10 -20 116.598 8.79928   2
   0 -10  20 120.277 8.94775   3
   0 -10  20 141.827 8.86246   2
   0  10  20 125.227 8.74540   1
   0  10  20 143.030 9.86248  32
   0  10  20 119.968 10.0661  33
   0  10 -20 126.936 9.67317  29
   0  10 -20 110.592 9.50598   9
   0  10  20 120.121 9.88593  10
   0  10 -20 127.927 9.45569  11
   0 -10  20 115.520 9.64886  23
   0 -10 -20 111.763 8.38124  22
   0 -10 -20 110.887 9.35733  16
   0 -10  20 113.102 9.84068  19
   0 -10 -20 112.466 9.65936  12
   0 -10  20 119.578 9.15934  13
   0  10  20 140.535 10.1131  14
   0 -10 -21 24.4267 2.90579   6
   0 -10  21 24.3579 3.36761   8
   0  10  21 25.2714 4.18309   8
   0  10  21 31.8730 3.19832   1
   0 -10  21 28.9963 4.28535   4
   0 -10 -21 31.9944 3.38653   2
   0 -10  21 28.2053 3.37608   3
   0 -10  21 27.2943 3.16338   2
   0  10 -21 27.8411 3.11017   1
   0  10  21 26.9126 4.55265  33
   0  10  21 33.9880 4.62718  32
   0  10 -21 40.9924 4.85086  29
   0  10 -21 33.0513 4.23193  24
   0  10 -21 33.1517 4.14186  11
   0  10 -21 20.0408 4.09883   9
   0  10  21 37.3432 4.71032  10
   0 -10  21 31.0325 4.61796  23
   0 -10 -21 27.3205 2.89838  22
   0 -10  21 22.9094 4.44676  19
   0 -10 -21 28.2111 4.03601  16
   0  10  21 13.8370 4.20551  14
   0 -10 -21 36.5437 4.53485  12
   0 -10  21 26.4209 3.75914  13
   0 -10  22 801.881 53.7929   8
   0 -10 -22 870.676 53.3948   6
   0  10  22 832.619 54.3998   8
   0 -10 -22 834.783 53.5356   2
   0  10 -22 815.191 53.3781   1
   0  10  22 812.617 53.4187   1
   0 -10  22 795.177 53.4079   2
   0 -10  22 803.092 53.7123   3
   0 -10  22 776.692 54.3951   4
   0  10  22 739.902 54.6711  33
   0  10  22 878.606 54.4726  32
   0  10 -22 799.821 54.1808  24
   0  10 -22 979.141 54.7527  29
   0  10 -22 771.285 54.3317   9
   0  10  22 813.994 54.5856  10
   0  10 -22 846.481 54.1325  11
   0 -10  22 870.957 54.6485  23
   0 -10 -22 823.133 53.3269  22
   0 -10 -22 749.760 54.1109  16
   0 -10  22 853.874 54.9454  19
   0 -10 -22 846.371 54.6314  12
   0  10  22 805.291 54.6625  14
   0 -10  22 859.484 54.1275  13
   0  10  23 224.959 16.0083   8
   0 -10  23 233.238 15.3418   8
   0 -10 -23 214.295 14.6963   6
   0 -10  23 202.497 15.8150   4
   0  10  23 200.799 14.6929   1
   0 -10  23 201.542 14.7055   2
   0 -10  23 233.403 15.1689   3
   0  10 -23 210.146 14.6727   1
   0 -10 -23 232.360 14.9445   2
   0  10  23 223.702 16.4494  33
   0  10  23 221.383 15.9414  32
   0  10 -23 233.143 16.1609  29
   0  10 -23 217.937 15.6551  24
   0  10 -23 214.642 15.9089   9
   0  10 -23 259.584 15.7858  11
   0  10  23 239.369 16.2316  10
   0 -10  23 219.880 16.0569  23
   0 -10 -23 209.525 14.7144  22
   0 -10  23 229.084 16.5464  19
   0 -10 -23 184.518 15.5098  16
   0 -10  23 210.610 15.5033  13
   0  10  23 228.553 16.2562  14
   0 -10 -23 215.602 15.9998  12
   0  10  24 711.245 46.3483   8
   0 -10  24 688.772 45.6898   8
   0 -10 -24 672.747 45.0541   6
   0 -10  24 682.082 45.0675   2
   0 -10 -24 674.990 45.1700   2
   0 -10  24 713.587 46.3663   4
   0  10 -24 666.955 44.9975   1
   0  10  24 687.475 45.0889   1
   0 -10  24 702.266 45.4913   3
   0  10  24 681.293 46.7468  33
   0  10  24 678.436 46.1874  32
   0  10 -24 679.405 45.9542  24
   0  10 -24 830.435 46.6369  29
   0  10 -24 671.955 46.2706   9
   0  10  24 717.796 46.5684  10
   0  10 -24 691.005 45.8911  11
   0 -10 -24 716.244 45.2127  22
   0 -10  24 714.497 46.4627  23
   0 -10 -24 753.419 46.2496  16
   0 -10  24 683.867 46.7617  19
   0  10  24 669.287 46.5123  14
   0 -10 -24 655.805 46.3315  12
   0 -10  24 737.234 46.0300  13
   0 -10 -25 21.3325 4.46837   9
   0  10  25 16.3782 4.08481   8
   0 -10 -25 17.2819 2.54049   6
   0 -10  25 14.9535 3.28706   8
   0 -10 -25 15.7554 2.68059   2
   0 -10  25 13.3486 2.77252   3
   0  10  25 16.0042 2.45905   1
   0  10 -25 16.4170 2.32657   1
   0 -10  25 28.3680 4.55396   4
   0  10  25 12.0069 4.31267  33
   0  10  25 23.9480 4.48790  32
   0  10 -25 15.8181 3.80715  24
   0  10 -25 13.9377 4.14681  29
   0  10  25 20.1289 4.58115  10
   0  10 -25 16.0490 3.60105  11
   0  10 -25 15.0289 4.02134   9
   0 -10 -25 14.7411 2.73566  22
   0 -10  25 31.5266 4.60378  23
   0 -10  25 8.45455 4.37431  19
   0 -10 -25 14.6939 3.98710  16
   0 -10 -25 17.0295 4.19874  12
   0  10  25 20.1965 4.69663  14
   0 -10  25 13.2150 3.78308  13
   0 -10 -26 2.50777 2.18790   6
   0 -10 -26 2.27951 3.87183   9
   0 -10  26 0.82679 2.84070   8
   0  10  26 5.89691 3.85808   8
   0 -10  26 6.84262 3.50638   4
   0 -10  26 4.79260 2.44145   3
   0 -10 -26 5.09062 2.06191   2
   0  10 -26 3.79367 1.84595   1
   0  10  26 1.09219 3.79405  32
   0  10  26 5.11896 4.26147  33
   0 -10 -26 5.85863 2.74832  34
   0  10 -26 4.52636 3.16231  24
   0  10 -26 1.34751 4.04661  28
   0  10 -26 5.23202 3.80371  29
   0  10 -26 4.18181 3.56962   9
   0  10  26 5.64679 3.74788  10
   0  10 -26 5.27682 3.22666  11
   0  10 -26-1.31831 4.18210  22
   0 -10  26 9.83667 4.13745  23
   0 -10 -26 10.2202 2.56657  22
   0 -10 -26 8.92137 3.61521  16
   0 -10  26 4.38448 4.23212  19
   0 -10 -26 1.25738 3.77733  12
   0 -10  26 2.96905 3.27260  13
   0  10  26 8.45166 4.41430  14
   0 -10 -27 27.8246 4.76161   9
   0 -10 -27 18.2784 2.62665   6
   0 -10  27 21.2185 3.67486   8
   0  10  27 23.9702 4.68482   8
   0 -10  27 23.9470 4.64136   4
   0 -10 -27 17.1595 2.57376   2
   0 -10  27 14.7391 2.90937   3
   0  10  27 18.1116 4.56745  33
   0 -10 -27 20.7776 3.40410  34
   0  10 -27 15.7882 3.66246  24
   0  10 -27 22.2163 5.30693  28
   0  10 -27 27.7423 4.63631  29
   0  10 -27 24.0422 4.00054  11
   0  10 -27 17.3754 4.44638   9
   0  10 -27 21.2897 5.00341  22
   0 -10  27 13.9846 4.29806  23
   0 -10 -27 24.4768 4.47300  16
   0 -10  27 18.9388 5.19597  19
   0 -10 -27 31.5272 4.52220  15
   0  10  27 26.0974 5.25229  14
   0 -10  27 15.5371 3.92151  13
   0 -10 -27 17.5157 4.65111  12
   0 -10  28 0.90540 3.06799   8
   0 -10 -28 8.61658 4.41026   9
   0  10  28 3.19636 3.98329   8
   0 -10 -28 1.46447 2.12961   6
   0 -10  28-1.19766 4.11295   4
   0 -10  28-1.60332 2.71759   3
   0 -10 -28 1.87289 2.52753  34
   0  10  28-0.77964 4.30391  33
   0  10 -28 4.99852 4.25325  29
   0  10 -28-1.34812 3.20720  24
   0  10 -28 3.57247 4.25614  28
   0  10 -28-1.79895 3.52327  11
   0  10 -28 0.64369 3.62583   9
   0 -10  28 3.93966 3.97981  23
   0  10 -28 2.14462 4.33289  22
   0 -10  28 3.92102 4.85983  19
   0 -10 -28-1.12639 3.58401  16
   0 -10  28-0.54098 3.38904  13
   0  10  28 1.37459 4.18936  14
   0 -10 -28 2.62974 3.73815  15
   0 -10 -28 0.66740 3.88101  12
   0 -10  29 246.042 18.0806   8
   0 -10 -29 287.186 19.1650   9
   0  10  29 224.467 18.6383   8
   0 -10  29 230.572 18.5473   4
   0 -10  29 230.663 17.4773   3
   0  10  29 298.657 19.7388  33
   0 -10 -29 232.748 17.4593  34
   0  10 -29 270.335 19.0001  29
   0  10  29 254.163 17.2709  26
   0  10 -29 260.422 18.0571  24
   0  10 -29 262.205 19.2807  28
   0  10 -29 240.736 18.7707   9
   0  10 -29 262.299 18.1298  11
   0 -10  29 280.493 19.1276  23
   0  10 -29 291.038 19.5243  22
   0 -10  29 260.972 19.4884  19
   0 -10 -29 272.639 18.7282  16
   0 -10 -29 245.274 18.8706  12
   0 -10  29 247.484 18.4971  13
   0  10  29 273.133 19.2690  14
   0 -10 -29 275.260 18.5513  15
   0  10  30 2.75410 4.35866   8
   0 -10  30 0.49118 3.37366   8
   0 -10 -30 0.66206 4.44536   9
   0 -10  30 0.62392 4.20862   4
   0 -10 -30-2.03193 2.66586  34
   0  10  30 4.14830 4.97094  33
   0  10 -30-0.87411 3.24448  24
   0  10 -30 3.76939 5.13157  28
   0  10 -30 4.02567 4.60808  29
   0  10 -30 6.37489 3.41845  11
   0  10 -30-0.68995 4.06124   9
   0 -10  30 4.88834 4.64526  23
   0  10 -30 0.76955 4.71682  22
   0 -10 -30-3.60577 4.27109  16
   0 -10  30 4.18545 5.10218  19
   0  10  30-4.33037 4.93484  14
   0 -10 -30 0.70633 4.23210  12
   0 -10 -30 1.61483 3.91934  15
   0 -10  30 2.93068 3.72987  13
   0 -10  31 1.01884 3.42102   8
   0 -10 -31 8.20487 4.59117   9
   0  10  31-0.71301 4.60696   8
   0 -10  31-2.54010 4.30345   4
   0  10  31 1.70818 4.68261  33
   0  10 -31 3.42604 3.41185  24
   0  10 -31-0.77242 4.88992  28
   0  10 -31-2.08735 4.73645  29
   0  10 -31-0.45672 3.72137  11
   0  10 -31-2.84842 4.19194   9
   0 -10  31 2.15637 4.78159  23
   0  10 -31 6.36901 4.90701  22
   0 -10 -31-2.47766 4.17856  16
   0 -10  31 0.86299 4.82892  19
   0 -10  31 2.43363 4.30639  13
   0 -10 -31 3.81386 4.09043  15
   0 -10 -31 2.17563 4.66230  12
   0  10  31 4.42861 4.97900  14
   0 -10  32 0.52824 3.56297   8
   0 -10 -32 0.70702 4.54479   9
   0  10  32-0.73646 4.58832   8
   0 -10  32-2.58063 4.58483   4
   0  10  32 4.38926 5.25939  33
   0  10 -32 1.43225 4.87435  29
   0  10 -32 0.79033 5.13136  28
   0  10 -32-1.82510 3.62226  11
   0  10 -32-0.73385 4.34522   9
   0 -10 -32 7.69224 5.85902  21
   0  10 -32 7.40008 5.41721  22
   0 -10  32-5.91139 4.79762  23
   0 -10 -32 1.27189 4.51936  16
   0 -10  32-5.32728 5.50190  19
   0 -10 -32-3.28427 4.28757  15
   0 -10  32 0.62968 4.18832  13
   0  10  32 6.01242 5.16135  14
   0  10  33 215.630 18.4631   8
   0 -10  33 235.487 17.8294   8
   0 -10 -33 256.033 18.8618   9
   0 -10  33 264.215 18.5850   4
   0  10 -33 290.649 19.1417  29
   0  10  33 269.340 19.4179  33
   0  10 -33 245.370 18.9589  28
   0  10 -33 221.841 18.5086   9
   0 -10 -33 238.674 19.0289  21
   0 -10  33 268.363 19.0230  23
   0  10 -33 225.303 18.9845  22
   0 -10 -33 240.505 18.3059  16
   0  10  33 268.102 18.4678  19
   0 -10  33 249.002 19.4313  19
   0  10  33 234.133 18.6934  14
   0 -10 -33 225.996 17.8857  15
   0 -10  33 250.800 18.3498  13
   0 -10  34 364.386 25.8278   8
   0 -10 -34 406.511 26.8358   9
   0  10  34 359.404 26.6072   8
   0 -10  34 361.787 26.2627   4
   0  10 -34 388.076 26.7629  29
   0  10  34 378.362 27.2280  33
   0  10 -34 336.393 26.7327  28
   0  10 -34 342.227 26.4561   9
   0  10 -34 424.826 27.4325  22
   0 -10  34 370.622 26.7068  23
   0 -10 -34 308.268 26.4245  21
   0  10  34 375.282 26.3663  19
   0 -10  34 343.308 27.1082  19
   0 -10 -34 388.248 26.3653  16
   0  10  34 391.213 26.7643  14
   0 -10  34 373.322 26.3165  13
   0 -10 -34 393.004 25.9999  15
   0  10  35 71.2281 8.35489   8
   0 -10  35 62.6505 7.22726   8
   0 -10 -35 80.6229 8.71583   9
   0 -10  35 66.7751 7.73622   4
   0  10  35 70.8996 9.01078  33
   0  10 -35 83.6710 8.99470  29
   0  10 -35 55.2058 8.28429  28
   0  10 -35 74.9593 8.45960   9
   0  10 -35 67.8484 8.91555  22
   0 -10 -35 74.0209 8.79040  21
   0 -10  35 86.2886 8.90088  23
   0  10  35 57.6728 7.80859  19
   0 -10 -35 69.9412 7.82779  16
   0 -10  35 63.1215 8.83573  19
   0  10  35 71.5811 8.34490  14
   0 -10  35 59.2201 7.52884  13
   0 -10 -35 68.4137 7.29108  15
   0  10  36 119.599 11.3899   8
   0 -10  36 141.549 10.7551   8
   0 -10 -36 129.214 11.4065   9
   0 -10  36 123.513 11.0260   4
   0  10  36 137.793 12.5035  33
   0  10 -36 123.775 11.6912  28
   0  10 -36 108.300 11.4686  29
   0  10 -36 121.240 11.2274   9
   0 -10  36 110.476 11.4572  23
   0 -10 -36 103.216 11.5986  21
   0  10 -36 136.953 12.0804  22
   0 -10  36 114.257 11.9244  19
   0 -10 -36 134.225 11.2545  16
   0  10  36 126.421 11.1416  19
   0 -10 -36 119.747 10.5345  15
   0  10  36 123.026 11.3910  14
   0 -10  36 111.306 10.8790  13
   0  10  37-2.52253 5.09614   8
   0 -10  37 1.19549 4.28315   8
   0 -10 -37 0.81446 5.61831   9
   0 -10  37 1.34464 4.89514   4
   0  10  37 1.95911 5.97040  33
   0  10 -37 4.28730 5.67662  28
   0  10 -37 4.97074 5.04953   9
   0 -10 -37-1.67110 5.73844  21
   0 -10  37-0.83238 5.35087  23
   0  10  37-2.10678 5.05235  19
   0 -10 -37 1.42146 5.03014  16
   0 -10  37 7.96411 6.03348  19
   0  10  37-0.79782 5.45504  14
   0 -10  37-6.46825 5.19139  13
   0 -10 -37 5.39009 4.51379  15
   0 -10 -38-7.45188 5.78638   9
   0  10  38 1.71167 5.27479   8
   0 -10  38-0.67059 4.88267   4
   0  10  38 0.99331 5.88184  33
   0  10 -38-2.59315 5.83054  28
   0  10 -38-1.68041 5.00489   9
   0 -10 -38-1.68285 5.95517  21
   0 -10  38 2.54533 5.74923  23
   0  10  38-7.80809 5.16834  19
   0 -10  38 1.00988 5.90836  19
   0  10  38 3.20446 5.40383  14
   0 -10  38 5.11638 5.36357  13
   0 -10 -39-0.84565 5.59988   9
   0  10  39 4.35732 5.31314   8
   0 -10  39 0.66775 4.64826   4
   0  10  39 4.01511 5.83797  33
   0  10 -39 0.86778 5.74631  28
   0  10 -39 1.69823 5.26345   9
   0 -10 -39 5.90760 5.84849  21
   0 -10  39 0.85724 5.56743  23
   0 -10  39 3.06587 6.29968  19
   0  10  39 3.58825 5.01683  19
   0 -10  39 0.73995 5.01558  13
   0  10  40 7.93072 5.72748   8
   0 -10 -40 3.41548 5.81798   9
   0 -10  40 7.26021 4.90622   4
   0  10  40-1.01119 6.43955  33
   0  10 -40 1.73804 6.10448  28
   0  10 -40-1.72147 5.34031   9
   0 -10 -40 5.05866 6.23993  21
   0 -10  40 11.2719 5.71882  23
   0  10  40 5.06667 5.41957  19
   0 -10  40 6.17969 6.21209  19
   0 -10  40 3.74777 5.28920  13
   0 -10 -41-0.86735 6.06112   9
   0  10  41 0.88976 5.36163   8
   0 -10  41 2.59623 4.70688   4
   0  10  41-4.06958 5.95198  33
   0  10 -41 0.86567 6.37660  28
   0  10 -41 5.17797 5.54742   9
   0 -10  41 6.11397 5.97171  23
   0 -10 -41-8.39479 6.50813  21
   0  10  41-5.06024 5.40617  19
   0 -10  41-4.13746 6.23302  19
   0 -10  41 6.77248 5.56424  13
   0 -10 -42 112.205 11.1945   9
   0  10  42 88.3699 10.5359   8
   0 -10  42 108.821 9.89478   4
   0  10  42 97.5724 11.2817  33
   0  10 -42 120.163 11.1827  28
   0  10 -42 88.7343 10.3623   9
   0 -10 -42 98.9154 10.8376  21
   0 -10  42 125.628 11.3855  23
   0  10  42 100.730 10.8769  17
   0  10  42 101.931 10.1357  19
   0 -10  42 100.613 11.1947  19
   0 -10  42 113.553 10.2889  13
   0  10  43 24.2566 7.05068  33
   0  10 -43 5.96894 6.22873  29
   0  10 -43 4.23927 6.50079  28
   0  10 -43 3.42344 5.63430   9
   0 -10  43 22.6599 6.60971  23
   0 -10 -43 6.56223 6.29065  21
   0  10  43 4.01111 5.65251  17
   0 -10  43 5.16608 6.10223  19
   0  10  43 10.0632 5.43905  19
   0  10  43-1.78947 5.71543   8
   0 -10 -43 12.2391 5.83677   9
   0  10  44 30.0180 7.16796  33
   0  10 -44 29.8524 7.18864  29
   0  10 -44 28.3048 6.68729  28
   0  10 -44 28.0415 6.19283   9
   0 -10 -44 13.6740 6.51559  21
   0 -10  44 37.2537 7.27499  23
   0  10  44 22.0954 6.63873  17
   0 -10  44 20.4755 6.63674  19
   0  10  44 29.0238 6.30217  19
   0  10  44 13.3411 6.14942   8
   0 -10 -44 24.5318 6.59522   9
   0  10 -45 21.8000 6.91045  29
   0  10 -45 23.5600 6.74444  28
   0 -10 -45 32.8792 7.01297   9
   0  10 -45 15.8743 6.51730   9
   0 -10  45 27.3023 7.12502  19
   0  10  45 16.1822 6.23397  17
   0  10  45 10.5881 5.90173   8
   0  11   0 0.52112 1.92667  14
   0  11   0 0.36181 2.37226  28
   0 -11   0-2.48415 2.06540  27
   0  11   0 1.06403 1.80242  11
   0  11   0-0.31033 2.09313  10
   0  11   0 0.52539 0.74750  22
   0 -11   0-2.51098 2.45256   4
   0  11   0 1.14580 1.78467   3
   0 -11   0-0.37062 1.68034   5
   0  11   1 685.276 48.8829  14
   0  11  -1 669.154 48.7838  14
   0 -11   1 734.017 48.3307  13
   0 -11  -1 858.824 49.2261  27
   0  11  -1 713.356 49.2118  28
   0 -11   1 794.904 49.1564  27
   0  11   1 783.646 49.3150  28
   0  11   1 648.018 48.7799  11
   0  11  -1 776.641 48.9654  11
   0  11   1 829.818 49.2083  10
   0  11  -1 784.466 49.0997  10
   0  11  -1 797.377 48.2863  22
   0  11   1 777.854 49.0365   3
   0  11  -1 726.384 48.9475   3
   0 -11   1 808.437 49.3328   4
   0 -11   1 793.559 48.6861   5
   0 -11  -1 745.392 48.6418   5
   0 -11  -1 705.091 49.1779   4
   0  11   1 709.746 48.3698   8
   0  11   2 1056.70 66.0832  14
   0  11  -2 981.311 65.8621  14
   0 -11   2 965.986 65.3758  13
   0 -11  -2 875.519 66.0205  27
   0  11  -2 1069.83 66.4172  28
   0 -11   2 928.788 66.0596  27
   0  11   2 1058.17 66.3694  28
   0  11   2 1079.37 66.2535  10
   0  11   2 984.802 65.8927  11
   0  11  -2 1111.94 66.1689  10
   0  11  -2 981.759 65.9862  11
   0  11  -2 1176.62 65.4638  22
   0 -11  -2 1005.44 66.2878   4
   0 -11  -2 983.933 65.6860   5
   0  11   2 1006.79 65.4794   8
   0 -11   2 924.099 65.6688   5
   0 -11   2 958.337 66.2400   4
   0  11   2 1104.69 66.1528   3
   0  11  -2 1112.59 66.1130   3
   0 -11   3 311.441 20.2204   4
   0  11  -3 315.704 19.8845   3
   0  11   3 322.902 19.9693  14
   0  11  -3 307.225 19.6658  14
   0 -11   3 310.278 19.1836  13
   0 -11   3 314.250 20.0232  27
   0  11  -3 283.171 20.1057  28
   0  11  -3 298.947 19.8703  11
   0  11   3 330.564 20.1510  10
   0  11  -3 284.975 19.8227  10
   0  11  -3 252.761 19.1926  22
   0 -11   3 309.312 20.1073  19
   0 -11   3 273.380 19.4583   5
   0 -11  -3 281.203 19.4743   5
   0 -11  -3 307.696 20.1586   4
   0  11   3 286.482 19.2917   8
   0 -11   4 292.190 20.4854   4
   0  11  -4 311.678 20.1975   3
   0  11   4 297.073 20.1693   1
   0  11  -4 328.870 20.0435  14
   0  11   4 315.182 20.3329  14
   0 -11   4 272.460 19.5105  13
   0 -11  -4 324.113 20.3331  16
   0 -11   4 256.928 20.1799  27
   0  11  -4 257.072 20.3682  28
   0  11  -4 355.894 20.3934  11
   0  11  -4 291.551 20.1805  10
   0  11  -4 313.671 19.7193  22
   0 -11   4 294.374 20.4091  19
   0  11   4 312.090 19.7429   8
   0 -11  -4 303.814 20.4792   4
   0 -11  -5 42.8295 4.46312   4
   0  11   5 42.7445 3.56601   8
   0  11   5 40.4845 4.04184   1
   0  11  -5 36.0858 3.92336   3
   0 -11   5 41.0328 4.41432   4
   0  11   5 37.9452 3.05258  29
   0  11  -5 39.4929 4.46400  28
   0 -11   5 40.1597 4.22095  27
   0  11  -5 45.8347 4.05698  10
   0  11  -5 47.9378 4.21863  11
   0 -11  -5 51.0878 3.05473  20
   0  11  -5 45.6481 3.56116  22
   0  11  -5 42.4782 3.22328  17
   0 -11   5 30.5388 4.09281  19
   0 -11  -5 39.6201 2.95174  20
   0  11  -5 41.7657 3.74298  14
   0 -11   5 50.3172 3.38102  13
   0 -11  -5 46.0021 4.14090  16
   0  11   5 58.0018 4.53685  14
   0 -11  -6 60.8497 4.83237   4
   0  11   6 55.3410 4.00390   8
   0  11  -6 57.6359 4.54409   1
   0  11  -6 49.3642 4.33403   3
   0 -11   6 56.1938 4.82343   4
   0  11   6 55.2065 4.41049   1
   0 -11   6 60.0695 4.69446  30
   0  11   6 38.8623 3.18975  29
   0  11  -6 47.5048 4.83474  28
   0 -11   6 47.9671 4.57943  27
   0  11  -6 58.4548 4.46710  10
   0  11  -6 36.7400 4.35288  11
   0  11  -6 47.3698 3.93447  22
   0  11  -6 50.1566 3.35510  17
   0  11  -6 47.3647 3.35560  17
   0 -11   6 57.2054 4.87448  19
   0 -11  -6 58.9833 4.55187  16
   0  11   6 41.6067 4.53664  14
   0 -11   6 46.2452 3.65633  13
   0  11  -6 45.7028 3.96830  14
   0 -11  -7 3368.26 190.874   4
   0  11   7 2892.20 190.106   8
   0  11   7 2995.19 190.428   1
   0  11  -7 3045.64 190.417   3
   0  11  -7 3150.51 190.453   1
   0 -11   7 2985.97 190.795   4
   0 -11   7 3070.45 190.529  30
   0 -11   7 2936.18 190.617  27
   0  11  -7 3068.58 190.907  28
   0  11  -7 2879.16 190.383  10
   0  11  -7 3877.68 190.853  11
   0  11  -7 2722.64 190.113  22
   0 -11   7 2942.82 190.751  19
   0 -11  -7 3046.69 190.531  16
   0  11  -7 2910.40 189.553  17
   0  11  -7 2896.47 189.561  17
   0  11   7 3082.17 190.693  14
   0  11  -7 2872.56 190.091  14
   0 -11   7 3052.95 189.939  13
   0  11   8 393.874 26.7073   8
   0  11   8 416.122 26.3214   7
   0 -11  -8 437.064 27.3571   4
   0  11  -8 400.743 26.9345   1
   0  11   8 433.954 27.0254   1
   0  11  -8 401.334 26.9146   3
   0 -11   8 386.037 27.0054  30
   0  11  -8 463.450 27.6462  28
   0 -11   8 462.040 27.3836  27
   0  11  -8 432.159 27.1395   9
   0  11  -8 403.835 27.1081  11
   0  11  -8 446.856 27.0111  10
   0  11  -8 339.440 26.6408  22
   0 -11  -8 384.542 26.9916  16
   0 -11   8 406.238 27.3361  19
   0 -11   8 415.363 26.5122  13
   0  11   8 395.563 27.2219  14
   0  11  -8 368.607 26.5488  14
   0  11   9 415.427 26.8691   8
   0 -11  -9 430.708 27.4162   4
   0  11   9 409.970 26.4282   7
   0  11  -9 390.492 26.9812   1
   0  11   9 440.459 27.1189   1
   0  11  -9 387.878 26.9671   3
   0 -11   9 414.120 27.1786  30
   0  11  -9 453.890 26.9192  25
   0  11  -9 514.323 27.8931  28
   0 -11   9 407.337 27.3185  27
   0  11  -9 391.685 27.1878  11
   0  11  -9 398.820 26.9942  10
   0  11  -9 390.973 27.1496   9
   0  11  -9 319.252 26.7416  22
   0 -11   9 419.598 27.5059  19
   0 -11  -9 398.044 27.1208  16
   0 -11   9 401.644 26.6114  13
   0  11  -9 418.978 26.6667  14
   0  11  10 154.779 10.5376   7
   0 -11 -10 172.737 11.5834   4
   0  11  10 159.675 11.0303   8
   0 -11  10 138.662 11.2205  30
   0  11 -10 142.876 11.6265  28
   0  11 -10 140.818 10.8157  25
   0 -11  10 135.560 11.3273  27
   0  11 -10 159.154 11.1099   3
   0  11 -10 153.826 11.1181   1
   0  11  10 153.658 11.1300   1
   0  11  10 157.923 11.6143  10
   0  11 -10 204.408 11.7242  11
   0  11 -10 153.503 11.2839   9
   0  11 -10 175.342 11.1899  10
   0 -11 -10 152.973 11.2463  16
   0 -11  10 156.753 11.6990  19
   0 -11  10 156.121 10.7489  13
   0  11 -10 172.983 10.7697  14
   0 -11 -11 163.214 11.8945   4
   0  11  11 162.687 10.9618   7
   0  11  11 171.552 11.4633   8
   0 -11  11 151.678 11.5705  30
   0  11 -11 157.807 12.1424  28
   0  11 -11 170.005 11.2463  25
   0 -11  11 171.403 11.9489  27
   0  11 -11 194.192 11.6697   1
   0  11  11 165.911 11.5580   1
   0  11 -11 148.936 11.3938   3
   0  11 -11 165.448 11.7400   9
   0  11 -11 158.287 11.4364  10
   0  11  11 176.170 12.1478  10
   0  11 -11 133.692 11.5625  11
   0 -11 -11 181.778 11.7661  16
   0 -11  11 148.606 11.9312  19
   0  11 -11 159.153 11.0370  14
   0 -11  11 161.241 11.1561  13
   0  11  12 558.399 35.5845   7
   0  11  12 551.678 36.0587   8
   0 -11 -12 556.160 36.4630   4
   0  11  12 537.929 36.4636  32
   0 -11  12 566.096 36.2510  30
   0  11 -12 559.362 36.6799  28
   0 -11  12 520.634 36.3944  27
   0  11 -12 527.266 35.6919  25
   0  11  12 543.783 36.0426   1
   0  11 -12 557.891 36.0339   1
   0  11 -12 554.756 36.0145   3
   0  11 -12 582.041 36.3685   9
   0  11  12 510.490 36.4799  10
   0  11 -12 578.986 36.0551  10
   0 -11  12 574.166 36.7098  19
   0 -11 -12 468.827 36.0941  16
   0 -11  12 554.497 35.8018  13
   0  11 -12 556.500 35.6049  14
   0  11  13 12.9192 2.08931   7
   0  11  13 15.1919 2.69457   8
   0  11  13 12.2001 3.08389  32
   0 -11  13 21.9062 3.16919  30
   0  11 -13 14.5615 2.19996  25
   0 -11  13 17.3385 3.19194  27
   0  11 -13 15.1944 3.28973  28
   0  11  13 16.2963 2.62155   1
   0  11 -13 15.0674 2.63145   1
   0  11 -13 16.3786 2.50199  10
   0  11  13 21.6292 3.29501  10
   0  11 -13 11.7871 2.85193   9
   0 -11  13 22.6234 3.53995  19
   0 -11 -13 9.28791 2.74052  16
   0 -11  13 13.1710 2.29940  13
   0  11 -13 16.1487 1.97713  14
   0  11  14 270.220 17.6976   8
   0  11  14 259.976 17.1171   7
   0  11  14 241.441 17.9749  32
   0 -11  14 239.526 17.6228  30
   0 -11  14 274.279 18.1032  27
   0  11 -14 259.213 18.3241  28
   0  11 -14 253.403 17.0499  25
   0  11  14 255.855 17.4929   1
   0  11 -14 271.360 17.5081   1
   0  11 -14 247.550 17.7912   9
   0  11  14 266.556 18.1934  10
   0  11 -14 241.022 17.4153  10
   0 -11  14 259.880 18.2285  19
   0 -11 -14 290.009 17.8679  16
   0 -11  14 258.517 17.3860  13
   0  11 -14 248.964 16.9505  14
   0  11  15 9.95190 2.10856   7
   0  11  15 10.6778 2.73071   8
   0  11  15 9.70533 3.15100  32
   0 -11  15 9.16770 2.88388  30
   0  11 -15 9.07979 3.09170  28
   0  11 -15 9.75563 1.83095  25
   0 -11  15 9.76386 3.22065  27
   0  11 -15 11.6230 2.58392   1
   0  11  15 11.1510 2.44372   1
   0 -11  15 15.2220 3.32895   4
   0  11  15 11.0501 3.32003  10
   0 -11 -15 11.7373 3.23313  12
   0  11 -15 12.7389 3.00398   9
   0  11 -15 6.06665 2.23505  10
   0 -11 -15 6.92459 2.55409  16
   0 -11  15 13.2021 3.32849  19
   0 -11  15 9.56002 2.29819  13
   0  11  15 11.0020 3.30614  14
   0  11 -15 10.9348 1.68364  14
   0  11  16 224.896 15.1193   7
   0  11  16 217.561 15.6474   8
   0  11  16 217.144 16.3148  33
   0  11  16 235.599 16.0583  32
   0 -11  16 268.769 15.8700  30
   0  11 -16 238.591 14.8321  25
   0 -11  16 240.819 16.1688  27
   0  11 -16 169.806 15.9280  28
   0 -11  16 212.073 16.0095   4
   0  11 -16 252.710 15.4279   1
   0  11  16 209.591 15.2971   1
   0  11 -16 234.028 15.3831  10
   0  11 -16 228.916 15.8868   9
   0  11  16 214.653 16.0842  10
   0 -11 -16 223.711 16.0804  12
   0  11 -16 198.736 15.6597  11
   0 -11 -16 229.600 15.7460  16
   0 -11  16 211.383 16.1603  19
   0 -11  16 218.287 15.3419  13
   0  11 -16 216.169 14.7864  14
   0  11  16 212.745 16.0790  14
   0  11  17 11.9847 2.92451   8
   0  11  17 14.2657 2.44950   7
   0 -11  17 11.1500 3.27075   4
   0  11 -17 15.6386 2.63968   1
   0  11  17 16.5786 2.71156   1
   0 -11  17 13.0853 3.01615  30
   0  11  17 9.69961 3.33991  33
   0  11  17 18.0652 3.51206  32
   0  11 -17 23.6429 4.07431  28
   0  11 -17 12.9894 1.71290  25
   0 -11 -17 21.3031 3.54625  12
   0  11 -17 15.9914 3.31420   9
   0  11 -17 19.8679 3.31442  11
   0  11  17 19.9455 3.74312  10
   0 -11  17 18.0826 3.60194  19
   0 -11 -17 15.5331 3.14354  16
   0  11  17 19.0098 3.84643  14
   0 -11  17 10.7426 1.05245  15
   0  11 -17 14.3709 1.74642  14
   0 -11  17 12.9844 2.64765  13
   0  11  18 83.8427 6.85342   8
   0  11  18 81.8144 6.15335   7
   0 -11  18 79.8275 6.33639   2
   0 -11  18 87.0890 7.24864   4
   0  11 -18 74.5239 6.20927   1
   0  11  18 82.1920 6.28886   1
   0  11  18 74.6203 6.97271  32
   0 -11  18 77.2921 6.66153  30
   0  11  18 97.3466 7.74981  33
   0  11 -18 83.2444 7.52792  28
   0  11 -18 75.8064 6.97334  29
   0  11  18 84.9729 7.27669  10
   0  11 -18 84.5328 6.92682  11
   0  11 -18 66.5193 6.77296   9
   0 -11  18 70.7710 7.01449  23
   0 -11  18 80.8743 7.44136  19
   0 -11 -18 80.9582 6.81001  16
   0  11 -18 77.3950 5.54134  14
   0  11  18 67.5780 7.08653  14
   0 -11 -18 79.0580 7.08790  12
   0 -11  18 69.4092 6.24244  13
   0  11  19 533.997 36.8618   8
   0  11  19 554.719 36.3003   7
   0 -11  19 501.389 36.2718   2
   0  11  19 549.380 36.3293   1
   0  11 -19 600.335 36.3732   1
   0 -11 -19 525.867 36.4062   2
   0 -11  19 532.355 37.1478   4
   0  11  19 552.137 37.1336  32
   0 -11  19 602.797 36.8190  30
   0  11  19 630.369 37.7907  33
   0  11 -19 528.248 36.9180  29
   0  11 -19 501.174 36.8745   9
   0  11  19 547.156 37.3271  10
   0  11 -19 560.484 36.8915  11
   0 -11  19 615.557 37.3759  23
   0 -11 -19 610.456 37.0052  16
   0 -11  19 538.532 37.4000  19
   0 -11  19 514.226 36.4834  13
   0  11 -19 551.181 35.7420  14
   0  11  19 543.372 37.3247  14
   0 -11 -19 611.117 37.4005  12
   0  11  20 25.4093 3.88993   8
   0 -11  20 18.9415 3.04656   2
   0  11 -20 18.9545 2.89524   1
   0 -11 -20 21.3272 3.23170   2
   0  11  20 25.4106 3.02510   1
   0 -11  20 24.0716 4.09004   4
   0 -11  20 32.8534 3.90603  30
   0  11  20 27.6856 4.61717  33
   0  11  20 25.4922 4.19840  32
   0  11 -20 22.0710 4.05398  29
   0  11 -20 19.5433 3.79983   9
   0  11  20 24.1282 4.36673  10
   0  11 -20 22.4633 3.82130  11
   0 -11  20 29.2780 4.34713  23
   0 -11  20 17.2033 4.43066  19
   0 -11 -20 21.2123 3.73523  16
   0 -11 -20 22.2442 4.16430  12
   0  11 -20 22.0665 2.13162  14
   0 -11  20 15.7866 3.08325  13
   0  11  20 15.9482 3.94019  14
   0  11  21 2.86187 3.11221   8
   0 -11 -21-2.14704 2.11735   6
   0 -11 -21 0.87311 2.37092   2
   0  11 -21-2.95837 2.44162   1
   0  11  21 0.78819 2.24544   1
   0 -11  21 3.22136 3.48591   4
   0 -11  21-1.87132 2.28477   2
   0  11  21 4.61217 3.42471  32
   0  11  21-1.30168 3.59256  33
   0 -11  21-1.54488 2.97337  30
   0  11 -21-0.98087 3.51401  29
   0  11  21-1.73466 3.38273  10
   0  11 -21 1.01461 2.94972   9
   0  11 -21 0.88070 2.98375  11
   0 -11  21 3.29376 3.52880  23
   0 -11  21 1.27634 3.49841  19
   0 -11 -21 3.59116 3.30662  16
   0 -11  21 2.65767 2.67577  13
   0  11 -21-0.36982 1.21980  14
   0  11  21 3.52969 3.50400  14
   0 -11 -21 7.84611 3.51042  12
   0 -11  22 13.7969 2.95370   8
   0 -11 -22 21.7762 2.89991   6
   0  11  22 25.0205 4.18566   8
   0 -11  22 27.1305 3.27058   2
   0 -11  22 26.9930 4.42614   4
   0 -11 -22 20.4693 3.24997   2
   0  11  22 26.9426 3.18466   1
   0  11 -22 27.9441 3.10652   1
   0 -11  22 28.0270 4.05932  30
   0  11  22 19.4347 4.17734  32
   0  11  22 25.5795 5.00599  33
   0  11 -22 23.4326 4.13357  24
   0  11 -22 29.6708 4.61100  29
   0  11 -22 22.1863 4.23927   9
   0  11  22 36.3039 4.95380  10
   0  11 -22 26.4484 4.06689  11
   0 -11  22 22.7068 4.27036  23
   0 -11  22 20.5342 4.78284  19
   0 -11 -22 27.4754 4.11553  16
   0 -11 -22 29.5139 4.75740  12
   0 -11  22 20.7333 3.64872  13
   0  11  22 25.5330 4.75101  14
   0 -11  23 64.5055 5.64980   8
   0  11  23 53.5072 6.22012   8
   0 -11 -23 66.8640 5.12628   6
   0  11 -23 65.4470 5.13197   1
   0 -11 -23 58.7297 5.38128   2
   0 -11  23 67.5674 5.54896   3
   0  11  23 55.7116 5.20346   1
   0 -11  23 63.2509 6.56536   4
   0 -11  23 62.0835 5.26172   2
   0  11  23 60.5398 6.90497  33
   0  11  23 57.6404 6.46119  32
   0  11 -23 69.7720 6.27909  24
   0  11 -23 79.0094 6.97565  29
   0  11 -23 66.5180 6.64851   9
   0  11  23 53.8218 6.50646  10
   0  11 -23 56.0819 5.91192  11
   0 -11  23 62.2071 6.58818  23
   0  11 -23 48.9391 6.49713  22
   0 -11  23 55.5178 6.80737  19
   0 -11 -23 78.7175 6.44587  16
   0 -11  23 67.6712 6.07369  13
   0  11  23 55.8782 6.66419  14
   0 -11 -23 66.9230 6.76406  12
   0 -11 -24 39.9931 3.52084   6
   0  11  24 40.6040 5.12913   8
   0 -11  24 41.8998 4.26007   8
   0 -11 -24 34.0237 3.70879   2
   0 -11  24 30.7055 3.60455   2
   0  11 -24 30.5157 3.41162   1
   0 -11  24 37.1574 3.86388   3
   0 -11  24 28.9348 4.93844   4
   0  11  24 29.3593 3.58394   1
   0  11  24 40.8955 5.64717  33
   0  11  24 43.0158 5.40297  32
   0  11 -24 52.7701 5.65623  29
   0  11 -24 33.0680 4.66891  24
   0  11 -24 44.4609 4.88759  11
   0  11  24 20.7388 4.97651  10
   0  11 -24 32.4149 4.87001   9
   0 -11  24 39.9711 5.18305  23
   0  11 -24 32.0737 5.12409  22
   0 -11 -24 35.4980 4.71628  16
   0 -11  24 29.8461 5.35132  19
   0  11  24 22.6450 4.84919  14
   0 -11  24 30.5165 4.28624  13
   0 -11 -24 33.8738 5.27028  12
   0 -11  25 7.53232 2.76579   8
   0 -11 -25 9.35347 2.14853   6
   0  11  25 7.45207 3.78909   8
   0 -11 -25 17.7763 2.74365   2
   0  11  25 5.52009 2.28110   1
   0 -11  25 8.88242 4.02173   4
   0  11 -25 11.9680 2.28850   1
   0 -11  25 8.16665 2.51716   3
   0  11  25 9.01918 3.91848  32
   0  11  25 5.18650 4.02217  33
   0  11 -25 12.1176 4.14528  29
   0  11 -25 6.93510 3.68509  24
   0  11  25 12.9142 4.39732  10
   0  11 -25 7.09041 3.44667   9
   0  11 -25 11.2763 3.50054  11
   0  11 -25 17.3986 4.63810  22
   0 -11  25 10.6135 4.23533  23
   0 -11  25 11.7802 4.42712  19
   0 -11 -25 12.4172 3.44611  16
   0 -11  25 9.28298 3.29974  13
   0 -11 -25 5.08221 4.06675  12
   0  11  25 3.33498 4.04188  14
   0 -11 -26 82.6767 5.99855   6
   0 -11  26 75.5340 6.77903   8
   0  11  26 61.5297 7.30903   8
   0 -11 -26 64.1636 7.38227   9
   0 -11  26 75.1304 6.38380   3
   0  11 -26 73.8150 5.84646   1
   0 -11 -26 78.1327 6.13369   2
   0 -11  26 72.6628 7.74769   4
   0  11  26 97.8899 8.50159  33
   0  11  26 75.5233 7.74024  32
   0  11 -26 85.7104 7.31888  24
   0  11 -26 88.9559 7.98303  29
   0  11 -26 80.8655 7.20240  11
   0  11 -26 83.3598 7.68221   9
   0  11  26 81.5383 8.01836  10
   0  11 -26 75.2374 8.04946  22
   0 -11  26 89.5698 8.01188  23
   0 -11 -26 76.9559 7.47709  16
   0 -11  26 68.5706 8.02557  19
   0  11  26 67.1929 7.85872  14
   0 -11  26 82.6497 7.29292  13
   0 -11 -26 84.5271 8.10635  12
   0 -11 -27 11.9123 2.45365   6
   0  11  27 14.9159 4.45168   8
   0 -11 -27 24.2265 4.61893   9
   0 -11  27 15.7222 3.34796   8
   0 -11  27 20.5457 3.09494   3
   0 -11  27 11.7555 4.72944   4
   0 -11 -27 20.1928 2.75443   2
   0  11  27 21.2153 4.35450  32
   0 -11 -27 17.9718 3.44249  34
   0  11  27 14.9873 4.88584  33
   0  11 -27 16.8177 4.77648  29
   0  11 -27 21.2695 4.19722  24
   0  11 -27 21.8567 5.32032  28
   0  11 -27 15.3913 3.98216  11
   0  11  27 12.9193 4.90393  10
   0  11 -27 13.3397 4.15656   9
   0  11 -27 19.5757 5.05516  22
   0 -11  27 16.5954 4.35129  23
   0 -11 -27 20.4455 4.34338  16
   0 -11  27 22.0673 5.19065  19
   0 -11 -27 21.6002 4.67077  12
   0 -11 -27 27.1756 4.71205  15
   0 -11  27 18.8093 4.21672  13
   0  11  27 15.5073 5.03320  14
   0  11  28 140.132 11.8185   8
   0 -11 -28 131.717 11.5503   9
   0 -11  28 132.600 10.6905   8
   0 -11  28 140.171 11.6449   4
   0 -11  28 142.726 10.3745   3
   0  11 -28 146.327 11.7721  29
   0  11  28 147.173 12.3110  33
   0 -11 -28 159.239 10.6221  34
   0  11 -28 154.159 12.3862  28
   0  11 -28 137.072 11.0815  24
   0  11 -28 126.796 11.5124   9
   0  11 -28 133.527 10.9842  11
   0  11 -28 160.559 12.3787  22
   0 -11  28 131.273 11.7627  23
   0 -11 -28 131.141 11.2960  16
   0 -11  28 153.045 12.6828  19
   0 -11  28 135.197 11.1370  13
   0 -11 -28 155.565 11.6430  15
   0  11  28 148.826 12.1506  14
   0 -11 -28 123.439 11.7984  12
   0 -11 -29 2.59884 4.05378   9
   0  11  29 4.01998 4.13492   8
   0 -11  29 4.49928 3.20491   8
   0 -11  29 2.57322 4.24401   4
   0 -11 -29 2.67388 2.88111  34
   0  11  29 8.36618 4.83929  33
   0  11 -29 9.20716 4.62866  28
   0  11 -29 5.82974 3.50182  24
   0  11 -29-2.67577 4.53790  29
   0  11 -29 3.39567 3.93043   9
   0  11 -29-1.95494 3.63425  11
   0 -11  29 2.11140 4.48351  23
   0  11 -29 1.50744 4.65027  22
   0 -11  29 2.51854 4.70212  19
   0 -11 -29 3.52770 3.95352  16
   0 -11 -29 3.55433 4.77772  12
   0  11  29 5.18667 4.67084  14
   0 -11  29 4.39746 3.67992  13
   0 -11 -29 6.84274 4.02467  15
   0  11  30 30.5243 5.66638   8
   0 -11 -30 29.5984 5.40910   9
   0 -11  30 28.5034 4.54953   8
   0 -11  30 41.8833 5.76498   4
   0  11  30 19.7897 5.66744  33
   0 -11 -30 29.2687 3.85597  34
   0  11 -30 28.2978 5.96820  28
   0  11 -30 25.8050 4.66677  24
   0  11 -30 32.4162 5.72434  29
   0  11 -30 30.4434 4.77549  11
   0  11 -30 32.9316 5.59025   9
   0 -11  30 36.1834 5.99597  23
   0  11 -30 9.35713 5.12088  22
   0 -11 -30 29.0551 5.16030  16
   0 -11  30 34.5888 6.06442  19
   0 -11 -30 32.0814 5.59831  12
   0 -11 -30 25.9200 5.21549  15
   0  11  30 25.7568 6.05621  14
   0 -11  30 30.8073 4.99831  13
   0 -11  31 29.5155 4.84087   8
   0  11  31 39.4430 5.86958   8
   0 -11 -31 36.7675 6.30933   9
   0 -11  31 35.8818 5.78397   4
   0  11  31 37.9883 6.35927  33
   0  11 -31 32.8234 4.90627  24
   0  11 -31 24.2868 5.57025  29
   0  11 -31 43.3780 6.95350  28
   0  11 -31 48.3493 6.18838   9
   0  11 -31 30.9543 5.10053  11
   0 -11  31 37.1385 6.14222  23
   0  11 -31 43.5349 6.63714  22
   0 -11 -31 39.1949 5.95555  16
   0 -11  31 33.8031 6.79799  19
   0 -11 -31 36.5734 6.26157  12
   0 -11 -31 37.7542 5.74441  15
   0  11  31 32.4265 6.07082  14
   0 -11  31 39.7436 5.44409  13
   0 -11  32 3.99586 3.64668   8
   0  11  32-2.21794 4.66332   8
   0 -11 -32 5.00989 4.85705   9
   0 -11  32 8.74925 4.90752   4
   0  11  32 8.14608 5.30212  33
   0  11 -32 0.82009 5.17115  28
   0  11 -32 6.85083 3.75381  24
   0  11 -32 5.13532 5.26341  29
   0  11 -32 2.22393 4.47536   9
   0  11 -32 6.37864 3.76055  11
   0  11 -32 5.81517 5.21057  22
   0 -11  32 3.04666 4.67612  23
   0 -11 -32 6.36961 4.34402  16
   0 -11  32 0.91323 5.21776  19
   0 -11  32 3.67671 4.30904  13
   0 -11 -32 5.25887 4.31272  15
   0  11  32 1.57266 4.80025  14
   0 -11  33 187.636 14.4377   8
   0 -11 -33 203.585 15.5479   9
   0  11  33 207.791 15.6129   8
   0 -11  33 192.612 15.1303   4
   0  11 -33 200.479 15.6227  29
   0  11  33 178.786 15.7546  33
   0  11 -33 211.295 16.0577  28
   0  11 -33 162.699 15.0474   9
   0  11 -33 156.384 15.5912  22
   0 -11  33 185.474 15.6030  23
   0 -11 -33 176.048 15.7047  21
   0 -11  33 196.585 16.2648  19
   0 -11 -33 203.498 15.0710  16
   0 -11 -33 198.348 14.8806  15
   0  11  33 200.986 15.7100  14
   0 -11  33 210.161 15.0743  13
   0 -11 -34 3.02863 5.19454   9
   0  11  34 21.8398 5.69243   8
   0 -11  34 8.91729 4.98177   4
   0  11  34 13.2486 6.01430  33
   0  11 -34 10.2010 5.60599  28
   0  11 -34 1.54714 5.55735  29
   0  11 -34 19.4381 5.40142   9
   0  11 -34 5.26262 5.94481  22
   0 -11 -34 22.3901 6.09216  21
   0 -11  34 10.3738 5.51632  23
   0 -11  34 15.3170 6.11420  19
   0  11  34 21.8412 5.17762  19
   0 -11 -34 13.3238 5.24612  16
   0  11  34 13.7315 5.75048  14
   0 -11  34 15.5614 5.07494  13
   0 -11 -34 11.1137 4.78957  15
   0 -11 -35-1.54846 5.12558   9
   0  11  35 7.19444 5.46562   8
   0 -11  35 1.38257 4.99335   4
   0  11  35 0.96384 5.70717  33
   0  11 -35 1.72438 5.59806  28
   0  11 -35-3.94719 5.77030  29
   0  11 -35 1.58731 5.12756   9
   0 -11 -35 1.68304 5.75370  21
   0 -11  35 0.81330 5.38418  23
   0  11 -35-5.38793 6.27533  22
   0  11  35 1.34633 4.62319  19
   0 -11  35 0.97724 5.71717  19
   0 -11 -35-0.68042 4.97347  16
   0 -11 -35 1.16678 4.87075  15
   0  11  35 8.98339 5.68266  14
   0 -11  35-3.32099 4.50064  13
   0 -11 -36-6.36015 5.64988   9
   0  11  36 0.81664 4.92107   8
   0 -11  36-5.54021 5.21766   4
   0  11  36-1.95970 5.76724  33
   0  11 -36 5.66679 5.72926  29
   0  11 -36-1.74372 5.77179  28
   0  11 -36-1.61617 4.81323   9
   0  11 -36-0.91563 5.82607  22
   0 -11 -36 2.55752 5.64367  21
   0 -11  36 0.83011 5.54749  23
   0 -11 -36 0.69160 4.83302  16
   0  11  36 6.83280 5.03316  19
   0 -11  36-1.99557 5.87280  19
   0  11  36 0.82262 5.64944  14
   0 -11  36-4.06744 5.10752  13
   0 -11 -36 3.47813 4.61730  15
   0 -11 -37 26.0578 6.28666   9
   0  11  37 20.9011 5.88233   8
   0 -11  37 15.2135 5.27234   4
   0  11  37 13.9079 6.14101  33
   0  11 -37 16.4241 6.08939  29
   0  11 -37 19.3349 6.35474  28
   0  11 -37 10.6501 5.01427   9
   0 -11 -37 17.1801 6.26431  21
   0 -11  37 19.4518 6.17013  23
   0  11 -37 17.7097 6.72987  22
   0 -11  37 14.1701 6.15013  19
   0  11  37 17.2595 5.39461  19
   0 -11 -37 10.5073 5.29959  16
   0  11  37 11.5756 5.69558  14
   0 -11 -37 17.0934 4.90789  15
   0 -11  37 15.1748 5.00800  13
   0  11  38 20.3746 6.11425   8
   0 -11 -38 22.3045 6.37511   9
   0 -11  38 28.1997 5.76100   4
   0  11 -38 23.4587 6.74902  29
   0  11  38 25.0989 6.83980  33
   0  11 -38 17.6663 6.84142  28
   0  11 -38 17.4006 6.04791   9
   0 -11  38 26.5017 6.60871  23
   0  11 -38 23.6433 6.57675  22
   0 -11 -38 20.7594 6.91245  21
   0 -11  38 29.7068 7.15840  19
   0  11  38 28.5677 5.79639  19
   0 -11  38 16.8659 5.62721  13
   0  11  38 20.6712 6.29054  14
   0 -11 -38 25.8400 5.20403  15
   0 -11 -39 42.8963 7.24314   9
   0  11  39 44.8426 7.04196   8
   0 -11  39 36.8544 6.19431   4
   0  11 -39 34.6156 7.38942  29
   0  11  39 48.5515 7.78461  33
   0  11 -39 37.1577 7.38354  28
   0  11 -39 27.6594 6.69364   9
   0 -11  39 26.8398 6.88757  23
   0 -11 -39 46.7500 7.96161  21
   0  11 -39 36.2891 7.74246  22
   0 -11  39 22.7366 6.98257  19
   0  11  39 44.2280 6.78511  19
   0 -11  39 34.7759 6.15544  13
   0 -11  40 51.7741 6.81491   4
   0  11  40 45.7875 7.87353  33
   0  11 -40 32.6722 7.08417  28
   0  11 -40 25.2272 6.24580   9
   0 -11  40 41.8942 7.16925  23
   0  11 -40 25.0156 7.61731  22
   0 -11 -40 34.5162 7.56425  21
   0  11  40 47.7322 6.53072  19
   0 -11  40 45.7207 8.02403  19
   0  11  40 46.9576 7.78043   8
   0 -11 -40 36.4144 7.04637   9
   0 -11  41-3.95481 4.76176   4
   0  11  41 5.08676 6.16625  33
   0  11 -41-0.87738 6.05269  28
   0  11 -41-4.20066 5.42835   9
   0 -11 -41-2.57107 6.80427  21
   0  11 -41 2.89505 6.29711  22
   0 -11  41 2.61786 5.77743  23
   0  11  41-1.40352 5.34588  19
   0 -11  41 2.08063 5.93642  19
   0  11  41-0.87625 5.54732   8
   0 -11 -41-8.57562 6.53246   9
   0 -11  42 10.3077 5.05102   4
   0  11  42 6.08159 6.14683  33
   0  11 -42 5.20239 6.21645  28
   0  11 -42 0.83580 5.15568   9
   0  11 -42 4.81454 6.34787  22
   0 -11 -42-6.77204 6.38150  21
   0 -11  42 4.36479 5.99917  23
   0 -11  42 12.4618 6.40387  19
   0  11  42 4.96838 6.03282  17
   0  11  42-1.39666 5.36170  19
   0  11  42 4.38060 5.66444   8
   0 -11 -42 0.85646 6.03998   9
   0  11  43-2.00867 5.88140  33
   0  11 -43 5.13312 5.98416  28
   0  11 -43 3.31736 5.20129   9
   0 -11  43-3.46043 5.94695  23
   0 -11 -43 2.50094 6.26316  21
   0  11 -43 8.61782 6.63905  22
   0  11  43 11.4323 5.76092  17
   0 -11  43 6.18349 6.17996  19
   0  11  43 1.37644 4.75448  19
   0 -11 -43 5.15492 5.98384   9
   0  11  43 9.63474 5.96749   8
   0  11  44-0.99025 6.23550  33
   0  11 -44 1.67456 5.97470  28
   0  11 -44 4.08253 5.37949   9
   0 -11  44-1.71379 5.77971  23
   0 -11 -44-0.81443 5.99915  21
   0  11 -44-2.84112 6.26943  22
   0  11  44-2.40151 6.24890  17
   0  11  44 3.39049 5.61021  19
   0 -11  44 2.03632 6.06442  19
   0  11  44-1.73579 5.55066   8
   0 -11 -44-0.84993 5.78506   9
   0  12   0 230.399 15.8802  14
   0 -12   0 231.007 16.0508  27
   0  12   0 243.222 16.3805  28
   0  12   0 224.085 16.0623  10
   0  12   0 216.083 15.8212  11
   0  12   0 226.907 14.8889  22
   0  12   0 214.548 15.8994   1
   0  12   0 243.321 15.9746   3
   0  12   0 234.315 15.1789   8
   0 -12   0 268.929 16.4790   4
   0 -12   0 239.921 15.5464   5
   0  12   1 2372.06 161.876  14
   0  12  -1 2627.35 161.896  14
   0  12   1 2729.90 162.419  28
   0 -12   1 2154.71 161.915  27
   0 -12  -1 2318.68 162.000  27
   0  12  -1 2808.52 162.446  28
   0  12   1 2563.14 162.137  10
   0  12  -1 2450.29 162.044  10
   0  12  -1 2773.76 162.062  11
   0  12   1 2407.19 161.850  11
   0  12  -1 2586.07 161.155  22
   0  12   1 2456.45 161.947   1
   0  12  -1 2476.78 161.956   1
   0  12  -1 2512.98 161.971   3
   0  12   1 2381.29 161.927   3
   0 -12  -1 2538.03 162.282   4
   0 -12   1 2508.77 162.289   4
   0  12   1 2456.34 161.293   8
   0  12  -1 2553.02 161.239   8
   0 -12  -1 2698.14 161.637   5
   0 -12   1 2452.42 161.569   5
   0  12   2 3.76810 2.40044  14
   0  12  -2-0.79996 2.17920  14
   0 -12   2-0.29811 1.09159  13
   0 -12  -2 2.07518 2.48828  27
   0  12  -2 2.06279 2.76998  28
   0  12   2 0.40052 2.83460  28
   0 -12   2-1.03153 2.36149  27
   0  12  -2 1.56181 2.16419  11
   0  12   2 2.90064 2.54464  10
   0  12  -2-1.32772 2.22867  10
   0  12  -2 0.20166 1.14899  22
   0  12   2-0.63298 2.08529   1
   0 -12   2-0.40600 2.80067   4
   0  12   2-0.31896 2.33147   3
   0  12  -2 1.53118 2.16739   3
   0 -12  -2 4.39376 2.71885   4
   0  12   2 0.92501 1.36614   8
   0 -12   2-1.82272 2.04811   5
   0 -12  -2 0.20372 1.80473   5
   0 -12   3 67.7366 4.64022  13
   0  12   3 62.7122 5.60240  14
   0  12  -3 59.7625 5.23866  14
   0 -12   3 59.3083 5.71221  27
   0  12  -3 58.5176 5.85717  28
   0  12  -3 63.5133 5.56361  10
   0  12  -3 84.8690 5.75064  11
   0  12   3 73.4930 5.87937  10
   0  12  -3 58.1484 4.71805  22
   0 -12  -3 76.7278 6.06460   4
   0  12   3 64.6438 4.83394   8
   0 -12   3 66.0988 5.13931   5
   0 -12   3 56.6164 5.82801   4
   0  12   3 65.2268 5.57899   1
   0  12  -3 57.7044 5.42614   3
   0  12   3 83.0575 5.83949   3
   0  12  -4 83.7957 6.83038   3
   0  12   4 92.8267 7.00818   1
   0 -12   4 102.037 7.47692   4
   0 -12  -4 91.8964 6.96819  16
   0  12  -4 95.3271 6.72471  14
   0 -12   4 77.4948 6.03525  13
   0  12   4 99.9516 7.20883  14
   0 -12   4 95.6829 7.18340  27
   0  12  -4 96.6174 7.51297  28
   0  12  -4 89.9286 7.00683  11
   0  12   4 105.840 7.42669  10
   0  12  -4 84.9742 6.90323  10
   0  12  -4 77.0011 6.20494  22
   0 -12   4 84.4150 7.18179  19
   0  12   4 93.8011 6.32965   8
   0 -12   4 82.7679 6.46664   5
   0 -12  -4 94.0741 7.40976   4
   0  12  -5 1.20006 2.18982   3
   0  12   5 4.75260 2.18147   1
   0 -12   5 3.35613 2.48887   4
   0  12  -5 0.70445 1.80170  14
   0 -12   5 4.97332 1.20694  13
   0 -12  -5-0.98619 2.15051  16
   0  12   5 3.53452 2.62811  14
   0 -12   5 0.71372 2.36753  27
   0  12  -5 3.01233 2.75660  28
   0  12  -5 2.84085 2.18287  10
   0  12  -5 1.00892 2.22118  11
   0  12  -5 1.01355 1.55885  22
   0 -12  -5 2.84954 0.88598  20
   0 -12   5 4.00261 2.45810  19
   0  12  -5 2.38345 1.15997  17
   0 -12  -5 2.23157 0.74933  20
   0  12   5 2.77874 1.53398   8
   0 -12  -5 1.60462 2.57032   4
   0  12   6 7.92414 2.43810   1
   0 -12   6 3.40239 2.60630   4
   0  12  -6 2.08816 2.18027   3
   0  12  -6 3.44827 2.37736   1
   0 -12   6 3.63187 1.24908  13
   0  12   6 4.78187 2.54070  14
   0  12  -6 6.30466 1.84856  14
   0 -12  -6 0.99088 1.98596  16
   0 -12   6 5.45618 2.43463  27
   0  12  -6 3.51060 2.84799  28
   0  12  -6 5.30391 2.24284  10
   0  12  -6 3.44598 2.14102  11
   0  12  -6 2.47953 1.72008  22
   0  12  -6 4.91313 1.10055  17
   0 -12   6 6.57269 2.66778  19
   0 -12  -6 5.64387 2.69514   4
   0  12   6 4.53443 1.65548   8
   0  12   7 301.488 19.2775   7
   0  12   7 285.531 19.6594   8
   0 -12  -7 300.158 20.4690   4
   0  12  -7 317.511 20.1838   1
   0  12   7 281.129 20.0629   1
   0  12  -7 300.892 20.0416   3
   0 -12   7 273.076 20.4096   4
   0 -12   7 308.151 20.2357  30
   0 -12   7 332.074 20.4867  27
   0  12  -7 294.527 20.5531  28
   0  12  -7 262.282 20.1201  11
   0  12  -7 304.930 20.1070  10
   0  12  -7 325.220 19.8122  22
   0 -12   7 269.790 20.3695  19
   0  12  -7 296.882 19.0782  17
   0  12  -7 294.972 19.0676  17
   0 -12  -7 320.505 20.2492  16
   0 -12   7 281.716 19.4116  13
   0  12  -7 297.851 19.7553  14
   0  12   7 282.740 20.2931  14
   0 -12  -8 30.1723 3.98967   4
   0  12   8 30.0911 3.15098   8
   0  12   8 31.7947 2.57208   7
   0  12  -8 31.9110 3.46924   3
   0  12   8 36.7305 3.73395   1
   0  12  -8 25.5750 3.52529   1
   0 -12   8 32.4172 3.74496  30
   0  12  -8 30.1809 4.26721  28
   0 -12   8 34.2598 4.03240  27
   0  12  -8 35.1858 3.58499  10
   0  12  -8 31.0925 3.76626  11
   0  12  -8 26.4887 3.20419  22
   0 -12   8 31.2934 4.00573  19
   0 -12   8 29.8420 2.78623  13
   0 -12  -8 29.5607 3.52990  16
   0  12  -8 33.4735 3.10635  14
   0  12   8 34.5594 4.14977  14
   0  12   9 201.607 13.7157   7
   0 -12  -9 232.095 15.0180   4
   0  12   9 208.593 14.2265   8
   0  12   9 215.434 14.5503   1
   0  12  -9 221.194 14.4737   3
   0  12  -9 217.703 14.5437   1
   0 -12   9 226.365 14.7198  30
   0 -12   9 189.244 14.7102  27
   0  12  -9 242.505 15.2625  28
   0  12  -9 209.571 14.3074  25
   0  12  -9 194.740 14.6321  11
   0  12  -9 210.066 14.4743  10
   0  12  -9 212.157 14.2969  22
   0 -12   9 210.858 15.0562  19
   0 -12  -9 217.927 14.6472  16
   0  12  -9 217.109 14.0795  14
   0  12   9 191.739 14.7706  14
   0 -12   9 182.822 13.8720  13
   0  12  10 116.477 8.15866   7
   0 -12 -10 116.431 9.30083   4
   0  12  10 117.418 8.69852   8
   0  12 -10 104.063 8.82003   1
   0  12 -10 122.190 8.83401   3
   0  12  10 115.947 8.92214   1
   0 -12  10 115.577 9.04141  30
   0  12 -10 141.380 8.80366  25
   0 -12  10 118.536 9.24788  27
   0  12 -10 122.215 9.59513  28
   0  12 -10 112.546 8.81274  10
   0  12 -10 116.315 9.01437   9
   0  12 -10 129.630 9.26641  11
   0  12 -10 142.658 8.96550  22
   0 -12 -10 108.614 8.92709  16
   0 -12  10 103.827 9.28254  19
   0  12 -10 133.093 8.50075  14
   0 -12  10 118.635 8.36804  13
   0  12  10 118.743 9.41357  14
   0  12  11 22.4983 3.06439   8
   0  12  11 27.3941 2.45893   7
   0 -12 -11 34.2480 4.14947   4
   0  12 -11 30.4472 3.19470   3
   0  12 -11 23.1969 3.30372   1
   0  12  11 25.2870 3.38920   1
   0 -12  11 24.1156 3.44156  30
   0  12 -11 23.2811 2.91849  25
   0  12 -11 28.4967 4.25968  28
   0 -12  11 23.9789 3.60589  27
   0  12 -11 23.6212 3.36574   9
   0  12 -11 22.1128 3.31034  11
   0  12  11 27.2320 3.90728  10
   0  12 -11 29.7359 3.28446  10
   0  12 -11 25.2834 3.36911  22
   0 -12 -11 26.3534 3.41243  16
   0 -12  11 20.9305 3.72480  19
   0  12 -11 27.2773 2.69031  14
   0 -12  11 26.3296 2.73877  13
   0  12  12 82.6023 6.01982   7
   0 -12 -12 96.9272 7.37799   4
   0  12  12 85.5441 6.68882   8
   0  12 -12 93.1251 6.76525   3
   0  12  12 88.2580 6.78886   1
   0  12 -12 90.4602 6.79658   1
   0 -12  12 71.8442 6.77797  30
   0  12  12 78.0852 7.16080  32
   0  12 -12 70.6902 7.22342  28
   0 -12  12 88.7528 7.23988  27
   0  12 -12 101.469 6.46765  25
   0  12  12 77.8660 7.25317  10
   0  12 -12 65.0995 6.93962  11
   0  12 -12 87.8618 6.97297   9
   0  12 -12 81.1848 6.60454  10
   0  12 -12 71.2621 6.74601  22
   0 -12  12 81.1914 7.35863  19
   0 -12 -12 95.9199 7.06633  16
   0  12 -12 87.6279 6.16384  14
   0 -12  12 83.9318 6.27659  13
   0  12  13 85.1316 6.32181   8
   0 -12 -13 82.9462 6.89236   4
   0  12  13 71.4592 5.56036   7
   0  12 -13 82.8261 6.22644   1
   0  12  13 80.6746 6.33972   1
   0  12  13 75.7951 6.87174  32
   0  12  13 70.3145 7.09624  33
   0 -12  13 62.0571 6.24024  30
   0  12 -13 74.5096 7.00050  28
   0  12 -13 73.5898 5.79408  25
   0 -12  13 79.6115 6.76273  27
   0  12 -13 62.1225 6.00632  10
   0  12  13 76.7348 6.84544  10
   0  12 -13 76.1278 6.51298   9
   0  12 -13 90.9272 6.58299  22
   0 -12  13 79.7939 7.00576  19
   0 -12 -13 75.8600 6.40900  16
   0 -12  13 77.1959 5.86296  13
   0  12 -13 77.5453 5.59100  14
   0  12  14 681.305 44.6946   7
   0  12  14 715.901 45.3131   8
   0  12  14 692.207 45.2101   1
   0  12 -14 667.933 45.1561   1
   0  12  14 676.566 46.0618  33
   0  12  14 699.348 45.7760  32
   0 -12  14 712.734 45.4394  30
   0  12 -14 789.177 46.1952  28
   0  12 -14 656.576 44.7263  25
   0 -12  14 863.188 46.0527  27
   0  12 -14 694.978 45.1642  10
   0  12  14 665.526 45.8211  10
   0 -12 -14 683.263 45.8073  12
   0  12 -14 640.945 45.4354   9
   0  12 -14 690.917 45.4172  22
   0 -12 -14 721.842 45.4820  16
   0 -12  14 666.005 45.9025  19
   0 -12  14 676.783 44.9380  13
   0  12 -14 669.477 44.6224  14
   0  12  15 12.7387 2.15298   7
   0  12  15 11.3010 2.84369   8
   0 -12  15 15.5934 3.50876   4
   0  12 -15 16.9581 2.84956   1
   0  12  15 13.4459 2.74045   1
   0  12  15 16.7632 3.51786  32
   0  12  15 16.8444 3.78863  33
   0 -12  15 10.5156 2.98772  30
   0  12 -15 13.6758 2.09073  25
   0  12 -15 12.5625 3.69384  28
   0 -12  15 18.7937 3.64932  27
   0  12  15 13.4859 3.58079  10
   0 -12 -15 15.7183 3.47405  12
   0  12 -15 12.9606 3.28063   9
   0  12 -15 10.1668 2.51595  10
   0  12 -15 7.49457 2.96855  22
   0 -12  15 11.4335 3.51064  19
   0 -12 -15 10.7972 2.89665  16
   0 -12  15 15.1106 2.62656  13
   0  12 -15 12.0121 1.87750  14
   0  12  16 23.9236 3.45992   8
   0  12  16 18.5541 2.53789   7
   0 -12  16 21.6211 4.09185   4
   0  12 -16 26.1870 3.24839   1
   0  12  16 22.9703 3.10373   1
   0  12  16 17.1370 3.76797  32
   0  12  16 23.2947 4.04126  33
   0 -12  16 17.3400 3.30257  30
   0  12 -16 21.0018 2.27953  25
   0  12 -16 24.3795 3.62859  29
   0  12 -16 12.9373 3.91458  28
   0 -12  16 15.0575 3.52446  27
   0 -12 -16 24.9142 3.95546  12
   0  12 -16 15.6322 3.48360   9
   0  12  16 26.1644 4.01353  10
   0  12 -16 17.9770 2.83452  10
   0  12 -16 17.1803 3.61882  22
   0 -12 -16 15.8391 3.28901  16
   0 -12  16 13.5406 3.62609  19
   0  12 -16 22.4041 2.19789  14
   0 -12  16 14.7742 2.73729  13
   0  12  17 108.217 8.60915   8
   0  12  17 108.889 7.86603   7
   0 -12  17 109.296 9.14877   4
   0  12 -17 115.347 8.32496   1
   0  12  17 112.201 8.29105   1
   0  12  17 110.731 9.38973  33
   0  12  17 124.035 9.20578  32
   0 -12  17 130.035 8.72382  30
   0  12 -17 81.6983 8.90580  28
   0 -12  17 93.5188 8.76953  27
   0  12 -17 130.846 9.07742  29
   0  12  17 123.666 9.30921  10
   0  12 -17 99.9307 8.63028  11
   0  12 -17 100.256 8.12824  10
   0  12 -17 117.443 8.90531   9
   0  12 -17 141.573 9.14979  22
   0 -12  17 112.621 9.31997  19
   0 -12 -17 105.163 8.59033  16
   0  12 -17 104.676 7.46573  14
   0  12  17 105.465 9.17040  14
   0 -12  17 103.606 7.18291  15
   0 -12  17 111.975 8.20009  13
   0 -12 -17 112.171 9.22639  12
   0  12  18 45.6473 4.01174   7
   0  12  18 46.7373 4.90515   8
   0 -12  18 54.9416 4.49082   2
   0  12 -18 41.2386 4.25855   1
   0  12  18 39.7272 4.25127   1
   0 -12  18 50.5774 5.49152   4
   0  12  18 59.6137 6.00597  33
   0  12  18 40.9508 5.13197  32
   0 -12  18 42.7576 4.64267  30
   0 -12  18 35.8765 4.84221  27
   0  12 -18 45.0882 5.05777  29
   0  12 -18 39.8703 5.52731  28
   0 -12 -18 50.7339 5.37916  12
   0  12  18 37.3593 5.14355  10
   0  12 -18 43.8820 4.88303   9
   0  12 -18 41.0502 4.90919  11
   0  12 -18 36.1242 4.10408  10
   0  12 -18 38.4603 4.92713  22
   0 -12  18 50.8299 5.59872  19
   0 -12 -18 45.9094 4.84642  16
   0 -12  18 37.5433 4.16852  13
   0  12 -18 35.5387 3.27831  14
   0  12  18 44.2933 5.42273  14
   0  12  19 181.509 13.2234   8
   0  12  19 179.591 12.6856   1
   0 -12  19 190.147 12.8263   2
   0 -12 -19 193.389 12.8894   2
   0  12 -19 174.476 12.6383   1
   0 -12  19 183.458 13.6393   4
   0  12  19 160.395 13.8294  33
   0  12  19 191.964 13.6467  32
   0 -12  19 189.932 13.1118  30
   0 -12  19 161.443 13.3682  27
   0  12 -19 178.487 13.4203  29
   0  12 -19 172.899 13.8528  28
   0  12 -19 212.445 13.5570  11
   0  12 -19 181.393 13.3877   9
   0  12  19 174.754 13.7539  10
   0  12 -19 170.084 12.6098  10
   0 -12  19 171.059 13.4744  23
   0  12 -19 178.600 13.4669  22
   0 -12 -19 176.712 13.1291  16
   0 -12  19 159.917 13.6615  19
   0  12 -19 178.753 11.9000  14
   0  12  19 183.559 13.8081  14
   0 -12 -19 187.643 13.7061  12
   0 -12  19 177.750 12.7866  13
   0  12  20 146.494 10.2592   8
   0 -12  20 129.332 9.45911   2
   0  12 -20 140.358 9.34708   1
   0 -12  20 120.100 10.2445   4
   0 -12 -20 123.584 9.48255   2
   0  12  20 134.735 9.43434   1
   0 -12  20 122.585 9.76184  30
   0  12  20 123.892 10.2528  32
   0  12  20 89.4071 10.1700  33
   0  12 -20 129.357 10.2674  29
   0 -12  20 129.799 10.3806  27
   0  12 -20 122.357 10.1293   9
   0  12 -20 115.741 9.26040  10
   0  12 -20 120.885 9.84098  11
   0  12  20 117.452 10.4430  10
   0  12 -20 145.225 10.3760  22
   0 -12  20 128.120 10.4212  23
   0 -12 -20 145.083 10.1132  16
   0 -12  20 114.240 10.4872  19
   0 -12  20 132.223 9.58661  13
   0 -12 -20 126.675 10.3541  12
   0  12  20 128.401 10.4808  14
   0  12 -20 123.510 8.46625  14
   0  12  21 224.008 16.6482   8
   0 -12 -21 236.934 15.7408   6
   0  12  21 235.071 16.0124   1
   0 -12 -21 209.331 16.0123   2
   0 -12  21 233.246 17.0968   4
   0  12 -21 244.201 15.9521   1
   0 -12  21 239.452 16.0484   2
   0  12  21 195.487 17.1631  33
   0 -12  21 238.597 16.4635  30
   0  12  21 214.515 16.8659  32
   0  12 -21 242.841 16.9393  29
   0  12 -21 236.606 15.9986  10
   0  12 -21 269.014 16.9015  11
   0  12  21 216.915 17.1446  10
   0  12 -21 249.467 16.9411   9
   0  12 -21 182.751 16.6430  22
   0 -12  21 255.332 17.1671  23
   0 -12  21 254.854 17.5255  19
   0 -12 -21 229.305 16.5797  16
   0 -12  21 223.991 16.2211  13
   0 -12 -21 247.697 17.1996  12
   0  12  21 224.883 17.2231  14
   0 -12 -22 233.038 15.7735   6
   0  12  22 231.316 16.8480   8
   0 -12 -22 215.734 16.1175   2
   0  12 -22 251.794 16.0445   1
   0 -12  22 243.860 16.0933   2
   0 -12  22 245.057 17.3069   4
   0  12  22 241.154 16.0723   1
   0  12  22 234.329 17.1480  32
   0  12  22 222.887 17.4948  33
   0 -12  22 237.301 16.5304  30
   0  12 -22 208.252 16.8559  29
   0  12 -22 227.863 16.9757  24
   0  12 -22 223.165 16.0064  10
   0  12 -22 213.419 16.6472  11
   0  12  22 236.099 17.3582  10
   0  12 -22 211.807 16.8367   9
   0  12 -22 242.667 17.2787  22
   0 -12  22 229.457 17.1648  23
   0 -12 -22 248.165 16.8744  16
   0 -12  22 247.224 17.6153  19
   0  12  22 237.067 17.3801  14
   0 -12  22 231.524 16.3922  13
   0 -12 -22 253.265 17.4657  12
   0  12  23 55.8459 6.29026   8
   0 -12 -23 62.8855 5.01700   6
   0 -12 -23 55.9842 5.40968   2
   0  12  23 54.4581 5.25539   1
   0  12 -23 60.0992 5.20462   1
   0 -12  23 68.0652 6.98658   4
   0 -12  23 51.9845 5.23618   2
   0 -12  23 55.3303 5.86470  30
   0  12  23 56.1483 6.52434  32
   0  12  23 67.5483 7.32059  33
   0  12 -23 63.6998 6.50217  24
   0  12 -23 67.9839 6.82002  29
   0  12 -23 55.6780 6.20492  11
   0  12  23 63.6175 7.01347  10
   0  12 -23 64.2707 5.41979  10
   0  12 -23 63.4923 6.28744   9
   0 -12  23 66.8713 6.71818  23
   0  12 -23 57.6485 6.71889  22
   0 -12 -23 85.8500 6.60834  16
   0 -12  23 59.1172 6.99641  19
   0 -12  23 57.8792 5.77028  13
   0  12  23 53.7233 6.63960  14
   0 -12 -23 64.0755 6.82018  12
   0 -12 -24 81.0069 5.91127   6
   0  12  24 66.6776 7.23226   8
   0  12 -24 75.1339 6.02231   1
   0 -12  24 68.9546 7.44297   4
   0 -12  24 67.5682 6.09841   2
   0 -12 -24 77.9916 6.35278   2
   0  12  24 78.2329 6.17504   1
   0  12  24 73.6831 7.49175  32
   0 -12  24 71.4237 6.81186  30
   0  12  24 70.3645 7.83775  33
   0  12 -24 85.0471 7.38373  24
   0  12 -24 70.0704 7.57944  29
   0  12 -24 74.4682 7.16077  11
   0  12  24 85.2656 7.98846  10
   0  12 -24 89.6889 7.65175   9
   0 -12  24 75.3113 7.65725  23
   0  12 -24 77.1928 7.70984  22
   0 -12  24 77.5491 8.13271  19
   0 -12 -24 74.2703 7.11316  16
   0  12  24 79.2586 7.93697  14
   0 -12  24 77.3199 6.76223  13
   0 -12 -24 71.7694 7.62648  12
   0 -12 -25 7.67648 2.27301   6
   0  12  25 1.15886 3.81553   8
   0 -12  25 6.28390 3.86755   4
   0  12  25 6.79364 2.58988   1
   0  12 -25 3.08708 2.32315   1
   0 -12 -25 4.62582 2.63209   2
   0  12  25 3.58482 3.98973  32
   0  12  25 4.67627 4.37487  33
   0 -12  25 9.44079 3.40250  30
   0  12 -25 7.54694 3.73519  24
   0  12 -25 5.38164 4.26409  29
   0  12 -25 1.80941 3.81429   9
   0  12  25 8.87065 4.31124  10
   0  12 -25 2.53129 3.52516  11
   0  12 -25 3.27314 4.02771  22
   0 -12  25 8.53210 4.27589  23
   0 -12  25 3.07863 4.46143  19
   0 -12 -25 11.0969 3.63013  16
   0 -12 -25 7.31769 4.09254  12
   0  12  25 4.92250 4.22790  14
   0 -12  25 5.46194 3.31964  13
   0 -12 -26 1.35508 1.95756   6
   0 -12 -26 1.19448 3.74090   9
   0  12  26 0.60343 3.77971   8
   0  12 -26 1.11474 2.14124   1
   0 -12 -26-2.47464 2.62880   2
   0 -12  26-1.28265 4.16394   4
   0 -12  26-3.91307 3.65161  30
   0  12  26 3.19922 4.10128  33
   0  12  26 0.60880 4.10633  32
   0  12 -26 6.81457 4.25451  29
   0  12 -26-2.15293 3.63034  24
   0  12 -26-3.74467 3.73918   9
   0  12  26-0.69915 4.30878  10
   0  12 -26-2.04856 3.50156  11
   0  12 -26 4.77388 4.27172  22
   0 -12  26 2.02322 4.20172  23
   0 -12 -26-2.18035 3.75996  16
   0 -12  26 3.97295 4.64852  19
   0  12  26 0.72164 4.19594  14
   0 -12  26-0.94717 3.30946  13
   0 -12 -26 0.68263 4.13703  12
   0 -12 -27 64.3579 7.23139   9
   0  12  27 78.3324 7.67285   8
   0 -12  27 65.3294 7.44102   4
   0 -12 -27 78.6268 5.80403   2
   0 -12  27 55.4667 6.53172  30
   0  12  27 83.0973 8.38720  33
   0  12  27 74.4061 7.48027  32
   0 -12 -27 64.0279 6.24625  34
   0  12 -27 76.2965 7.65957  29
   0  12 -27 71.4083 7.15623  24
   0  12 -27 65.8142 7.33398   9
   0  12  27 72.9995 7.95277  10
   0  12 -27 79.1358 6.99349  11
   0  12 -27 56.6856 7.14561  22
   0 -12  27 59.5893 7.46177  23
   0 -12  27 68.8490 7.88084  19
   0 -12 -27 65.0245 7.02653  16
   0 -12  27 58.3326 6.58642  13
   0 -12 -27 58.9171 7.42566  12
   0 -12 -27 84.1491 7.65739  15
   0  12  27 67.3643 7.72601  14
   0  12  28 3.25153 4.30683   8
   0 -12 -28 3.19605 4.21322   9
   0 -12  28-0.66502 4.36211   4
   0  12  28 5.05396 4.45399  32
   0  12  28 7.60806 4.97704  33
   0 -12  28-0.44491 3.64921  30
   0 -12 -28 0.37692 2.98498  34
   0  12 -28 7.99055 4.77266  29
   0  12 -28 1.60313 3.68817  24
   0  12 -28 3.91483 4.77364  28
   0  12  28-3.65678 4.86618  10
   0  12 -28-3.12682 4.08392  11
   0  12 -28 2.66297 3.92038   9
   0  12 -28 4.41304 4.72954  22
   0 -12  28 0.71195 4.24240  23
   0 -12  28 7.60207 5.06214  19
   0 -12 -28 4.61482 4.05019  16
   0 -12 -28-1.43872 4.18453  12
   0  12  28 4.54714 4.92211  14
   0 -12 -28 10.2250 4.71291  15
   0 -12  28-1.02928 3.73419  13
   0  12  29 2.01952 4.19414   8
   0 -12 -29-2.64419 4.41772   9
   0 -12  29-4.05534 4.36666   4
   0 -12  29-3.14123 3.65576  30
   0  12  29-6.07491 5.43596  33
   0 -12 -29 0.36637 2.91825  34
   0  12 -29-3.70251 3.86615  24
   0  12 -29 2.74637 4.56693  29
   0  12 -29-5.60793 5.17578  28
   0  12 -29 0.58376 2.40026  10
   0  12 -29 1.36768 4.12087   9
   0  12 -29 0.52421 3.93501  11
   0 -12  29 5.84491 4.83676  23
   0  12 -29 1.52363 4.94633  22
   0 -12  29-1.73882 4.86437  19
   0 -12 -29 4.15239 3.96431  16
   0 -12 -29-0.73533 4.53186  12
   0 -12  29 3.20788 3.73625  13
   0 -12 -29-0.60770 4.28285  15
   0  12  29-2.32642 4.88316  14
   0  12  30 91.9270 9.26372   8
   0 -12 -30 94.6876 9.31987   9
   0 -12  30 112.413 9.49800   4
   0  12  30 91.6286 9.83415  33
   0 -12  30 97.4922 8.39981  30
   0  12 -30 97.4172 9.69330  29
   0 -12 -30 89.3007 7.80833  34
   0  12 -30 82.7856 8.46982  24
   0  12 -30 98.2307 10.1278  28
   0  12 -30 98.4439 9.35784   9
   0  12 -30 100.395 8.76136  11
   0 -12  30 102.650 9.75629  23
   0  12 -30 92.1580 9.77114  22
   0 -12  30 91.1381 9.94444  19
   0 -12 -30 102.889 8.99688  16
   0 -12 -30 112.809 9.89802  12
   0  12  30 92.6024 9.97133  14
   0 -12 -30 98.1130 9.19480  15
   0 -12  30 103.583 8.82145  13
   0  12  31 2.87410 4.67210   8
   0 -12 -31 3.51099 4.67758   9
   0 -12  31 6.24822 4.73227   4
   0 -12  31 5.43087 3.86519  30
   0 -12 -31 7.41742 3.14419  34
   0  12  31 6.37408 5.13482  33
   0  12 -31 0.51015 3.89407  24
   0  12 -31 0.83488 5.15160  28
   0  12 -31-1.46080 5.17539  29
   0  12 -31 2.62977 4.09955  11
   0  12 -31-2.88822 4.76401   9
   0  12 -31 0.81222 5.20085  22
   0 -12  31 3.06890 4.93837  23
   0 -12 -31 9.97569 4.54644  16
   0 -12  31 6.41552 5.62297  19
   0 -12 -31 10.7521 5.39579  12
   0 -12 -31 7.40767 4.53675  15
   0 -12  31 6.29859 4.19298  13
   0  12  31 1.61052 5.18255  14
   0 -12 -32 1.44581 5.20265   9
   0  12  32-1.47930 4.92189   8
   0 -12  32 8.41702 4.73322   4
   0 -12  32-2.71587 3.81556  30
   0  12  32 3.72266 5.27796  33
   0  12 -32 4.47782 3.69579  24
   0  12 -32 4.25032 5.73544  28
   0  12 -32 2.99628 5.14633  29
   0  12 -32-2.22014 4.73520   9
   0  12 -32 3.34324 5.29260  22
   0 -12  32 2.35173 5.11687  23
   0 -12 -32 5.09992 4.26264  16
   0 -12  32 6.57127 5.32379  19
   0 -12 -32 1.86016 4.65660  15
   0 -12  32 2.95122 4.02011  13
   0  12  32-3.27597 5.31943  14
   0 -12 -32 3.91137 4.95385  12
   0 -12 -33 82.2269 9.08494   9
   0  12  33 90.4371 8.96299   8
   0 -12  33 86.9353 8.85903   4
   0  12  33 89.2575 9.76663  33
   0  12 -33 121.069 9.81220  29
   0 -12  33 77.0835 7.76231  30
   0  12 -33 80.3465 9.43845  28
   0  12 -33 76.4004 8.53953   9
   0 -12 -33 79.2715 9.31650  21
   0  12 -33 81.5445 9.46195  22
   0 -12  33 84.8076 9.23034  23
   0 -12  33 59.5245 8.98501  19
   0 -12 -33 83.1524 8.43677  16
   0 -12  33 85.5463 8.32784  13
   0 -12 -33 79.5880 8.43260  15
   0  12  33 81.2286 9.20870  14
   0  12  34 373.004 27.2148   8
   0 -12 -34 381.883 27.2788   9
   0 -12  34 360.135 26.9244   4
   0  12 -34 440.549 27.7637  29
   0  12  34 362.510 27.9095  33
   0  12 -34 384.010 27.7864  28
   0  12 -34 392.852 27.3134   9
   0 -12  34 371.457 27.3163  23
   0  12 -34 374.501 27.6124  22
   0 -12 -34 417.088 27.9692  21
   0  12  34 396.078 26.9750  19
   0 -12 -34 382.542 26.8587  16
   0 -12  34 366.345 27.9083  19
   0  12  34 357.303 27.4165  14
   0 -12 -34 360.773 26.6485  15
   0 -12  34 361.715 26.5212  13
   0  12  35 8.73701 5.52914   8
   0 -12 -35 4.65711 5.67569   9
   0 -12  35-2.14022 5.17617   4
   0  12  35 0.98181 5.78106  33
   0  12 -35-1.77231 5.64087  28
   0  12 -35 1.61525 5.90540  29
   0  12 -35-1.57554 4.98929   9
   0 -12 -35-0.86688 5.90278  21
   0 -12  35 8.29691 5.84962  23
   0  12 -35 0.89765 5.97298  22
   0  12  35 3.32795 4.71333  19
   0 -12 -35 4.70355 4.97127  16
   0 -12  35-2.99047 5.54232  19
   0 -12  35 1.91566 4.70653  13
   0  12  35 5.91770 5.93511  14
   0 -12 -35 11.7276 5.04676  15
   0 -12 -36 147.767 13.3822   9
   0  12  36 149.710 13.0624   8
   0 -12  36 158.185 12.8966   4
   0  12 -36 141.097 13.2716  29
   0  12  36 138.249 13.6941  33
   0  12 -36 165.373 13.9478  28
   0  12 -36 141.408 13.0973   9
   0 -12 -36 138.483 13.5357  21
   0  12 -36 144.494 13.6146  22
   0 -12  36 143.568 13.3038  23
   0 -12 -36 160.214 12.7657  16
   0 -12  36 155.996 13.9620  19
   0  12  36 141.811 12.6053  19
   0  12  36 164.778 13.5644  14
   0 -12 -36 160.205 12.6179  15
   0 -12  36 150.106 12.5022  13
   0 -12 -37 18.5327 6.19241   9
   0  12  37 28.1175 6.12028   8
   0 -12  37 25.5349 5.88810   4
   0  12 -37 10.8870 6.35797  29
   0  12  37 26.1345 6.79653  33
   0  12 -37 21.5582 6.60210  28
   0  12 -37 16.9596 5.91397   9
   0 -12  37 25.6139 6.43033  23
   0 -12 -37 17.6344 6.77832  21
   0  12 -37 18.5745 6.79204  22
   0  12  37 11.5189 5.10095  19
   0 -12  37 17.4257 5.93798  19
   0 -12 -37 20.6523 5.56450  16
   0 -12 -37 15.6562 4.97976  15
   0  12  37 17.8818 6.12411  14
   0  12  38 5.04447 5.35957   8
   0 -12 -38 0.82038 5.46656   9
   0 -12  38 12.6961 5.02321   4
   0  12 -38 12.6679 5.98578  29
   0  12  38 1.01220 6.00233  33
   0  12 -38 3.60221 6.05513  28
   0  12 -38 9.75950 5.54541   9
   0 -12  38 5.18552 5.78491  23
   0 -12 -38 0.88453 6.05656  21
   0  12 -38 7.51312 6.37188  22
   0  12  38 6.81655 4.89507  19
   0 -12  38 7.23858 5.94696  19
   0  12  38 0.84989 5.68910  14
   0 -12 -38-1.18453 4.65075  15
   0 -12 -39 8.26859 5.90020   9
   0  12  39 5.93971 5.36819   8
   0 -12  39 13.9195 5.35454   4
   0  12 -39 14.4285 6.46214  29
   0  12  39 8.15081 6.07975  33
   0  12 -39 8.98802 6.05369  28
   0  12 -39 17.9562 5.84916   9
   0 -12  39 20.8384 6.16550  23
   0 -12 -39 2.65142 6.65252  21
   0  12 -39 5.68325 6.13531  22
   0 -12  39 18.7171 6.16659  19
   0  12  39 14.9846 5.35219  19
   0  12  39 11.8389 6.32192  14
   0 -12  40 34.8380 6.07119   4
   0  12 -40 21.4761 6.80578  29
   0  12  40 20.3840 6.84142  33
   0  12 -40 26.8834 7.01208  28
   0  12 -40 27.7255 6.24019   9
   0 -12 -40 32.5056 7.20202  21
   0 -12  40 20.9414 6.40565  23
   0  12 -40 16.1663 6.58377  22
   0  12  40 25.1800 5.78881  19
   0 -12  40 25.0103 7.42696  19
   0  12  40 29.0089 6.12556   8
   0 -12 -40 20.0717 6.36650   9
   0 -12  41-0.66717 4.95552   4
   0  12 -41-0.85643 6.21344  29
   0  12  41 2.03082 6.01521  33
   0  12 -41 8.86757 5.90113  28
   0  12 -41 4.86864 5.34930   9
   0  12 -41 5.70365 6.20525  22
   0 -12  41 6.11323 6.15753  23
   0 -12 -41-0.86970 6.57910  21
   0 -12  41 2.07997 5.89861  19
   0  12  41 2.54799 5.93807  17
   0  12  41 8.80368 5.25335  19
   0  12  41 1.71352 5.48256   8
   0 -12 -41-2.53081 6.49714   9
   0  12  42 12.0829 6.82678  33
   0  12 -42 6.87119 5.90337  29
   0  12 -42 1.74739 6.03137  28
   0  12 -42 0.80534 5.33670   9
   0 -12 -42 7.71306 6.29296  21
   0  12 -42 8.51999 6.18136  22
   0 -12  42 7.79762 5.92849  23
   0 -12  42 5.17257 6.09358  19
   0  12  42 4.69661 4.94797  19
   0  12  42 1.67639 5.83715  17
   0  12  42 3.41720 5.44099   8
   0 -12 -42-8.39852 6.40142   9
   0  12  43-3.97473 5.77771  33
   0  12 -43-5.16133 6.16352  28
   0  12 -43-2.38008 5.17652   9
   0 -12  43 5.15565 5.90116  23
   0 -12 -43-3.36446 6.05107  21
   0  12 -43-0.93849 6.12341  22
   0 -12  43 6.14035 6.05965  19
   0  12  43 3.29919 5.71428  17
   0  12  43-0.85128 5.55439   8
   0 -12 -43 1.67912 5.47795   9
   0  13   0 2.23456 2.26894  14
   0 -13   0 0.37404 2.40473  27
   0  13   0 2.69113 2.67184  28
   0  13   0 1.14965 2.73488  10
   0 -13   0 0.89126 2.92213   4
   0  13   0-0.70310 2.36065   1
   0  13   0-0.21984 1.18048   8
   0 -13   0 1.27323 1.77743   5
   0  13  -1 8.27305 2.61536  14
   0  13   1 7.29499 2.64015  14
   0 -13   1 7.48445 2.69276  27
   0  13   1 5.35016 3.07744  28
   0 -13  -1 3.75788 2.48805  27
   0  13  -1 7.22750 3.13084  28
   0  13  -1 6.01307 2.68206  10
   0  13  -1 7.75992 2.61341  11
   0  13   1 7.05215 2.59098  10
   0  13  -1 5.73178 1.09413  22
   0  13  -1 7.37594 2.50086   1
   0  13  -1 6.00826 2.37051   3
   0 -13   1 2.68513 2.89315   4
   0  13   1 6.68447 2.61584   1
   0 -13   1 7.02369 1.94673   5
   0  13  -1 8.01685 1.35888   8
   0 -13  -1 2.22036 2.82800   4
   0  13   1 7.19962 1.52809   8
   0 -13  -1 9.19279 2.11887   5
   0  13   2 1361.91 87.1229  14
   0  13  -2 1276.91 86.8916  14
   0 -13   2 1574.98 87.4297  27
   0  13  -2 1248.08 87.3715  28
   0  13   2 1461.14 87.6039  28
   0  13  -2 1360.96 87.2252  10
   0 -13   2 1210.51 87.4414  12
   0  13  -2 1472.77 87.2175  11
   0  13   2 1252.82 87.2215  10
   0  13  -2 1310.23 86.2177  22
   0  13  -2 1386.71 87.0833   3
   0  13   2 1395.46 87.1704   1
   0 -13   2 1350.46 87.4710   4
   0 -13   2 1314.97 86.6229   5
   0 -13  -2 1347.33 87.4662   4
   0  13   2 1302.27 86.3537   8
   0  13  -2 1371.13 86.2101   8
   0 -13  -3 32.3997 3.88466  16
   0  13  -3 34.7638 3.67005  14
   0  13   3 37.5836 4.08476  14
   0 -13   3 39.7373 2.79759  13
   0 -13   3 38.9458 4.14246  27
   0  13  -3 42.0872 4.51684  28
   0  13  -3 36.8767 4.02676  10
   0  13   3 33.9733 4.07617  10
   0  13  -3 33.2376 3.99127  11
   0  13  -3 33.8215 2.87708  22
   0  13   3 33.9276 3.04258   8
   0 -13   3 32.6808 3.31800   5
   0  13  -3 32.3442 2.65839   8
   0 -13  -3 35.8863 4.38226   4
   0  13  -3 34.8011 3.86586   3
   0  13   3 22.8941 3.74596   1
   0 -13   3 34.5062 4.34647   4
   0  13   4 15.8527 2.84588   1
   0 -13   4 12.3979 3.20934   4
   0  13  -4 11.4038 2.57766   3
   0 -13  -4 15.4510 2.91578  16
   0  13   4 11.8822 2.87692  14
   0  13  -4 17.6576 2.64903  14
   0 -13   4 12.9184 1.59989  13
   0  13   4 16.6327 1.53554  29
   0  13  -4 21.1027 3.61870  28
   0 -13   4 11.0791 2.97266  27
   0  13  -4 13.5250 2.96302  10
   0  13  -4 15.5676 3.00935  11
   0  13   4 16.7720 3.14558  10
   0  13  -4 9.13856 1.82822  22
   0  13  -4 16.5216 1.87485  17
   0 -13  -4 15.4993 3.28347   4
   0 -13   4 12.0153 2.27514   5
   0  13   4 11.5864 1.98242   8
   0  13   5 112.268 7.42423   8
   0 -13   5 99.7526 7.54055   5
   0 -13  -5 93.6425 8.37564   4
   0 -13   5 113.786 8.69715   4
   0  13   5 108.851 8.08272   1
   0  13  -5 111.173 8.03715   3
   0  13   5 107.773 6.82215  29
   0  13  -5 99.8746 8.56847  28
   0 -13   5 98.3456 8.16359  27
   0  13   5 129.704 8.69217  10
   0  13  -5 99.3015 8.07628  11
   0  13  -5 99.4997 7.99161  10
   0 -13  -5 92.9243 6.77085  20
   0  13  -5 92.4813 7.27698  22
   0 -13  -5 104.307 6.82939  20
   0  13  -5 115.787 7.12043  17
   0 -13   5 110.765 8.46172  19
   0  13  -5 104.040 7.70175  14
   0 -13   5 107.083 7.05846  13
   0 -13  -5 98.0942 8.01996  16
   0  13   5 118.112 8.43966  14
   0  13   6 846.487 58.4776   1
   0 -13   6 927.686 59.0070   4
   0  13  -6 918.731 58.4768   3
   0  13  -6 1011.93 58.6785   1
   0 -13  -6 890.243 58.5632  16
   0 -13   6 911.066 57.6994  13
   0  13   6 887.681 58.7198  14
   0  13  -6 852.683 58.1442  14
   0 -13   6 855.111 58.6316  27
   0  13  -6 822.211 58.8565  28
   0  13  -6 855.800 58.4724  10
   0  13  -6 885.905 58.6376  11
   0  13  -6 858.321 57.9617  22
   0  13  -6 932.592 57.6033  17
   0 -13   6 932.255 58.9403  19
   0  13   6 880.495 57.9864   8
   0 -13  -6 900.894 58.8749   4
   0  13  -7 1328.28 86.6194   3
   0 -13   7 1286.86 87.1235   4
   0  13   7 1336.14 86.7148   1
   0  13  -7 1453.59 86.8250   1
   0 -13   7 1320.92 85.9058  13
   0  13  -7 1315.50 86.3141  14
   0  13   7 1309.08 86.9587  14
   0  13  -7 1212.67 87.0646  28
   0 -13   7 1471.35 87.0444  27
   0  13  -7 1382.99 86.7340  10
   0  13  -7 1656.42 87.1373  11
   0  13  -7 1350.04 86.2537  22
   0 -13   7 1377.23 87.1588  19
   0  13  -7 1256.51 85.6246  17
   0  13  -7 1360.10 85.6348  17
   0 -13  -7 1313.49 86.7360  16
   0  13   7 1376.44 85.7778   7
   0  13   7 1379.81 86.2547   8
   0 -13  -7 1384.19 87.1200   4
   0  13  -8 876.463 52.3356   1
   0  13  -8 778.681 52.0784   3
   0  13   8 766.149 52.1797   1
   0 -13   8 812.927 51.4526  13
   0  13   8 773.077 52.4601  14
   0  13  -8 773.572 51.7557  14
   0 -13   8 734.219 52.3155  27
   0  13  -8 873.739 52.8850  28
   0  13  -8 822.773 52.3987  11
   0  13  -8 867.704 52.2727  10
   0  13  -8 717.344 51.7390  22
   0 -13   8 799.183 52.6552  19
   0 -13  -8 778.087 52.2212  16
   0  13   8 800.336 51.2761   7
   0  13   8 823.460 51.7969   8
   0 -13  -8 808.910 52.5885   4
   0  13   9 52.7615 4.68540   8
   0  13   9 52.6711 4.02450   7
   0 -13  -9 69.5896 5.76841   4
   0  13   9 59.8969 5.19811   1
   0  13  -9 49.4517 4.88760   3
   0  13  -9 57.1928 5.21606   1
   0 -13   9 61.8575 5.40102  30
   0  13  -9 57.4520 5.91344  28
   0  13  -9 66.3698 5.01555  25
   0 -13   9 66.1243 5.55998  27
   0  13  -9 60.4500 5.35163  11
   0  13  -9 56.5764 5.10713  10
   0  13  -9 58.7918 4.80330  22
   0 -13  -9 59.2279 5.27937  16
   0 -13   9 45.6634 5.52181  19
   0  13   9 60.7977 5.73005  14
   0  13  -9 44.7644 4.44173  14
   0 -13   9 52.0153 4.22561  13
   0 -13 -10 12.2820 3.25108   4
   0  13  10 9.99205 1.55168   7
   0  13  10 12.0758 2.44691   8
   0  13 -10 15.1915 2.91119   1
   0  13  10 7.03265 2.72610   1
   0  13 -10 11.0543 2.59837   3
   0 -13  10 6.68362 2.86937  30
   0  13  10 14.4746 3.38530  33
   0  13 -10 13.0010 2.50036  25
   0  13 -10 12.0557 3.47081  28
   0 -13  10 8.59067 2.89764  27
   0  13 -10 8.63514 2.43788  10
   0  13 -10 6.63695 2.53486  11
   0  13 -10 13.8717 2.64338  22
   0 -13 -10 10.0245 2.69329  16
   0 -13  10 10.5045 3.57601  19
   0  13  10 8.33038 2.99286  14
   0  13 -10 12.2865 2.15962  14
   0 -13  10 11.5248 1.92070  13
   0  13  11 220.936 15.9972   8
   0  13  11 235.644 15.4442   7
   0 -13 -11 213.292 16.6960   4
   0  13 -11 234.820 16.2938   1
   0  13 -11 239.167 16.2054   3
   0  13  11 217.236 16.2158   1
   0  13  11 212.732 16.9944  33
   0 -13  11 219.597 16.3697  30
   0 -13  11 279.482 16.9185  27
   0  13 -11 245.683 16.0069  25
   0  13 -11 233.990 16.9652  28
   0  13 -11 230.902 16.2047  10
   0  13 -11 229.386 16.5619  11
   0  13 -11 245.353 16.2067  22
   0 -13  11 222.025 16.7860  19
   0 -13 -11 266.950 16.5692  16
   0  13  11 241.834 16.8231  14
   0  13 -11 247.479 15.7777  14
   0 -13  11 222.184 15.6328  13
   0  13  12 91.7779 7.02007   7
   0 -13 -12 113.420 8.58826   4
   0  13  12 107.191 7.83799   8
   0  13 -12 102.297 7.85492   3
   0  13  12 103.141 7.96634   1
   0  13 -12 80.6217 7.71573   1
   0  13  12 94.4811 8.39644  32
   0 -13  12 90.8347 8.03834  30
   0  13  12 109.894 8.93138  33
   0  13 -12 91.1158 8.66977  28
   0 -13  12 99.8525 8.32762  27
   0  13 -12 104.901 7.53727  25
   0  13 -12 120.883 8.44969  11
   0  13 -12 103.916 8.13975   9
   0  13 -12 97.3626 7.77711  10
   0  13  12 102.371 8.64158  10
   0  13 -12 118.390 8.09414  22
   0 -13 -12 130.593 8.39522  16
   0 -13  12 101.362 8.57882  19
   0  13 -12 94.6007 7.26206  14
   0 -13  12 110.504 7.39133  13
   0 -13 -13 5.61948 3.49047   4
   0  13  13 4.13792 1.58314   7
   0  13  13 7.66866 2.53986   8
   0  13 -13 7.15858 2.56915   1
   0  13  13 3.14601 2.62382   1
   0  13  13 3.57170 3.14056  33
   0 -13  13 4.92894 2.77876  30
   0  13  13 5.49749 3.07960  32
   0  13 -13 8.43252 3.46020  28
   0 -13  13 3.26839 2.89512  27
   0  13 -13 6.83012 2.15516  25
   0  13  13 8.98352 3.21842  10
   0  13 -13 4.57017 2.44387  10
   0 -13 -13 5.79371 3.20791  12
   0  13 -13 4.08860 2.62094   9
   0  13 -13 2.47376 2.60260  22
   0 -13 -13 3.13782 2.65259  16
   0 -13  13 6.57190 3.25837  19
   0 -13  13 4.95413 1.85784  13
   0  13 -13 4.08496 1.75413  14
   0  13  14 30.1217 2.93402   7
   0  13  14 42.1503 3.98240   8
   0  13 -14 36.3301 4.00317   1
   0  13  14 36.2936 3.96541   1
   0  13  14 33.1072 4.44082  32
   0 -13  14 29.4317 4.03864  30
   0  13  14 40.2320 5.00190  33
   0 -13  14 30.7354 4.38787  27
   0  13 -14 25.3913 4.72292  28
   0  13 -14 29.7668 3.29234  25
   0 -13 -14 35.9335 4.48152  12
   0  13  14 33.1331 4.90532  10
   0  13 -14 31.1855 3.72594  10
   0  13 -14 35.8570 4.15149   9
   0  13 -14 26.4353 3.91262  22
   0 -13 -14 32.0256 3.97597  16
   0 -13  14 32.7484 4.85086  19
   0  13 -14 29.8893 2.96626  14
   0 -13  14 32.7900 3.34501  13
   0  13  15 48.4692 3.99359   7
   0  13  15 47.1628 4.79059   8
   0  13  15 45.8021 4.83364   1
   0  13 -15 57.8830 4.91046   1
   0 -13  15 56.2628 5.92462   4
   0  13  15 31.2595 5.44043  33
   0  13  15 57.5577 5.65937  32
   0 -13  15 50.7473 5.07864  30
   0  13 -15 37.0286 4.00958  25
   0  13 -15 42.7772 5.13314  29
   0  13 -15 48.5926 5.92048  28
   0 -13  15 50.5036 5.35982  27
   0  13  15 51.3759 5.64114  10
   0  13 -15 41.1423 4.62502  10
   0  13 -15 44.4924 5.07320   9
   0 -13 -15 62.8458 5.85246  12
   0  13 -15 50.2689 5.08215  22
   0 -13  15 56.0041 5.89029  19
   0 -13 -15 59.2905 5.22984  16
   0  13 -15 49.8972 3.93446  14
   0 -13  15 57.5342 4.42356  13
   0  13  16 387.350 25.9252   7
   0  13  16 400.802 26.6608   8
   0  13  16 386.731 26.5198   1
   0 -13  16 384.239 27.2594   4
   0  13 -16 406.850 26.5256   1
   0  13  16 381.259 27.1335  32
   0 -13  16 377.042 26.6536  30
   0  13  16 348.553 27.3487  33
   0  13 -16 431.778 25.9109  25
   0  13 -16 483.821 27.1149  29
   0  13 -16 359.692 27.2831  28
   0 -13  16 364.504 27.0098  27
   0  13  16 402.714 27.3422  10
   0  13 -16 370.830 26.8067   9
   0  13 -16 413.099 26.4626  10
   0 -13 -16 404.256 27.3373  12
   0  13 -16 388.318 26.8105  22
   0 -13 -16 381.570 26.7542  16
   0 -13  16 370.697 27.3048  19
   0 -13  16 399.289 26.2319  13
   0  13 -16 390.598 25.7750  14
   0  13  17 403.991 26.0855   8
   0 -13  17 376.374 26.5807   4
   0  13  17 405.469 25.8451   1
   0  13 -17 394.301 25.7909   1
   0  13  17 383.187 26.5111  32
   0  13  17 356.470 26.7228  33
   0 -13  17 360.599 25.9210  30
   0 -13  17 363.698 26.3725  27
   0  13 -17 365.850 26.7867  28
   0  13 -17 406.629 26.2618  29
   0  13  17 399.810 26.7198  10
   0  13 -17 368.834 26.1610   9
   0  13 -17 379.461 25.6815  10
   0  13 -17 382.872 26.2033  22
   0 -13  17 377.605 26.7120  19
   0 -13 -17 421.382 26.2199  16
   0  13 -17 393.909 25.0027  14
   0 -13 -17 399.752 26.6895  12
   0 -13  17 367.841 24.7756  15
   0 -13  17 394.549 25.5873  13
   0  13  18 15.6865 3.44225   8
   0 -13  18 11.7991 3.03452   2
   0 -13 -18 15.1766 3.25344   2
   0  13  18 13.9869 3.02041   1
   0 -13  18 13.9377 4.30674   4
   0  13 -18 16.0567 3.03090   1
   0 -13  18 11.6481 3.27170  30
   0  13  18 11.5660 3.77066  32
   0  13  18 8.80289 4.09229  33
   0  13 -18 19.0347 4.13930  29
   0 -13  18 16.8458 3.99426  27
   0  13 -18 13.4509 4.33844  28
   0 -13 -18 9.91914 3.59043  12
   0  13 -18 12.2130 2.76683  10
   0  13  18 20.5909 4.36358  10
   0  13 -18 14.6595 3.67796  11
   0  13 -18 14.5218 3.46634   9
   0  13 -18 10.0264 3.68924  22
   0 -13  18 13.4834 4.14597  19
   0 -13 -18 9.67147 3.15391  16
   0 -13  18 8.52832 2.65705  13
   0  13 -18 12.1099 1.74917  14
   0  13  18 11.4838 3.81395  14
   0  13  19 2.67769 2.94179   8
   0 -13 -19 8.24006 3.25680   2
   0  13 -19 1.29485 2.53734   1
   0  13  19 2.35606 2.72621   1
   0 -13  19 2.96449 3.49093   4
   0 -13  19 2.10713 2.65727   2
   0  13  19-1.12477 3.33128  32
   0 -13  19-0.40664 3.12092  30
   0  13  19-1.39269 4.19718  33
   0  13 -19 6.55703 4.12996  28
   0 -13  19 0.56075 3.58754  27
   0  13 -19 3.87889 3.47530  29
   0  13  19 3.10958 3.81285  10
   0  13 -19 2.56667 2.39223  10
   0  13 -19 5.96949 3.34121  11
   0  13 -19 0.50133 3.10800   9
   0 -13 -19 4.18022 3.59975  12
   0  13 -19-1.00651 3.41125  22
   0 -13  19-2.34511 3.25959  23
   0 -13 -19 1.81062 2.83682  16
   0 -13  19-0.66395 3.64092  19
   0  13 -19 0.50743 1.29653  14
   0  13  19-0.62317 3.55691  14
   0 -13  19 0.97003 2.54304  13
   0  13  20 102.593 8.67121   8
   0 -13  20 102.948 9.24137   4
   0  13 -20 107.180 8.14791   1
   0 -13  20 102.105 8.21184   2
   0  13  20 109.257 8.20012   1
   0 -13 -20 116.419 8.42779   2
   0  13  20 96.9237 9.01142  32
   0 -13  20 120.422 8.68480  30
   0  13  20 102.940 9.42546  33
   0 -13  20 126.735 9.41160  27
   0  13 -20 98.1454 8.86293  29
   0  13 -20 89.5953 9.29291  28
   0  13  20 100.923 9.44112  10
   0  13 -20 104.076 8.79570   9
   0  13 -20 93.6570 8.73184  11
   0  13 -20 105.535 8.04683  10
   0 -13  20 93.9985 9.01162  23
   0  13 -20 107.403 8.90347  22
   0 -13  20 113.915 9.55359  19
   0 -13 -20 110.402 8.73486  16
   0 -13 -20 92.9281 9.04531  12
   0  13  20 112.437 9.44142  14
   0 -13  20 95.4039 8.06467  13
   0  13  21 23.5847 4.11520   8
   0 -13  21 17.1929 3.21385   2
   0  13  21 15.7281 3.28205   1
   0 -13 -21 19.5963 3.44526   2
   0 -13  21 14.8369 4.34313   4
   0  13 -21 16.1387 3.16868   1
   0  13  21 16.9052 4.93109  33
   0 -13  21 12.1086 3.54895  30
   0  13  21 20.4732 4.39440  32
   0  13 -21 24.7999 4.53947  29
   0 -13  21 10.7447 3.91103  27
   0  13 -21 19.7648 3.04806  10
   0  13 -21 15.4339 3.97338  11
   0  13  21 23.5903 4.54668  10
   0  13 -21 17.1592 3.76266   9
   0  13 -21 9.44524 3.95195  22
   0 -13  21 19.8118 4.10304  23
   0 -13  21 21.9362 4.71335  19
   0 -13 -21 27.8282 4.10874  16
   0 -13  21 18.8213 3.23232  13
   0  13  21 21.8233 4.66477  14
   0 -13 -21 15.6876 3.97229  12
   0  13  22 3.08730 3.42271   8
   0 -13 -22 0.46313 2.17341   6
   0  13 -22-1.51188 2.62843   1
   0 -13  22 0.32747 2.71784   2
   0  13  22-1.60231 2.64349   1
   0 -13 -22-2.48898 2.88771   2
   0 -13  22-0.63076 4.25461   4
   0 -13  22-2.95946 3.26645  30
   0  13  22 0.75576 3.90622  33
   0  13  22-0.59622 3.83274  32
   0  13 -22-1.64756 3.65309  29
   0  13 -22 0.57748 3.49998  24
   0 -13  22 0.61547 3.62270  27
   0  13 -22-0.52238 3.47482  11
   0  13  22 0.67172 3.97752  10
   0  13 -22-0.31745 2.32963  10
   0  13 -22-1.66455 3.32443   9
   0 -13  22-1.91064 3.85997  23
   0  13 -22 1.16389 3.72205  22
   0 -13 -22-3.95437 3.66911  16
   0 -13  22 3.65521 4.22443  19
   0  13  22-0.68108 3.88626  14
   0 -13  22-1.91046 2.95213  13
   0 -13 -22 3.86624 3.74685  12
   0  13  23 6.98356 3.68914   8
   0 -13 -23 8.71149 2.28056   6
   0 -13  23 7.69902 4.09693   4
   0 -13 -23 4.50212 2.85114   2
   0  13  23 7.81889 2.73284   1
   0  13 -23 3.51235 2.58132   1
   0 -13  23 5.70371 2.70701   2
   0  13  23 3.87244 4.23024  33
   0 -13  23 1.71096 3.34551  30
   0  13  23 4.86769 3.96567  32
   0  13 -23 7.98551 4.01787  29
   0 -13  23 6.97963 3.94705  27
   0  13 -23-0.58038 3.74676  24
   0  13 -23 5.99819 2.51349  10
   0  13 -23 3.71000 3.76679  11
   0  13 -23 4.58486 3.66296   9
   0  13  23-0.68836 4.27955  10
   0 -13  23 5.22248 4.06002  23
   0  13 -23 14.6166 4.28803  22
   0 -13  23 1.50995 4.26615  19
   0 -13 -23 7.63433 3.72161  16
   0 -13 -23 8.58136 4.10505  12
   0  13  23 9.10021 4.53565  14
   0 -13  23 1.60353 3.10555  13
   0 -13 -24 3.85988 2.26570   6
   0  13  24 9.53127 3.91461   8
   0 -13 -24 3.02452 2.89031   2
   0  13  24 3.64289 2.67282   1
   0 -13  24 5.23332 4.42418   4
   0  13 -24 3.38140 2.50382   1
   0 -13  24 1.21702 2.82613   2
   0  13  24 13.0216 4.47264  32
   0  13  24 11.1411 4.96856  33
   0 -13  24 6.49847 3.40889  30
   0  13 -24 5.94045 4.75816  29
   0 -13  24 9.15418 4.10842  27
   0  13 -24 2.91304 3.83369  24
   0  13  24 7.74471 4.46846  10
   0  13 -24 3.13443 2.48472  10
   0  13 -24 3.22327 3.75202  11
   0  13 -24 2.36932 3.78280   9
   0 -13  24 2.01304 4.21547  23
   0  13 -24 6.35702 4.11970  22
   0 -13 -24 7.86216 3.67706  16
   0 -13  24 8.56591 4.42647  19
   0  13  24 9.35927 5.01994  14
   0 -13 -24 6.77401 4.14132  12
   0 -13  24 7.57366 3.05638  13
   0 -13 -25 397.521 25.8711   6
   0  13  25 375.527 27.1896   8
   0 -13 -25 367.637 26.2589   2
   0  13  25 388.186 26.1741   1
   0  13 -25 405.560 26.1401   1
   0 -13  25 407.611 27.7042   4
   0  13  25 391.584 28.1694  33
   0 -13  25 452.652 26.9972  30
   0  13  25 387.300 27.4598  32
   0  13 -25 425.414 27.5990  29
   0 -13  25 366.142 27.4283  27
   0  13 -25 379.362 27.2847  24
   0  13  25 403.792 27.8707  10
   0  13 -25 366.472 27.2354   9
   0  13 -25 372.101 26.2093  10
   0  13 -25 463.033 27.4394  11
   0 -13  25 361.964 27.4261  23
   0  13 -25 371.759 27.5295  22
   0 -13  25 386.251 28.0760  19
   0 -13 -25 394.957 27.1141  16
   0 -13 -25 392.345 27.6717  12
   0 -13  25 397.355 26.7462  13
   0  13  25 380.197 27.7393  14
   0  13  26 9.70572 4.24565   8
   0 -13 -26 21.9738 4.96202   9
   0 -13 -26 9.28319 3.12972   2
   0 -13  26 9.48749 4.50534   4
   0  13 -26 12.3916 2.69260   1
   0  13  26 7.05295 4.70691  32
   0  13  26 10.0688 4.63899  33
   0 -13  26 10.5894 3.65571  30
   0  13 -26 6.98028 3.96950  24
   0  13 -26 5.73238 4.37700  29
   0 -13  26 6.22984 4.30837  27
   0  13 -26 7.68077 3.71558  11
   0  13 -26 10.7329 2.82447  10
   0  13  26 4.41610 4.64941  10
   0  13 -26 8.19716 3.97448   9
   0  13 -26 7.57901 4.83192  22
   0 -13  26 13.4221 4.82442  23
   0 -13 -26 6.09025 3.79961  16
   0 -13  26 5.78943 4.99162  19
   0 -13 -26 14.9544 4.73027  12
   0  13  26 9.85168 4.93286  14
   0 -13  26 7.83065 3.49716  13
   0  13  27 110.181 9.68032   8
   0 -13 -27 122.995 9.95936   9
   0 -13  27 106.061 9.91936   4
   0 -13 -27 133.162 8.46566   2
   0  13  27 114.415 10.5519  33
   0 -13  27 96.8113 8.86459  30
   0  13  27 121.869 10.1499  32
   0  13 -27 106.794 9.45153  24
   0  13 -27 91.2838 9.75684  29
   0  13 -27 83.0477 9.17475  11
   0  13  27 98.4627 10.0030  10
   0  13 -27 112.413 9.77992   9
   0  13 -27 98.0623 8.14916  10
   0 -13  27 123.001 10.3511  23
   0  13 -27 108.056 10.4225  22
   0 -13  27 109.668 10.4955  19
   0 -13 -27 114.116 9.50581  16
   0 -13 -27 103.603 10.0848  12
   0  13  27 111.683 10.5109  14
   0 -13 -27 118.509 10.1051  15
   0 -13  27 100.268 9.01150  13
   0 -13 -28 5.20337 4.61122   9
   0  13  28 1.95747 4.26612   8
   0 -13  28 4.89232 4.65677   4
   0  13  28 9.26277 4.69038  32
   0 -13  28 3.12337 3.51754  30
   0  13  28-0.88138 5.28762  33
   0 -13 -28 2.04560 3.36487  34
   0  13 -28 6.34052 4.03728  24
   0  13 -28 10.2307 5.08901  29
   0  13  28 8.43496 5.13174  10
   0  13 -28 2.67317 4.08228   9
   0  13 -28 3.34270 4.00111  11
   0 -13  28 11.1066 4.93261  23
   0  13 -28 5.92726 5.09559  22
   0 -13  28 3.49629 5.36413  19
   0 -13 -28 0.58233 3.90119  16
   0 -13  28 1.98642 3.68225  13
   0  13  28 2.37847 4.73019  14
   0 -13 -28 8.19802 4.94131  12
   0 -13 -28 5.74734 4.80134  15
   0 -13 -29 57.0230 6.92836   9
   0  13  29 44.5177 6.31649   8
   0 -13  29 34.7185 6.13025   4
   0 -13  29 42.0595 5.30775  30
   0 -13 -29 42.5472 4.98404  34
   0  13  29 38.7986 6.75826  33
   0  13 -29 57.2168 6.85401  29
   0  13 -29 51.7599 7.23974  28
   0  13 -29 39.3308 5.70691  24
   0  13 -29 44.6431 6.39451   9
   0  13 -29 39.1423 5.69317  11
   0  13 -29 46.0118 6.62896  22
   0 -13  29 46.2455 6.60299  23
   0 -13 -29 51.9072 6.18246  16
   0 -13  29 41.2711 6.75140  19
   0 -13 -29 54.1196 6.69818  15
   0  13  29 36.4314 6.79622  14
   0 -13 -29 44.9140 6.91140  12
   0 -13  29 28.3093 5.26699  13
   0  13  30 158.622 12.0884   8
   0 -13 -30 148.913 11.9703   9
   0 -13  30 130.445 11.7369   4
   0 -13  30 135.534 10.7363  30
   0  13  30 163.535 12.9083  33
   0  13 -30 156.734 12.2496  29
   0 -13 -30 100.528 10.2053  34
   0  13 -30 145.247 11.2856  24
   0  13 -30 147.221 12.6435  28
   0  13 -30 136.088 11.2504  11
   0  13 -30 115.457 11.5286   9
   0 -13  30 158.804 12.2810  23
   0  13 -30 128.942 12.1009  22
   0 -13  30 164.616 13.1051  19
   0 -13 -30 183.808 11.8689  16
   0  13  30 135.267 12.1650  14
   0 -13 -30 131.713 11.9930  12
   0 -13  30 126.149 11.0382  13
   0 -13 -30 115.594 11.3529  15
   0 -13 -31 21.9813 5.48798   9
   0  13  31 35.1028 5.57856   8
   0 -13  31 16.6360 5.30884   4
   0 -13  31 13.8135 4.36748  30
   0  13  31 31.8941 6.62718  33
   0  13 -31 29.7851 6.15021  29
   0  13 -31 29.0856 5.05431  24
   0  13 -31 12.9872 6.29681  28
   0  13 -31 18.7424 4.95376   9
   0  13 -31 22.8174 5.90307  22
   0 -13  31 30.8448 6.30484  23
   0 -13  31 26.3491 6.50657  19
   0 -13 -31 27.4124 5.32331  16
   0  13  31 32.6566 6.40676  14
   0 -13 -31 27.3995 5.52113  15
   0 -13 -31 32.3314 6.22523  12
   0 -13  31 20.3213 4.81570  13
   0  13  32 11.0440 4.73986   8
   0 -13 -32-2.90332 5.05703   9
   0 -13  32 2.92369 5.13603   4
   0  13  32 2.86697 5.92752  33
   0  13 -32 4.39538 5.74158  28
   0  13 -32 3.83077 5.22125  29
   0  13 -32 5.90673 4.28481  24
   0  13 -32-2.20811 4.92555   9
   0 -13  32 3.22332 5.26419  23
   0  13 -32 12.5505 5.57129  22
   0 -13  32 4.80778 5.69936  19
   0 -13 -32 5.71747 4.54056  16
   0 -13 -32 1.60219 5.18190  12
   0  13  32 2.54747 5.43697  14
   0 -13 -32 7.20541 4.97801  15
   0 -13 -33-0.74388 5.01785   9
   0  13  33-0.75311 5.00969   8
   0 -13  33 2.93692 5.19662   4
   0  13  33-0.97157 6.15035  33
   0  13 -33-2.34719 6.06594  29
   0  13 -33-0.89284 5.65198  28
   0  13 -33-3.00192 4.89714   9
   0 -13  33 3.27763 5.57770  23
   0  13 -33-2.57120 5.70112  22
   0 -13 -33-2.58083 4.56666  16
   0 -13  33-0.98009 5.29803  19
   0 -13 -33 4.86980 5.08421  12
   0  13  33-5.14815 5.51584  14
   0 -13 -33-3.92501 4.92903  15
   0 -13 -34 6.09707 5.98228   9
   0  13  34 5.39055 4.99012   8
   0 -13  34 2.94334 5.09047   4
   0  13  34 5.91320 5.91721  33
   0  13 -34 5.41618 6.07300  28
   0  13 -34 3.98311 5.43605  29
   0  13 -34 6.86318 4.86757   9
   0  13 -34 9.64032 5.97776  22
   0 -13  34 7.48841 5.36247  23
   0 -13 -34 10.5655 6.34593  21
   0 -13 -34-0.65448 4.96413  16
   0 -13  34 8.98108 6.19576  19
   0  13  34 12.3454 5.05214  19
   0  13  34 4.33097 5.43935  14
   0 -13 -34 5.21848 4.87550  15
   0 -13 -35 72.0747 8.31987   9
   0  13  35 59.6875 7.70485   8
   0 -13  35 74.2196 7.89635   4
   0  13  35 58.8601 8.52801  33
   0  13 -35 54.6907 8.22731  29
   0  13 -35 40.9528 8.02175  28
   0  13 -35 53.3093 7.44508   9
   0  13 -35 58.9707 8.43896  22
   0 -13 -35 89.7629 9.40304  21
   0 -13  35 58.1441 8.16903  23
   0 -13 -35 63.5871 7.33195  16
   0 -13  35 56.7248 8.43209  19
   0  13  35 62.3054 7.47411  19
   0  13  35 59.2295 8.32781  14
   0 -13 -35 46.6407 7.17817  15
   0  13  36 104.290 11.3427   8
   0 -13 -36 117.831 11.7371   9
   0 -13  36 128.759 11.4251   4
   0  13  36 109.165 12.2930  33
   0  13 -36 134.686 12.2610  29
   0  13 -36 98.8203 11.7908  28
   0  13 -36 131.955 11.6892   9
   0  13 -36 136.078 12.5559  22
   0 -13  36 142.544 12.1150  23
   0 -13 -36 128.225 12.3469  21
   0  13  36 138.459 11.3210  19
   0 -13  36 128.055 12.2659  19
   0 -13 -36 129.210 11.0436  16
   0 -13 -36 116.299 11.0060  15
   0  13  36 120.602 11.9923  14
   0  13  37 160.230 13.1294   8
   0 -13 -37 135.086 12.9357   9
   0 -13  37 147.304 12.7281   4
   0  13  37 147.571 13.9383  33
   0  13 -37 194.454 13.9754  29
   0  13 -37 121.050 13.2615  28
   0  13 -37 143.803 12.7405   9
   0  13 -37 124.023 13.3000  22
   0 -13 -37 166.401 14.0288  21
   0 -13  37 118.238 12.8248  23
   0 -13  37 145.788 13.6916  19
   0 -13 -37 148.107 12.4336  16
   0  13  37 156.851 12.3717  19
   0 -13 -37 146.939 12.4014  15
   0  13  37 145.752 13.2337  14
   0  13  38 37.0879 6.81633   8
   0 -13 -38 36.5214 7.36923   9
   0 -13  38 42.3450 6.71190   4
   0  13 -38 42.3268 7.53443  29
   0  13  38 36.7565 7.62449  33
   0  13 -38 30.2086 7.19291  28
   0  13 -38 26.8141 6.10995   9
   0 -13  38 36.4025 7.42605  23
   0 -13 -38 45.9190 8.17462  21
   0  13 -38 31.5241 7.34848  22
   0  13  38 46.3880 6.44042  19
   0 -13  38 40.5422 7.63157  19
   0 -13 -38 41.1527 6.40806  16
   0  13  38 41.6870 7.31141  14
   0 -13 -38 38.3727 6.27176  15
   0 -13 -39 13.0347 5.76217   9
   0  13  39 8.29702 5.46008   8
   0 -13  39 20.4650 5.61737   4
   0  13 -39 15.4341 6.75239  29
   0  13  39 18.3752 7.33876  33
   0  13 -39 9.10915 6.61340  28
   0  13 -39 17.3370 5.60160   9
   0 -13  39 13.0678 6.64765  23
   0  13 -39 9.31916 6.34845  22
   0 -13 -39 10.7568 6.58675  21
   0 -13  39 10.4166 6.41082  19
   0  13  39 10.5458 5.16928  19
   0  13  39 27.5924 6.60428  14
   0 -13  40 7.58959 5.06837   4
   0  13 -40 7.70572 6.65693  29
   0  13  40 4.06836 6.18475  33
   0 -13  40 9.24700 5.74413  27
   0  13 -40 14.4907 6.32205  28
   0  13 -40 8.63137 5.50661   9
   0 -13  40 16.5852 6.40026  23
   0  13 -40 5.59894 6.19819  22
   0 -13 -40 8.88511 6.41200  21
   0 -13  40-2.08074 6.18089  19
   0  13  40 5.89864 5.12371  19
   0 -13 -40 9.03596 5.78698   9
   0  13  40 8.33667 5.35569   8
   0 -13  41-2.01359 4.98378   4
   0  13 -41-3.40232 6.02114  29
   0  13  41-3.02595 5.86626  33
   0 -13  41-2.59950 5.81917  23
   0  13 -41-7.44037 6.58340  22
   0 -13 -41-4.38671 6.38898  21
   0  13 -41-5.36005 6.50544  28
   0 -13  41 3.32657 5.37450  27
   0  13  41 2.59698 4.65378  19
   0  13  41 4.28233 5.85731  17
   0 -13  41-1.03398 5.90114  19
   0  13  41-1.66386 5.21266   8
   0 -13 -41-7.43274 6.01425   9
   0  13  42 4.97996 6.46795  33
   0  13 -42 0.85069 5.73931  29
   0  13 -42-2.63074 6.12929  28
   0 -13  42-1.63802 5.52565  27
   0  13 -42-6.46172 5.93519  22
   0 -13 -42 2.58573 6.51887  21
   0 -13  42-0.85975 6.06048  23
   0 -13  42-6.15699 6.59754  19
   0  13  42-3.37793 5.64495  17
   0 -13 -42-4.09256 6.03060   9
   0  13  42-2.48866 5.69846   8
   0  14   0 4.52916 2.59873  14
   0  14   0 8.43995 2.86678  10
   0 -14   0 10.5710 2.86167  27
   0  14   0 11.8537 3.70947  28
   0  14   0 6.21495 2.65404   1
   0  14   0 3.09700 1.23906   8
   0 -14   0 4.42346 3.03167   4
   0 -14   0 6.03393 1.98277   5
   0  14  -1 6.37949 2.57298  14
   0  14   1 13.0324 2.94424  14
   0  14  -1 13.9370 3.62328  28
   0 -14   1 8.12052 2.86084  27
   0  14   1 11.7822 3.41693  28
   0 -14  -1 3.27030 2.57227  27
   0  14   1 11.8670 1.80068  29
   0  14  -1 5.37621 2.74725  10
   0  14   1 9.46157 2.85114  10
[truncated: 32,830,851 more chars]
