# Supplementary material for: Crystal structures of four thio­glycosides involving carbamimido­thio­ate groups
Source: Acta Crystallogr E Crystallogr Commun. 2024 Jul 9;80(Pt 8):829–39. doi: 10.1107/S2056989024006455 (PMC11299743; doi:10.1107/S2056989024006455)
Supplement: Supplementary file 2 [file e-80-00829-5asup2.hkl]

data_5a                                                                         
_shelx_title ' elg_m2 in P2(1)2(1)2(1)'                                         
_shelx_refln_list_code          4                                               
_shelx_F_calc_maximum      205.60                                               
_exptl_crystal_F_000      1064.00                                               
_reflns_d_resolution_high  0.5033                                               
                                                                                
loop_                                                                           
 _space_group_symop_operation_xyz                                               
 'x, y, z'                                                                      
 '-x+1/2, -y, z+1/2'                                                            
 '-x, y+1/2, -z+1/2'                                                            
 'x+1/2, -y+1/2, -z'                                                            
                                                                                
_cell_length_a     7.1127                                                       
_cell_length_b    13.7650                                                       
_cell_length_c    24.3850                                                       
_cell_angle_alpha  90.000                                                       
_cell_angle_beta   90.000                                                       
_cell_angle_gamma  90.000                                                       
                                                                                
_shelx_F_squared_multiplier     1.000                                           
                                                                                
loop_                                                                           
 _refln_index_h                                                                 
 _refln_index_k                                                                 
 _refln_index_l                                                                 
 _refln_F_squared_calc                                                          
 _refln_F_squared_meas                                                          
 _refln_F_squared_sigma                                                         
 _refln_observed_status                                                         
   2   0   0       2060.38       2267.08        39.00 o                         
   4   0   0       4772.50       4975.98        85.04 o                         
   6   0   0          2.93          1.40         0.84 o                         
   8   0   0        247.20        232.94         4.93 o                         
  10   0   0         89.46         88.41         4.54 o                         
  12   0   0        354.82        354.81        11.00 o                         
  14   0   0         15.21         17.27         3.58 o                         
   1   1   0       2206.94       2327.18        31.00 o                         
   2   1   0       2526.28       2772.57        33.93 o                         
   3   1   0       5917.25       6173.20        90.93 o                         
   4   1   0         37.48         32.46         0.84 o                         
   5   1   0        137.12        211.77         3.39 o                         
   6   1   0          3.46          2.54         0.53 o                         
   7   1   0          0.44          1.88         0.68 o                         
   8   1   0          0.96          1.00         0.79 o                         
   9   1   0        173.06        171.01         2.87 o                         
  10   1   0        347.55        359.01         6.82 o                         
  11   1   0         41.74         43.40         1.85 o                         
  12   1   0         44.71         40.55         2.29 o                         
  13   1   0          1.00          1.58         2.40 o                         
  14   1   0          0.05         -2.82         2.82 o                         
   0   2   0       6444.64       6042.54       128.11 o                         
   1   2   0         72.81         91.95         1.54 o                         
   2   2   0       1117.75       1258.56        16.09 o                         
   3   2   0        197.90        226.79         3.32 o                         
   4   2   0       9031.26       9902.06       137.76 o                         
   5   2   0       1037.38       1146.51        15.89 o                         
   6   2   0        490.89        471.20         7.36 o                         
   7   2   0          8.26          8.02         0.77 o                         
   8   2   0        311.70        295.69         4.31 o                         
   9   2   0          4.68          1.70         0.99 o                         
  10   2   0          2.53          0.83         1.22 o                         
  11   2   0         97.88         87.30         2.63 o                         
  12   2   0         41.62         40.80         2.34 o                         
  13   2   0         15.15         17.00         2.54 o                         
  14   2   0         14.27         15.11         2.75 o                         
   1   3   0      15483.73      15682.76       219.32 o                         
   2   3   0       6358.25       6759.34        89.35 o                         
   3   3   0         58.85         57.81         1.47 o                         
   4   3   0        149.75        186.75         3.32 o                         
   5   3   0          0.81          2.23         0.43 o                         
   6   3   0        549.70        515.68         7.16 o                         
   7   3   0         99.35         81.26         1.64 o                         
   8   3   0        121.20        116.36         2.05 o                         
   9   3   0        208.90        207.18         3.34 o                         
  10   3   0        139.56        138.05         2.76 o                         
  11   3   0          3.69          1.56         1.64 o                         
  12   3   0         35.08         43.28         2.36 o                         
  13   3   0          0.73          1.03         2.32 o                         
  14   3   0          6.57          4.80         2.72 o                         
   0   4   0       3143.52       3748.34       128.16 o                         
   1   4   0       1796.21       1769.63        31.51 o                         
   2   4   0       2416.24       2450.16        27.86 o                         
   3   4   0         74.18         78.11         1.57 o                         
   4   4   0        269.37        312.59         3.97 o                         
   5   4   0        463.02        448.10         5.75 o                         
   6   4   0         45.56         24.53         0.83 o                         
   7   4   0        932.90       1031.28        13.98 o                         
   8   4   0          0.40          1.94         0.81 o                         
   9   4   0        517.39        518.00         8.58 o                         
  10   4   0          6.71          6.84         1.29 o                         
  11   4   0         10.55          9.17         1.92 o                         
  12   4   0          0.01         -1.65         1.86 o                         
  13   4   0         14.76         20.85         2.49 o                         
   1   5   0        380.02        433.94         5.81 o                         
   2   5   0       7424.06       7859.84        90.14 o                         
   3   5   0        464.52        484.71         6.00 o                         
   4   5   0       1496.18       1419.66        17.32 o                         
   5   5   0        259.44        272.45         3.65 o                         
   6   5   0        219.33        254.42         3.63 o                         
   7   5   0          7.61          6.68         0.72 o                         
   8   5   0          8.39          6.07         0.88 o                         
   9   5   0          4.76          6.15         1.09 o                         
  10   5   0        318.90        319.82         5.58 o                         
  11   5   0         67.99         61.81         2.40 o                         
  12   5   0         95.82         95.60         3.13 o                         
  13   5   0          0.03          1.82         2.39 o                         
   0   6   0        347.43        419.76        10.27 o                         
   1   6   0       1893.36       2222.58        41.88 o                         
   2   6   0       1089.22       1066.67        13.25 o                         
   3   6   0        263.39        280.48         4.19 o                         
   4   6   0        267.25        329.29         5.41 o                         
   5   6   0        426.48        453.99         7.22 o                         
   6   6   0          3.71          3.21         0.52 o                         
   7   6   0        686.55        698.09         8.70 o                         
   8   6   0         27.70         30.09         1.08 o                         
   9   6   0         25.32         22.46         1.27 o                         
  10   6   0         35.09         39.48         1.69 o                         
  11   6   0          0.84          1.25         1.65 o                         
  12   6   0         35.11         40.91         2.95 o                         
  13   6   0         21.52         23.12         2.45 o                         
   1   7   0       1861.14       2093.66        29.58 o                         
   2   7   0         44.16         51.88         1.04 o                         
   3   7   0        180.33        197.99         2.48 o                         
   4   7   0        914.28        867.58        11.35 o                         
   5   7   0         49.90         50.70         1.01 o                         
   6   7   0        241.78        216.24         2.99 o                         
   7   7   0          0.23          1.35         0.64 o                         
   8   7   0          0.35          1.30         0.85 o                         
   9   7   0         22.19         22.93         1.27 o                         
  10   7   0          5.09          8.36         1.53 o                         
  11   7   0         19.60         21.71         1.91 o                         
  12   7   0          0.16          5.46         2.09 o                         
  13   7   0          0.89         -1.18         2.20 o                         
   0   8   0       1120.13        964.96        19.69 o                         
   1   8   0        135.26        126.71         1.92 o                         
   2   8   0         49.63         55.83         1.01 o                         
   3   8   0       1086.93       1100.78        13.45 o                         
   4   8   0         25.56         33.36         0.92 o                         
   5   8   0        170.72        182.14         2.73 o                         
   6   8   0        225.61        219.49         3.06 o                         
   7   8   0         29.79         30.91         1.33 o                         
   8   8   0        575.06        564.85         8.77 o                         
   9   8   0          3.42          3.10         1.16 o                         
  10   8   0        260.28        277.37         5.51 o                         
  11   8   0         61.79         62.42         2.53 o                         
  12   8   0          5.33          8.44         2.17 o                         
  13   8   0          0.86         -0.12         2.21 o                         
   1   9   0        379.45        305.58         4.27 o                         
   2   9   0         45.02         31.32         0.78 o                         
   3   9   0       2201.19       2288.82        28.73 o                         
   4   9   0         76.83         74.92         1.35 o                         
   5   9   0       3407.01       3321.83        46.25 o                         
   6   9   0         17.71         15.78         0.86 o                         
   7   9   0        133.33        125.64         2.24 o                         
   8   9   0        441.76        447.99         6.46 o                         
   9   9   0        332.65        315.76         5.85 o                         
  10   9   0         47.94         51.03         2.09 o                         
  11   9   0          7.80          7.00         1.83 o                         
  12   9   0          0.67          6.28         2.26 o                         
  13   9   0          3.71          3.15         2.32 o                         
   0  10   0        113.12         86.85         2.04 o                         
   1  10   0        201.63        198.87         3.34 o                         
   2  10   0       1642.64       1628.84        23.00 o                         
   3  10   0       2836.30       2783.25        33.63 o                         
   4  10   0        450.37        433.02         6.06 o                         
   5  10   0        104.09        107.89         1.95 o                         
   6  10   0        180.75        184.95         2.86 o                         
   7  10   0        155.71        138.22         2.32 o                         
   8  10   0         44.54         46.73         1.53 o                         
   9  10   0          4.29          3.90         1.50 o                         
  10  10   0          3.37          6.35         1.75 o                         
  11  10   0          5.50          5.61         2.06 o                         
  12  10   0         79.31         79.42         3.10 o                         
  13  10   0          0.23         -0.67         2.52 o                         
   1  11   0        410.72        361.47         5.10 o                         
   2  11   0        608.43        590.82         8.66 o                         
   3  11   0        155.07        165.84         2.37 o                         
   4  11   0        180.83        183.94         2.49 o                         
   5  11   0        214.82        217.72         3.56 o                         
   6  11   0         36.81         43.10         1.48 o                         
   7  11   0        537.84        517.51         7.40 o                         
   8  11   0        274.42        264.13         4.46 o                         
   9  11   0        216.95        224.31         4.76 o                         
  10  11   0          5.73         14.62         2.01 o                         
  11  11   0         33.29         37.93         2.49 o                         
  12  11   0          2.51          2.97         2.09 o                         
   0  12   0        349.79        316.60         6.44 o                         
   1  12   0        611.66        583.63         8.83 o                         
   2  12   0         46.68         42.49         1.34 o                         
   3  12   0        174.76        147.06         2.59 o                         
   4  12   0        310.45        293.30         3.89 o                         
   5  12   0        126.85        116.67         2.13 o                         
   6  12   0        522.67        541.77         7.96 o                         
   7  12   0        337.79        334.26         5.11 o                         
   8  12   0         58.17         51.87         1.74 o                         
   9  12   0          0.40         -1.34         1.66 o                         
  10  12   0          0.16         -0.90         1.94 o                         
  11  12   0         50.55         49.69         2.59 o                         
  12  12   0          0.27          0.22         2.04 o                         
   1  13   0        728.94        687.91        10.29 o                         
   2  13   0        913.79        870.62        12.77 o                         
   3  13   0         42.26         43.80         1.16 o                         
   4  13   0        367.57        377.10         5.05 o                         
   5  13   0        471.91        490.95         7.04 o                         
   6  13   0         47.62         51.46         1.41 o                         
   7  13   0         43.76         39.50         1.58 o                         
   8  13   0        413.51        417.75         7.28 o                         
   9  13   0          1.04          1.64         1.73 o                         
  10  13   0         18.87         18.49         2.02 o                         
  11  13   0          9.31         11.72         2.02 o                         
  12  13   0         24.41         26.56         2.38 o                         
   1  14   0         97.19        120.30         2.30 o                         
   2  14   0        240.78        191.48         3.27 o                         
   3  14   0        313.16        300.61         4.31 o                         
   4  14   0         40.62         38.49         1.26 o                         
   5  14   0        729.65        702.75        10.04 o                         
   6  14   0          0.58          0.49         1.11 o                         
   7  14   0         87.81         94.77         2.14 o                         
   8  14   0          0.05          0.44         1.44 o                         
   9  14   0         54.50         53.15         2.23 o                         
  10  14   0          0.20          0.30         1.83 o                         
  11  14   0          5.42          3.69         1.98 o                         
  12  14   0          3.44          1.23         2.17 o                         
   1  15   0        191.32        197.51         3.74 o                         
   2  15   0          1.51          0.56         0.92 o                         
   3  15   0         21.34         29.82         1.10 o                         
   4  15   0        157.67        158.04         2.59 o                         
   5  15   0        139.32        136.59         2.72 o                         
   6  15   0         97.64         97.18         2.26 o                         
   7  15   0          0.00          0.31         1.29 o                         
   8  15   0         81.77         72.64         2.72 o                         
   9  15   0          0.54          1.27         1.84 o                         
  10  15   0         53.14         53.35         2.45 o                         
  11  15   0          0.21         -0.32         2.06 o                         
   0  16   0         74.87         73.03         2.61 o                         
   1  16   0        831.97        783.12        12.72 o                         
   2  16   0         12.06          9.40         0.96 o                         
   3  16   0         10.27         10.93         0.97 o                         
   4  16   0        149.90        147.33         2.66 o                         
   5  16   0          0.29          1.83         1.11 o                         
   6  16   0        183.07        182.15         3.41 o                         
   7  16   0        155.38        159.27         3.14 o                         
   8  16   0          6.34          3.58         1.52 o                         
   9  16   0         75.56         77.02         2.85 o                         
  10  16   0         74.82         78.96         2.85 o                         
  11  16   0         21.79         21.50         2.35 o                         
   1  17   0        131.84        135.28         2.84 o                         
   2  17   0          0.63          0.35         1.03 o                         
   3  17   0        176.85        186.07         3.32 o                         
   4  17   0         16.53         15.80         1.19 o                         
   5  17   0          0.81         -0.69         1.18 o                         
   6  17   0         79.02         83.29         2.24 o                         
   7  17   0        110.50        106.06         2.52 o                         
   8  17   0         85.90         82.84         2.40 o                         
   9  17   0         33.96         31.82         2.17 o                         
  10  17   0         16.82         18.68         2.83 o                         
  11  17   0          0.01          0.88         2.38 o                         
   0  18   0        610.47        627.45        16.20 o                         
   1  18   0          0.51          0.14         1.13 o                         
   2  18   0         78.63         81.90         1.85 o                         
   3  18   0         12.89         13.35         1.10 o                         
   4  18   0        306.79        310.73         4.90 o                         
   5  18   0        139.50        141.72         2.95 o                         
   6  18   0        338.07        329.54         5.62 o                         
   7  18   0        245.89        247.26         4.41 o                         
   8  18   0          5.01          8.97         1.61 o                         
   9  18   0          0.83          0.08         1.91 o                         
  10  18   0         35.77         33.42         2.99 o                         
   1  19   0        516.32        540.96         9.68 o                         
   2  19   0         31.38         31.80         1.46 o                         
   3  19   0        394.97        398.17         6.53 o                         
   4  19   0        359.10        375.48         6.10 o                         
   5  19   0         43.92         43.12         1.77 o                         
   6  19   0          0.03          0.26         1.46 o                         
   7  19   0         63.37         60.12         2.27 o                         
   8  19   0         64.04         64.20         2.30 o                         
   9  19   0         17.30         18.60         2.30 o                         
  10  19   0          0.09          0.41         2.31 o                         
   0  20   0          8.21          6.72         2.47 o                         
   1  20   0        428.07        432.98         8.00 o                         
   2  20   0         56.90         52.67         1.87 o                         
   3  20   0          0.05         -1.22         1.41 o                         
   4  20   0        159.86        162.03         3.98 o                         
   5  20   0         75.03         77.93         2.66 o                         
   6  20   0         50.44         45.88         2.13 o                         
   7  20   0          4.41          5.48         1.79 o                         
   8  20   0         13.87         13.52         2.12 o                         
   9  20   0          1.22          0.61         2.43 o                         
   1  21   0        429.06        444.80         8.28 o                         
   2  21   0        206.18        219.97         4.22 o                         
   3  21   0        207.25        216.03         4.33 o                         
   4  21   0         18.52         17.86         1.67 o                         
   5  21   0          3.20          3.91         1.77 o                         
   6  21   0          2.48          2.32         1.85 o                         
   7  21   0         15.31         13.49         2.02 o                         
   8  21   0          0.26         -2.62         2.62 o                         
   9  21   0         52.59         48.29         4.28 o                         
   0  22   0        368.21        374.98        10.48 o                         
   1  22   0          0.12         -1.57         1.57 o                         
   2  22   0          5.87          7.48         1.62 o                         
   3  22   0         59.86         62.21         2.38 o                         
   4  22   0        126.95        128.56         3.28 o                         
   5  22   0          3.12          1.67         1.89 o                         
   6  22   0          2.16          1.39         1.85 o                         
   7  22   0          4.75          6.24         2.43 o                         
   8  22   0         12.59          6.51         2.84 o                         
   1  23   0         29.85         25.21         1.77 o                         
   2  23   0        222.84        236.04         5.16 o                         
   3  23   0         18.56         21.18         1.97 o                         
   4  23   0          0.03         -1.88         1.88 o                         
   5  23   0          8.68         10.44         1.97 o                         
   6  23   0          8.10          8.22         2.45 o                         
   7  23   0         35.33         38.63         3.20 o                         
   0  24   0        197.60        206.06         5.81 o                         
   1  24   0         13.41         10.41         1.75 o                         
   2  24   0         12.44          8.42         1.87 o                         
   3  24   0          4.47          5.08         1.86 o                         
   4  24   0         53.70         54.81         2.51 o                         
   5  24   0          8.45          9.32         2.14 o                         
   6  24   0          6.26          8.56         2.23 o                         
   1  25   0          0.64          1.40         1.95 o                         
   2  25   0          0.32          0.79         1.80 o                         
   3  25   0         66.58         76.54         2.96 o                         
   4  25   0          2.35          0.70         2.09 o                         
   5  25   0         93.37         96.48         3.24 o                         
   0  26   0         14.79         28.55         3.40 o                         
   1  26   0          0.04         -0.31         2.12 o                         
   2  26   0         39.12         35.59         2.42 o                         
   3  26   0         90.75         86.97         3.28 o                         
   4  26   0         31.22         29.64         2.52 o                         
   1  27   0          3.40          2.69         2.53 o                         
   2  27   0         15.13         19.47         2.74 o                         
   1   0   1        182.37        161.25         1.93 o                         
   2   0   1      38427.75      39039.11       553.92 o                         
   3   0   1       1122.99       1209.75        15.78 o                         
   4   0   1       3613.81       3793.55        49.60 o                         
   5   0   1         42.38         62.04         1.07 o                         
   6   0   1         39.73         37.23         0.91 o                         
   7   0   1         56.77         64.88         1.48 o                         
   8   0   1         94.89         85.70         1.62 o                         
   9   0   1         18.81         17.96         1.03 o                         
  10   0   1         14.52         12.11         1.30 o                         
  11   0   1         75.60         68.74         2.15 o                         
  12   0   1          5.81         10.58         2.29 o                         
  13   0   1          3.83          1.55         2.18 o                         
  14   0   1          0.29          1.29         2.49 o                         
 -14   1   1          6.48          8.99         2.82 o                         
 -13   1   1          5.17          3.82         2.39 o                         
 -12   1   1          8.93         11.09         1.92 o                         
 -11   1   1         39.57         35.33         1.80 o                         
 -10   1   1         20.14         17.52         1.36 o                         
  -9   1   1         10.99         11.42         1.02 o                         
  -8   1   1        110.87        119.81         2.12 o                         
  -7   1   1        440.38        457.70         6.44 o                         
  -6   1   1        115.53        110.83         2.15 o                         
  -5   1   1         30.69         38.73         0.96 o                         
  -4   1   1       8758.36       9191.74       125.37 o                         
  -3   1   1       3375.44       3569.19        60.01 o                         
  -2   1   1      15717.56      16362.04       331.07 o                         
  -1   1   1       4489.94       4585.89        52.42 o                         
   1   1   1       4516.71       4704.15        56.81 o                         
   2   1   1      15662.81      16517.73       227.62 o                         
   3   1   1       3348.78       3474.11        44.87 o                         
   4   1   1       8721.06       9367.15       124.94 o                         
   5   1   1         29.80         35.58         0.81 o                         
   6   1   1        115.29        116.91         2.25 o                         
   7   1   1        441.02        470.25         6.66 o                         
   8   1   1        106.71        114.28         2.24 o                         
   9   1   1         10.37          9.27         1.00 o                         
  10   1   1         19.09         15.99         1.35 o                         
  11   1   1         39.13         41.02         2.22 o                         
  12   1   1          9.50          9.71         1.76 o                         
  13   1   1          5.28          5.40         2.33 o                         
  14   1   1          6.26         -1.24         2.66 o                         
 -14   2   1         23.35         24.15         3.07 o                         
 -13   2   1         18.71         20.54         2.63 o                         
 -12   2   1         54.61         54.23         2.50 o                         
 -11   2   1         11.07          9.60         1.65 o                         
 -10   2   1         43.56         41.26         1.52 o                         
  -9   2   1         43.23         44.80         1.45 o                         
  -8   2   1        243.02        225.75         4.42 o                         
  -7   2   1        701.25        693.83         9.55 o                         
  -6   2   1        636.81        644.10         8.86 o                         
  -5   2   1       2297.00       2330.90        30.96 o                         
  -4   2   1        428.73        485.87         7.80 o                         
  -3   2   1        863.91        907.81        11.55 o                         
  -2   2   1       1884.75       2029.47        24.43 o                         
  -1   2   1       2454.59       2543.35        30.16 o                         
   0   2   1       5012.25       4940.94        57.44 o                         
   1   2   1       2415.13       2449.95        28.58 o                         
   2   2   1       1864.37       1987.01        23.10 o                         
   3   2   1        858.26        909.90        12.83 o                         
   4   2   1        431.18        492.89         7.32 o                         
   5   2   1       2303.34       2302.04        32.78 o                         
   6   2   1        639.37        639.68         8.98 o                         
   7   2   1        684.41        668.12        11.87 o                         
   8   2   1        243.26        224.27         3.36 o                         
   9   2   1         41.58         42.93         1.35 o                         
  10   2   1         42.23         40.52         1.57 o                         
  11   2   1         10.68          8.40         1.65 o                         
  12   2   1         54.51         50.32         2.41 o                         
  13   2   1         18.49         23.22         2.44 o                         
  14   2   1         23.41         19.49         3.57 o                         
 -14   3   1          0.39         -1.23         3.11 o                         
 -13   3   1          4.18          5.54         2.13 o                         
 -12   3   1         25.82         23.02         2.09 o                         
 -11   3   1         11.17         10.01         1.66 o                         
 -10   3   1         52.87         51.48         2.12 o                         
  -9   3   1        230.69        222.81         3.40 o                         
  -8   3   1        298.62        312.43         4.53 o                         
  -7   3   1         49.68         39.44         0.99 o                         
  -6   3   1        213.77        211.28         3.42 o                         
  -5   3   1       1790.88       1939.95        25.46 o                         
  -4   3   1         59.28         81.92         1.70 o                         
  -3   3   1       5146.56       5501.01        71.95 o                         
  -2   3   1       3529.67       3697.73        66.86 o                         
  -1   3   1       3389.25       3634.35        65.22 o                         
   0   3   1        113.22        119.43         2.38 o                         
   1   3   1       3421.94       3503.38        42.02 o                         
   2   3   1       3531.98       3793.22        49.63 o                         
   3   3   1       5075.84       5392.25        67.69 o                         
   4   3   1         54.15         72.91         1.19 o                         
   5   3   1       1783.07       1860.86        28.69 o                         
   6   3   1        208.72        211.06         3.22 o                         
   7   3   1         49.51         40.59         1.04 o                         
   8   3   1        294.69        312.22         4.55 o                         
   9   3   1        235.83        238.90         3.74 o                         
  10   3   1         52.80         47.23         1.60 o                         
  11   3   1         10.95          5.93         1.57 o                         
  12   3   1         26.69         22.15         2.10 o                         
  13   3   1          4.02          3.39         2.32 o                         
  14   3   1          0.48         -0.05         3.07 o                         
 -13   4   1          0.23         -0.50         2.27 o                         
 -12   4   1         23.24         21.28         2.02 o                         
 -11   4   1         63.05         62.25         3.18 o                         
 -10   4   1         42.94         44.75         1.67 o                         
  -9   4   1         10.18         11.82         1.05 o                         
  -8   4   1        186.14        180.50         2.91 o                         
  -7   4   1        114.58        130.47         2.07 o                         
  -6   4   1        526.12        520.71         6.62 o                         
  -5   4   1        992.94        978.27        13.59 o                         
  -4   4   1        696.59        689.17         8.50 o                         
  -3   4   1       2310.53       2646.65        33.47 o                         
  -2   4   1       4424.46       4688.01        80.38 o                         
  -1   4   1       2308.24       2435.09        29.32 o                         
   0   4   1       7933.35       8518.16       167.68 o                         
   1   4   1       2333.86       2399.64        28.83 o                         
   2   4   1       4466.94       4551.25        53.24 o                         
   3   4   1       2318.74       2608.04        40.61 o                         
   4   4   1        711.48        705.84         8.76 o                         
   5   4   1        991.02        980.96        12.66 o                         
   6   4   1        523.57        528.05         7.38 o                         
   7   4   1        111.02        121.58         2.18 o                         
   8   4   1        185.65        176.69         2.86 o                         
   9   4   1          9.24         11.34         1.00 o                         
  10   4   1         42.11         40.92         1.63 o                         
  11   4   1         61.63         58.87         2.27 o                         
  12   4   1         21.67         20.38         2.14 o                         
  13   4   1          0.24          1.10         2.25 o                         
 -13   5   1          1.61          4.13         2.20 o                         
 -12   5   1          2.20          2.91         2.05 o                         
 -11   5   1         68.89         64.79         2.46 o                         
 -10   5   1         39.39         40.36         1.64 o                         
  -9   5   1        347.73        355.65         5.94 o                         
  -8   5   1         41.20         42.17         1.25 o                         
  -7   5   1        107.71        115.80         1.92 o                         
  -6   5   1         35.78         34.37         0.93 o                         
  -5   5   1        121.54        123.45         1.82 o                         
  -4   5   1         61.13         43.26         0.86 o                         
  -3   5   1       1160.68       1172.62        14.65 o                         
  -2   5   1         67.59         75.45         1.10 o                         
  -1   5   1        103.10         94.41         1.53 o                         
   0   5   1        718.16        797.96        15.02 o                         
   1   5   1        103.97        100.08         1.89 o                         
   2   5   1         67.31         74.88         1.29 o                         
   3   5   1       1119.38       1158.44        14.03 o                         
   4   5   1         62.08         45.41         0.81 o                         
   5   5   1        130.09        125.71         1.83 o                         
   6   5   1         37.04         38.07         1.18 o                         
   7   5   1        109.17        121.82         2.67 o                         
   8   5   1         40.24         42.47         1.69 o                         
   9   5   1        339.88        338.86         5.32 o                         
  10   5   1         38.89         39.57         1.67 o                         
  11   5   1         69.91         64.78         2.45 o                         
  12   5   1          1.98          0.72         1.94 o                         
  13   5   1          1.69          0.66         2.33 o                         
 -13   6   1          3.46          4.52         2.19 o                         
 -12   6   1         63.63         68.20         3.45 o                         
 -11   6   1         10.32          9.86         1.56 o                         
 -10   6   1          7.42          5.61         1.38 o                         
  -9   6   1         19.48         18.69         1.19 o                         
  -8   6   1        304.22        312.17         4.66 o                         
  -7   6   1        105.84         88.68         1.53 o                         
  -6   6   1        251.24        241.11         3.56 o                         
  -5   6   1        211.85        201.20         2.97 o                         
  -4   6   1        387.93        373.85         4.76 o                         
  -3   6   1         60.59         62.77         1.22 o                         
  -2   6   1         55.66         55.50         1.18 o                         
  -1   6   1       1479.15       1591.38        19.89 o                         
   0   6   1      12593.76      12973.19       195.31 o                         
   1   6   1       1491.61       1604.47        21.88 o                         
   2   6   1         59.93         60.91         0.93 o                         
   3   6   1         63.06         69.06         0.99 o                         
   4   6   1        385.25        385.86         5.04 o                         
   5   6   1        212.14        206.37         2.72 o                         
   6   6   1        248.48        231.14         3.23 o                         
   7   6   1        104.96         93.48         1.70 o                         
   8   6   1        300.25        307.61         4.83 o                         
   9   6   1         18.35         18.49         1.21 o                         
  10   6   1          7.46          6.74         1.44 o                         
  11   6   1          9.67          5.94         1.69 o                         
  12   6   1         61.35         63.01         2.77 o                         
  13   6   1          3.34          1.99         2.38 o                         
 -13   7   1          5.10          0.72         2.27 o                         
 -12   7   1        158.56        159.58         4.36 o                         
 -11   7   1         93.08         98.53         2.87 o                         
 -10   7   1        233.23        230.78         4.99 o                         
  -9   7   1        159.68        160.41         3.00 o                         
  -8   7   1         68.71         63.28         1.83 o                         
  -7   7   1         50.92         47.99         1.04 o                         
  -6   7   1        603.59        588.12         7.18 o                         
  -5   7   1        412.19        421.25         5.29 o                         
  -4   7   1        921.94        921.67        14.77 o                         
  -3   7   1       2150.45       2288.92        30.79 o                         
  -2   7   1       1097.55       1173.49        15.65 o                         
  -1   7   1       1273.86       1464.89        19.33 o                         
   0   7   1       3560.18       3798.83        68.42 o                         
   1   7   1       1271.11       1521.00        23.90 o                         
   2   7   1       1099.58       1182.45        16.14 o                         
   3   7   1       2197.14       2373.82        25.00 o                         
   4   7   1        935.79        907.97        11.51 o                         
   5   7   1        398.45        412.76         5.33 o                         
   6   7   1        597.46        612.86         7.81 o                         
   7   7   1         50.88         49.78         1.12 o                         
   8   7   1         65.13         58.51         1.53 o                         
   9   7   1        158.70        153.97         3.00 o                         
  10   7   1        235.82        220.73         4.86 o                         
  11   7   1         93.03         93.76         2.68 o                         
  12   7   1        157.41        150.10         4.06 o                         
  13   7   1          4.99          5.37         2.27 o                         
 -13   8   1         14.45         15.14         2.41 o                         
 -12   8   1         65.22         67.91         3.04 o                         
 -11   8   1        121.85        120.04         3.81 o                         
 -10   8   1        112.91        118.39         4.77 o                         
  -9   8   1        153.50        153.96         3.05 o                         
  -8   8   1        131.75        132.13         2.62 o                         
  -7   8   1         51.90         53.94         1.39 o                         
  -6   8   1         53.60         51.63         1.30 o                         
  -5   8   1         59.36         63.84         1.17 o                         
  -4   8   1        120.26        113.05         2.39 o                         
  -3   8   1       1019.15       1056.70        13.65 o                         
  -2   8   1        227.15        224.20         3.11 o                         
  -1   8   1       1093.96       1121.08        16.99 o                         
   0   8   1       1769.39       1887.65        27.26 o                         
   1   8   1       1082.10       1072.43        14.76 o                         
   2   8   1        226.34        220.15         3.45 o                         
   3   8   1       1011.37       1062.63        12.94 o                         
   4   8   1        116.61        107.81         1.65 o                         
   5   8   1         53.01         59.21         1.14 o                         
   6   8   1         56.59         53.21         1.12 o                         
   7   8   1         49.21         52.90         1.20 o                         
   8   8   1        128.34        126.94         2.84 o                         
   9   8   1        152.14        150.35         2.91 o                         
  10   8   1        111.69        114.92         3.03 o                         
  11   8   1        121.69        126.57         3.57 o                         
  12   8   1         66.29         62.07         2.83 o                         
  13   8   1         14.75         15.10         2.36 o                         
 -13   9   1         14.19         11.89         2.36 o                         
 -12   9   1         46.75         52.93         2.76 o                         
 -11   9   1         11.25          8.93         2.03 o                         
 -10   9   1         96.17         95.85         2.89 o                         
  -9   9   1         11.26          9.71         1.48 o                         
  -8   9   1        134.26        135.70         2.37 o                         
  -7   9   1        347.01        343.67         4.71 o                         
  -6   9   1        349.21        338.93         4.53 o                         
  -5   9   1        286.10        281.44         4.28 o                         
  -4   9   1        418.60        396.94         5.23 o                         
  -3   9   1        193.40        185.46         2.67 o                         
  -2   9   1         13.63         15.67         0.59 o                         
  -1   9   1        533.19        509.86         6.70 o                         
   0   9   1       1283.71       1360.85        20.44 o                         
   1   9   1        535.63        512.38         7.15 o                         
   2   9   1         17.34         18.48         0.67 o                         
   3   9   1        186.62        178.74         2.77 o                         
   4   9   1        438.72        426.36         5.56 o                         
   5   9   1        286.45        294.14         4.82 o                         
   6   9   1        346.35        344.91         4.80 o                         
   7   9   1        351.43        342.21         4.73 o                         
   8   9   1        127.38        129.27         2.35 o                         
   9   9   1         11.99         10.68         1.34 o                         
  10   9   1         91.65         87.42         3.44 o                         
  11   9   1         10.15          8.12         1.89 o                         
  12   9   1         46.87         47.86         2.74 o                         
  13   9   1         14.53         13.98         2.32 o                         
 -13  10   1         28.02         25.51         2.75 o                         
 -12  10   1         14.57         12.07         2.25 o                         
 -11  10   1         73.86         69.67         2.82 o                         
 -10  10   1          0.98          1.94         1.67 o                         
  -9  10   1        118.88        125.68         3.08 o                         
  -8  10   1         62.75         67.54         1.83 o                         
  -7  10   1        383.87        384.14         5.51 o                         
  -6  10   1         79.73         86.27         1.62 o                         
  -5  10   1         13.19         13.88         0.84 o                         
  -4  10   1        488.68        469.30         6.05 o                         
  -3  10   1        277.92        286.92         3.94 o                         
  -2  10   1        666.47        643.18        10.34 o                         
  -1  10   1        124.79        128.40         1.95 o                         
   1  10   1        129.69        137.09         2.10 o                         
   2  10   1        660.86        653.73         9.80 o                         
   3  10   1        279.29        283.41         3.71 o                         
   4  10   1        484.36        458.65         6.31 o                         
   5  10   1         12.21         14.35         0.84 o                         
   6  10   1         79.00         90.11         1.68 o                         
   7  10   1        374.69        388.48         5.39 o                         
   8  10   1         64.37         70.58         2.03 o                         
   9  10   1        118.88        121.88         4.06 o                         
  10  10   1          1.20          2.33         1.76 o                         
  11  10   1         74.73         71.45         2.71 o                         
  12  10   1         14.50         14.30         2.32 o                         
  13  10   1         27.64         34.52         2.73 o                         
 -12  11   1          3.38          3.63         2.01 o                         
 -11  11   1          3.01          2.27         2.12 o                         
 -10  11   1        393.94        386.69         7.69 o                         
  -9  11   1         50.45         52.28         2.42 o                         
  -8  11   1         25.35         22.59         1.32 o                         
  -7  11   1        253.31        267.29         4.56 o                         
  -6  11   1        857.72        874.38        12.27 o                         
  -5  11   1        147.65        130.14         2.30 o                         
  -4  11   1         29.29         30.95         0.89 o                         
  -3  11   1       1138.20       1135.58        14.50 o                         
  -2  11   1        348.71        349.61         5.13 o                         
  -1  11   1        532.03        490.98         6.86 o                         
   0  11   1       1086.81       1024.63        15.25 o                         
   1  11   1        536.51        495.28         6.82 o                         
   2  11   1        371.10        358.83         5.41 o                         
   3  11   1       1144.23       1137.99        14.12 o                         
   4  11   1         35.18         38.49         1.05 o                         
   5  11   1        145.92        129.77         2.49 o                         
   6  11   1        854.72        874.52        12.56 o                         
   7  11   1        252.14        261.99         4.06 o                         
   8  11   1         26.80         25.81         1.35 o                         
   9  11   1         51.80         49.39         2.46 o                         
  10  11   1        389.95        387.48         7.96 o                         
  11  11   1          2.88          2.04         2.11 o                         
  12  11   1          3.76          3.45         2.26 o                         
 -12  12   1         19.95         17.13         2.28 o                         
 -11  12   1          3.60          1.51         2.05 o                         
 -10  12   1         37.59         34.84         2.08 o                         
  -9  12   1         21.48         22.60         1.92 o                         
  -8  12   1        244.11        241.58         4.45 o                         
  -7  12   1        348.54        356.66         5.35 o                         
  -6  12   1        239.70        230.10         3.78 o                         
  -5  12   1        164.74        155.23         2.58 o                         
  -4  12   1        311.21        294.30         4.01 o                         
  -3  12   1        232.42        233.01         3.33 o                         
  -2  12   1       1781.31       1734.19        24.67 o                         
  -1  12   1         39.91         46.51         1.10 o                         
   0  12   1       3602.36       3409.80        47.72 o                         
   1  12   1         45.78         51.68         1.08 o                         
   2  12   1       1780.24       1728.67        26.51 o                         
   3  12   1        231.49        230.98         3.37 o                         
   4  12   1        319.13        308.45         4.14 o                         
   5  12   1        174.17        167.45         2.94 o                         
   6  12   1        245.60        253.04         4.17 o                         
   7  12   1        347.64        348.50         5.31 o                         
   8  12   1        240.64        242.02         4.20 o                         
   9  12   1         21.39         23.82         1.87 o                         
  10  12   1         36.54         32.42         2.21 o                         
  11  12   1          3.44          3.59         2.21 o                         
  12  12   1         20.30         16.96         2.12 o                         
 -12  13   1         10.99         13.91         2.24 o                         
 -11  13   1          4.37          5.51         1.96 o                         
 -10  13   1         72.89         79.08         2.65 o                         
  -9  13   1         58.30         61.61         2.27 o                         
  -8  13   1          1.22          4.26         1.47 o                         
  -7  13   1         28.24         25.42         1.24 o                         
  -6  13   1          9.21          9.74         1.02 o                         
  -5  13   1         82.19         82.24         1.71 o                         
  -4  13   1         16.65         20.19         0.81 o                         
  -3  13   1         51.89         59.59         1.33 o                         
  -2  13   1         17.18         17.74         0.75 o                         
  -1  13   1        674.15        623.38         9.30 o                         
   0  13   1         18.33          9.02         0.66 o                         
   1  13   1        669.97        620.47         8.28 o                         
   2  13   1         17.53         16.41         0.85 o                         
   3  13   1         53.40         58.96         1.25 o                         
   4  13   1         17.84         22.79         0.86 o                         
   5  13   1         85.64         81.72         2.09 o                         
   6  13   1         10.08         13.19         1.06 o                         
   7  13   1         28.28         26.06         1.20 o                         
   8  13   1          1.14          1.83         1.33 o                         
   9  13   1         61.50         63.01         2.38 o                         
  10  13   1         75.19         82.09         2.85 o                         
  11  13   1          4.81          3.46         1.94 o                         
  12  13   1         10.13         11.08         2.22 o                         
 -12  14   1         31.12         32.57         2.65 o                         
 -11  14   1         10.38          7.65         2.09 o                         
 -10  14   1          8.24          9.53         1.83 o                         
  -9  14   1        134.40        132.76         3.72 o                         
  -8  14   1         63.95         61.21         2.63 o                         
  -7  14   1        100.87        108.25         2.35 o                         
  -6  14   1        479.68        468.21         7.70 o                         
  -5  14   1        141.96        134.49         2.40 o                         
  -4  14   1        644.65        659.95         8.68 o                         
  -3  14   1         53.70         51.19         1.20 o                         
  -2  14   1        457.61        437.14         6.85 o                         
  -1  14   1         26.86         25.16         1.06 o                         
   0  14   1         18.89         14.11         0.83 o                         
   1  14   1         30.13         28.41         1.05 o                         
   2  14   1        469.35        448.11         6.61 o                         
   3  14   1         56.04         55.28         1.29 o                         
   4  14   1        646.31        677.02         8.85 o                         
   5  14   1        145.68        140.52         2.70 o                         
   6  14   1        478.70        470.55         7.00 o                         
   7  14   1        100.43        111.65         2.38 o                         
   8  14   1         62.38         58.59         1.98 o                         
   9  14   1        133.73        132.39         3.42 o                         
  10  14   1          7.96          3.79         1.84 o                         
  11  14   1         10.39         12.45         2.00 o                         
  12  14   1         30.11         30.06         2.43 o                         
 -11  15   1          0.88         -1.54         2.08 o                         
 -10  15   1         14.54         17.64         1.97 o                         
  -9  15   1         60.46         57.52         2.70 o                         
  -8  15   1         25.47         26.59         1.87 o                         
  -7  15   1         52.93         52.94         1.69 o                         
  -6  15   1         12.24         10.43         1.23 o                         
  -5  15   1         99.35        102.28         2.70 o                         
  -4  15   1         87.96         86.03         1.67 o                         
  -3  15   1        493.40        517.21         7.30 o                         
  -2  15   1        127.53        120.32         2.32 o                         
  -1  15   1         87.51         91.97         1.96 o                         
   0  15   1        155.74        145.53         2.88 o                         
   1  15   1         88.05         87.92         2.15 o                         
   2  15   1        129.48        121.13         2.23 o                         
   3  15   1        497.15        522.99         7.42 o                         
   4  15   1         86.00         81.10         1.68 o                         
   5  15   1         97.23        102.95         2.09 o                         
   6  15   1         13.02         11.78         1.24 o                         
   7  15   1         53.53         48.55         1.68 o                         
   8  15   1         24.62         23.36         1.69 o                         
   9  15   1         58.41         56.29         2.56 o                         
  10  15   1         14.88         16.46         1.98 o                         
  11  15   1          1.12          1.33         1.91 o                         
 -11  16   1          8.15          7.43         2.30 o                         
 -10  16   1         24.12         31.86         2.90 o                         
  -9  16   1         24.80         27.76         2.08 o                         
  -8  16   1         62.14         63.26         2.14 o                         
  -7  16   1        148.15        143.40         3.01 o                         
  -6  16   1         97.63         92.22         2.20 o                         
  -5  16   1        173.77        178.79         3.21 o                         
  -4  16   1         32.11         29.96         1.25 o                         
  -3  16   1        365.94        374.96         5.62 o                         
  -2  16   1         95.80        107.22         2.34 o                         
  -1  16   1         43.35         43.91         1.46 o                         
   0  16   1         99.83         88.88         2.07 o                         
   1  16   1         42.09         42.13         1.46 o                         
   2  16   1         96.40        101.19         2.09 o                         
   3  16   1        369.33        367.41         5.52 o                         
   4  16   1         33.78         32.78         1.19 o                         
   5  16   1        176.13        177.04         3.60 o                         
   6  16   1         97.34         94.20         2.24 o                         
   7  16   1        147.54        133.56         2.80 o                         
   8  16   1         66.32         66.70         2.21 o                         
   9  16   1         23.57         23.80         2.08 o                         
  10  16   1         23.96         23.55         2.17 o                         
  11  16   1          7.43          7.44         2.01 o                         
 -11  17   1          2.48          0.25         2.52 o                         
 -10  17   1          7.66          7.46         2.38 o                         
  -9  17   1         40.06         37.96         2.19 o                         
  -8  17   1         38.22         37.15         1.84 o                         
  -7  17   1        190.94        186.85         3.57 o                         
  -6  17   1         31.53         27.10         1.55 o                         
  -5  17   1        101.54        103.07         2.32 o                         
  -4  17   1        154.14        159.13         3.02 o                         
  -3  17   1        800.77        807.62        11.26 o                         
  -2  17   1         76.40         81.13         1.90 o                         
  -1  17   1        131.94        131.79         2.82 o                         
   0  17   1        189.09        183.98         4.25 o                         
   1  17   1        136.29        136.38         2.69 o                         
   2  17   1         77.37         83.37         1.90 o                         
   3  17   1        791.93        814.06        11.29 o                         
   4  17   1        153.50        159.25         2.71 o                         
   5  17   1        103.83        104.51         2.45 o                         
   6  17   1         32.84         30.88         1.53 o                         
   7  17   1        190.26        183.62         3.54 o                         
   8  17   1         39.13         34.83         1.79 o                         
   9  17   1         41.84         45.73         2.33 o                         
  10  17   1          7.19          5.55         1.99 o                         
  11  17   1          1.95          2.30         2.51 o                         
 -10  18   1          1.12          0.90         2.37 o                         
  -9  18   1         17.70         19.67         2.27 o                         
  -8  18   1         35.05         32.79         1.81 o                         
  -7  18   1         37.46         42.01         1.76 o                         
  -6  18   1          1.78          1.11         1.41 o                         
  -5  18   1          3.86          3.04         1.30 o                         
  -4  18   1         48.02         47.62         1.63 o                         
  -3  18   1        182.87        179.90         3.12 o                         
  -2  18   1        150.67        165.73         2.96 o                         
  -1  18   1        114.49        105.65         2.55 o                         
   0  18   1          4.65          5.74         1.29 o                         
   1  18   1        118.49        112.25         2.49 o                         
   2  18   1        155.92        171.48         3.10 o                         
   3  18   1        181.76        178.86         3.60 o                         
   4  18   1         48.26         51.28         1.61 o                         
   5  18   1          4.24          2.36         1.31 o                         
   6  18   1          2.58          1.88         1.37 o                         
   7  18   1         39.12         38.21         1.73 o                         
   8  18   1         35.05         38.52         2.53 o                         
   9  18   1         18.13         16.39         2.05 o                         
  10  18   1          1.03          1.65         2.17 o                         
 -10  19   1         20.30         19.23         2.76 o                         
  -9  19   1         59.26         64.92         3.23 o                         
  -8  19   1        113.09        101.74         2.90 o                         
  -7  19   1         98.26        102.99         2.75 o                         
  -6  19   1         11.59         10.21         1.52 o                         
  -5  19   1        278.45        280.73         4.95 o                         
  -4  19   1         48.55         50.57         1.74 o                         
  -3  19   1        119.81        117.30         2.44 o                         
  -2  19   1         30.68         32.72         1.34 o                         
  -1  19   1         56.06         56.57         2.34 o                         
   0  19   1          0.65          0.13         1.29 o                         
   1  19   1         54.84         56.01         1.99 o                         
   2  19   1         27.03         28.50         1.39 o                         
   3  19   1        121.52        117.78         2.56 o                         
   4  19   1         46.51         46.63         1.72 o                         
   5  19   1        284.56        296.47         5.47 o                         
   6  19   1         11.98         10.74         1.47 o                         
   7  19   1         96.87         98.60         2.52 o                         
   8  19   1        111.91        107.79         2.86 o                         
   9  19   1         60.08         66.59         3.63 o                         
  10  19   1         18.71         20.15         2.62 o                         
  -9  20   1         14.87          9.03         2.65 o                         
  -8  20   1          0.83         -0.37         2.11 o                         
  -7  20   1         12.64         15.21         1.89 o                         
  -6  20   1          8.51          7.82         1.73 o                         
  -5  20   1        259.78        254.97         5.27 o                         
  -4  20   1         11.66          9.83         1.56 o                         
  -3  20   1        154.66        154.50         3.49 o                         
  -2  20   1        114.23        107.45         2.64 o                         
  -1  20   1        242.64        260.76         5.00 o                         
   0  20   1        496.78        502.26         9.74 o                         
   1  20   1        241.20        241.63         4.87 o                         
   2  20   1        111.50        106.49         2.65 o                         
   3  20   1        153.74        159.30         3.23 o                         
   4  20   1         11.29          8.20         1.58 o                         
   5  20   1        256.97        263.85         6.30 o                         
   6  20   1          8.83         12.31         1.80 o                         
   7  20   1         14.82         16.95         1.95 o                         
   8  20   1          0.63          3.19         2.05 o                         
   9  20   1         14.88          9.05         2.49 o                         
  -9  21   1         25.93         28.72         4.91 o                         
  -8  21   1         19.14         20.47         2.77 o                         
  -7  21   1          6.49          5.84         2.15 o                         
  -6  21   1         90.23         89.07         2.96 o                         
  -5  21   1          1.28          1.28         1.78 o                         
  -4  21   1          6.74          5.97         1.65 o                         
  -3  21   1         93.93         97.65         2.84 o                         
  -2  21   1         50.16         47.45         1.87 o                         
  -1  21   1        120.00        122.07         3.02 o                         
   0  21   1        264.08        265.68         5.54 o                         
   1  21   1        121.20        123.66         3.15 o                         
   2  21   1         50.24         48.23         1.88 o                         
   3  21   1         92.98         98.37         2.55 o                         
   4  21   1          5.66          3.19         1.60 o                         
   5  21   1          1.40         -0.41         1.79 o                         
   6  21   1         89.06         88.18         3.78 o                         
   7  21   1          6.11          5.62         1.98 o                         
   8  21   1         19.86         18.55         2.54 o                         
   9  21   1         25.69         22.23         3.78 o                         
  -8  22   1          5.50          5.08         3.01 o                         
  -7  22   1         65.10         64.55         3.57 o                         
  -6  22   1         49.33         54.83         2.57 o                         
  -5  22   1        174.50        178.86         5.90 o                         
  -4  22   1         11.62         14.36         2.00 o                         
  -3  22   1         12.16         10.63         1.81 o                         
  -2  22   1          6.10          6.31         1.71 o                         
  -1  22   1         95.51        104.72         2.78 o                         
   0  22   1         47.59         53.89         2.30 o                         
   1  22   1         90.03        108.93         3.24 o                         
   2  22   1          6.60          3.85         1.68 o                         
   3  22   1         12.22          7.88         1.77 o                         
   4  22   1         10.67          8.97         1.88 o                         
   5  22   1        172.09        175.13         4.11 o                         
   6  22   1         47.55         52.90         2.41 o                         
   7  22   1         65.39         60.24         2.94 o                         
   8  22   1          5.71          5.40         2.62 o                         
  -7  23   1         63.61         67.94         4.48 o                         
  -6  23   1         36.59         35.88         3.01 o                         
  -5  23   1          8.67          9.03         2.03 o                         
  -4  23   1        188.49        204.92         4.80 o                         
  -3  23   1          4.10          4.11         1.91 o                         
  -2  23   1        103.16        102.93         3.25 o                         
  -1  23   1         39.69         37.67         2.40 o                         
   0  23   1         83.94         84.41         2.65 o                         
   1  23   1         38.69         35.28         1.98 o                         
   2  23   1        103.48        104.49         3.14 o                         
   3  23   1          3.82          2.83         1.90 o                         
   4  23   1        183.92        186.47         4.64 o                         
   5  23   1          8.23          8.06         2.05 o                         
   6  23   1         35.82         34.41         2.39 o                         
   7  23   1         62.87         63.41         4.23 o                         
  -6  24   1          2.75          2.46         2.36 o                         
  -5  24   1         54.28         59.63         2.83 o                         
  -4  24   1          6.56          3.03         1.97 o                         
  -3  24   1         47.83         49.66         2.57 o                         
  -2  24   1         41.03         40.48         2.28 o                         
  -1  24   1         83.98         87.18         2.84 o                         
   0  24   1         70.66         72.47         2.39 o                         
   1  24   1         81.35         89.31         2.79 o                         
   2  24   1         39.29         39.00         2.19 o                         
   3  24   1         46.69         42.53         2.31 o                         
   4  24   1          6.07          5.93         2.05 o                         
   5  24   1         53.45         62.03         2.73 o                         
   6  24   1          2.43          0.71         2.34 o                         
  -5  25   1         19.33         16.07         2.26 o                         
  -4  25   1         17.85         17.33         2.28 o                         
  -3  25   1          9.34          5.82         2.16 o                         
  -2  25   1         30.62         35.40         2.14 o                         
  -1  25   1          1.14          1.53         1.90 o                         
   0  25   1         10.49         13.65         2.17 o                         
   1  25   1          1.41         -0.71         1.88 o                         
   2  25   1         30.51         30.85         2.10 o                         
   3  25   1         11.01          9.52         2.11 o                         
   4  25   1         17.28         18.64         2.29 o                         
   5  25   1         20.03         19.51         2.55 o                         
  -4  26   1         57.16         60.06         2.84 o                         
  -3  26   1         22.64         27.18         2.54 o                         
  -2  26   1         13.57         14.26         2.44 o                         
  -1  26   1        128.75        135.07         4.07 o                         
   0  26   1          0.03          0.51         2.35 o                         
   1  26   1        129.53        136.86         3.89 o                         
   2  26   1         13.47         11.52         2.29 o                         
   3  26   1         23.04         25.02         2.65 o                         
   4  26   1         57.86         57.33         3.11 o                         
  -2  27   1         30.80         31.34         3.31 o                         
  -1  27   1          4.03          1.66         2.78 o                         
   0  27   1         24.98         25.01         2.59 o                         
   1  27   1          3.63         -0.66         2.71 o                         
   2  27   1         30.31         34.40         3.32 o                         
   1   0   2       3590.63       3779.96        60.07 o                         
   2   0   2      42272.71      43150.57       681.25 o                         
   3   0   2       5687.69       5903.90       103.01 o                         
   4   0   2        389.45        420.72         5.41 o                         
   5   0   2       1268.85       1306.47        16.75 o                         
   6   0   2        910.73        837.63        11.35 o                         
   7   0   2          5.54          2.31         0.68 o                         
   8   0   2         47.26         49.18         1.20 o                         
   9   0   2        288.02        271.04         4.15 o                         
  10   0   2        323.35        329.75         5.40 o                         
  11   0   2        186.19        190.21         4.22 o                         
  12   0   2        109.19        113.99         3.33 o                         
  13   0   2          1.27         -0.47         2.34 o                         
  14   0   2         11.66         10.95         2.52 o                         
 -14   1   2          3.83          4.83         2.66 o                         
 -13   1   2          5.27          2.68         2.35 o                         
 -12   1   2         89.91         87.35         3.48 o                         
 -11   1   2         94.71         92.94         3.10 o                         
 -10   1   2        112.85        107.66         3.04 o                         
  -9   1   2        182.95        184.93         3.84 o                         
  -8   1   2        368.65        367.01         5.33 o                         
  -7   1   2         91.76         95.82         1.78 o                         
  -6   1   2        272.47        256.74         3.61 o                         
  -5   1   2        134.72        152.02         2.24 o                         
  -4   1   2        313.78        357.55         6.34 o                         
  -3   1   2       1717.00       1669.77        26.00 o                         
  -2   1   2       2890.60       3073.13        40.84 o                         
  -1   1   2       4418.33       4485.58        56.84 o                         
   0   1   2       4841.72       5021.73       106.58 o                         
   1   1   2       4407.20       4471.17        81.36 o                         
   2   1   2       2921.72       3065.41        45.32 o                         
   3   1   2       1750.13       1752.79        21.88 o                         
   4   1   2        310.03        342.88         4.46 o                         
   5   1   2        133.00        151.47         2.26 o                         
   6   1   2        266.56        254.12         3.64 o                         
   7   1   2         93.30         96.41         1.84 o                         
   8   1   2        369.30        364.95         5.19 o                         
   9   1   2        180.03        180.59         2.98 o                         
  10   1   2        114.41        113.92         2.54 o                         
  11   1   2         92.88         93.57         2.60 o                         
  12   1   2         88.53         94.71         3.49 o                         
  13   1   2          5.27          2.81         2.43 o                         
  14   1   2          3.53          8.79         2.70 o                         
 -14   2   2          9.77         12.00         2.78 o                         
 -13   2   2         15.28         17.44         2.67 o                         
 -12   2   2          1.67          1.97         1.97 o                         
 -11   2   2         37.63         35.99         1.98 o                         
 -10   2   2          3.26          1.17         1.18 o                         
  -9   2   2         73.84         79.58         1.75 o                         
  -8   2   2        375.97        394.28         5.77 o                         
  -7   2   2        191.51        192.71         3.08 o                         
  -6   2   2       2037.95       2054.22        27.38 o                         
  -5   2   2        338.29        367.57         5.13 o                         
  -4   2   2       1833.46       2025.14        28.65 o                         
  -3   2   2       2802.83       3013.41        37.27 o                         
  -2   2   2       3718.43       4044.58        59.34 o                         
  -1   2   2       6173.67       6177.02        76.35 o                         
   0   2   2        452.02        436.55         5.76 o                         
   1   2   2       6110.98       6130.37        73.67 o                         
   2   2   2       3743.46       3992.70        51.30 o                         
   3   2   2       2796.60       3180.94        40.63 o                         
   4   2   2       1809.88       1958.32        26.11 o                         
   5   2   2        328.55        368.39         5.33 o                         
   6   2   2       2023.18       2015.57        26.37 o                         
   7   2   2        187.61        191.74         2.89 o                         
   8   2   2        380.75        394.34         5.40 o                         
   9   2   2         72.97         77.73         1.69 o                         
  10   2   2          3.07          1.72         1.24 o                         
  11   2   2         38.27         32.96         2.04 o                         
  12   2   2          2.16         -0.57         1.94 o                         
  13   2   2         15.88         17.29         2.56 o                         
  14   2   2         10.35         11.97         2.91 o                         
 -14   3   2          0.24          1.29         3.05 o                         
 -13   3   2          0.36          0.40         2.17 o                         
 -12   3   2         63.07         60.88         3.15 o                         
 -11   3   2         10.38          4.86         1.81 o                         
 -10   3   2         48.07         50.15         1.76 o                         
  -9   3   2         84.39         83.29         1.76 o                         
  -8   3   2         21.55         21.35         1.00 o                         
  -7   3   2         42.67         41.87         1.15 o                         
  -6   3   2        203.12        206.90         3.13 o                         
  -5   3   2        500.14        569.43         7.79 o                         
  -4   3   2       1335.87       1346.45        20.39 o                         
  -3   3   2       2385.88       2453.99        29.89 o                         
  -2   3   2       5227.24       5581.18        69.93 o                         
  -1   3   2       2371.45       2428.59        37.11 o                         
   0   3   2       4544.42       4793.59        65.92 o                         
   1   3   2       2392.95       2482.11        26.00 o                         
   2   3   2       5191.91       5701.75        90.69 o                         
   3   3   2       2373.77       2423.35        29.27 o                         
   4   3   2       1351.89       1399.82        18.34 o                         
   5   3   2        492.46        554.16         8.09 o                         
   6   3   2        199.13        208.23         3.30 o                         
   7   3   2         39.66         39.37         1.07 o                         
   8   3   2         20.74         23.39         1.09 o                         
   9   3   2         82.63         76.87         1.72 o                         
  10   3   2         49.66         48.08         1.62 o                         
  11   3   2          9.69          7.70         1.62 o                         
  12   3   2         63.55         53.66         2.85 o                         
  13   3   2          0.32         -0.83         2.46 o                         
  14   3   2          0.30         -0.19         3.16 o                         
 -13   4   2         34.75         38.29         2.62 o                         
 -12   4   2          2.48          3.13         1.88 o                         
 -11   4   2          1.54          3.07         1.67 o                         
 -10   4   2          6.80          5.94         1.47 o                         
  -9   4   2         42.53         43.21         2.06 o                         
  -8   4   2         39.48         38.22         1.42 o                         
  -7   4   2        575.77        592.85         7.35 o                         
  -6   4   2        187.58        174.67         2.87 o                         
  -5   4   2        611.51        626.92         8.26 o                         
  -4   4   2         77.87         70.64         1.13 o                         
  -3   4   2       1192.18       1327.16        17.33 o                         
  -2   4   2       1392.13       1366.52        16.77 o                         
  -1   4   2       2179.81       2199.12        29.93 o                         
   0   4   2       4355.57       4292.76        55.73 o                         
   1   4   2       2225.40       2319.11        26.87 o                         
   2   4   2       1381.06       1376.24        17.22 o                         
   3   4   2       1193.78       1313.42        17.10 o                         
   4   4   2         72.72         64.83         1.02 o                         
   5   4   2        605.91        644.13         9.50 o                         
   6   4   2        192.79        184.72         2.86 o                         
   7   4   2        565.77        586.88         8.11 o                         
   8   4   2         36.90         37.00         1.36 o                         
   9   4   2         41.24         43.04         1.37 o                         
  10   4   2          6.31          6.02         1.33 o                         
  11   4   2          1.10          0.70         1.65 o                         
  12   4   2          2.50         -0.38         2.25 o                         
  13   4   2         33.71         37.66         3.02 o                         
 -13   5   2         10.73         11.15         2.18 o                         
 -12   5   2         27.54         27.59         2.14 o                         
 -11   5   2         17.19         18.21         1.86 o                         
 -10   5   2        278.00        269.22         4.83 o                         
  -9   5   2          3.48          7.11         1.15 o                         
  -8   5   2        172.35        160.22         3.11 o                         
  -7   5   2        317.16        329.76         4.60 o                         
  -6   5   2        281.45        295.33         4.08 o                         
  -5   5   2        148.09        135.75         2.35 o                         
  -4   5   2       2185.08       2307.82        30.10 o                         
  -3   5   2       1389.80       1476.65        19.39 o                         
  -2   5   2       1061.37       1086.71        13.34 o                         
  -1   5   2       1981.86       2069.76        37.72 o                         
   0   5   2       2738.98       2893.62        57.30 o                         
   1   5   2       1975.76       2077.51        29.68 o                         
   2   5   2       1091.60       1081.54        12.33 o                         
   3   5   2       1390.93       1546.50        19.42 o                         
   4   5   2       2206.57       2391.29        30.34 o                         
   5   5   2        151.13        139.35         1.92 o                         
   6   5   2        277.92        288.59         4.45 o                         
   7   5   2        312.29        331.15         5.02 o                         
   8   5   2        168.60        160.21         2.70 o                         
   9   5   2          3.53          4.90         1.09 o                         
  10   5   2        272.03        259.48         4.71 o                         
  11   5   2         16.19         14.41         1.77 o                         
  12   5   2         28.03         30.23         2.40 o                         
  13   5   2          9.93         12.26         2.55 o                         
 -13   6   2         30.32         32.74         2.50 o                         
 -12   6   2         13.94         19.18         2.39 o                         
 -11   6   2          5.15          4.73         1.59 o                         
 -10   6   2         47.88         43.65         2.49 o                         
  -9   6   2         32.36         32.87         1.95 o                         
  -8   6   2        106.63        108.26         2.01 o                         
  -7   6   2        192.89        182.09         2.61 o                         
  -6   6   2        217.17        224.63         3.08 o                         
  -5   6   2        230.31        205.92         3.55 o                         
  -4   6   2        759.18        806.10        11.65 o                         
  -3   6   2        202.05        225.53         3.17 o                         
  -2   6   2          4.75          7.84         0.37 o                         
  -1   6   2       1174.51       1254.98        16.58 o                         
   0   6   2       1222.20       1211.35        19.46 o                         
   1   6   2       1140.10       1203.75        18.36 o                         
   2   6   2          3.45          5.41         0.29 o                         
   3   6   2        199.10        213.95         2.61 o                         
   4   6   2        742.58        770.58         9.81 o                         
   5   6   2        225.57        212.06         3.11 o                         
   6   6   2        220.91        230.22         3.43 o                         
   7   6   2        192.16        183.51         2.88 o                         
   8   6   2        104.04        108.61         2.04 o                         
   9   6   2         32.86         33.31         1.31 o                         
  10   6   2         45.58         46.53         1.80 o                         
  11   6   2          4.54          4.13         1.65 o                         
  12   6   2         14.64         18.22         2.25 o                         
  13   6   2         29.86         30.94         2.68 o                         
 -13   7   2          4.93          4.38         2.32 o                         
 -12   7   2          1.39          2.86         2.20 o                         
 -11   7   2         46.69         44.87         2.47 o                         
 -10   7   2         84.27         83.48         2.56 o                         
  -9   7   2         18.83         16.89         1.41 o                         
  -8   7   2        204.53        211.97         3.71 o                         
  -7   7   2        183.46        180.70         2.71 o                         
  -6   7   2        241.57        254.08         3.34 o                         
  -5   7   2        145.86        169.18         2.33 o                         
  -4   7   2        813.54        843.99        13.49 o                         
  -3   7   2        435.95        482.27         6.52 o                         
  -2   7   2         44.26         70.38         1.19 o                         
  -1   7   2       4616.87       5687.64       102.77 o                         
   0   7   2       1011.03       1115.53        18.53 o                         
   1   7   2       4629.98       5603.70        88.92 o                         
   2   7   2         49.07         74.67         1.12 o                         
   3   7   2        423.14        462.51         5.10 o                         
   4   7   2        803.29        822.64        10.19 o                         
   5   7   2        139.59        159.26         2.25 o                         
   6   7   2        244.01        261.26         3.70 o                         
   7   7   2        182.32        181.73         2.88 o                         
   8   7   2        197.25        206.79         3.47 o                         
   9   7   2         19.10         18.96         1.22 o                         
  10   7   2         79.22         75.17         2.21 o                         
  11   7   2         45.13         42.05         2.17 o                         
  12   7   2          1.54          3.75         2.24 o                         
  13   7   2          4.51          6.15         2.52 o                         
 -13   8   2          7.45          8.95         2.28 o                         
 -12   8   2         37.63         42.23         2.73 o                         
 -11   8   2         66.90         66.53         2.59 o                         
 -10   8   2         74.94         76.76         3.56 o                         
  -9   8   2         33.32         30.61         1.95 o                         
  -8   8   2        142.98        134.95         2.49 o                         
  -7   8   2        334.61        329.97         5.06 o                         
  -6   8   2        545.23        535.51         6.85 o                         
  -5   8   2        309.10        301.24         4.37 o                         
  -4   8   2        240.24        239.04         4.19 o                         
  -3   8   2       1233.65       1228.80        16.46 o                         
  -2   8   2       2387.52       2279.15        31.81 o                         
  -1   8   2       1356.41       1284.79        17.66 o                         
   0   8   2         57.44         82.62         1.61 o                         
   1   8   2       1333.74       1263.89        17.68 o                         
   2   8   2       2403.75       2333.43        31.24 o                         
   3   8   2       1235.43       1252.93        14.27 o                         
   4   8   2        244.66        247.62         3.09 o                         
   5   8   2        317.84        309.00         4.20 o                         
   6   8   2        552.55        554.04         7.19 o                         
   7   8   2        325.47        321.54         4.73 o                         
   8   8   2        141.37        137.83         2.75 o                         
   9   8   2         35.52         32.90         1.36 o                         
  10   8   2         72.10         79.76         2.57 o                         
  11   8   2         65.82         55.82         2.39 o                         
  12   8   2         35.33         36.57         2.69 o                         
  13   8   2          7.81         11.72         2.63 o                         
 -13   9   2          1.10          0.74         2.86 o                         
 -12   9   2          9.15          8.48         2.23 o                         
 -11   9   2         17.98         18.78         2.21 o                         
 -10   9   2          7.65         11.43         1.88 o                         
  -9   9   2         38.40         38.30         1.82 o                         
  -8   9   2         63.58         63.34         1.58 o                         
  -7   9   2         41.87         41.17         1.31 o                         
  -6   9   2        437.08        445.94         6.12 o                         
  -5   9   2        324.84        337.15         4.92 o                         
  -4   9   2        782.85        769.49        10.82 o                         
  -3   9   2       1297.76       1294.70        18.03 o                         
  -2   9   2        252.06        275.10         4.91 o                         
  -1   9   2        338.21        345.92         4.86 o                         
   0   9   2       1621.27       1764.83        27.58 o                         
   1   9   2        347.67        368.98         7.32 o                         
   2   9   2        260.18        284.08         3.84 o                         
   3   9   2       1276.83       1263.90        15.56 o                         
   4   9   2        769.59        765.34         9.83 o                         
   5   9   2        320.92        333.33         4.90 o                         
   6   9   2        429.93        428.41         5.70 o                         
   7   9   2         44.31         43.70         1.29 o                         
   8   9   2         64.18         61.85         1.54 o                         
   9   9   2         36.02         36.66         1.50 o                         
  10   9   2          8.41         10.71         1.67 o                         
  11   9   2         17.59         17.41         1.95 o                         
  12   9   2          8.95          9.99         2.25 o                         
  13   9   2          1.18          3.82         2.36 o                         
 -13  10   2          3.00          2.25         2.90 o                         
 -12  10   2         18.94         19.65         2.37 o                         
 -11  10   2         22.96         24.04         2.29 o                         
 -10  10   2         11.64          9.95         1.79 o                         
  -9  10   2        147.60        154.83         3.79 o                         
  -8  10   2          2.27          2.22         1.08 o                         
  -7  10   2       1110.59       1064.67        14.59 o                         
  -6  10   2        346.30        333.17         4.87 o                         
  -5  10   2        428.70        416.03         6.16 o                         
  -4  10   2        124.95        123.57         2.23 o                         
  -3  10   2       2175.71       2209.90        33.08 o                         
  -2  10   2        640.75        593.16         8.56 o                         
  -1  10   2         66.56         43.24         0.94 o                         
   0  10   2       1017.33       1000.63        14.81 o                         
   1  10   2         68.05         45.94         0.94 o                         
   2  10   2        647.85        602.22         8.24 o                         
   3  10   2       2181.94       2187.63        27.45 o                         
   4  10   2        128.85        130.45         2.18 o                         
   5  10   2        435.69        423.23         6.11 o                         
   6  10   2        336.54        335.53         4.89 o                         
   7  10   2       1103.09       1056.68        13.90 o                         
   8  10   2          2.78          3.43         1.03 o                         
   9  10   2        143.35        155.50         3.46 o                         
  10  10   2         11.75         13.18         1.77 o                         
  11  10   2         22.82         23.67         2.17 o                         
  12  10   2         18.30         19.58         2.59 o                         
  13  10   2          3.02          6.71         2.63 o                         
 -12  11   2          5.93          5.06         2.21 o                         
 -11  11   2         49.72         50.38         2.68 o                         
 -10  11   2          5.08          7.86         1.93 o                         
  -9  11   2         34.66         35.01         1.99 o                         
  -8  11   2        251.14        264.59         5.04 o                         
  -7  11   2         61.52         66.38         1.58 o                         
  -6  11   2         59.78         54.70         1.35 o                         
  -5  11   2         96.81         94.48         2.57 o                         
  -4  11   2       1324.40       1303.12        18.06 o                         
  -3  11   2        516.64        510.96         7.02 o                         
  -2  11   2         98.98        100.90         1.76 o                         
  -1  11   2        399.31        426.20         6.63 o                         
   0  11   2       1422.37       1384.11        20.90 o                         
   1  11   2        388.68        418.94         6.09 o                         
   2  11   2         94.16         96.69         1.70 o                         
   3  11   2        514.48        505.52         7.19 o                         
   4  11   2       1321.22       1315.35        17.74 o                         
   5  11   2        103.50        102.92         2.19 o                         
   6  11   2         55.56         53.75         1.49 o                         
   7  11   2         60.32         66.40         1.74 o                         
   8  11   2        254.11        257.88         4.40 o                         
   9  11   2         34.85         36.19         1.95 o                         
  10  11   2          5.17          8.40         1.96 o                         
  11  11   2         51.08         52.61         2.85 o                         
  12  11   2          6.42          7.81         2.46 o                         
 -12  12   2          3.67          5.62         2.14 o                         
 -11  12   2         14.27          8.64         2.07 o                         
 -10  12   2         12.43         14.95         1.94 o                         
  -9  12   2        189.92        194.04         5.59 o                         
  -8  12   2         70.59         78.78         2.61 o                         
  -7  12   2        190.52        195.19         3.34 o                         
  -6  12   2        243.18        247.98         3.88 o                         
  -5  12   2         49.94         45.41         1.22 o                         
  -4  12   2        155.50        156.70         2.52 o                         
  -3  12   2       1791.47       1646.66        21.96 o                         
  -2  12   2        711.41        655.85        11.17 o                         
  -1  12   2        410.64        390.24         5.99 o                         
   0  12   2          0.07          0.76         0.60 o                         
   1  12   2        414.67        374.21         5.29 o                         
   2  12   2        728.77        663.04         9.32 o                         
   3  12   2       1774.60       1626.52        22.92 o                         
   4  12   2        152.22        156.07         2.39 o                         
   5  12   2         49.18         48.37         1.31 o                         
   6  12   2        253.05        258.63         4.27 o                         
   7  12   2        195.03        196.11         3.39 o                         
   8  12   2         68.38         70.23         2.07 o                         
   9  12   2        193.31        207.92         5.44 o                         
  10  12   2         12.65         14.71         2.04 o                         
  11  12   2         14.81          9.21         2.15 o                         
  12  12   2          4.28          1.85         2.15 o                         
 -12  13   2         13.96         12.45         2.31 o                         
 -11  13   2         12.56         13.72         2.14 o                         
 -10  13   2         83.37         82.93         2.75 o                         
  -9  13   2         61.32         58.78         2.31 o                         
  -8  13   2         96.28         92.68         2.54 o                         
  -7  13   2         50.05         47.27         1.81 o                         
  -6  13   2         12.97         12.87         1.21 o                         
  -5  13   2        154.98        155.40         2.61 o                         
  -4  13   2        229.23        228.49         3.41 o                         
  -3  13   2        699.29        688.03         9.53 o                         
  -2  13   2         82.72         91.32         1.96 o                         
  -1  13   2         89.59         94.61         1.81 o                         
   0  13   2       1728.85       1834.61        28.52 o                         
   1  13   2         88.72         91.17         1.73 o                         
   2  13   2         87.06         95.34         2.00 o                         
   3  13   2        718.91        700.42         9.84 o                         
   4  13   2        226.39        225.33         3.18 o                         
   5  13   2        153.52        152.19         3.12 o                         
   6  13   2         14.33         14.85         1.07 o                         
   7  13   2         51.37         48.22         1.71 o                         
   8  13   2         98.38         98.73         2.43 o                         
   9  13   2         64.47         63.80         2.49 o                         
  10  13   2         81.88         81.92         4.08 o                         
  11  13   2         12.33          9.87         2.07 o                         
  12  13   2         13.47         11.90         2.13 o                         
 -12  14   2         23.33         20.53         2.32 o                         
 -11  14   2         12.00         12.33         2.21 o                         
 -10  14   2         11.65         10.97         1.84 o                         
  -9  14   2         16.59         16.28         1.81 o                         
  -8  14   2          2.75          3.38         1.54 o                         
  -7  14   2        311.27        314.07         5.42 o                         
  -6  14   2         48.23         48.85         1.68 o                         
  -5  14   2        501.48        501.31         7.72 o                         
  -4  14   2         35.17         40.57         1.20 o                         
  -3  14   2         23.27         24.53         0.92 o                         
  -2  14   2         12.89          7.48         0.82 o                         
  -1  14   2        103.96         88.61         2.75 o                         
   0  14   2        575.96        509.72         8.73 o                         
   1  14   2         98.27         81.86         1.57 o                         
   2  14   2         10.64          8.25         0.83 o                         
   3  14   2         23.43         25.38         0.98 o                         
   4  14   2         33.66         38.43         1.08 o                         
   5  14   2        505.10        513.39         7.39 o                         
   6  14   2         50.39         52.31         1.56 o                         
   7  14   2        314.13        312.42         4.94 o                         
   8  14   2          3.64          2.91         1.43 o                         
   9  14   2         15.96         13.20         1.83 o                         
  10  14   2         10.94         13.77         1.93 o                         
  11  14   2         13.22         11.46         2.00 o                         
  12  14   2         23.76         21.78         2.45 o                         
 -11  15   2         37.12         38.36         2.52 o                         
 -10  15   2         23.10         21.89         2.12 o                         
  -9  15   2         18.15         17.44         1.91 o                         
  -8  15   2        122.28        121.53         3.18 o                         
  -7  15   2         69.30         66.24         1.89 o                         
  -6  15   2          9.91         12.10         1.29 o                         
  -5  15   2          7.33          6.98         1.09 o                         
  -4  15   2        191.77        188.36         3.03 o                         
  -3  15   2         67.62         62.37         1.35 o                         
  -2  15   2        269.55        280.99         4.72 o                         
  -1  15   2         83.71         85.16         1.82 o                         
   0  15   2        341.47        326.61         5.65 o                         
   1  15   2         82.11         88.43         1.91 o                         
   2  15   2        266.38        275.00         4.20 o                         
   3  15   2         68.43         67.43         1.49 o                         
   4  15   2        202.83        204.44         3.20 o                         
   5  15   2          6.71          6.97         1.01 o                         
   6  15   2          9.92         11.12         1.16 o                         
   7  15   2         71.32         72.93         1.94 o                         
   8  15   2        119.89        122.93         3.03 o                         
   9  15   2         17.91         18.16         2.03 o                         
  10  15   2         21.85         22.73         2.11 o                         
  11  15   2         37.00         44.71         2.38 o                         
 -11  16   2         28.74         29.41         2.52 o                         
 -10  16   2         70.14         70.01         3.62 o                         
  -9  16   2          9.24          9.46         1.89 o                         
  -8  16   2        150.39        149.76         3.38 o                         
  -7  16   2          5.44          6.50         1.38 o                         
  -6  16   2         15.49         15.04         1.34 o                         
  -5  16   2         33.79         37.55         1.70 o                         
  -4  16   2        132.98        128.37         2.56 o                         
  -3  16   2         72.33         72.18         1.59 o                         
  -2  16   2        171.81        161.20         3.12 o                         
  -1  16   2        710.35        741.63        12.78 o                         
   0  16   2         15.82         17.03         1.30 o                         
   1  16   2        714.96        725.10        11.87 o                         
   2  16   2        168.21        152.07         2.76 o                         
   3  16   2         71.86         72.47         1.62 o                         
   4  16   2        139.80        138.78         2.43 o                         
   5  16   2         30.51         30.71         1.32 o                         
   6  16   2         16.05         15.57         1.33 o                         
   7  16   2          3.97          3.01         1.33 o                         
   8  16   2        152.34        150.42         3.94 o                         
   9  16   2          8.90          8.21         1.98 o                         
  10  16   2         69.22         67.89         2.80 o                         
  11  16   2         29.16         29.65         2.30 o                         
 -11  17   2          1.43         -2.52         3.34 o                         
 -10  17   2          3.92          1.76         2.19 o                         
  -9  17   2         41.24         41.83         2.64 o                         
  -8  17   2          0.38         -0.38         1.55 o                         
  -7  17   2        311.01        313.26         5.45 o                         
  -6  17   2         30.69         29.13         1.54 o                         
  -5  17   2         22.16         23.30         1.40 o                         
  -4  17   2        116.58        126.44         2.64 o                         
  -3  17   2         92.60         98.34         2.07 o                         
  -2  17   2         40.89         42.45         1.40 o                         
  -1  17   2        119.06        115.43         3.14 o                         
   0  17   2         92.07         84.54         2.10 o                         
   1  17   2        123.13        120.32         2.61 o                         
   2  17   2         38.12         39.87         1.40 o                         
   3  17   2         96.02        102.20         2.09 o                         
   4  17   2        124.64        130.74         2.37 o                         
   5  17   2         23.31         23.15         1.39 o                         
   6  17   2         31.98         35.80         1.63 o                         
   7  17   2        310.95        314.81         5.31 o                         
   8  17   2          0.59          0.20         1.54 o                         
   9  17   2         41.23         34.06         2.12 o                         
  10  17   2          4.60          6.38         2.11 o                         
  11  17   2          1.36          1.86         2.74 o                         
 -10  18   2         32.37         25.66         2.62 o                         
  -9  18   2         48.56         42.02         2.60 o                         
  -8  18   2        101.13         96.38         2.86 o                         
  -7  18   2         31.92         31.88         1.65 o                         
  -6  18   2        157.42        162.14         3.36 o                         
  -5  18   2         72.34         72.15         2.03 o                         
  -4  18   2        129.89        120.86         2.77 o                         
  -3  18   2        611.28        637.64         9.62 o                         
  -2  18   2         33.92         35.77         1.39 o                         
  -1  18   2         71.46         70.37         2.01 o                         
   0  18   2        173.27        176.83         3.95 o                         
   1  18   2         71.15         72.25         2.10 o                         
   2  18   2         34.68         36.41         1.52 o                         
   3  18   2        601.68        606.19         8.85 o                         
   4  18   2        134.57        126.43         2.49 o                         
   5  18   2         74.18         73.15         2.34 o                         
   6  18   2        153.41        157.19         3.23 o                         
   7  18   2         30.89         33.62         1.73 o                         
   8  18   2         99.19         95.58         2.67 o                         
   9  18   2         48.11         43.68         2.24 o                         
  10  18   2         32.62         33.25         2.51 o                         
 -10  19   2         14.25         14.34         2.75 o                         
  -9  19   2          9.13         10.37         2.33 o                         
  -8  19   2         70.78         66.31         2.62 o                         
  -7  19   2         22.82         24.57         1.70 o                         
  -6  19   2         25.46         27.23         1.73 o                         
  -5  19   2         62.05         63.49         2.08 o                         
  -4  19   2        373.59        368.95         6.36 o                         
  -3  19   2        247.99        251.41         4.28 o                         
  -2  19   2          2.06          2.98         1.17 o                         
  -1  19   2        196.27        198.49         4.46 o                         
   0  19   2         98.73         97.49         2.97 o                         
   1  19   2        195.03        198.30         4.31 o                         
   2  19   2          1.88          1.37         1.23 o                         
   3  19   2        253.20        260.48         4.60 o                         
   4  19   2        365.78        345.30         5.71 o                         
   5  19   2         63.36         69.50         2.27 o                         
   6  19   2         24.08         27.35         1.69 o                         
   7  19   2         23.50         24.94         1.74 o                         
   8  19   2         71.53         68.46         2.60 o                         
   9  19   2          9.12         11.64         2.13 o                         
  10  19   2         15.18         19.23         2.57 o                         
  -9  20   2         33.88         34.52         2.91 o                         
  -8  20   2          5.70          6.76         2.16 o                         
  -7  20   2         62.44         62.68         2.39 o                         
  -6  20   2         39.83         39.55         2.00 o                         
  -5  20   2          4.87          5.70         1.62 o                         
  -4  20   2         23.61         22.75         1.63 o                         
  -3  20   2        243.66        251.97         5.33 o                         
  -2  20   2         58.89         58.50         2.02 o                         
  -1  20   2        192.98        189.26         4.08 o                         
   0  20   2        273.99        269.61         5.93 o                         
   1  20   2        195.89        194.63         4.29 o                         
   2  20   2         62.08         59.70         1.98 o                         
   3  20   2        244.55        244.51         4.43 o                         
   4  20   2         23.96         20.62         1.54 o                         
   5  20   2          5.13          5.61         1.69 o                         
   6  20   2         36.44         32.37         2.14 o                         
   7  20   2         63.96         58.35         2.31 o                         
   8  20   2          6.15          7.40         2.28 o                         
   9  20   2         32.84         33.77         2.78 o                         
  -9  21   2         38.87         44.28         8.72 o                         
  -8  21   2         85.17         91.59         4.21 o                         
  -7  21   2         18.67         17.62         2.34 o                         
  -6  21   2         67.72         63.66         2.60 o                         
  -5  21   2          1.65          0.91         1.77 o                         
  -4  21   2         26.06         29.38         2.01 o                         
  -3  21   2        144.38        140.19         3.74 o                         
  -2  21   2        119.60        121.92         3.00 o                         
  -1  21   2         72.07         68.03         2.31 o                         
   0  21   2         95.41         99.66         3.03 o                         
   1  21   2         70.20         67.91         2.39 o                         
   2  21   2        118.66        118.74         2.89 o                         
   3  21   2        139.99        138.77         3.94 o                         
   4  21   2         26.81         27.40         1.80 o                         
   5  21   2          2.20          1.00         1.77 o                         
   6  21   2         67.23         71.97         2.80 o                         
   7  21   2         18.18         19.16         2.19 o                         
   8  21   2         83.20         90.18         3.42 o                         
   9  21   2         39.14         42.54         4.55 o                         
  -8  22   2          2.02          2.61         2.77 o                         
  -7  22   2         51.37         47.07         3.30 o                         
  -6  22   2          9.01          8.52         2.11 o                         
  -5  22   2          2.05          1.68         2.10 o                         
  -4  22   2         44.03         44.48         2.39 o                         
  -3  22   2          1.10          0.71         1.78 o                         
  -2  22   2        120.55        119.90         4.44 o                         
  -1  22   2         11.65         12.88         1.73 o                         
   0  22   2         42.62         42.05         2.21 o                         
   1  22   2         11.37         13.38         1.74 o                         
   2  22   2        116.59        114.07         2.92 o                         
   3  22   2          1.50          0.41         1.64 o                         
   4  22   2         44.32         37.73         2.05 o                         
   5  22   2          1.89          2.24         1.81 o                         
   6  22   2          7.67          6.48         1.91 o                         
   7  22   2         50.38         55.53         2.79 o                         
   8  22   2          2.48          0.87         2.61 o                         
  -7  23   2          3.52          2.57         2.54 o                         
  -6  23   2         51.79         55.31         3.42 o                         
  -5  23   2         25.26         28.88         2.43 o                         
  -4  23   2        104.38        116.79         3.40 o                         
  -3  23   2         29.01         31.01         2.10 o                         
  -2  23   2         20.29         20.69         2.11 o                         
  -1  23   2         70.70         66.50         2.53 o                         
   0  23   2          0.72          1.80         1.68 o                         
   1  23   2         69.85         72.65         2.74 o                         
   2  23   2         21.91         24.00         1.85 o                         
   3  23   2         26.80         27.09         2.02 o                         
   4  23   2        102.20        108.85         3.45 o                         
   5  23   2         24.05         23.14         2.05 o                         
   6  23   2         52.46         44.97         2.46 o                         
   7  23   2          3.44         -0.07         2.90 o                         
  -6  24   2         34.57         41.04         2.79 o                         
  -5  24   2         41.93         40.03         2.52 o                         
  -4  24   2          4.30          4.22         2.09 o                         
  -3  24   2         18.38         14.20         2.05 o                         
  -2  24   2         89.97         91.92         3.21 o                         
  -1  24   2         59.32         60.97         2.54 o                         
   0  24   2          1.99          3.07         1.74 o                         
   1  24   2         56.38         59.74         2.68 o                         
   2  24   2         88.52         86.11         3.36 o                         
   3  24   2         19.02         18.31         2.03 o                         
   4  24   2          4.16          5.28         2.02 o                         
   5  24   2         40.55         39.18         2.49 o                         
   6  24   2         34.41         36.61         3.03 o                         
  -5  25   2         12.79         14.50         2.22 o                         
  -4  25   2         18.08         21.18         2.30 o                         
  -3  25   2         54.14         56.29         2.78 o                         
  -2  25   2          0.93          3.31         2.14 o                         
  -1  25   2         81.06         85.54         3.03 o                         
   0  25   2         14.45         14.89         2.23 o                         
   1  25   2         79.79         78.44         2.77 o                         
   2  25   2          1.39          1.83         1.99 o                         
   3  25   2         54.33         49.81         2.66 o                         
   4  25   2         16.49         17.76         2.25 o                         
   5  25   2         12.87         11.87         2.47 o                         
  -4  26   2         33.77         39.30         2.74 o                         
  -3  26   2          3.91          4.06         2.34 o                         
  -2  26   2        100.69        111.70         4.17 o                         
  -1  26   2          6.61          3.81         2.53 o                         
   0  26   2         24.64         22.94         2.35 o                         
   1  26   2          6.21          4.29         2.12 o                         
   2  26   2        102.68        107.85         3.46 o                         
   3  26   2          3.96          3.40         2.41 o                         
   4  26   2         34.19         41.76         2.84 o                         
  -2  27   2         25.07         28.75         3.22 o                         
  -1  27   2          5.85          2.78         2.44 o                         
   0  27   2        201.94        189.16         6.64 o                         
   1  27   2          6.21          4.09         2.54 o                         
   2  27   2         26.49         27.34         3.46 o                         
   1   0   3       3175.88       3086.35        54.42 o                         
   2   0   3       9748.94      10498.13       170.66 o                         
   3   0   3       3304.30       3670.33        52.14 o                         
   4   0   3         91.64         95.27         2.09 o                         
   5   0   3       1255.07       1324.46        26.82 o                         
   6   0   3         65.28         49.65         1.05 o                         
   7   0   3        220.71        193.34         3.05 o                         
   8   0   3         36.85         28.53         1.14 o                         
   9   0   3         28.57         30.60         1.28 o                         
  10   0   3         22.38         20.21         1.42 o                         
  11   0   3         58.34         59.94         2.19 o                         
  12   0   3          7.31          5.10         2.03 o                         
  13   0   3         51.34         49.94         3.44 o                         
  14   0   3         13.86         13.51         2.55 o                         
 -14   1   3          6.48          1.97         2.69 o                         
 -13   1   3         35.09         35.88         2.71 o                         
 -12   1   3         19.34         19.22         2.35 o                         
 -11   1   3         39.45         40.70         1.91 o                         
 -10   1   3          9.75         13.53         1.32 o                         
  -9   1   3        114.36        110.97         2.26 o                         
  -8   1   3        399.26        389.52         8.58 o                         
  -7   1   3        494.83        496.51         7.17 o                         
  -6   1   3       1145.34       1235.19        17.81 o                         
  -5   1   3        160.28        163.37         2.97 o                         
  -4   1   3       3103.55       3181.85        57.71 o                         
  -3   1   3       1447.99       1547.43        18.83 o                         
  -2   1   3       4318.06       4571.39        55.45 o                         
  -1   1   3       3386.85       3415.45        48.60 o                         
   0   1   3       3471.81       3338.74        45.24 o                         
   1   1   3       3354.14       3321.17        52.39 o                         
   2   1   3       4289.62       4547.36        64.67 o                         
   3   1   3       1448.05       1600.80        19.47 o                         
   4   1   3       3087.11       3160.13        42.06 o                         
   5   1   3        150.87        146.64         2.12 o                         
   6   1   3       1151.63       1224.83        17.74 o                         
   7   1   3        494.19        506.80         7.06 o                         
   8   1   3        396.82        380.24         5.51 o                         
   9   1   3        112.48        110.76         2.11 o                         
  10   1   3         11.17         13.51         1.36 o                         
  11   1   3         38.28         37.22         1.88 o                         
  12   1   3         20.29         16.08         2.00 o                         
  13   1   3         34.30         30.83         3.58 o                         
  14   1   3          6.15          6.57         2.69 o                         
 -14   2   3         10.11         11.27         2.61 o                         
 -13   2   3         16.12         13.50         2.49 o                         
 -12   2   3         34.40         37.89         2.28 o                         
 -11   2   3         15.56         18.46         1.90 o                         
 -10   2   3         81.15         76.12         1.98 o                         
  -9   2   3        222.39        210.40         3.55 o                         
  -8   2   3         99.04        103.11         2.16 o                         
  -7   2   3        454.48        481.42         7.09 o                         
  -6   2   3        970.88       1021.02        14.74 o                         
  -5   2   3       1985.45       2081.09        36.16 o                         
  -4   2   3        340.10        368.00         6.08 o                         
  -3   2   3       5804.38       6264.25        76.46 o                         
  -2   2   3       4340.49       4515.14        63.29 o                         
  -1   2   3       2542.45       2479.81        31.54 o                         
   0   2   3         15.26         19.51         0.47 o                         
   1   2   3       2502.62       2526.83        38.56 o                         
   2   2   3       4298.50       4549.79        57.00 o                         
   3   2   3       5805.07       6228.16        91.72 o                         
   4   2   3        329.63        357.09         5.24 o                         
   5   2   3       1991.60       2004.70        25.46 o                         
   6   2   3        970.70       1005.50        14.13 o                         
   7   2   3        450.74        473.45         6.70 o                         
   8   2   3        100.94        102.17         2.05 o                         
   9   2   3        222.75        216.57         3.54 o                         
  10   2   3         81.68         80.40         2.13 o                         
  11   2   3         14.58         11.99         1.60 o                         
  12   2   3         32.92         34.68         2.54 o                         
  13   2   3         15.56         10.62         2.41 o                         
  14   2   3         10.13         12.89         2.77 o                         
 -14   3   3          6.09          5.06         3.33 o                         
 -13   3   3         28.99         33.13         2.59 o                         
 -12   3   3         20.62         23.43         2.05 o                         
 -11   3   3         24.28         24.56         1.86 o                         
 -10   3   3         46.23         44.68         1.62 o                         
  -9   3   3        128.74        130.28         2.61 o                         
  -8   3   3        189.68        182.40         2.97 o                         
  -7   3   3        117.96        115.23         2.26 o                         
  -6   3   3        473.10        430.08         5.60 o                         
  -5   3   3        113.74        153.74         2.51 o                         
  -4   3   3       3460.75       3839.05        48.45 o                         
  -3   3   3       3843.48       4200.98        47.12 o                         
  -2   3   3       2129.97       2396.91        33.44 o                         
  -1   3   3       3364.93       3590.19        55.03 o                         
   0   3   3       2465.90       2748.82        52.07 o                         
   1   3   3       3404.93       3496.53        41.99 o                         
   2   3   3       2166.66       2485.93        40.20 o                         
   3   3   3       3801.49       4240.09        49.63 o                         
   4   3   3       3483.68       3930.27        52.87 o                         
   5   3   3        107.85        144.89         2.80 o                         
   6   3   3        468.67        443.10         6.63 o                         
   7   3   3        122.70        117.40         2.13 o                         
   8   3   3        184.44        186.60         3.45 o                         
   9   3   3        123.11        123.50         2.76 o                         
  10   3   3         44.94         44.56         1.95 o                         
  11   3   3         24.50         23.60         1.84 o                         
  12   3   3         21.37         19.49         2.24 o                         
  13   3   3         28.26         31.55         2.60 o                         
  14   3   3          6.61          5.87         4.71 o                         
 -13   4   3         18.21         18.17         2.31 o                         
 -12   4   3          7.86          4.17         1.84 o                         
 -11   4   3          4.00          3.11         1.63 o                         
 -10   4   3         57.56         58.83         1.91 o                         
  -9   4   3         93.06         92.28         2.01 o                         
  -8   4   3        166.49        173.58         3.10 o                         
  -7   4   3        188.79        206.69         3.08 o                         
  -6   4   3       1252.84       1299.09        16.30 o                         
  -5   4   3        174.29        204.53         2.74 o                         
  -4   4   3          4.91          8.07         0.45 o                         
  -3   4   3       1855.94       2010.84        33.21 o                         
  -2   4   3       1729.19       1812.17        25.71 o                         
  -1   4   3       5028.65       5464.23        68.70 o                         
   0   4   3         98.06         88.73         1.41 o                         
   1   4   3       5045.40       5421.00        69.35 o                         
   2   4   3       1716.91       1753.17        21.41 o                         
   3   4   3       1812.12       1995.56        26.41 o                         
   4   4   3          6.05          8.84         0.34 o                         
   5   4   3        181.99        200.08         2.65 o                         
   6   4   3       1246.08       1272.30        17.93 o                         
   7   4   3        185.84        199.44         3.58 o                         
   8   4   3        168.77        172.89         3.01 o                         
   9   4   3         91.92         92.88         2.08 o                         
  10   4   3         58.26         58.71         1.98 o                         
  11   4   3          4.56          3.60         1.72 o                         
  12   4   3          6.89          5.83         2.25 o                         
  13   4   3         17.99         17.22         2.74 o                         
 -13   5   3         16.55         19.54         2.45 o                         
 -12   5   3         23.35         21.07         2.08 o                         
 -11   5   3         84.74         86.24         3.21 o                         
 -10   5   3        134.92        131.86         3.21 o                         
  -9   5   3        183.29        187.22         3.97 o                         
  -8   5   3        111.55        105.45         2.14 o                         
  -7   5   3         35.47         42.68         1.17 o                         
  -6   5   3        383.60        359.17         4.86 o                         
  -5   5   3        178.86        198.65         3.75 o                         
  -4   5   3        583.44        589.35         9.68 o                         
  -3   5   3        337.77        333.53         6.57 o                         
  -2   5   3       1350.53       1433.87        17.04 o                         
  -1   5   3       1247.17       1266.50        16.41 o                         
   0   5   3        284.96        245.92         3.81 o                         
   1   5   3       1253.05       1217.98        18.31 o                         
   2   5   3       1326.01       1383.28        16.46 o                         
   3   5   3        350.09        345.27         4.72 o                         
   4   5   3        572.90        565.85         7.55 o                         
   5   5   3        171.49        180.61         2.60 o                         
   6   5   3        366.68        335.89         5.10 o                         
   7   5   3         35.11         40.23         1.23 o                         
   8   5   3        117.05        106.93         2.19 o                         
   9   5   3        178.65        178.45         4.12 o                         
  10   5   3        135.20        134.20         3.15 o                         
  11   5   3         84.69         79.54         3.01 o                         
  12   5   3         22.12         20.83         2.22 o                         
  13   5   3         16.41         22.64         2.74 o                         
 -13   6   3          0.08          1.57         2.35 o                         
 -12   6   3         37.54         41.53         2.72 o                         
 -11   6   3         64.26         64.32         2.53 o                         
 -10   6   3         31.02         31.03         1.80 o                         
  -9   6   3        121.15        125.69         3.01 o                         
  -8   6   3        189.75        184.18         3.01 o                         
  -7   6   3         40.28         41.92         1.15 o                         
  -6   6   3        458.65        486.62         6.37 o                         
  -5   6   3        110.87        110.55         1.65 o                         
  -4   6   3         90.29         87.29         1.35 o                         
  -3   6   3       1634.53       1652.71        28.50 o                         
  -2   6   3       1046.75       1046.63        12.72 o                         
  -1   6   3        115.80        119.56         1.84 o                         
   0   6   3        539.64        593.87         8.91 o                         
   1   6   3        116.86        116.93         1.93 o                         
   2   6   3       1038.86       1065.93        13.46 o                         
   3   6   3       1632.03       1618.45        19.95 o                         
   4   6   3         92.43         84.94         1.34 o                         
   5   6   3        112.24        115.19         1.73 o                         
   6   6   3        455.71        504.72         6.96 o                         
   7   6   3         38.62         40.38         1.16 o                         
   8   6   3        186.57        178.72         3.19 o                         
   9   6   3        114.77        112.15         2.41 o                         
  10   6   3         30.54         28.85         1.56 o                         
  11   6   3         62.79         64.26         2.41 o                         
  12   6   3         35.85         36.68         2.53 o                         
  13   6   3          0.10          1.17         2.38 o                         
 -13   7   3          0.63         -0.01         2.48 o                         
 -12   7   3         74.27         76.14         3.28 o                         
 -11   7   3         47.62         48.84         2.42 o                         
 -10   7   3        110.40        103.78         2.85 o                         
  -9   7   3         90.70         94.16         2.85 o                         
  -8   7   3        155.06        159.82         2.74 o                         
  -7   7   3        142.93        130.72         2.06 o                         
  -6   7   3        381.46        360.64         4.54 o                         
  -5   7   3        381.52        379.71         5.41 o                         
  -4   7   3       1219.23       1328.24        22.09 o                         
  -3   7   3        807.16        803.23        11.45 o                         
  -2   7   3        145.97        152.32         2.27 o                         
  -1   7   3       3156.09       3409.06        52.01 o                         
   0   7   3      18000.01      19652.78       359.46 o                         
   1   7   3       3183.44       3393.14        47.99 o                         
   2   7   3        140.37        144.34         2.20 o                         
   3   7   3        819.49        787.71         9.27 o                         
   4   7   3       1217.14       1316.85        16.60 o                         
   5   7   3        375.84        379.50         5.22 o                         
   6   7   3        380.07        352.24         5.35 o                         
   7   7   3        148.36        141.24         2.54 o                         
   8   7   3        157.93        153.86         2.91 o                         
   9   7   3         90.59         86.82         2.10 o                         
  10   7   3        112.43        109.10         3.12 o                         
  11   7   3         46.77         48.53         2.43 o                         
  12   7   3         74.39         74.54         2.88 o                         
  13   7   3          0.48          0.70         2.58 o                         
 -13   8   3         17.64         16.40         2.89 o                         
 -12   8   3          9.13          8.99         2.19 o                         
 -11   8   3         32.92         34.00         2.65 o                         
 -10   8   3         76.51         75.65         3.46 o                         
  -9   8   3         88.61         93.28         2.33 o                         
  -8   8   3        276.92        295.75         5.01 o                         
  -7   8   3         89.69         94.32         2.52 o                         
  -6   8   3         78.86         82.09         1.40 o                         
  -5   8   3         34.06         36.28         0.92 o                         
  -4   8   3         20.95         22.61         0.76 o                         
  -3   8   3        165.68        178.45         2.84 o                         
  -2   8   3         36.66         42.61         0.84 o                         
  -1   8   3        878.78        796.38        10.62 o                         
   0   8   3       1151.35       1303.55        19.70 o                         
   1   8   3        865.42        788.44        11.50 o                         
   2   8   3         31.49         36.12         0.89 o                         
   3   8   3        175.41        188.46         2.46 o                         
   4   8   3         24.40         24.92         0.63 o                         
   5   8   3         31.36         33.74         0.82 o                         
   6   8   3         75.65         80.08         1.48 o                         
   7   8   3         88.29         90.76         1.74 o                         
   8   8   3        274.94        278.77         5.72 o                         
   9   8   3         91.66         96.19         2.45 o                         
  10   8   3         79.21         80.46         2.50 o                         
  11   8   3         30.94         32.93         2.29 o                         
  12   8   3          8.93         11.67         2.06 o                         
  13   8   3         17.48         17.39         2.56 o                         
 -13   9   3         39.26         40.67         3.86 o                         
 -12   9   3         14.14         16.77         2.22 o                         
 -11   9   3         29.02         31.64         2.23 o                         
 -10   9   3        185.79        185.27         4.48 o                         
  -9   9   3         16.45         12.98         1.61 o                         
  -8   9   3        241.86        242.89         4.09 o                         
  -7   9   3         78.26         69.37         1.85 o                         
  -6   9   3        357.83        349.26         4.95 o                         
  -5   9   3         46.35         42.68         1.08 o                         
  -4   9   3       1078.56       1069.20        15.13 o                         
  -3   9   3        581.30        587.19         7.97 o                         
  -2   9   3       1377.36       1348.73        19.98 o                         
  -1   9   3       1944.79       1931.04        31.81 o                         
   1   9   3       1919.62       1929.02        31.02 o                         
   2   9   3       1381.32       1360.11        17.90 o                         
   3   9   3        571.80        595.06         7.55 o                         
   4   9   3       1097.68       1093.52        14.60 o                         
   5   9   3         41.90         41.51         1.48 o                         
   6   9   3        360.84        338.92         4.81 o                         
   7   9   3         84.35         71.43         1.55 o                         
   8   9   3        236.81        233.13         4.26 o                         
   9   9   3         15.63         12.10         1.25 o                         
  10   9   3        184.45        183.63         4.64 o                         
  11   9   3         28.81         29.08         2.13 o                         
  12   9   3         14.82         15.55         2.17 o                         
  13   9   3         37.47         34.99         2.97 o                         
 -13  10   3          4.82          4.87         3.11 o                         
 -12  10   3          0.28         -0.37         2.15 o                         
 -11  10   3          2.02          2.65         1.96 o                         
 -10  10   3         30.29         31.76         2.10 o                         
  -9  10   3         23.37         26.72         1.85 o                         
  -8  10   3          7.91          6.77         1.49 o                         
  -7  10   3         23.96         28.33         1.06 o                         
  -6  10   3        230.01        225.14         4.41 o                         
  -5  10   3        157.81        160.26         2.66 o                         
  -4  10   3          1.87          1.89         0.68 o                         
  -3  10   3         53.55         45.95         1.14 o                         
  -2  10   3        614.46        608.48        10.65 o                         
  -1  10   3       1230.48       1276.95        19.00 o                         
   0  10   3        381.96        456.53         9.11 o                         
   1  10   3       1255.82       1330.85        23.46 o                         
   2  10   3        596.38        577.67         8.47 o                         
   3  10   3         53.89         45.33         1.02 o                         
   4  10   3          2.95          4.31         0.67 o                         
   5  10   3        155.98        161.75         2.65 o                         
   6  10   3        232.20        232.67         3.45 o                         
   7  10   3         21.59         25.74         1.01 o                         
   8  10   3          9.09          9.39         1.06 o                         
   9  10   3         22.74         27.59         1.53 o                         
  10  10   3         28.05         32.15         1.91 o                         
  11  10   3          2.16          3.74         1.98 o                         
  12  10   3          0.23         -0.27         2.30 o                         
  13  10   3          4.56          8.06         2.70 o                         
 -12  11   3         13.63         13.38         2.19 o                         
 -11  11   3         38.40         40.79         2.37 o                         
 -10  11   3         12.60         11.67         1.96 o                         
  -9  11   3         18.46         16.77         1.83 o                         
  -8  11   3         71.52         68.50         2.18 o                         
  -7  11   3        550.48        557.18         8.05 o                         
  -6  11   3        128.99        126.66         2.38 o                         
  -5  11   3        805.12        775.03        11.25 o                         
  -4  11   3        316.92        298.90         4.43 o                         
  -3  11   3        105.32        101.05         1.71 o                         
  -2  11   3       1668.59       1645.30        27.09 o                         
  -1  11   3        607.23        603.61        10.76 o                         
   0  11   3        347.29        405.60         6.68 o                         
   1  11   3        592.68        614.94         8.58 o                         
   2  11   3       1656.62       1590.23        20.95 o                         
   3  11   3        106.65        102.11         1.87 o                         
   4  11   3        304.76        292.25         4.30 o                         
   5  11   3        796.17        792.79        12.40 o                         
   6  11   3        125.94        124.14         2.95 o                         
   7  11   3        545.18        528.25         8.10 o                         
   8  11   3         74.73         75.12         2.65 o                         
   9  11   3         18.05         18.66         1.74 o                         
  10  11   3         10.94          9.82         2.00 o                         
  11  11   3         39.34         39.42         2.33 o                         
  12  11   3         13.33          9.91         2.59 o                         
 -12  12   3          9.67          7.66         2.16 o                         
 -11  12   3         14.34         14.99         2.07 o                         
 -10  12   3         27.46         29.86         2.04 o                         
  -9  12   3        287.21        289.22         6.01 o                         
  -8  12   3         38.42         36.53         1.77 o                         
  -7  12   3         20.09         19.68         1.17 o                         
  -6  12   3         12.35         12.14         1.03 o                         
  -5  12   3         33.55         32.01         1.07 o                         
  -4  12   3        273.72        270.75         5.16 o                         
  -3  12   3        865.84        839.05        11.49 o                         
  -2  12   3        874.14        875.46        13.17 o                         
  -1  12   3       2150.77       2084.20        31.51 o                         
   0  12   3         89.43         90.12         2.48 o                         
   1  12   3       2136.70       2049.08        28.54 o                         
   2  12   3        873.02        887.62        12.09 o                         
   3  12   3        852.35        819.98        11.74 o                         
   4  12   3        260.08        253.60         3.73 o                         
   5  12   3         35.97         36.89         1.37 o                         
   6  12   3         12.53         12.58         1.09 o                         
   7  12   3         18.75         18.56         1.22 o                         
   8  12   3         36.71         35.05         1.55 o                         
   9  12   3        291.27        291.58         7.51 o                         
  10  12   3         29.05         33.26         2.31 o                         
  11  12   3         14.32         10.95         2.07 o                         
  12  12   3         10.25          8.65         2.45 o                         
 -12  13   3         28.27         32.15         2.33 o                         
 -11  13   3         68.78         67.47         2.96 o                         
 -10  13   3          3.68          2.42         1.81 o                         
  -9  13   3        102.36         97.72         2.87 o                         
  -8  13   3          8.54          8.42         1.44 o                         
  -7  13   3         48.66         46.99         1.52 o                         
  -6  13   3         29.48         31.45         1.32 o                         
  -5  13   3        234.73        222.21         3.96 o                         
  -4  13   3        146.47        137.11         2.41 o                         
  -3  13   3         38.71         43.31         1.10 o                         
  -2  13   3         65.63         56.32         1.34 o                         
  -1  13   3        967.56        842.87        12.99 o                         
   0  13   3         43.78         47.23         1.17 o                         
   1  13   3        954.14        858.49        13.67 o                         
   2  13   3         63.91         58.53         1.41 o                         
   3  13   3         41.87         45.45         1.16 o                         
   4  13   3        138.38        131.13         2.35 o                         
   5  13   3        234.90        231.61         4.21 o                         
   6  13   3         32.41         33.92         1.32 o                         
   7  13   3         50.01         50.65         1.62 o                         
   8  13   3          8.25          7.59         1.36 o                         
   9  13   3        106.40        102.33         3.17 o                         
  10  13   3          3.00          5.50         2.03 o                         
  11  13   3         68.88         70.05         3.03 o                         
  12  13   3         27.36         32.26         2.35 o                         
 -12  14   3         15.18         17.54         2.60 o                         
 -11  14   3          0.86         -2.16         2.16 o                         
 -10  14   3         16.65         20.26         1.98 o                         
  -9  14   3         28.94         28.43         1.93 o                         
  -8  14   3        108.32        119.08         3.01 o                         
  -7  14   3          1.59          2.18         1.20 o                         
  -6  14   3        148.01        150.58         3.11 o                         
  -5  14   3          2.59          3.70         0.99 o                         
  -4  14   3        615.20        598.24         8.59 o                         
  -3  14   3        157.18        154.74         2.47 o                         
  -2  14   3        585.90        550.30         8.18 o                         
  -1  14   3        409.52        395.51         6.10 o                         
   0  14   3        116.43        103.33         1.99 o                         
   1  14   3        399.95        397.15         6.15 o                         
   2  14   3        595.87        552.83         8.50 o                         
   3  14   3        149.56        144.36         2.51 o                         
   4  14   3        614.35        606.25         8.52 o                         
   5  14   3          2.72          5.13         0.98 o                         
   6  14   3        149.10        152.15         2.79 o                         
   7  14   3          1.87          2.58         1.17 o                         
   8  14   3        108.55        105.95         2.95 o                         
   9  14   3         28.40         24.33         2.17 o                         
  10  14   3         15.67         17.33         2.06 o                         
  11  14   3          0.69          1.19         2.00 o                         
  12  14   3         14.08          7.43         2.06 o                         
 -11  15   3         17.51         11.77         2.37 o                         
 -10  15   3         13.97         10.94         2.00 o                         
  -9  15   3          3.98          3.96         1.82 o                         
  -8  15   3         53.52         58.51         2.72 o                         
  -7  15   3         28.12         25.66         1.40 o                         
  -6  15   3         58.02         52.16         2.09 o                         
  -5  15   3         56.72         58.87         1.70 o                         
  -4  15   3         52.73         48.78         1.32 o                         
  -3  15   3         91.98         92.30         1.76 o                         
  -2  15   3        252.54        261.20         5.02 o                         
  -1  15   3         67.34         67.02         1.58 o                         
   0  15   3        261.03        221.11         3.95 o                         
   1  15   3         67.86         68.42         1.49 o                         
   2  15   3        259.59        274.02         4.42 o                         
   3  15   3         95.34        101.33         2.20 o                         
   4  15   3         50.94         48.72         1.36 o                         
   5  15   3         58.82         57.61         1.55 o                         
   6  15   3         55.36         54.65         1.83 o                         
   7  15   3         28.40         24.31         1.43 o                         
   8  15   3         54.08         54.72         2.10 o                         
   9  15   3          3.30          4.46         1.96 o                         
  10  15   3         14.55         13.74         2.06 o                         
  11  15   3         17.10         14.19         2.12 o                         
 -11  16   3         16.89         14.76         2.42 o                         
 -10  16   3          8.88          8.23         2.18 o                         
  -9  16   3         48.59         46.09         2.69 o                         
  -8  16   3        127.00        130.33         3.08 o                         
  -7  16   3         67.16         65.77         1.93 o                         
  -6  16   3          5.90          5.50         1.30 o                         
  -5  16   3        158.72        159.78         3.11 o                         
  -4  16   3         47.17         46.88         1.42 o                         
  -3  16   3        378.91        389.19         6.11 o                         
  -2  16   3        141.96        138.60         2.59 o                         
  -1  16   3         43.77         44.41         1.43 o                         
   0  16   3        428.32        433.99         7.55 o                         
   1  16   3         46.12         44.42         1.44 o                         
   2  16   3        145.37        146.31         2.84 o                         
   3  16   3        382.63        391.48         5.83 o                         
   4  16   3         45.88         44.90         1.37 o                         
   5  16   3        162.90        162.36         3.77 o                         
   6  16   3          7.32          7.65         1.27 o                         
   7  16   3         66.58         62.53         1.95 o                         
   8  16   3        130.87        129.97         3.19 o                         
   9  16   3         47.15         44.44         2.46 o                         
  10  16   3          9.07         10.32         2.21 o                         
  11  16   3         16.98         18.14         2.28 o                         
 -11  17   3          8.85          5.47         3.45 o                         
 -10  17   3         22.18         25.85         2.67 o                         
  -9  17   3          2.88          2.59         2.02 o                         
  -8  17   3         17.57         19.80         1.75 o                         
  -7  17   3         42.74         39.73         1.77 o                         
  -6  17   3         65.42         62.01         1.94 o                         
  -5  17   3         20.55         20.32         1.35 o                         
  -4  17   3         58.11         61.15         2.08 o                         
  -3  17   3          9.39         10.17         1.10 o                         
  -2  17   3        315.67        314.22         5.20 o                         
  -1  17   3        120.57        112.51         2.62 o                         
   0  17   3        214.66        214.05         3.99 o                         
   1  17   3        118.66        111.76         2.39 o                         
   2  17   3        320.06        316.15         5.41 o                         
   3  17   3          7.58          7.78         1.05 o                         
   4  17   3         59.50         60.57         1.82 o                         
   5  17   3         20.09         17.70         1.35 o                         
   6  17   3         67.65         64.42         2.00 o                         
   7  17   3         43.16         44.05         1.80 o                         
   8  17   3         17.78         17.13         1.67 o                         
   9  17   3          3.45          7.01         1.96 o                         
  10  17   3         21.74         21.44         2.25 o                         
  11  17   3          8.41          8.87         3.07 o                         
 -10  18   3         42.71         48.20         2.97 o                         
  -9  18   3         50.74         52.80         2.80 o                         
  -8  18   3         26.50         22.41         1.95 o                         
  -7  18   3        130.56        121.60         2.90 o                         
  -6  18   3         62.78         62.91         2.02 o                         
  -5  18   3        163.77        161.14         3.31 o                         
  -4  18   3         30.05         30.45         1.44 o                         
  -3  18   3        268.19        266.83         4.38 o                         
  -2  18   3        148.96        159.05         3.31 o                         
  -1  18   3         64.31         66.62         1.96 o                         
   0  18   3          0.04         -0.74         1.30 o                         
   1  18   3         62.82         66.10         2.60 o                         
   2  18   3        154.83        162.66         3.30 o                         
   3  18   3        263.10        266.02         4.38 o                         
   4  18   3         28.59         29.23         1.40 o                         
   5  18   3        165.46        160.58         3.25 o                         
   6  18   3         64.59         63.29         2.09 o                         
   7  18   3        133.91        125.79         2.94 o                         
   8  18   3         25.02         20.92         1.89 o                         
   9  18   3         51.87         54.98         2.47 o                         
  10  18   3         41.25         47.69         2.65 o                         
 -10  19   3         35.57         33.65         3.18 o                         
  -9  19   3         39.26         41.97         2.86 o                         
  -8  19   3         49.38         54.08         2.48 o                         
  -7  19   3         17.14         16.60         1.63 o                         
  -6  19   3         73.86         75.20         2.41 o                         
  -5  19   3         90.67         95.80         3.30 o                         
  -4  19   3         62.30         62.87         2.01 o                         
  -3  19   3        194.08        197.26         3.76 o                         
  -2  19   3        261.42        259.27         4.64 o                         
  -1  19   3         56.89         62.86         2.48 o                         
   0  19   3         12.81         12.03         1.63 o                         
   1  19   3         56.83         55.66         2.01 o                         
   2  19   3        259.80        257.95         4.78 o                         
   3  19   3        198.22        199.32         3.73 o                         
   4  19   3         58.91         61.35         2.01 o                         
   5  19   3         87.19         88.79         3.06 o                         
   6  19   3         74.67         75.10         2.43 o                         
   7  19   3         16.83         14.91         1.68 o                         
   8  19   3         46.77         50.76         2.36 o                         
   9  19   3         40.09         41.85         2.56 o                         
  10  19   3         34.52         32.93         2.91 o                         
  -9  20   3         14.92         17.66         2.70 o                         
  -8  20   3         47.18         46.03         2.68 o                         
  -7  20   3         35.32         37.98         2.44 o                         
  -6  20   3        242.00        254.99         5.34 o                         
  -5  20   3         27.19         24.32         1.94 o                         
  -4  20   3        136.88        134.29         3.07 o                         
  -3  20   3         25.42         26.87         1.67 o                         
  -2  20   3         35.86         37.53         1.64 o                         
  -1  20   3        122.76        121.62         3.03 o                         
   0  20   3          6.74          7.60         1.74 o                         
   1  20   3        118.93        115.17         3.25 o                         
   2  20   3         36.28         37.11         1.68 o                         
   3  20   3         25.32         26.62         1.59 o                         
   4  20   3        137.30        133.05         3.00 o                         
   5  20   3         25.21         22.55         1.79 o                         
   6  20   3        240.92        249.00         6.47 o                         
   7  20   3         35.16         33.89         2.09 o                         
   8  20   3         46.06         45.30         3.09 o                         
   9  20   3         14.70         12.38         2.67 o                         
  -8  21   3         37.49         42.29         3.53 o                         
  -7  21   3         22.86         25.45         2.65 o                         
  -6  21   3         51.64         49.97         2.40 o                         
  -5  21   3          8.38          8.49         1.74 o                         
  -4  21   3        139.24        129.28         3.44 o                         
  -3  21   3         30.52         33.99         1.95 o                         
  -2  21   3        107.50        110.23         3.03 o                         
  -1  21   3        117.77        112.20         2.96 o                         
   0  21   3        233.93        234.09         5.44 o                         
   1  21   3        119.19        111.20         3.16 o                         
   2  21   3        109.57        116.91         2.99 o                         
   3  21   3         30.21         29.52         1.73 o                         
   4  21   3        137.65        134.19         3.27 o                         
   5  21   3          9.67          5.34         1.82 o                         
   6  21   3         51.09         57.02         2.61 o                         
   7  21   3         24.46         25.05         2.31 o                         
   8  21   3         38.58         39.20         2.78 o                         
   9  21   3         10.48         17.64         5.93 o                         
  -8  22   3          2.25          0.36         2.71 o                         
  -7  22   3         35.54         38.94         3.20 o                         
  -6  22   3         66.19         61.89         3.07 o                         
  -5  22   3         14.93         14.86         2.13 o                         
  -4  22   3        337.13        344.46         7.02 o                         
  -3  22   3         44.97         40.62         2.11 o                         
  -2  22   3         24.99         29.89         2.37 o                         
  -1  22   3          5.57          4.61         1.65 o                         
   0  22   3         77.82         84.68         2.79 o                         
   1  22   3          5.97          5.61         1.71 o                         
   2  22   3         26.49         29.97         1.89 o                         
   3  22   3         43.46         35.98         2.06 o                         
   4  22   3        338.53        343.53         6.73 o                         
   5  22   3         14.41          9.28         1.91 o                         
   6  22   3         64.59         62.16         2.74 o                         
   7  22   3         33.51         33.65         2.59 o                         
   8  22   3          2.60          2.49         2.77 o                         
  -7  23   3         85.76         90.73         5.19 o                         
  -6  23   3         47.58         52.24         3.40 o                         
  -5  23   3         18.31         17.51         2.31 o                         
  -4  23   3         46.61         51.30         2.46 o                         
  -3  23   3         85.39         87.90         2.82 o                         
  -2  23   3         53.09         59.11         2.65 o                         
  -1  23   3         67.35         66.06         2.58 o                         
   0  23   3        192.29        182.61         4.09 o                         
   1  23   3         66.80         73.32         4.36 o                         
   2  23   3         55.30         63.22         2.37 o                         
   3  23   3         83.42         89.23         2.92 o                         
   4  23   3         44.38         38.79         2.50 o                         
   5  23   3         19.41         20.98         2.06 o                         
   6  23   3         46.75         47.62         2.48 o                         
   7  23   3         83.65         82.39         4.78 o                         
  -6  24   3         15.21         14.64         2.70 o                         
  -5  24   3         37.97         39.49         2.50 o                         
  -4  24   3          3.60          4.99         2.10 o                         
  -3  24   3         37.69         35.70         2.34 o                         
  -2  24   3         58.64         59.57         2.70 o                         
  -1  24   3          9.37          5.50         1.97 o                         
   0  24   3         57.81         63.99         2.59 o                         
   1  24   3          8.45          4.93         1.79 o                         
   2  24   3         58.66         59.28         2.56 o                         
   3  24   3         37.52         38.24         2.35 o                         
   4  24   3          3.51          2.26         2.22 o                         
   5  24   3         37.25         37.28         2.55 o                         
   6  24   3         14.33         13.80         2.46 o                         
  -5  25   3          7.33          5.42         2.28 o                         
  -4  25   3         66.90         70.84         2.89 o                         
  -3  25   3         21.20         21.30         2.24 o                         
  -2  25   3         49.52         49.97         2.78 o                         
  -1  25   3         36.91         40.46         2.62 o                         
   0  25   3         63.47         58.91         2.94 o                         
   1  25   3         38.09         41.40         2.25 o                         
   2  25   3         48.89         48.44         2.60 o                         
   3  25   3         22.29         23.01         2.36 o                         
   4  25   3         67.40         74.45         3.13 o                         
   5  25   3          7.79          9.26         2.54 o                         
  -4  26   3         57.70         57.19         3.10 o                         
  -3  26   3         20.83         22.90         2.41 o                         
  -2  26   3         36.27         35.27         2.89 o                         
  -1  26   3         77.30         72.24         3.55 o                         
   0  26   3         22.67         19.28         2.41 o                         
   1  26   3         78.39         78.04         3.01 o                         
   2  26   3         35.15         37.55         2.42 o                         
   3  26   3         21.55         20.86         2.52 o                         
   4  26   3         58.49         59.32         3.30 o                         
  -2  27   3         10.95          9.56         4.62 o                         
  -1  27   3         44.63         45.50         2.85 o                         
   0  27   3         53.85         60.03         3.10 o                         
   1  27   3         43.61         41.82         2.88 o                         
   2  27   3         10.87          5.13         4.60 o                         
   0   0   4      23344.54      22553.21       396.80 o                         
   1   0   4      26756.60      26861.16       416.07 o                         
   2   0   4       2506.34       2598.49        32.99 o                         
   3   0   4        782.30        823.51        11.37 o                         
   4   0   4       5091.48       5279.50        84.88 o                         
   5   0   4        178.22        230.28         3.45 o                         
   6   0   4        553.85        578.91         8.63 o                         
   7   0   4         33.07         35.79         1.04 o                         
   8   0   4         38.93         37.10         1.16 o                         
   9   0   4        515.06        508.00         7.77 o                         
  10   0   4         10.16          7.80         1.26 o                         
  11   0   4        435.70        443.26         7.94 o                         
  12   0   4         24.70         22.96         2.15 o                         
  13   0   4          5.92          6.59         2.37 o                         
  14   0   4          0.55          3.06         2.54 o                         
 -14   1   4          5.15          6.20         2.68 o                         
 -13   1   4          8.90          9.04         2.38 o                         
 -12   1   4         90.79         92.56         3.39 o                         
 -11   1   4         75.70         75.08         2.48 o                         
 -10   1   4         43.27         45.00         1.89 o                         
  -9   1   4        396.87        381.40         6.01 o                         
  -8   1   4        202.09        198.77         3.43 o                         
  -7   1   4         72.25         77.06         1.51 o                         
  -6   1   4        174.29        177.95         2.91 o                         
  -5   1   4        149.68        179.13         3.38 o                         
  -4   1   4       1005.50       1049.27        16.56 o                         
  -3   1   4        230.67        252.47         4.33 o                         
  -2   1   4        644.62        727.28        11.52 o                         
  -1   1   4       9350.13       9523.50       128.07 o                         
   0   1   4       1237.93       1189.19        16.94 o                         
   1   1   4       9340.93       9702.53       168.51 o                         
   2   1   4        665.76        755.65        11.31 o                         
   3   1   4        236.31        253.21         4.45 o                         
   4   1   4       1006.47       1064.41        17.00 o                         
   5   1   4        154.40        186.59         2.68 o                         
   6   1   4        190.37        195.43         2.62 o                         
   7   1   4         74.88         75.78         1.56 o                         
   8   1   4        205.77        199.18         3.13 o                         
   9   1   4        399.48        399.64         6.56 o                         
  10   1   4         43.50         42.68         1.73 o                         
  11   1   4         75.16         71.47         2.32 o                         
  12   1   4         91.92         89.17         2.94 o                         
  13   1   4          8.50          5.82         2.55 o                         
  14   1   4          4.49          5.91         2.70 o                         
 -14   2   4          3.80          1.74         2.95 o                         
 -13   2   4         32.17         37.45         3.02 o                         
 -12   2   4         14.68         16.68         2.07 o                         
 -11   2   4         32.45         32.94         2.36 o                         
 -10   2   4         83.36         85.74         2.16 o                         
  -9   2   4         15.33         13.63         1.08 o                         
  -8   2   4        668.72        686.08        10.83 o                         
  -7   2   4        693.56        683.16        12.23 o                         
  -6   2   4        236.74        231.27         3.51 o                         
  -5   2   4         46.29         60.98         1.15 o                         
  -4   2   4       2517.48       2732.36        36.62 o                         
  -3   2   4        615.05        697.35        12.85 o                         
  -2   2   4        895.28        991.83        12.99 o                         
  -1   2   4       9604.19       9945.86       127.55 o                         
   0   2   4         45.36         36.13         0.63 o                         
   1   2   4       9569.68       9657.80       109.51 o                         
   2   2   4        869.88        949.94        13.09 o                         
   3   2   4        637.49        720.79         9.26 o                         
   4   2   4       2499.63       2763.41        36.74 o                         
   5   2   4         50.87         67.44         1.29 o                         
   6   2   4        241.35        241.26         4.23 o                         
   7   2   4        683.15        678.58        10.12 o                         
   8   2   4        678.59        701.70         9.77 o                         
   9   2   4         14.96         14.58         1.11 o                         
  10   2   4         87.22         95.09         2.44 o                         
  11   2   4         32.24         33.01         1.82 o                         
  12   2   4         15.32         20.93         2.11 o                         
  13   2   4         32.51         37.11         3.38 o                         
  14   2   4          4.20          3.03         2.86 o                         
 -13   3   4         12.01         11.78         2.37 o                         
 -12   3   4         24.45         22.78         2.04 o                         
 -11   3   4        127.70        126.97         3.74 o                         
 -10   3   4         32.24         33.39         1.44 o                         
  -9   3   4         87.86         87.08         1.82 o                         
  -8   3   4        300.55        312.74         5.77 o                         
  -7   3   4        127.71        135.74         2.41 o                         
  -6   3   4        147.61        161.91         2.84 o                         
  -5   3   4         83.07         76.57         1.33 o                         
  -4   3   4       3628.92       3883.79        45.19 o                         
  -3   3   4        378.86        370.55         5.09 o                         
  -2   3   4        421.33        483.62         7.10 o                         
  -1   3   4        259.52        268.31         4.08 o                         
   0   3   4      12584.36      13490.39       232.89 o                         
   1   3   4        262.52        277.33         3.43 o                         
   2   3   4        432.65        496.62         6.64 o                         
   3   3   4        371.98        377.66         4.86 o                         
   4   3   4       3602.95       3948.59        52.18 o                         
   5   3   4         81.64         79.38         1.44 o                         
   6   3   4        139.21        153.09         3.29 o                         
   7   3   4        130.70        138.96         2.42 o                         
   8   3   4        302.95        308.96         5.39 o                         
   9   3   4         89.15         88.17         2.20 o                         
  10   3   4         31.31         35.51         1.56 o                         
  11   3   4        128.46        130.62         4.85 o                         
  12   3   4         25.65         25.44         2.26 o                         
  13   3   4         11.11         13.54         2.34 o                         
 -13   4   4          3.80          4.06         2.31 o                         
 -12   4   4         14.71         12.88         1.93 o                         
 -11   4   4         12.16          9.11         1.65 o                         
 -10   4   4        242.69        247.71         5.13 o                         
  -9   4   4          7.91          5.92         1.00 o                         
  -8   4   4         32.70         36.50         1.25 o                         
  -7   4   4        186.32        200.26         3.27 o                         
  -6   4   4         52.67         41.55         1.06 o                         
  -5   4   4        276.09        288.60         5.18 o                         
  -4   4   4        326.78        337.85         4.35 o                         
  -3   4   4        213.18        234.26         3.34 o                         
  -2   4   4         74.97         63.73         1.20 o                         
  -1   4   4       2506.02       2869.99        49.80 o                         
   0   4   4       3255.04       3464.08        59.39 o                         
   1   4   4       2474.92       2722.46        34.61 o                         
   2   4   4         67.38         55.28         0.77 o                         
   3   4   4        220.39        251.10         3.60 o                         
   4   4   4        345.60        364.95         4.68 o                         
   5   4   4        275.34        287.74         3.94 o                         
   6   4   4         50.90         40.55         1.01 o                         
   7   4   4        181.01        191.09         2.96 o                         
   8   4   4         35.41         41.95         1.37 o                         
   9   4   4          7.26          6.24         1.12 o                         
  10   4   4        238.37        243.14         4.57 o                         
  11   4   4         12.34          9.25         1.80 o                         
  12   4   4         14.18         12.21         2.27 o                         
  13   4   4          3.44          3.97         2.58 o                         
 -13   5   4         63.07         69.18         3.34 o                         
 -12   5   4          8.68          7.15         1.89 o                         
 -11   5   4         28.43         32.32         1.77 o                         
 -10   5   4          4.30          4.57         1.43 o                         
  -9   5   4          0.10         -1.19         1.19 o                         
  -8   5   4        221.74        227.65         3.94 o                         
  -7   5   4        313.27        310.34         4.63 o                         
  -6   5   4        277.42        243.59         3.51 o                         
  -5   5   4        136.24        139.26         2.53 o                         
  -4   5   4        356.96        422.95         6.50 o                         
  -3   5   4        265.32        294.04         7.04 o                         
  -2   5   4        490.65        516.42         6.30 o                         
  -1   5   4       6168.69       6893.84       112.50 o                         
   0   5   4      14203.81      15231.76       232.07 o                         
   1   5   4       6172.35       6944.09       113.40 o                         
   2   5   4        479.05        505.76         5.72 o                         
   3   5   4        263.09        273.05         3.78 o                         
   4   5   4        347.45        392.97         5.40 o                         
   5   5   4        127.34        123.95         2.02 o                         
   6   5   4        279.54        244.14         3.72 o                         
   7   5   4        322.51        317.38         4.74 o                         
   8   5   4        220.92        233.18         3.98 o                         
   9   5   4          0.06         -0.20         1.15 o                         
  10   5   4          4.52          5.08         1.45 o                         
  11   5   4         29.30         30.56         2.13 o                         
  12   5   4          8.60         10.06         2.19 o                         
  13   5   4         61.65         68.92         3.42 o                         
 -13   6   4         12.46         13.73         2.55 o                         
 -12   6   4         11.39         12.22         2.24 o                         
 -11   6   4         27.07         29.03         1.91 o                         
 -10   6   4          8.25          7.92         1.48 o                         
  -9   6   4         16.48         16.82         1.37 o                         
  -8   6   4        134.35        133.05         2.55 o                         
  -7   6   4         36.22         39.36         1.17 o                         
  -6   6   4         27.77         34.28         1.05 o                         
  -5   6   4        471.72        412.79         5.55 o                         
  -4   6   4       1058.79       1041.78        19.28 o                         
  -3   6   4       1024.40       1128.85        21.19 o                         
  -2   6   4        590.57        557.76         6.88 o                         
  -1   6   4        831.98        907.25        12.12 o                         
   0   6   4        816.98        903.71        14.06 o                         
   1   6   4        828.83        893.46        12.60 o                         
   2   6   4        581.89        561.13         7.30 o                         
   3   6   4       1024.43       1089.13        13.74 o                         
   4   6   4       1057.01       1024.34        13.53 o                         
   5   6   4        471.45        431.48         5.92 o                         
   6   6   4         28.21         32.47         0.86 o                         
   7   6   4         36.73         42.44         1.26 o                         
   8   6   4        131.84        127.87         2.44 o                         
   9   6   4         17.43         16.25         1.25 o                         
  10   6   4          9.60          8.16         1.38 o                         
  11   6   4         26.20         26.03         1.96 o                         
  12   6   4         11.30          8.13         2.11 o                         
  13   6   4         12.18         11.82         2.49 o                         
 -13   7   4         17.69         19.76         2.85 o                         
 -12   7   4         43.82         41.05         2.90 o                         
 -11   7   4         86.80         78.60         2.81 o                         
 -10   7   4         40.73         39.86         2.62 o                         
  -9   7   4        108.70        111.90         2.71 o                         
  -8   7   4        104.97        104.64         2.07 o                         
  -7   7   4         66.12         67.99         1.31 o                         
  -6   7   4         64.08         61.50         1.19 o                         
  -5   7   4        478.39        465.97         5.85 o                         
  -4   7   4        694.00        711.05        10.41 o                         
  -3   7   4        989.51       1101.95        14.46 o                         
  -2   7   4        595.80        641.88         7.79 o                         
  -1   7   4        460.30        514.41         8.88 o                         
   0   7   4         38.61         62.01         1.33 o                         
   1   7   4        435.65        481.73         6.46 o                         
   2   7   4        581.71        625.40         9.13 o                         
   3   7   4        999.94       1124.86        13.09 o                         
   4   7   4        685.55        722.98         9.90 o                         
   5   7   4        468.59        446.52         5.71 o                         
   6   7   4         68.88         64.56         1.33 o                         
   7   7   4         63.34         64.83         1.91 o                         
   8   7   4        101.72         99.53         2.71 o                         
   9   7   4        106.82        105.88         2.38 o                         
  10   7   4         39.55         39.38         1.69 o                         
  11   7   4         83.99         74.15         2.79 o                         
  12   7   4         43.85         41.85         2.51 o                         
  13   7   4         16.22         18.24         2.64 o                         
 -13   8   4         23.92         21.15         2.82 o                         
 -12   8   4         27.86         25.29         2.63 o                         
 -11   8   4          8.36          9.62         1.97 o                         
 -10   8   4         13.29         19.83         1.86 o                         
  -9   8   4         54.47         57.28         1.86 o                         
  -8   8   4        366.35        358.34         5.56 o                         
  -7   8   4        259.11        250.15         3.65 o                         
  -6   8   4        825.71        816.24        10.32 o                         
  -5   8   4        169.19        162.82         2.39 o                         
  -4   8   4       2390.06       2379.99        34.16 o                         
  -3   8   4       1285.65       1397.08        18.73 o                         
  -2   8   4        220.11        227.84         3.09 o                         
  -1   8   4        459.55        530.11         8.26 o                         
   0   8   4         49.01         51.63         1.27 o                         
   1   8   4        452.21        543.96         8.13 o                         
   2   8   4        210.51        223.07         3.32 o                         
   3   8   4       1295.92       1355.58        16.18 o                         
   4   8   4       2377.94       2320.65        28.15 o                         
   5   8   4        164.74        159.81         2.25 o                         
   6   8   4        831.69        828.80        11.03 o                         
   7   8   4        259.49        257.73         4.08 o                         
   8   8   4        369.35        379.99         6.15 o                         
   9   8   4         51.22         48.80         1.62 o                         
  10   8   4         15.04         19.84         1.65 o                         
  11   8   4          7.49         10.45         2.09 o                         
  12   8   4         26.44         21.78         2.19 o                         
  13   8   4         23.45         23.45         2.49 o                         
 -13   9   4         22.78         31.77         3.53 o                         
 -12   9   4         10.96          8.45         2.72 o                         
 -11   9   4          2.57          3.50         1.93 o                         
 -10   9   4         57.95         57.35         2.45 o                         
  -9   9   4        164.34        161.14         3.80 o                         
  -8   9   4         88.42         88.99         2.15 o                         
  -7   9   4         60.46         58.33         1.66 o                         
  -6   9   4       1921.75       1815.08        23.90 o                         
  -5   9   4        543.54        527.04         7.60 o                         
  -4   9   4        542.82        520.33         7.56 o                         
  -3   9   4        115.89        131.80         2.15 o                         
  -2   9   4        931.69        892.49        11.98 o                         
  -1   9   4         32.91         41.89         0.87 o                         
   0   9   4         62.74         65.34         1.41 o                         
   1   9   4         35.77         43.63         0.95 o                         
   2   9   4        954.06        944.30        12.82 o                         
   3   9   4        110.50        128.61         1.83 o                         
   4   9   4        541.79        519.34         6.98 o                         
   5   9   4        552.57        541.95         7.38 o                         
   6   9   4       1916.71       1907.51        25.63 o                         
   7   9   4         57.49         53.91         1.50 o                         
   8   9   4         93.30         96.12         2.19 o                         
   9   9   4        163.72        158.29         3.04 o                         
  10   9   4         56.52         62.00         2.26 o                         
  11   9   4          2.30          5.79         1.93 o                         
  12   9   4         11.92         13.95         2.18 o                         
  13   9   4         22.09         25.79         2.68 o                         
 -13  10   4          3.73          8.84         3.21 o                         
 -12  10   4         13.23         10.80         2.41 o                         
 -11  10   4         34.76         36.44         2.23 o                         
 -10  10   4         11.29         11.57         1.89 o                         
  -9  10   4        200.98        189.63         4.29 o                         
  -8  10   4        123.08        122.19         2.85 o                         
  -7  10   4        249.52        255.71         3.94 o                         
  -6  10   4        126.37        136.82         3.20 o                         
  -5  10   4        156.44        155.76         3.16 o                         
  -4  10   4        557.79        543.15         9.67 o                         
  -3  10   4       2084.56       2015.82        27.76 o                         
  -2  10   4        381.13        387.92         5.38 o                         
  -1  10   4       1011.95       1001.77        17.43 o                         
   0  10   4        299.65        266.67         4.69 o                         
   1  10   4       1029.37       1041.67        13.92 o                         
   2  10   4        376.37        389.21         5.80 o                         
   3  10   4       2069.88       2041.86        26.06 o                         
   4  10   4        557.21        534.70         7.09 o                         
   5  10   4        155.40        159.65         2.54 o                         
   6  10   4        128.31        134.42         2.21 o                         
   7  10   4        246.73        251.35         3.88 o                         
   8  10   4        125.21        120.94         2.48 o                         
   9  10   4        193.36        182.50         4.96 o                         
  10  10   4         11.64         11.64         1.81 o                         
  11  10   4         33.48         36.44         2.47 o                         
  12  10   4         12.64         10.59         2.53 o                         
  13  10   4          3.84          2.18         2.68 o                         
 -12  11   4          4.31          0.86         2.11 o                         
 -11  11   4         10.46         12.26         2.02 o                         
 -10  11   4         92.64         94.02         3.05 o                         
  -9  11   4          3.05          6.72         1.73 o                         
  -8  11   4         32.61         31.50         1.63 o                         
  -7  11   4         23.66         25.11         1.14 o                         
  -6  11   4        950.67        933.70        13.29 o                         
  -5  11   4        286.28        280.35         4.89 o                         
  -4  11   4        544.22        548.28         9.49 o                         
  -3  11   4        223.39        246.98         3.74 o                         
  -2  11   4       1532.41       1527.88        20.92 o                         
  -1  11   4         87.13         74.96         1.76 o                         
   0  11   4        380.73        410.43         7.22 o                         
   1  11   4         83.86         72.99         1.40 o                         
   2  11   4       1548.36       1551.45        20.02 o                         
   3  11   4        215.21        237.62         3.57 o                         
   4  11   4        536.51        532.95         6.88 o                         
   5  11   4        293.12        282.42         4.20 o                         
   6  11   4        939.86        942.91        13.48 o                         
   7  11   4         22.85         24.88         1.19 o                         
   8  11   4         36.03         33.72         1.61 o                         
   9  11   4          3.69          3.30         1.62 o                         
  10  11   4         92.15         88.22         4.19 o                         
  11  11   4         11.30         11.10         2.05 o                         
  12  11   4          5.18          5.50         2.43 o                         
 -12  12   4          1.32          0.36         2.27 o                         
 -11  12   4         22.36         25.55         2.24 o                         
 -10  12   4         31.78         30.42         2.08 o                         
  -9  12   4         45.35         46.90         2.14 o                         
  -8  12   4         13.14         13.19         1.46 o                         
  -7  12   4        290.88        297.07         4.75 o                         
  -6  12   4        262.88        263.10         4.73 o                         
  -5  12   4        294.76        276.73         5.17 o                         
  -4  12   4        510.13        496.92         7.88 o                         
  -3  12   4        869.22        840.82        13.64 o                         
  -2  12   4        139.28        129.99         2.18 o                         
  -1  12   4       1152.80       1070.71        20.50 o                         
   0  12   4        128.80        122.94         2.28 o                         
   1  12   4       1135.83       1026.90        15.71 o                         
   2  12   4        145.79        133.70         2.15 o                         
   3  12   4        862.37        866.84        12.08 o                         
   4  12   4        499.27        479.07         6.96 o                         
   5  12   4        289.71        269.02         4.45 o                         
   6  12   4        256.51        257.94         5.10 o                         
   7  12   4        293.50        300.99         4.89 o                         
   8  12   4         11.54          8.16         1.38 o                         
   9  12   4         46.36         51.09         2.10 o                         
  10  12   4         32.42         26.80         2.18 o                         
  11  12   4         23.94         22.72         2.16 o                         
  12  12   4          1.12          0.86         2.39 o                         
 -12  13   4          0.33         -0.60         2.29 o                         
 -11  13   4          8.97         12.04         2.19 o                         
 -10  13   4         28.16         28.58         2.05 o                         
  -9  13   4          9.24          9.21         1.74 o                         
  -8  13   4         15.36         17.80         1.53 o                         
  -7  13   4         75.45         71.69         1.83 o                         
  -6  13   4        358.41        348.93         5.71 o                         
  -5  13   4        102.35         96.82         2.04 o                         
  -4  13   4          4.87          4.82         0.83 o                         
  -3  13   4        134.80        143.44         2.44 o                         
  -2  13   4       1207.16       1178.21        21.11 o                         
  -1  13   4        532.20        487.29         8.79 o                         
   0  13   4         35.44         19.59         0.82 o                         
   1  13   4        529.73        522.80         7.79 o                         
   2  13   4       1196.92       1203.32        15.89 o                         
   3  13   4        134.01        132.64         2.26 o                         
   4  13   4          5.37          5.89         0.81 o                         
   5  13   4        100.58         98.41         2.21 o                         
   6  13   4        362.64        357.20         5.72 o                         
   7  13   4         71.62         71.91         1.90 o                         
   8  13   4         13.50         14.28         1.50 o                         
   9  13   4          8.81          7.62         1.96 o                         
  10  13   4         28.64         25.34         2.23 o                         
  11  13   4          7.87          8.42         2.13 o                         
  12  13   4          0.22          2.27         2.15 o                         
 -12  14   4          4.60          3.04         2.33 o                         
 -11  14   4          4.17          3.84         2.19 o                         
 -10  14   4         10.10          7.71         1.96 o                         
  -9  14   4          9.17          8.69         1.67 o                         
  -8  14   4         59.95         64.46         2.21 o                         
  -7  14   4        236.48        241.85         4.26 o                         
  -6  14   4        110.27        113.45         2.40 o                         
  -5  14   4         33.64         36.64         1.63 o                         
  -4  14   4        100.87         92.58         2.02 o                         
  -3  14   4        363.60        352.49         5.18 o                         
  -2  14   4        320.89        321.09         5.10 o                         
  -1  14   4        318.54        338.46         5.73 o                         
   0  14   4          2.48          0.15         0.56 o                         
   1  14   4        326.24        342.78         5.47 o                         
   2  14   4        316.81        317.01         5.25 o                         
   3  14   4        371.24        354.15         5.04 o                         
   4  14   4         97.45         95.16         1.90 o                         
   5  14   4         36.09         37.18         1.24 o                         
   6  14   4        112.28        116.39         2.35 o                         
   7  14   4        239.69        237.21         4.21 o                         
   8  14   4         56.07         55.71         2.36 o                         
   9  14   4          8.47          3.21         1.97 o                         
  10  14   4         10.84          9.83         2.10 o                         
  11  14   4          4.58          2.50         2.00 o                         
  12  14   4          4.78          3.93         2.06 o                         
 -11  15   4         47.61         47.18         2.78 o                         
 -10  15   4         13.74         13.41         2.04 o                         
  -9  15   4          2.51          1.54         1.79 o                         
  -8  15   4         19.78         20.85         1.64 o                         
  -7  15   4          0.83          1.78         1.21 o                         
  -6  15   4        204.31        210.72         3.82 o                         
  -5  15   4        265.07        246.05         4.27 o                         
  -4  15   4         93.82         95.21         2.02 o                         
  -3  15   4        126.75        147.22         2.51 o                         
  -2  15   4        216.96        209.37         3.58 o                         
  -1  15   4        521.34        538.89         9.00 o                         
   0  15   4        227.05        221.13         3.46 o                         
   1  15   4        516.77        529.61         8.16 o                         
   2  15   4        215.19        211.76         3.75 o                         
   3  15   4        127.66        147.37         2.51 o                         
   4  15   4         97.64        101.29         2.02 o                         
   5  15   4        253.19        245.27         4.05 o                         
   6  15   4        205.15        204.72         3.65 o                         
   7  15   4          0.85          0.54         1.27 o                         
   8  15   4         19.22         15.38         1.68 o                         
   9  15   4          2.53          3.92         1.94 o                         
  10  15   4         14.24         12.85         2.14 o                         
  11  15   4         47.73         51.94         2.69 o                         
 -11  16   4         10.08          9.83         2.37 o                         
 -10  16   4         37.98         38.97         3.13 o                         
  -9  16   4         17.00         18.42         2.07 o                         
  -8  16   4         84.58         82.36         2.52 o                         
  -7  16   4         77.22         76.93         2.07 o                         
  -6  16   4        146.78        147.33         3.09 o                         
  -5  16   4         16.03         16.29         1.25 o                         
  -4  16   4        448.16        425.26         6.29 o                         
  -3  16   4        174.74        180.55         3.09 o                         
  -2  16   4         21.47         21.37         1.05 o                         
  -1  16   4        141.56        151.28         2.80 o                         
   0  16   4        130.88        146.98         2.98 o                         
   1  16   4        144.56        155.75         2.91 o                         
   2  16   4         18.19         18.82         1.12 o                         
   3  16   4        176.73        185.99         3.27 o                         
   4  16   4        456.61        432.94         6.57 o                         
   5  16   4         16.90         16.43         1.25 o                         
   6  16   4        145.43        152.96         2.97 o                         
   7  16   4         73.64         73.89         2.55 o                         
   8  16   4         82.36         79.86         2.76 o                         
   9  16   4         17.05         16.63         2.04 o                         
  10  16   4         35.27         34.16         2.40 o                         
  11  16   4         10.12          9.68         2.15 o                         
 -11  17   4          1.48         -1.12         8.09 o                         
 -10  17   4         21.64         18.81         2.53 o                         
  -9  17   4        150.99        160.34         4.44 o                         
  -8  17   4         61.91         66.50         2.37 o                         
  -7  17   4        134.76        134.48         3.07 o                         
  -6  17   4         25.84         26.92         1.54 o                         
  -5  17   4         64.52         65.50         1.89 o                         
  -4  17   4         69.11         71.41         1.88 o                         
  -3  17   4        248.81        241.71         4.15 o                         
  -2  17   4        509.32        500.34         8.63 o                         
  -1  17   4         18.21         17.53         1.12 o                         
   0  17   4        215.48        209.04         4.04 o                         
   1  17   4         21.17         20.77         1.05 o                         
   2  17   4        509.01        516.96         8.44 o                         
   3  17   4        251.25        249.47         4.16 o                         
   4  17   4         71.83         73.92         1.79 o                         
   5  17   4         65.11         65.78         1.85 o                         
   6  17   4         25.36         21.51         1.57 o                         
   7  17   4        134.64        138.56         3.10 o                         
   8  17   4         61.50         62.93         2.38 o                         
   9  17   4        150.80        155.53         3.97 o                         
  10  17   4         20.68         20.34         2.19 o                         
  11  17   4          1.25         -6.71         7.79 o                         
 -10  18   4         50.54         48.90         2.86 o                         
  -9  18   4         60.44         60.68         3.01 o                         
  -8  18   4         13.03         14.21         1.98 o                         
  -7  18   4         15.71         13.21         1.59 o                         
  -6  18   4        106.91        107.83         2.71 o                         
  -5  18   4         42.98         44.99         1.83 o                         
  -4  18   4        129.96        134.92         2.98 o                         
  -3  18   4        124.18        125.91         2.71 o                         
  -2  18   4         36.60         36.79         1.96 o                         
  -1  18   4        194.54        197.44         3.93 o                         
   0  18   4        123.33        128.60         3.18 o                         
   1  18   4        188.70        185.70         3.87 o                         
   2  18   4         39.71         40.36         1.65 o                         
   3  18   4        118.16        118.32         2.48 o                         
   4  18   4        124.94        124.06         2.94 o                         
   5  18   4         44.47         42.48         1.89 o                         
   6  18   4        103.90         97.48         2.57 o                         
   7  18   4         14.46         11.79         1.58 o                         
   8  18   4         13.12         12.20         1.72 o                         
   9  18   4         62.10         66.88         3.70 o                         
  10  18   4         49.78         53.44         2.74 o                         
 -10  19   4         14.42         14.82         2.51 o                         
  -9  19   4         11.66         13.09         2.61 o                         
  -8  19   4        175.65        181.56         4.34 o                         
  -7  19   4         40.76         41.62         1.97 o                         
  -6  19   4        335.62        340.21         6.15 o                         
  -5  19   4         82.27         82.25         2.33 o                         
  -4  19   4        130.03        122.14         3.85 o                         
  -3  19   4         39.10         39.40         1.72 o                         
  -2  19   4         29.44         30.72         1.58 o                         
  -1  19   4         60.71         62.89         2.09 o                         
   0  19   4         55.17         55.69         2.22 o                         
   1  19   4         57.72         58.22         2.04 o                         
   2  19   4         27.37         28.48         1.54 o                         
   3  19   4         41.24         42.32         1.67 o                         
   4  19   4        130.57        124.56         2.84 o                         
   5  19   4         80.70         83.64         2.47 o                         
   6  19   4        333.14        326.91         6.58 o                         
   7  19   4         38.66         39.82         2.04 o                         
   8  19   4        174.28        177.31         5.25 o                         
   9  19   4         10.78         10.47         2.44 o                         
  10  19   4         15.22         15.92         2.64 o                         
  -9  20   4         14.76         16.79         2.56 o                         
  -8  20   4         31.01         30.19         2.49 o                         
  -7  20   4          7.42          5.90         1.92 o                         
  -6  20   4         45.33         49.96         2.16 o                         
  -5  20   4        196.76        199.15         4.25 o                         
  -4  20   4          9.44         11.62         1.52 o                         
  -3  20   4         49.87         46.48         1.94 o                         
  -2  20   4        111.69        111.18         2.67 o                         
  -1  20   4         51.71         52.86         2.04 o                         
   0  20   4         52.63         49.35         2.29 o                         
   1  20   4         49.17         50.80         2.12 o                         
   2  20   4        113.83        111.28         2.53 o                         
   3  20   4         49.16         44.14         1.75 o                         
   4  20   4          8.68          7.77         1.55 o                         
   5  20   4        201.62        208.67         4.65 o                         
   6  20   4         43.21         46.12         2.74 o                         
   7  20   4          7.05          8.04         1.94 o                         
   8  20   4         30.56         33.12         2.51 o                         
   9  20   4         14.88         18.23         2.52 o                         
  -8  21   4         58.98         65.56         3.48 o                         
  -7  21   4          2.26         -0.16         2.69 o                         
  -6  21   4         22.85         23.39         1.95 o                         
  -5  21   4         20.09         19.57         1.82 o                         
  -4  21   4          5.27          6.21         1.91 o                         
  -3  21   4         16.91         14.63         1.76 o                         
  -2  21   4         75.89         73.82         2.42 o                         
  -1  21   4        144.08        152.68         4.10 o                         
   0  21   4        654.40        674.74        12.82 o                         
   1  21   4        142.43        146.32         3.98 o                         
   2  21   4         77.37         75.06         2.33 o                         
   3  21   4         15.62         13.81         1.46 o                         
   4  21   4          5.20          7.03         1.53 o                         
   5  21   4         19.08         18.80         1.96 o                         
   6  21   4         21.44         21.77         2.18 o                         
   7  21   4          2.37          3.51         2.17 o                         
   8  21   4         59.13         62.78         3.17 o                         
  -8  22   4         14.04         15.25         2.73 o                         
  -7  22   4         19.97         19.60         2.76 o                         
  -6  22   4          5.22          5.40         2.28 o                         
  -5  22   4          9.43         10.41         2.06 o                         
  -4  22   4         73.68         71.23         2.79 o                         
  -3  22   4          4.48          6.89         1.80 o                         
  -2  22   4         10.76          9.20         1.87 o                         
  -1  22   4          4.31          5.59         1.78 o                         
   0  22   4        110.75        113.98         3.21 o                         
   1  22   4          4.77          6.36         1.76 o                         
   2  22   4         10.57          7.69         1.71 o                         
   3  22   4          3.94          4.95         1.62 o                         
   4  22   4         75.40         86.07         2.70 o                         
   5  22   4         10.48         10.17         1.90 o                         
   6  22   4          5.84          3.71         2.00 o                         
   7  22   4         19.93         18.20         2.38 o                         
   8  22   4         14.36         16.36         2.61 o                         
  -7  23   4         28.99         28.76         2.71 o                         
  -6  23   4         65.08         67.73         3.29 o                         
  -5  23   4         29.14         27.29         2.48 o                         
  -4  23   4         50.57         51.49         2.57 o                         
  -3  23   4         34.86         35.88         2.24 o                         
  -2  23   4         91.02         91.96         3.13 o                         
  -1  23   4         21.85         20.24         1.98 o                         
   0  23   4         13.50         19.04         1.93 o                         
   1  23   4         20.34         21.51         2.03 o                         
   2  23   4         93.47         90.51         2.77 o                         
   3  23   4         36.31         40.84         2.50 o                         
   4  23   4         49.75         50.78         3.80 o                         
   5  23   4         29.92         26.17         2.07 o                         
   6  23   4         67.83         65.59         2.74 o                         
   7  23   4         28.96         33.13         3.08 o                         
  -6  24   4         54.19         54.68         3.02 o                         
  -5  24   4          9.53          7.97         2.15 o                         
  -4  24   4         95.21         95.75         3.12 o                         
  -3  24   4          6.37          4.39         2.08 o                         
  -2  24   4         78.18         72.49         2.86 o                         
  -1  24   4         19.49         17.94         2.09 o                         
   0  24   4         54.44         56.12         2.48 o                         
   1  24   4         19.69         18.57         2.03 o                         
   2  24   4         78.72         74.65         2.75 o                         
   3  24   4          7.13          3.74         1.89 o                         
   4  24   4         95.19         95.87         3.35 o                         
   5  24   4         10.31          9.06         2.16 o                         
   6  24   4         54.32         53.78         2.58 o                         
  -5  25   4          6.79          4.75         2.15 o                         
  -4  25   4         22.72         23.36         2.21 o                         
  -3  25   4         22.63         27.74         2.24 o                         
  -2  25   4         10.89         13.98         2.45 o                         
  -1  25   4         67.79         68.69         3.58 o                         
   0  25   4         56.17         55.58         2.88 o                         
   1  25   4         68.67         74.12         3.87 o                         
   2  25   4         10.21         10.08         1.96 o                         
   3  25   4         22.88         26.23         2.28 o                         
   4  25   4         22.00         20.98         2.39 o                         
   5  25   4          7.06          6.21         2.25 o                         
  -4  26   4         45.63         51.15         2.71 o                         
  -3  26   4         15.22         14.07         2.25 o                         
  -2  26   4         53.97         55.49         3.53 o                         
  -1  26   4         12.75          8.93         2.44 o                         
   0  26   4         98.13         95.85         3.44 o                         
   1  26   4         12.63          8.90         2.11 o                         
   2  26   4         56.51         58.54         3.07 o                         
   3  26   4         15.21         14.73         2.56 o                         
   4  26   4         46.19         52.93         3.40 o                         
  -1  27   4         16.41         17.00         2.41 o                         
   0  27   4        280.41        304.63         6.98 o                         
   1  27   4         17.90         15.16         2.30 o                         
   1   0   5      40388.48      38946.21       708.91 o                         
   2   0   5        144.98        167.01         2.68 o                         
   3   0   5       1219.63       1329.91        20.90 o                         
   4   0   5        172.92        208.25         2.69 o                         
   5   0   5       1200.75       1191.94        18.66 o                         
   6   0   5         63.94         55.18         1.29 o                         
   7   0   5         61.20         61.13         1.31 o                         
   8   0   5        162.81        162.94         3.22 o                         
   9   0   5        102.96        105.67         2.37 o                         
  10   0   5         54.31         52.71         2.09 o                         
  11   0   5        199.21        205.77         6.04 o                         
  12   0   5         52.97         59.18         2.62 o                         
  13   0   5         17.32         17.70         2.38 o                         
  14   0   5          8.55          8.13         2.69 o                         
 -14   1   5          0.53          2.60         2.71 o                         
 -13   1   5         16.10         19.75         2.34 o                         
 -12   1   5         31.01         29.06         2.51 o                         
 -11   1   5         57.12         53.06         2.24 o                         
 -10   1   5         84.22         82.35         2.16 o                         
  -9   1   5         71.93         68.85         1.84 o                         
  -8   1   5        222.38        229.53         3.88 o                         
  -7   1   5        146.92        139.93         2.30 o                         
  -6   1   5        747.76        760.28        11.93 o                         
  -5   1   5       2587.97       2684.08        35.60 o                         
  -4   1   5       1053.34       1141.70        23.84 o                         
  -3   1   5        810.65        918.08        15.29 o                         
  -2   1   5        194.77        212.29         3.32 o                         
  -1   1   5         46.54         43.20         0.67 o                         
   0   1   5       3968.30       4141.29        52.02 o                         
   1   1   5         36.94         36.50         0.67 o                         
   2   1   5        189.13        201.79         2.87 o                         
   3   1   5        805.36        935.45        17.28 o                         
   4   1   5       1045.21       1175.30        15.33 o                         
   5   1   5       2584.32       2651.60        37.44 o                         
   6   1   5        754.30        773.01        13.11 o                         
   7   1   5        143.97        145.54         2.36 o                         
   8   1   5        225.12        229.22         3.61 o                         
   9   1   5         74.46         70.57         1.71 o                         
  10   1   5         85.46         80.52         2.54 o                         
  11   1   5         53.88         49.79         2.16 o                         
  12   1   5         31.99         33.94         2.26 o                         
  13   1   5         15.67         13.92         2.46 o                         
  14   1   5          0.57          1.15         2.78 o                         
 -14   2   5          4.30          4.90         3.42 o                         
 -13   2   5          0.21          1.24         2.26 o                         
 -12   2   5         38.84         40.69         2.63 o                         
 -11   2   5         22.53         22.28         1.87 o                         
 -10   2   5          4.43          3.45         1.19 o                         
  -9   2   5         10.30          8.57         1.06 o                         
  -8   2   5         98.72         93.55         2.10 o                         
  -7   2   5        318.76        324.73         5.88 o                         
  -6   2   5        179.12        182.34         3.51 o                         
  -5   2   5       1042.34       1019.80        16.27 o                         
  -4   2   5       2728.13       2690.26        48.71 o                         
  -3   2   5       2296.11       2469.17        34.57 o                         
  -2   2   5       3964.95       4190.75        63.99 o                         
  -1   2   5       2282.02       2402.41        35.77 o                         
   0   2   5         35.87         41.39         0.75 o                         
   1   2   5       2263.80       2353.34        37.00 o                         
   2   2   5       4006.66       4267.19        57.55 o                         
   3   2   5       2261.96       2404.51        28.72 o                         
   4   2   5       2713.81       2782.66        34.39 o                         
   5   2   5       1046.11       1089.37        14.18 o                         
   6   2   5        176.31        177.86         2.40 o                         
   7   2   5        322.89        321.48         5.02 o                         
   8   2   5        100.95         99.74         1.96 o                         
   9   2   5         10.23          8.72         1.13 o                         
  10   2   5          5.88          3.60         1.43 o                         
  11   2   5         21.09         18.03         1.67 o                         
  12   2   5         38.35         39.98         2.60 o                         
  13   2   5          0.21          0.46         2.24 o                         
  14   2   5          3.93          2.29         3.41 o                         
 -13   3   5         36.80         42.02         3.03 o                         
 -12   3   5         37.06         36.28         2.73 o                         
 -11   3   5          0.62         -0.90         1.62 o                         
 -10   3   5        154.47        149.58         3.10 o                         
  -9   3   5          9.76         10.18         0.99 o                         
  -8   3   5         63.05         64.77         1.70 o                         
  -7   3   5        119.29        128.17         2.16 o                         
  -6   3   5        115.55         88.68         1.87 o                         
  -5   3   5        150.41        175.94         2.78 o                         
  -4   3   5        310.37        334.54         4.08 o                         
  -3   3   5        755.53        932.83        13.21 o                         
  -2   3   5         84.83        116.51         1.99 o                         
  -1   3   5       8283.62       8938.53       109.33 o                         
   0   3   5       1241.49       1199.94        18.80 o                         
   1   3   5       8240.18       8815.71       110.92 o                         
   2   3   5         86.29        118.62         1.56 o                         
   3   3   5        752.66        959.43        11.73 o                         
   4   3   5        305.79        331.10         4.61 o                         
   5   3   5        147.03        161.61         2.47 o                         
   6   3   5        107.35         81.08         1.36 o                         
   7   3   5        112.37        113.13         2.29 o                         
   8   3   5         67.34         74.20         1.79 o                         
   9   3   5          9.31         10.52         1.29 o                         
  10   3   5        156.53        151.50         2.96 o                         
  11   3   5          0.47         -0.21         1.63 o                         
  12   3   5         37.12         39.96         2.48 o                         
  13   3   5         36.93         42.54         2.62 o                         
 -13   4   5          3.16          4.05         2.36 o                         
 -12   4   5          5.61          4.83         2.00 o                         
 -11   4   5         59.91         63.26         2.40 o                         
 -10   4   5         81.57         73.92         2.23 o                         
  -9   4   5         73.58         69.55         1.75 o                         
  -8   4   5        193.17        206.69         3.77 o                         
  -7   4   5         44.64         39.98         1.14 o                         
  -6   4   5         35.80         44.71         0.94 o                         
  -5   4   5        371.12        398.33         7.35 o                         
  -4   4   5        945.95        906.48        10.98 o                         
  -3   4   5       1092.43       1112.50        17.03 o                         
  -2   4   5        646.20        703.34         9.20 o                         
  -1   4   5       1114.47       1116.51        15.82 o                         
   0   4   5       5320.26       5821.89        95.06 o                         
   1   4   5       1094.28       1094.66        14.06 o                         
   2   4   5        641.26        708.92         8.70 o                         
   3   4   5       1124.91       1155.79        14.49 o                         
   4   4   5        941.72        904.87        11.25 o                         
   5   4   5        387.46        402.67         5.74 o                         
   6   4   5         35.99         44.33         1.01 o                         
   7   4   5         45.80         41.43         1.13 o                         
   8   4   5        190.42        199.38         3.64 o                         
   9   4   5         72.29         67.50         2.22 o                         
  10   4   5         78.94         73.29         2.22 o                         
  11   4   5         60.82         62.90         2.54 o                         
  12   4   5          5.66          9.91         2.31 o                         
  13   4   5          3.14          4.86         2.47 o                         
 -13   5   5         32.72         39.09         2.66 o                         
 -12   5   5         37.76         37.91         2.41 o                         
 -11   5   5         20.84         21.36         1.69 o                         
 -10   5   5         57.42         54.60         1.97 o                         
  -9   5   5         23.02         23.87         1.31 o                         
  -8   5   5          9.10          5.97         1.11 o                         
  -7   5   5         12.78         17.99         0.77 o                         
  -6   5   5        345.86        353.05         6.18 o                         
  -5   5   5        446.89        473.93         6.70 o                         
  -4   5   5         24.94         26.93         0.87 o                         
  -3   5   5        576.91        591.59        10.05 o                         
  -2   5   5        580.78        645.76         9.13 o                         
  -1   5   5       1397.44       1509.70        22.35 o                         
   0   5   5         14.07         20.17         0.52 o                         
   1   5   5       1402.00       1604.11        22.77 o                         
   2   5   5        602.75        668.51         7.97 o                         
   3   5   5        580.32        575.38         7.65 o                         
   4   5   5         27.90         27.26         0.66 o                         
   5   5   5        446.35        470.52         7.21 o                         
   6   5   5        358.60        355.35         5.35 o                         
   7   5   5         12.54         16.73         0.80 o                         
   8   5   5          8.83          6.35         0.99 o                         
   9   5   5         23.67         22.10         1.35 o                         
  10   5   5         57.14         57.63         2.01 o                         
  11   5   5         20.48         16.14         1.89 o                         
  12   5   5         37.26         34.71         2.74 o                         
  13   5   5         32.60         30.44         2.68 o                         
 -13   6   5          4.87          0.14         2.57 o                         
 -12   6   5         33.52         33.47         2.28 o                         
 -11   6   5         48.28         47.24         2.01 o                         
 -10   6   5         22.91         20.72         1.66 o                         
  -9   6   5        165.50        169.20         3.63 o                         
  -8   6   5          0.24         -0.08         0.84 o                         
  -7   6   5         64.68         59.75         1.28 o                         
  -6   6   5        257.98        277.39         4.16 o                         
  -5   6   5         84.73         66.14         1.26 o                         
  -4   6   5        529.69        566.68        10.39 o                         
  -3   6   5       2035.06       2079.44        26.92 o                         
  -2   6   5        431.85        499.72         6.72 o                         
  -1   6   5       2616.38       2750.13        41.10 o                         
   0   6   5       1494.40       1664.04        24.36 o                         
   1   6   5       2602.46       2905.88        47.35 o                         
   2   6   5        430.97        499.57         6.31 o                         
   3   6   5       2063.41       2065.49        27.38 o                         
   4   6   5        524.28        561.46         7.64 o                         
   5   6   5         78.86         58.83         1.10 o                         
   6   6   5        255.51        274.93         4.62 o                         
   7   6   5         62.61         63.13         1.54 o                         
   8   6   5          0.38          0.80         1.12 o                         
   9   6   5        169.18        167.88         3.37 o                         
  10   6   5         23.38         21.12         1.48 o                         
  11   6   5         48.03         44.30         2.16 o                         
  12   6   5         33.38         29.11         2.34 o                         
  13   6   5          4.88          6.48         2.29 o                         
 -13   7   5         13.27         20.12         2.87 o                         
 -12   7   5         35.80         44.85         2.86 o                         
 -11   7   5         51.11         51.46         2.34 o                         
 -10   7   5          5.70          5.89         1.75 o                         
  -9   7   5         20.91         23.37         1.58 o                         
  -8   7   5         85.61         95.63         1.92 o                         
  -7   7   5         68.11         66.22         1.35 o                         
  -6   7   5        413.49        430.64         5.66 o                         
  -5   7   5         12.43         16.91         0.70 o                         
  -4   7   5          6.28          6.28         0.54 o                         
  -3   7   5       1420.22       1451.75        26.54 o                         
  -2   7   5       1861.19       1943.43        24.76 o                         
  -1   7   5       3856.35       4175.83        56.63 o                         
   0   7   5       1678.09       1750.50        28.11 o                         
   1   7   5       3839.38       4183.01        58.02 o                         
   2   7   5       1878.81       1962.51        26.46 o                         
   3   7   5       1419.13       1456.81        16.86 o                         
   4   7   5          6.97          7.09         0.49 o                         
   5   7   5         12.95         14.64         0.65 o                         
   6   7   5        430.04        443.08         6.27 o                         
   7   7   5         65.83         62.96         1.55 o                         
   8   7   5         84.01         92.08         2.15 o                         
   9   7   5         20.48         20.45         1.36 o                         
  10   7   5          5.82          6.27         1.45 o                         
  11   7   5         50.03         49.54         2.16 o                         
  12   7   5         36.96         39.22         2.46 o                         
  13   7   5         13.32         13.16         2.32 o                         
 -13   8   5         13.51         13.12         2.87 o                         
 -12   8   5         29.09         27.19         2.47 o                         
 -11   8   5         84.95         90.05         3.14 o                         
 -10   8   5        326.30        324.98         6.79 o                         
  -9   8   5        161.90        159.49         3.71 o                         
  -8   8   5        117.35        112.26         2.84 o                         
  -7   8   5          4.55          3.53         0.81 o                         
  -6   8   5        212.90        216.18         3.24 o                         
  -5   8   5        275.90        288.88         4.17 o                         
  -4   8   5        220.06        222.76         3.90 o                         
  -3   8   5        947.56        900.03        11.59 o                         
  -2   8   5       1306.77       1313.27        19.86 o                         
  -1   8   5       3433.77       3752.22        52.00 o                         
   0   8   5         96.64        123.42         2.40 o                         
   1   8   5       3431.09       3681.03        49.60 o                         
   2   8   5       1311.06       1284.86        17.94 o                         
   3   8   5        941.93        889.28        10.36 o                         
   4   8   5        220.14        222.35         2.95 o                         
   5   8   5        281.75        287.30         3.95 o                         
   6   8   5        211.62        212.14         3.15 o                         
   7   8   5          4.37          3.02         0.95 o                         
   8   8   5        115.72        114.46         2.39 o                         
   9   8   5        159.66        157.23         3.03 o                         
  10   8   5        329.52        324.64         6.03 o                         
  11   8   5         83.01         87.89         3.12 o                         
  12   8   5         29.20         27.67         2.20 o                         
  13   8   5         13.48         13.31         2.33 o                         
 -13   9   5         26.22         28.55         3.54 o                         
 -12   9   5          4.38          1.16         2.31 o                         
 -11   9   5         83.57         81.30         2.98 o                         
 -10   9   5         17.98         17.14         1.89 o                         
  -9   9   5          2.71          4.80         1.55 o                         
  -8   9   5        682.62        685.70        10.98 o                         
  -7   9   5        382.72        371.52         5.77 o                         
  -6   9   5        409.81        415.76         5.81 o                         
  -5   9   5         24.75         27.29         0.93 o                         
  -4   9   5       1109.98       1091.20        15.77 o                         
  -3   9   5        637.48        642.59         9.81 o                         
  -2   9   5       2273.12       2390.14        32.20 o                         
  -1   9   5       1216.75       1227.81        24.45 o                         
   0   9   5        440.32        412.47         6.92 o                         
   1   9   5       1252.84       1257.08        18.92 o                         
   2   9   5       2292.85       2424.36        33.79 o                         
   3   9   5        636.27        645.40         8.29 o                         
   4   9   5       1109.57       1078.81        13.71 o                         
   5   9   5         22.45         24.68         0.78 o                         
   6   9   5        409.26        416.37         5.81 o                         
   7   9   5        373.60        374.75         5.85 o                         
   8   9   5        687.78        711.99        11.60 o                         
   9   9   5          2.99          3.89         1.21 o                         
  10   9   5         17.96         18.11         1.97 o                         
  11   9   5         81.97         82.92         2.81 o                         
  12   9   5          4.49          3.13         2.13 o                         
  13   9   5         24.79         24.66         2.78 o                         
 -13  10   5         23.59         27.97         3.48 o                         
 -12  10   5         37.14         34.60         2.57 o                         
 -11  10   5          4.70          4.61         1.91 o                         
 -10  10   5        193.89        194.59         4.50 o                         
  -9  10   5          6.03          4.50         1.55 o                         
  -8  10   5        154.76        154.40         3.34 o                         
  -7  10   5         46.67         44.38         1.30 o                         
  -6  10   5        187.87        193.47         3.09 o                         
  -5  10   5         26.51         26.56         1.01 o                         
  -4  10   5       1039.63       1008.47        15.46 o                         
  -3  10   5          8.59          5.80         0.67 o                         
  -2  10   5        794.85        806.66        10.37 o                         
  -1  10   5         24.26         27.66         0.99 o                         
   0  10   5         42.29         56.78         1.10 o                         
   1  10   5         24.93         27.90         0.77 o                         
   2  10   5        777.19        790.44        10.81 o                         
   3  10   5          8.58          7.44         0.48 o                         
   4  10   5       1072.61       1039.62        14.14 o                         
   5  10   5         27.35         27.15         0.97 o                         
   6  10   5        189.94        196.66         3.12 o                         
   7  10   5         45.88         47.21         1.25 o                         
   8  10   5        149.48        143.05         2.98 o                         
   9  10   5          6.04          4.22         1.33 o                         
  10  10   5        193.50        196.73         4.21 o                         
  11  10   5          4.77          4.95         1.82 o                         
  12  10   5         37.70         38.50         2.92 o                         
  13  10   5         23.85         26.52         2.75 o                         
 -12  11   5          6.10          3.75         2.33 o                         
 -11  11   5         39.29         36.75         2.47 o                         
 -10  11   5          7.41          8.89         1.90 o                         
  -9  11   5        453.24        460.86         8.84 o                         
  -8  11   5        135.29        134.71         2.94 o                         
  -7  11   5        450.26        463.48         7.13 o                         
  -6  11   5        360.02        372.95         5.85 o                         
  -5  11   5        163.02        162.04         2.88 o                         
  -4  11   5        333.35        329.29         5.24 o                         
  -3  11   5       1364.95       1300.82        19.26 o                         
  -2  11   5        892.00        815.29        10.65 o                         
  -1  11   5        757.70        796.02        15.83 o                         
   0  11   5         80.86         59.27         1.49 o                         
   1  11   5        766.88        781.23        11.48 o                         
   2  11   5        887.69        819.70        10.59 o                         
   3  11   5       1362.49       1276.34        16.14 o                         
   4  11   5        331.06        325.81         4.26 o                         
   5  11   5        167.97        164.22         2.73 o                         
   6  11   5        355.40        363.48         5.55 o                         
   7  11   5        435.03        437.52         6.97 o                         
   8  11   5        135.30        139.44         3.89 o                         
   9  11   5        450.98        455.75         8.67 o                         
  10  11   5          7.00          7.62         1.94 o                         
  11  11   5         38.43         39.72         2.34 o                         
  12  11   5          5.66          7.00         2.46 o                         
 -12  12   5          7.72          7.49         2.32 o                         
 -11  12   5          2.10         -0.91         1.99 o                         
 -10  12   5         35.32         40.95         2.16 o                         
  -9  12   5         34.69         32.72         1.95 o                         
  -8  12   5        280.92        274.93         4.93 o                         
  -7  12   5         22.25         24.06         1.23 o                         
  -6  12   5        624.84        630.36        10.08 o                         
  -5  12   5         74.31         74.97         1.70 o                         
  -4  12   5       1461.17       1340.94        23.00 o                         
  -3  12   5        253.14        243.42         3.69 o                         
  -2  12   5        235.93        231.69         3.47 o                         
  -1  12   5         12.57         18.15         0.90 o                         
   0  12   5          4.06          3.35         0.49 o                         
   1  12   5         13.43         19.45         0.83 o                         
   2  12   5        238.00        221.33         3.25 o                         
   3  12   5        257.59        249.80         3.72 o                         
   4  12   5       1440.45       1405.12        18.42 o                         
   5  12   5         72.43         74.16         2.07 o                         
   6  12   5        619.99        626.55         9.70 o                         
   7  12   5         21.72         25.41         1.30 o                         
   8  12   5        281.42        282.59         5.76 o                         
   9  12   5         32.57         32.47         1.87 o                         
  10  12   5         35.02         43.16         2.92 o                         
  11  12   5          2.30          5.25         2.08 o                         
  12  12   5          7.63         10.72         2.59 o                         
 -12  13   5          3.28          0.79         2.24 o                         
 -11  13   5        134.48        127.72         3.62 o                         
 -10  13   5         96.14         99.69         3.16 o                         
  -9  13   5         51.53         53.35         2.10 o                         
  -8  13   5         14.80         13.57         1.65 o                         
  -7  13   5          8.36          8.80         1.10 o                         
  -6  13   5        124.76        119.93         2.71 o                         
  -5  13   5          7.27          7.44         0.99 o                         
  -4  13   5         14.48         13.55         0.98 o                         
  -3  13   5        343.89        333.31         5.28 o                         
  -2  13   5          1.95          1.54         0.58 o                         
  -1  13   5        784.82        766.77        12.08 o                         
   0  13   5        162.79        143.10         2.29 o                         
   1  13   5        779.06        752.05        11.43 o                         
   2  13   5          1.80          1.71         0.66 o                         
   3  13   5        346.74        346.97         4.89 o                         
   4  13   5         15.60         15.53         0.81 o                         
   5  13   5          5.93          5.33         1.00 o                         
   6  13   5        124.42        120.00         2.48 o                         
   7  13   5          6.71          5.83         1.14 o                         
   8  13   5         16.19         13.26         1.54 o                         
   9  13   5         52.22         53.97         2.28 o                         
  10  13   5         94.10         94.10         3.26 o                         
  11  13   5        134.13        126.74         3.73 o                         
  12  13   5          2.84          2.48         2.34 o                         
 -12  14   5          2.14          2.37         2.45 o                         
 -11  14   5          5.61         10.53         2.07 o                         
 -10  14   5         68.03         76.18         2.80 o                         
  -9  14   5         66.01         67.65         2.31 o                         
  -8  14   5        142.05        150.52         3.58 o                         
  -7  14   5         36.48         35.87         1.46 o                         
  -6  14   5        116.54        119.77         2.62 o                         
  -5  14   5         65.74         68.78         2.32 o                         
  -4  14   5        312.90        289.48         5.12 o                         
  -3  14   5        468.27        446.43         6.64 o                         
  -2  14   5        448.37        416.42         6.56 o                         
  -1  14   5         96.27         69.00         1.65 o                         
   0  14   5         89.81        101.13         1.99 o                         
   1  14   5         92.66         71.28         1.78 o                         
   2  14   5        457.08        410.77         6.16 o                         
   3  14   5        462.26        451.40         6.40 o                         
   4  14   5        314.55        308.68         4.93 o                         
   5  14   5         63.09         64.62         1.69 o                         
   6  14   5        114.80        117.26         2.34 o                         
   7  14   5         34.68         32.74         1.48 o                         
   8  14   5        142.06        146.08         3.45 o                         
   9  14   5         60.82         58.99         2.77 o                         
  10  14   5         66.04         65.70         3.56 o                         
  11  14   5          5.95          7.75         2.03 o                         
  12  14   5          1.80         -0.42         2.26 o                         
 -11  15   5          4.82          2.44         2.33 o                         
 -10  15   5          5.70          3.86         1.98 o                         
  -9  15   5          6.48          3.89         1.75 o                         
  -8  15   5         33.22         32.86         1.82 o                         
  -7  15   5         59.09         56.05         1.78 o                         
  -6  15   5        309.50        313.37         5.54 o                         
  -5  15   5        104.44        103.00         2.33 o                         
  -4  15   5         22.15         27.30         1.17 o                         
  -3  15   5        109.87        107.96         2.16 o                         
  -2  15   5        582.49        578.55         8.52 o                         
  -1  15   5         19.57         24.47         1.03 o                         
   0  15   5         98.38         84.31         1.84 o                         
   1  15   5         18.94         23.07         0.95 o                         
   2  15   5        581.28        558.43         8.68 o                         
   3  15   5        107.88        106.43         2.02 o                         
   4  15   5         20.78         23.14         1.12 o                         
   5  15   5        105.51        102.14         2.18 o                         
   6  15   5        301.67        291.70         5.10 o                         
   7  15   5         58.72         57.90         1.74 o                         
   8  15   5         34.57         36.13         1.91 o                         
   9  15   5          6.84          3.65         1.85 o                         
  10  15   5          5.57          6.18         2.10 o                         
  11  15   5          4.77          3.65         2.11 o                         
 -11  16   5         15.07         14.30         2.55 o                         
 -10  16   5          8.55          7.23         2.23 o                         
  -9  16   5         35.48         34.04         2.17 o                         
  -8  16   5         35.02         41.80         2.27 o                         
  -7  16   5         27.53         28.80         1.54 o                         
  -6  16   5         39.75         38.95         1.54 o                         
  -5  16   5        138.09        137.08         2.93 o                         
  -4  16   5         29.05         29.31         1.27 o                         
  -3  16   5         70.85         68.49         1.90 o                         
  -2  16   5        197.41        190.52         3.47 o                         
  -1  16   5        102.27         94.83         2.04 o                         
   0  16   5          0.52          0.69         0.80 o                         
   1  16   5        105.15         97.37         1.94 o                         
   2  16   5        201.41        188.15         3.33 o                         
   3  16   5         65.63         65.60         1.64 o                         
   4  16   5         28.68         28.10         1.22 o                         
   5  16   5        137.79        140.41         3.21 o                         
   6  16   5         40.17         40.88         1.57 o                         
   7  16   5         27.95         28.00         1.64 o                         
   8  16   5         33.75         34.75         1.99 o                         
   9  16   5         33.21         34.43         2.28 o                         
  10  16   5          8.50          8.62         2.22 o                         
  11  16   5         15.62         17.87         2.14 o                         
 -10  17   5          3.52          2.03         2.28 o                         
  -9  17   5         14.90         15.60         2.08 o                         
  -8  17   5         49.36         48.89         2.30 o                         
  -7  17   5         60.06         58.98         1.90 o                         
  -6  17   5        500.89        500.50         7.81 o                         
  -5  17   5         73.52         68.74         1.93 o                         
  -4  17   5         16.58         14.53         1.18 o                         
  -3  17   5        189.24        191.15         4.08 o                         
  -2  17   5        533.59        542.95         8.49 o                         
  -1  17   5        122.73        130.08         2.88 o                         
   0  17   5          4.81          3.16         1.03 o                         
   1  17   5        126.66        129.88         2.83 o                         
   2  17   5        527.35        537.49         8.97 o                         
   3  17   5        188.97        190.72         3.31 o                         
   4  17   5         16.72         14.99         1.17 o                         
   5  17   5         73.60         72.15         1.94 o                         
   6  17   5        497.78        500.12         8.51 o                         
   7  17   5         61.99         56.51         2.13 o                         
   8  17   5         50.92         50.77         2.23 o                         
   9  17   5         14.68         15.35         2.05 o                         
  10  17   5          3.52          5.85         2.05 o                         
 -10  18   5         21.51         15.31         2.39 o                         
  -9  18   5         19.49         26.02         2.54 o                         
  -8  18   5          5.75          5.58         1.85 o                         
  -7  18   5         79.26         76.00         2.29 o                         
  -6  18   5         34.49         31.66         1.75 o                         
  -5  18   5         56.45         57.74         1.95 o                         
  -4  18   5         32.00         31.95         1.56 o                         
  -3  18   5         32.83         32.39         1.49 o                         
  -2  18   5         38.17         37.82         1.72 o                         
  -1  18   5        257.18        272.59         5.41 o                         
   0  18   5         36.74         37.47         1.95 o                         
   1  18   5        252.42        252.47         4.94 o                         
   2  18   5         37.57         41.26         1.63 o                         
   3  18   5         36.48         35.57         1.55 o                         
   4  18   5         30.46         30.81         1.52 o                         
   5  18   5         57.62         57.34         2.26 o                         
   6  18   5         34.82         36.59         1.87 o                         
   7  18   5         79.45         79.75         2.56 o                         
   8  18   5          5.99          5.42         1.85 o                         
   9  18   5         19.67         19.30         2.19 o                         
  10  18   5         20.59         21.47         3.07 o                         
 -10  19   5          8.93         11.43         2.99 o                         
  -9  19   5         30.02         30.94         2.86 o                         
  -8  19   5          3.38          6.17         2.16 o                         
  -7  19   5         16.96         16.55         1.69 o                         
  -6  19   5        240.21        253.92         4.89 o                         
  -5  19   5         33.90         32.02         1.73 o                         
  -4  19   5         72.12         73.21         2.10 o                         
  -3  19   5        224.05        238.77         4.66 o                         
  -2  19   5        143.55        145.16         3.21 o                         
  -1  19   5        118.90        119.72         2.86 o                         
   0  19   5         12.07          8.32         1.59 o                         
   1  19   5        123.20        119.84         3.01 o                         
   2  19   5        143.55        142.93         3.08 o                         
   3  19   5        224.04        233.31         4.13 o                         
   4  19   5         71.59         74.05         2.89 o                         
   5  19   5         31.48         31.07         1.76 o                         
   6  19   5        241.83        239.38         5.16 o                         
   7  19   5         17.88         14.94         1.85 o                         
   8  19   5          2.90          5.03         2.08 o                         
   9  19   5         29.88         32.59         2.68 o                         
  10  19   5          9.10         11.51         2.74 o                         
  -9  20   5         47.16         50.08         3.47 o                         
  -8  20   5         23.84         23.55         2.30 o                         
  -7  20   5         41.49         40.98         2.20 o                         
  -6  20   5          9.62          8.23         1.64 o                         
  -5  20   5         18.59         20.29         1.65 o                         
  -4  20   5        351.21        339.83         6.14 o                         
  -3  20   5         21.89         22.43         1.63 o                         
  -2  20   5         22.53         18.71         1.95 o                         
  -1  20   5        120.78        125.67         3.09 o                         
   0  20   5        420.02        418.73         7.74 o                         
   1  20   5        120.20        123.97         3.03 o                         
   2  20   5         25.84         21.14         1.39 o                         
   3  20   5         21.45         25.37         1.48 o                         
   4  20   5        344.62        344.13         6.03 o                         
   5  20   5         18.01         18.08         1.67 o                         
   6  20   5          9.35          4.87         1.93 o                         
   7  20   5         41.55         43.33         2.34 o                         
   8  20   5         24.46         26.26         2.57 o                         
   9  20   5         47.28         50.38         3.45 o                         
  -8  21   5          1.41          3.31         2.43 o                         
  -7  21   5         75.12         71.65         3.32 o                         
  -6  21   5          6.20          3.14         1.89 o                         
  -5  21   5        129.01        126.57         4.16 o                         
  -4  21   5         20.54         16.81         1.96 o                         
  -3  21   5         14.97         12.90         1.68 o                         
  -2  21   5          3.06          0.80         1.54 o                         
  -1  21   5         19.65         20.16         1.79 o                         
   0  21   5         16.14         23.55         1.77 o                         
   1  21   5         20.77         24.38         1.73 o                         
   2  21   5          3.11          4.91         1.45 o                         
   3  21   5         14.55         13.57         1.46 o                         
   4  21   5         20.57         21.23         1.67 o                         
   5  21   5        132.45        121.89         4.48 o                         
   6  21   5          6.44          4.03         2.01 o                         
   7  21   5         74.93         72.24         2.91 o                         
   8  21   5          1.56          1.84         2.32 o                         
  -8  22   5          3.22          6.00         2.79 o                         
  -7  22   5         28.51         28.69         2.88 o                         
  -6  22   5         15.17         15.87         2.20 o                         
  -5  22   5          1.31         -0.04         2.02 o                         
  -4  22   5        214.77        217.46         4.77 o                         
  -3  22   5         51.13         51.87         2.20 o                         
  -2  22   5         76.13         81.95         3.35 o                         
  -1  22   5         16.22         14.21         1.91 o                         
   0  22   5          3.96          4.28         1.68 o                         
   1  22   5         15.70         18.05         1.79 o                         
   2  22   5         75.17         81.39         2.64 o                         
   3  22   5         52.57         50.46         2.02 o                         
   4  22   5        214.18        210.86         4.32 o                         
   5  22   5          1.22         -0.39         1.96 o                         
   6  22   5         15.37         16.08         2.05 o                         
   7  22   5         26.99         30.86         2.64 o                         
   8  22   5          2.79          0.52         2.34 o                         
  -7  23   5          6.72          6.94         2.43 o                         
  -6  23   5         42.74         48.48         2.98 o                         
  -5  23   5         12.35         12.01         2.11 o                         
  -4  23   5        107.87        112.40         3.37 o                         
  -3  23   5         77.94         81.10         2.85 o                         
  -2  23   5         72.14         75.26         2.75 o                         
  -1  23   5         56.59         62.34         2.36 o                         
   0  23   5         30.70         35.87         2.20 o                         
   1  23   5         55.01         64.95         4.09 o                         
   2  23   5         73.99         84.53         2.67 o                         
   3  23   5         76.59         74.72         2.58 o                         
   4  23   5        105.17        105.67         3.18 o                         
   5  23   5         11.81         12.71         1.98 o                         
   6  23   5         43.18         37.49         2.32 o                         
   7  23   5          7.01          7.98         2.21 o                         
  -6  24   5          9.48          8.98         2.36 o                         
  -5  24   5         25.59         31.72         2.55 o                         
  -4  24   5          2.06          2.35         2.03 o                         
  -3  24   5         22.20         21.22         2.14 o                         
  -2  24   5         37.41         39.37         2.43 o                         
  -1  24   5         41.23         43.00         2.38 o                         
   0  24   5          3.82          4.00         1.79 o                         
   1  24   5         39.72         39.21         2.26 o                         
   2  24   5         36.89         39.74         2.21 o                         
   3  24   5         23.04         20.96         2.04 o                         
   4  24   5          2.59          0.10         2.11 o                         
   5  24   5         25.96         28.57         2.31 o                         
   6  24   5          9.45          6.41         2.04 o                         
  -5  25   5          6.36          5.57         2.05 o                         
  -4  25   5         54.73         57.21         2.68 o                         
  -3  25   5         27.33         31.79         2.33 o                         
  -2  25   5          9.01          6.37         2.43 o                         
  -1  25   5         29.83         29.82         2.38 o                         
   0  25   5        153.76        159.74         4.40 o                         
   1  25   5         29.80         31.42         2.24 o                         
   2  25   5          8.73          8.87         1.99 o                         
   3  25   5         27.92         29.80         2.41 o                         
   4  25   5         56.27         63.77         2.99 o                         
   5  25   5          6.27          3.40         2.35 o                         
  -4  26   5         15.36         18.01         2.48 o                         
  -3  26   5         84.25         90.83         3.22 o                         
  -2  26   5         24.70         27.58         2.47 o                         
  -1  26   5          9.96          8.07         2.40 o                         
   0  26   5          1.07          1.85         2.15 o                         
   1  26   5          9.51          7.60         2.13 o                         
   2  26   5         24.32         26.53         2.19 o                         
   3  26   5         87.56         95.27         3.51 o                         
   4  26   5         15.39         12.66         2.56 o                         
  -1  27   5         14.57         15.52         2.38 o                         
   0  27   5         76.77         88.72         3.36 o                         
   1  27   5         14.38         11.61         2.27 o                         
   0   0   6         22.15         26.79         0.63 o                         
   1   0   6        118.65        127.05         1.48 o                         
   2   0   6       2812.66       3076.86        42.80 o                         
   3   0   6         16.52         16.76         0.43 o                         
   4   0   6        539.87        603.54         8.14 o                         
   5   0   6          3.97          3.09         0.43 o                         
   6   0   6       1815.95       1794.60        22.38 o                         
   7   0   6         33.63         33.29         0.95 o                         
   8   0   6         41.13         38.07         1.21 o                         
   9   0   6        459.43        473.81         7.55 o                         
  10   0   6        339.33        332.05         6.02 o                         
  11   0   6          5.78          7.44         1.74 o                         
  12   0   6         24.62         27.98         2.62 o                         
  13   0   6          1.16         -1.97         2.23 o                         
  14   0   6          2.85         -2.63         3.39 o                         
 -14   1   6          6.04          6.90         5.51 o                         
 -13   1   6         20.25         23.06         2.52 o                         
 -12   1   6         19.22         19.78         2.20 o                         
 -11   1   6         18.22         15.52         1.67 o                         
 -10   1   6         55.62         58.17         1.80 o                         
  -9   1   6         43.78         40.07         1.34 o                         
  -8   1   6         38.22         37.94         1.17 o                         
  -7   1   6          0.44          0.07         0.58 o                         
  -6   1   6        561.12        535.38         6.55 o                         
  -5   1   6        604.06        606.51         7.76 o                         
  -4   1   6        330.22        334.91         5.74 o                         
  -3   1   6        704.48        785.54        13.85 o                         
  -2   1   6        244.15        291.62         3.70 o                         
  -1   1   6       3045.68       3078.93        35.84 o                         
   0   1   6         42.01         41.27         0.75 o                         
   1   1   6       3055.04       2959.24        37.45 o                         
   2   1   6        236.23        287.61         4.10 o                         
   3   1   6        710.89        777.74        10.67 o                         
   4   1   6        336.24        348.52         5.65 o                         
   5   1   6        611.44        618.46         8.22 o                         
   6   1   6        591.40        579.00         7.79 o                         
   7   1   6          0.27          0.73         0.73 o                         
   8   1   6         34.88         34.81         1.15 o                         
   9   1   6         44.85         40.52         1.36 o                         
  10   1   6         55.20         54.86         2.06 o                         
  11   1   6         17.61         18.87         1.76 o                         
  12   1   6         19.34         21.01         2.15 o                         
  13   1   6         20.61         28.22         2.65 o                         
  14   1   6          6.67          6.71         6.11 o                         
 -13   2   6          4.16          3.23         2.43 o                         
 -12   2   6          2.18          2.76         2.09 o                         
 -11   2   6          5.78          6.69         1.60 o                         
 -10   2   6        427.95        422.55         6.42 o                         
  -9   2   6         52.71         51.61         1.54 o                         
  -8   2   6         15.28         22.04         1.03 o                         
  -7   2   6        736.15        717.65        11.52 o                         
  -6   2   6        362.58        386.96         6.59 o                         
  -5   2   6        551.96        555.22         8.34 o                         
  -4   2   6        227.41        234.22         3.88 o                         
  -3   2   6       3544.55       3613.03        57.54 o                         
  -2   2   6       1102.87       1167.21        14.58 o                         
  -1   2   6       3247.88       3683.25        56.92 o                         
   0   2   6       3368.46       3579.96        60.95 o                         
   1   2   6       3256.61       3567.57        42.56 o                         
   2   2   6       1100.43       1161.81        15.05 o                         
   3   2   6       3509.59       3782.12        45.84 o                         
   4   2   6        220.16        223.31         3.59 o                         
   5   2   6        567.50        564.02         8.41 o                         
   6   2   6        365.73        375.80         5.43 o                         
   7   2   6        729.32        712.43        10.09 o                         
   8   2   6         15.93         20.32         1.02 o                         
   9   2   6         57.24         57.45         1.77 o                         
  10   2   6        431.34        419.38         7.28 o                         
  11   2   6          5.77          5.07         1.57 o                         
  12   2   6          2.30          2.06         1.96 o                         
  13   2   6          4.09          2.67         2.17 o                         
 -13   3   6         14.02         12.64         2.48 o                         
 -12   3   6          5.90          5.80         1.94 o                         
 -11   3   6         12.08         11.78         1.73 o                         
 -10   3   6         10.35          9.22         1.24 o                         
  -9   3   6         47.99         47.85         1.43 o                         
  -8   3   6        227.68        236.03         5.34 o                         
  -7   3   6        397.21        402.61         5.69 o                         
  -6   3   6         70.03         68.10         1.16 o                         
  -5   3   6         22.87         15.36         0.50 o                         
  -4   3   6         67.88         59.22         1.24 o                         
  -3   3   6        790.48        857.82        10.83 o                         
  -2   3   6       1667.52       1878.06        34.02 o                         
  -1   3   6       3203.73       3329.71        41.31 o                         
   0   3   6         66.91         69.23         1.20 o                         
   1   3   6       3261.27       3463.24        46.99 o                         
   2   3   6       1693.83       1938.45        22.24 o                         
   3   3   6        793.99        854.67        10.67 o                         
   4   3   6         70.10         60.94         1.05 o                         
   5   3   6         23.69         16.39         0.60 o                         
   6   3   6         71.07         73.05         1.78 o                         
   7   3   6        393.14        389.96         6.33 o                         
   8   3   6        221.39        224.92         4.29 o                         
   9   3   6         47.05         49.82         1.78 o                         
  10   3   6         10.07         12.06         1.36 o                         
  11   3   6         13.15         16.32         1.79 o                         
  12   3   6          5.16          2.56         1.99 o                         
  13   3   6         14.29         12.75         2.27 o                         
 -13   4   6         12.44         12.14         2.27 o                         
 -12   4   6          8.05          6.33         2.10 o                         
 -11   4   6         17.39         19.20         1.84 o                         
 -10   4   6         33.20         30.39         1.56 o                         
  -9   4   6         10.18         10.38         1.15 o                         
  -8   4   6        178.25        168.11         2.89 o                         
  -7   4   6          2.59          2.47         0.68 o                         
  -6   4   6         44.36         44.71         0.91 o                         
  -5   4   6        171.83        166.45         3.14 o                         
  -4   4   6        240.90        263.34         3.80 o                         
  -3   4   6        608.43        664.62        12.98 o                         
  -2   4   6       1216.25       1303.63        18.29 o                         
  -1   4   6        710.31        786.42         9.74 o                         
   0   4   6          0.20          1.09         0.27 o                         
   1   4   6        708.81        785.86        10.20 o                         
   2   4   6       1248.08       1339.60        16.42 o                         
   3   4   6        600.36        627.88         8.06 o                         
   4   4   6        260.27        274.46         3.48 o                         
   5   4   6        168.11        166.31         2.74 o                         
   6   4   6         45.84         47.49         1.09 o                         
   7   4   6          2.33          3.39         0.73 o                         
   8   4   6        178.45        171.27         3.15 o                         
   9   4   6          9.45         10.87         1.29 o                         
  10   4   6         29.80         26.19         1.58 o                         
  11   4   6         16.74         21.86         1.82 o                         
  12   4   6          7.56          7.48         2.17 o                         
  13   4   6         12.17         12.60         2.59 o                         
 -13   5   6         22.37         26.82         2.71 o                         
 -12   5   6         24.89         27.96         2.34 o                         
 -11   5   6        141.27        144.83         4.34 o                         
 -10   5   6         16.36         16.86         1.50 o                         
  -9   5   6         10.04         11.73         1.23 o                         
  -8   5   6         68.59         67.61         1.65 o                         
  -7   5   6         49.45         44.16         1.26 o                         
  -6   5   6        249.45        247.99         3.50 o                         
  -5   5   6        791.25        765.70         9.77 o                         
  -4   5   6        843.20        876.40        12.73 o                         
  -3   5   6        517.49        566.81         8.59 o                         
  -2   5   6         88.97         85.19         1.60 o                         
  -1   5   6       2902.17       2931.21        39.33 o                         
   0   5   6          3.41          6.50         0.37 o                         
   1   5   6       2919.00       2921.07        39.94 o                         
   2   5   6         86.78         82.10         1.09 o                         
   3   5   6        520.40        548.67         7.13 o                         
   4   5   6        846.51        917.94        12.14 o                         
   5   5   6        809.75        807.31        12.29 o                         
   6   5   6        249.37        262.27         5.72 o                         
   7   5   6         53.45         50.43         1.55 o                         
   8   5   6         70.04         65.25         2.05 o                         
   9   5   6         10.96         10.32         1.27 o                         
  10   5   6         16.58         16.14         1.43 o                         
  11   5   6        141.36        146.69         3.78 o                         
  12   5   6         24.94         24.59         2.33 o                         
  13   5   6         23.68         22.75         2.52 o                         
 -13   6   6         26.01         19.86         2.83 o                         
 -12   6   6         13.88         13.68         2.31 o                         
 -11   6   6         11.85          9.54         2.00 o                         
 -10   6   6          2.70          1.60         1.45 o                         
  -9   6   6          2.21          3.08         1.38 o                         
  -8   6   6        154.10        150.04         2.66 o                         
  -7   6   6         93.70         92.14         1.81 o                         
  -6   6   6         87.63         92.66         1.65 o                         
  -5   6   6        170.15        207.90         3.50 o                         
  -4   6   6        807.43        778.39        10.59 o                         
  -3   6   6        298.75        311.99         6.47 o                         
  -2   6   6        979.52        992.41        12.21 o                         
  -1   6   6          8.00         12.17         0.41 o                         
   0   6   6        562.02        761.21        14.50 o                         
   1   6   6          8.54         13.12         0.44 o                         
   2   6   6        976.55        983.94        12.38 o                         
   3   6   6        302.49        312.85         4.04 o                         
   4   6   6        833.94        809.54        11.01 o                         
   5   6   6        167.80        201.56         3.03 o                         
   6   6   6         88.24         94.67         1.89 o                         
   7   6   6         93.67         91.57         1.88 o                         
   8   6   6        161.43        155.92         5.09 o                         
   9   6   6          2.51          3.10         1.28 o                         
  10   6   6          4.07          3.01         1.36 o                         
  11   6   6         11.63          8.44         1.72 o                         
  12   6   6         14.01         15.36         2.28 o                         
  13   6   6         26.28         23.33         2.59 o                         
 -13   7   6         20.50         21.24         2.95 o                         
 -12   7   6         18.22         16.36         2.38 o                         
 -11   7   6         36.44         35.99         2.13 o                         
 -10   7   6         65.25         62.35         2.22 o                         
  -9   7   6          4.52          3.43         1.46 o                         
  -8   7   6         15.63         16.68         1.41 o                         
  -7   7   6        761.41        734.14        10.14 o                         
  -6   7   6        221.58        219.01         3.26 o                         
  -5   7   6       2393.87       2329.98        29.89 o                         
  -4   7   6        106.19         92.76         1.71 o                         
  -3   7   6        697.42        763.30        13.51 o                         
  -2   7   6        741.29        849.57        11.14 o                         
  -1   7   6       1638.95       1817.99        29.48 o                         
   0   7   6        207.66        234.31         4.39 o                         
   1   7   6       1680.81       1790.21        25.60 o                         
   2   7   6        732.59        849.76        11.12 o                         
   3   7   6        703.65        742.42         8.72 o                         
   4   7   6        101.99         89.26         1.84 o                         
   5   7   6       2388.16       2408.57        31.94 o                         
   6   7   6        215.38        212.94         3.38 o                         
   7   7   6        757.18        741.70        15.81 o                         
   8   7   6         14.31         13.95         1.23 o                         
   9   7   6          4.72          4.07         1.28 o                         
  10   7   6         66.65         67.64         2.07 o                         
  11   7   6         35.12         35.07         1.93 o                         
  12   7   6         18.50         16.83         2.13 o                         
  13   7   6         19.45         21.86         2.45 o                         
 -13   8   6         30.12         28.12         3.14 o                         
 -12   8   6         15.85         10.11         2.60 o                         
 -11   8   6         26.38         28.57         2.03 o                         
 -10   8   6         55.30         58.22         2.33 o                         
  -9   8   6         45.59         50.99         2.10 o                         
  -8   8   6         82.66         84.19         2.25 o                         
  -7   8   6          2.07          1.76         0.83 o                         
  -6   8   6        303.87        296.49         5.10 o                         
  -5   8   6        139.50        138.81         2.47 o                         
  -4   8   6        334.52        338.19         5.66 o                         
  -3   8   6       1113.56       1087.75        17.24 o                         
  -2   8   6        186.17        195.43         3.11 o                         
  -1   8   6        199.04        193.27         3.00 o                         
   0   8   6       3441.13       3300.87        51.54 o                         
   1   8   6        196.33        196.71         2.98 o                         
   2   8   6        194.05        209.45         3.30 o                         
   3   8   6       1094.25       1103.83        12.54 o                         
   4   8   6        341.94        340.56         4.55 o                         
   5   8   6        133.94        132.28         2.06 o                         
   6   8   6        301.53        297.91         4.54 o                         
   7   8   6          2.60          0.59         0.96 o                         
   8   8   6         80.28         82.79         2.60 o                         
   9   8   6         41.97         46.53         1.71 o                         
  10   8   6         54.36         56.40         2.11 o                         
  11   8   6         25.30         24.76         2.30 o                         
  12   8   6         16.38         15.89         2.11 o                         
  13   8   6         29.93         34.27         2.59 o                         
 -13   9   6         14.41         17.90         3.73 o                         
 -12   9   6         13.25         16.59         2.57 o                         
 -11   9   6         20.55         21.07         1.85 o                         
 -10   9   6          6.79          4.40         1.67 o                         
  -9   9   6         65.60         65.39         2.68 o                         
  -8   9   6         87.08         87.69         2.13 o                         
  -7   9   6        180.34        184.95         3.24 o                         
  -6   9   6        838.85        820.75        11.08 o                         
  -5   9   6         70.63         57.29         1.29 o                         
  -4   9   6        221.81        207.51         3.94 o                         
  -3   9   6        652.48        641.07        10.07 o                         
  -2   9   6        425.99        417.89         5.64 o                         
  -1   9   6        616.77        622.68        12.85 o                         
   1   9   6        610.33        609.95         8.83 o                         
   2   9   6        411.69        419.97         6.27 o                         
   3   9   6        649.24        658.67         8.43 o                         
   4   9   6        221.37        215.37         3.07 o                         
   5   9   6         68.37         56.13         1.06 o                         
   6   9   6        849.64        841.66        11.22 o                         
   7   9   6        179.47        184.84         3.38 o                         
   8   9   6         92.07         90.50         2.18 o                         
   9   9   6         63.48         61.23         1.77 o                         
  10   9   6          6.61          6.90         1.59 o                         
  11   9   6         20.56         25.34         2.00 o                         
  12   9   6         11.87         12.60         2.10 o                         
  13   9   6         13.86         13.01         2.35 o                         
 -13  10   6         19.96         21.52         3.99 o                         
 -12  10   6         35.66         37.04         2.67 o                         
 -11  10   6         54.55         50.34         2.40 o                         
 -10  10   6         23.78         30.99         2.00 o                         
  -9  10   6         74.14         70.47         2.35 o                         
  -8  10   6         10.37         11.31         1.28 o                         
  -7  10   6         37.31         33.26         1.38 o                         
  -6  10   6         86.45         81.71         1.64 o                         
  -5  10   6        324.15        318.04         4.85 o                         
  -4  10   6        711.38        679.10         9.95 o                         
  -3  10   6        121.92        116.76         1.91 o                         
  -2  10   6        177.89        149.32         2.29 o                         
  -1  10   6        114.31        118.42         2.35 o                         
   0  10   6        295.91        270.25         4.37 o                         
   1  10   6        122.04        127.91         2.27 o                         
   2  10   6        177.80        151.33         2.29 o                         
   3  10   6        119.47        112.22         1.72 o                         
   4  10   6        716.42        712.24         9.55 o                         
   5  10   6        324.55        319.18         4.75 o                         
   6  10   6         85.59         79.41         1.59 o                         
   7  10   6         38.51         36.81         1.30 o                         
   8  10   6         10.66         13.59         1.35 o                         
   9  10   6         70.14         62.48         1.95 o                         
  10  10   6         24.08         26.94         1.79 o                         
  11  10   6         54.05         56.95         2.46 o                         
  12  10   6         36.50         40.92         3.22 o                         
  13  10   6         19.93         20.98         3.36 o                         
 -12  11   6         78.48         74.54         3.28 o                         
 -11  11   6          7.51          5.13         1.96 o                         
 -10  11   6         31.33         35.56         2.06 o                         
  -9  11   6         13.59         17.02         1.71 o                         
  -8  11   6        170.53        164.91         3.25 o                         
  -7  11   6         58.51         60.73         1.56 o                         
  -6  11   6        580.00        576.45         8.49 o                         
  -5  11   6        429.13        425.71         6.66 o                         
  -4  11   6         58.67         52.18         1.39 o                         
  -3  11   6        143.21        146.13         2.52 o                         
  -2  11   6       2537.01       2547.25        32.32 o                         
  -1  11   6         16.41          7.19         0.62 o                         
   0  11   6         74.52         68.75         1.90 o                         
   1  11   6         17.26          9.55         0.66 o                         
   2  11   6       2560.67       2547.09        34.92 o                         
   3  11   6        141.41        142.40         2.13 o                         
   4  11   6         54.89         49.81         1.06 o                         
   5  11   6        428.53        417.37         6.12 o                         
   6  11   6        577.42        601.20         9.31 o                         
   7  11   6         58.77         61.09         1.65 o                         
   8  11   6        174.85        172.12         4.07 o                         
   9  11   6         14.15         15.59         1.60 o                         
  10  11   6         31.13         34.23         2.03 o                         
  11  11   6          7.83          7.73         1.95 o                         
  12  11   6         77.66         76.05         3.27 o                         
 -12  12   6          3.54          3.39         2.33 o                         
 -11  12   6         12.30         14.74         2.06 o                         
 -10  12   6          9.36         10.31         1.84 o                         
  -9  12   6         74.56         80.89         2.49 o                         
  -8  12   6        141.56        131.08         2.79 o                         
  -7  12   6         32.94         31.04         1.28 o                         
  -6  12   6        167.69        167.65         2.98 o                         
  -5  12   6        420.99        408.33         7.20 o                         
  -4  12   6        117.94        117.52         2.66 o                         
  -3  12   6         22.17         19.19         0.82 o                         
  -2  12   6        102.20        105.03         1.77 o                         
  -1  12   6       1068.77       1067.32        21.70 o                         
   0  12   6          7.06          5.90         0.63 o                         
   1  12   6       1050.69       1076.25        18.97 o                         
   2  12   6        102.14        104.18         1.85 o                         
   3  12   6         17.34         13.87         0.56 o                         
   4  12   6        120.46        121.75         2.12 o                         
   5  12   6        425.45        429.13         6.56 o                         
   6  12   6        170.12        173.15         3.07 o                         
   7  12   6         32.11         30.10         1.36 o                         
   8  12   6        140.57        129.03         3.37 o                         
   9  12   6         71.87         68.93         2.33 o                         
  10  12   6          8.54          6.07         1.94 o                         
  11  12   6         12.61         14.50         2.04 o                         
  12  12   6          3.43          3.98         2.32 o                         
 -12  13   6         25.51         28.15         2.75 o                         
 -11  13   6         26.13         21.26         2.23 o                         
 -10  13   6         17.09         14.80         2.01 o                         
  -9  13   6         35.09         34.50         1.83 o                         
  -8  13   6         49.91         48.09         1.75 o                         
  -7  13   6         45.64         43.44         1.51 o                         
  -6  13   6        278.80        285.35         4.56 o                         
  -5  13   6         51.61         48.57         1.37 o                         
  -4  13   6          8.86          6.34         0.91 o                         
  -3  13   6         61.91         63.89         1.77 o                         
  -2  13   6        490.87        464.74         6.70 o                         
  -1  13   6        280.49        269.07         4.98 o                         
   0  13   6       1316.73       1208.07        19.15 o                         
   1  13   6        274.60        267.90         4.41 o                         
   2  13   6        486.78        489.05         7.21 o                         
   3  13   6         62.01         66.63         1.33 o                         
   4  13   6          8.87          6.69         0.75 o                         
   5  13   6         48.92         45.01         1.45 o                         
   6  13   6        279.60        284.88         4.66 o                         
   7  13   6         45.70         44.55         1.91 o                         
   8  13   6         50.42         51.95         2.99 o                         
   9  13   6         35.37         35.32         1.99 o                         
  10  13   6         16.78         17.31         2.05 o                         
  11  13   6         24.62         24.70         2.18 o                         
  12  13   6         26.08         26.23         2.66 o                         
 -12  14   6          8.84          9.91         8.77 o                         
 -11  14   6         27.79         29.77         2.44 o                         
 -10  14   6         11.30         12.12         1.99 o                         
  -9  14   6         74.98         75.17         2.40 o                         
  -8  14   6         98.33         93.86         2.53 o                         
  -7  14   6         38.28         37.56         1.54 o                         
  -6  14   6         22.48         23.85         1.19 o                         
  -5  14   6         94.62         88.32         1.96 o                         
  -4  14   6        976.05        967.23        14.89 o                         
  -3  14   6        396.56        395.42         5.97 o                         
  -2  14   6          8.65         13.08         0.85 o                         
  -1  14   6        184.90        183.80         3.28 o                         
   0  14   6        538.83        484.67         7.38 o                         
   1  14   6        187.71        190.37         3.33 o                         
   2  14   6          8.96         12.56         0.81 o                         
   3  14   6        402.33        400.82         5.54 o                         
   4  14   6        976.55        965.32        13.86 o                         
   5  14   6         98.31         91.23         2.06 o                         
   6  14   6         22.45         24.41         1.26 o                         
   7  14   6         39.33         36.83         1.52 o                         
   8  14   6         99.53         91.14         2.66 o                         
   9  14   6         75.46         81.48         2.85 o                         
  10  14   6         11.35          8.95         2.03 o                         
  11  14   6         27.82         29.83         2.24 o                         
  12  14   6          8.91          8.21         4.21 o                         
 -11  15   6         32.00         33.44         3.36 o                         
 -10  15   6         14.62         15.43         2.06 o                         
  -9  15   6         11.38          8.27         1.75 o                         
  -8  15   6         81.34         78.26         2.36 o                         
  -7  15   6        327.20        322.33         5.31 o                         
  -6  15   6        120.84        124.62         3.12 o                         
  -5  15   6          3.51          3.39         1.05 o                         
  -4  15   6         39.35         37.50         1.33 o                         
  -3  15   6         61.32         61.71         1.53 o                         
  -2  15   6         54.41         52.60         1.34 o                         
  -1  15   6        783.11        816.40        12.79 o                         
   0  15   6         98.92         98.62         2.01 o                         
   1  15   6        796.58        791.07        12.32 o                         
   2  15   6         53.69         49.13         1.30 o                         
   3  15   6         61.26         59.51         1.44 o                         
   4  15   6         40.46         37.76         1.45 o                         
   5  15   6          3.20          1.80         1.10 o                         
   6  15   6        121.50        126.29         2.64 o                         
   7  15   6        314.35        312.94         5.51 o                         
   8  15   6         81.82         77.06         2.36 o                         
   9  15   6         11.16          8.40         1.94 o                         
  10  15   6         14.69         11.16         1.99 o                         
  11  15   6         30.56         26.49         2.19 o                         
 -11  16   6          1.87          3.25         2.51 o                         
 -10  16   6         89.99         95.05         4.04 o                         
  -9  16   6         64.86         68.23         2.66 o                         
  -8  16   6        178.19        180.52         3.84 o                         
  -7  16   6          1.09         -0.12         1.30 o                         
  -6  16   6        115.73        121.75         2.49 o                         
  -5  16   6         63.57         62.94         1.79 o                         
  -4  16   6        387.70        392.01         5.95 o                         
  -3  16   6        164.16        163.63         2.96 o                         
  -2  16   6        678.43        698.95        10.62 o                         
  -1  16   6         54.50         57.06         1.45 o                         
   0  16   6         93.95         98.17         2.17 o                         
   1  16   6         53.42         54.13         1.43 o                         
   2  16   6        677.45        692.58        10.42 o                         
   3  16   6        166.42        169.16         3.42 o                         
   4  16   6        374.39        389.36         6.02 o                         
   5  16   6         63.72         62.84         1.82 o                         
   6  16   6        117.99        121.11         2.62 o                         
   7  16   6          0.83          1.31         1.48 o                         
   8  16   6        174.51        184.40         4.31 o                         
   9  16   6         63.60         64.20         2.51 o                         
  10  16   6         89.25         89.65         3.11 o                         
  11  16   6          1.97          0.55         2.20 o                         
 -10  17   6         10.61         11.91         2.28 o                         
  -9  17   6        155.01        160.35         6.45 o                         
  -8  17   6         47.24         50.02         2.23 o                         
  -7  17   6         78.89         79.14         2.50 o                         
  -6  17   6          9.96         12.98         1.41 o                         
  -5  17   6        133.49        128.90         2.91 o                         
  -4  17   6         14.24         11.88         1.16 o                         
  -3  17   6        133.85        132.85         2.78 o                         
  -2  17   6         60.64         68.99         1.82 o                         
  -1  17   6         31.45         32.76         1.31 o                         
   0  17   6        159.75        157.62         3.18 o                         
   1  17   6         27.80         29.75         1.37 o                         
   2  17   6         59.97         72.81         2.18 o                         
   3  17   6        133.23        134.49         2.84 o                         
   4  17   6         14.04         12.70         1.15 o                         
   5  17   6        134.13        126.63         2.74 o                         
   6  17   6          9.75         14.17         1.46 o                         
   7  17   6         76.04         74.95         2.23 o                         
   8  17   6         47.60         50.80         2.18 o                         
   9  17   6        155.48        160.38         3.91 o                         
  10  17   6         10.83         10.41         2.29 o                         
 -10  18   6         29.84         31.02         2.67 o                         
  -9  18   6         11.58         11.25         2.25 o                         
  -8  18   6          6.03          5.49         2.04 o                         
  -7  18   6         14.08         14.11         1.63 o                         
  -6  18   6        150.65        150.07         3.24 o                         
  -5  18   6          2.33          1.54         1.39 o                         
  -4  18   6        210.35        205.84         3.93 o                         
  -3  18   6        130.69        138.81         3.21 o                         
  -2  18   6       1000.69       1007.79        16.73 o                         
  -1  18   6        203.01        209.51         4.11 o                         
   0  18   6        281.03        299.27         5.47 o                         
   1  18   6        198.32        192.27         3.75 o                         
   2  18   6       1001.76        998.23        15.68 o                         
   3  18   6        137.98        145.33         2.96 o                         
   4  18   6        202.66        201.65         3.78 o                         
   5  18   6          2.01         -0.36         1.37 o                         
   6  18   6        149.23        143.62         3.66 o                         
   7  18   6         13.89         10.59         1.70 o                         
   8  18   6          6.45          3.54         1.85 o                         
   9  18   6         11.19         14.16         2.10 o                         
  10  18   6         29.80         29.61         2.58 o                         
 -10  19   6          2.41          8.04         7.14 o                         
  -9  19   6        106.48        108.64         3.80 o                         
  -8  19   6        149.12        146.78         4.22 o                         
  -7  19   6         22.33         26.34         1.85 o                         
  -6  19   6        113.22        111.27         3.36 o                         
  -5  19   6        115.48        111.48         2.69 o                         
  -4  19   6         46.96         42.04         1.73 o                         
  -3  19   6        174.03        175.72         3.74 o                         
  -2  19   6         51.04         49.45         1.82 o                         
  -1  19   6        191.43        189.09         4.21 o                         
   0  19   6          4.98          2.26         1.46 o                         
   1  19   6        185.96        181.75         3.71 o                         
   2  19   6         50.48         51.80         1.78 o                         
   3  19   6        173.20        179.45         3.39 o                         
   4  19   6         49.16         50.08         1.79 o                         
   5  19   6        116.77        112.19         2.86 o                         
   6  19   6        114.05        119.67         3.22 o                         
   7  19   6         22.32         21.34         1.87 o                         
   8  19   6        147.76        147.21         3.99 o                         
   9  19   6        106.91        105.88         4.18 o                         
  10  19   6          2.29          5.23         5.62 o                         
  -9  20   6         22.18         19.71         2.69 o                         
  -8  20   6         14.37         15.62         2.24 o                         
  -7  20   6         25.08         22.65         2.41 o                         
  -6  20   6          3.32          2.36         1.74 o                         
  -5  20   6         20.36         16.24         1.58 o                         
  -4  20   6          5.74          7.59         1.59 o                         
  -3  20   6        242.93        254.56         5.02 o                         
  -2  20   6          5.77          3.59         1.61 o                         
  -1  20   6        487.27        496.55         9.62 o                         
   0  20   6         23.61         28.11         1.71 o                         
   1  20   6        481.52        485.34         8.87 o                         
   2  20   6          5.57          4.07         1.31 o                         
   3  20   6        246.87        256.61         4.38 o                         
   4  20   6          5.32          6.85         1.51 o                         
   5  20   6         22.28         18.91         1.73 o                         
   6  20   6          3.04         -1.14         1.85 o                         
   7  20   6         24.11         24.00         2.04 o                         
   8  20   6         14.48         10.01         2.34 o                         
   9  20   6         21.93         23.04         2.62 o                         
  -8  21   6         84.09         88.83         3.45 o                         
  -7  21   6         33.65         31.32         2.55 o                         
  -6  21   6         29.47         25.41         1.92 o                         
  -5  21   6        109.91         98.84         2.87 o                         
  -4  21   6         87.05         84.94         3.00 o                         
  -3  21   6        163.97        160.82         3.62 o                         
  -2  21   6          4.28          1.84         1.54 o                         
  -1  21   6          9.28          8.50         1.75 o                         
   0  21   6        429.21        433.07         8.32 o                         
   1  21   6          9.48          8.43         1.54 o                         
   2  21   6          4.36          2.76         1.49 o                         
   3  21   6        162.32        158.03         3.20 o                         
   4  21   6         84.52         81.35         2.44 o                         
   5  21   6        110.32        104.71         3.00 o                         
   6  21   6         27.69         25.25         1.96 o                         
   7  21   6         33.47         33.87         2.29 o                         
   8  21   6         86.87         97.85         4.31 o                         
  -8  22   6         22.85         15.64         2.81 o                         
  -7  22   6         40.71         36.69         2.97 o                         
  -6  22   6          7.06          7.25         2.01 o                         
  -5  22   6         24.32         24.60         2.12 o                         
  -4  22   6         22.09         21.38         2.13 o                         
  -3  22   6         50.06         49.18         2.27 o                         
  -2  22   6         18.53         16.46         1.86 o                         
  -1  22   6         87.09         89.74         2.86 o                         
   0  22   6          2.42          2.94         1.69 o                         
   1  22   6         86.37         88.21         2.77 o                         
   2  22   6         19.74         22.33         1.84 o                         
   3  22   6         53.15         56.83         2.15 o                         
   4  22   6         22.02         19.32         1.74 o                         
   5  22   6         25.05         26.07         2.11 o                         
   6  22   6          6.68          6.06         1.98 o                         
   7  22   6         41.26         44.31         2.45 o                         
   8  22   6         22.56         22.08         2.71 o                         
  -7  23   6         20.01         22.62         2.59 o                         
  -6  23   6          3.42          4.85         2.39 o                         
  -5  23   6         39.70         36.92         2.40 o                         
  -4  23   6         19.13         19.87         2.17 o                         
  -3  23   6         21.56         27.32         2.33 o                         
  -2  23   6        147.49        161.29         4.70 o                         
  -1  23   6         60.07         61.84         2.38 o                         
   0  23   6        330.85        340.75         6.91 o                         
   1  23   6         60.61         62.35         2.56 o                         
   2  23   6        147.52        150.18         3.48 o                         
   3  23   6         21.87         23.80         1.90 o                         
   4  23   6         18.62         19.39         1.90 o                         
   5  23   6         41.24         33.70         2.26 o                         
   6  23   6          3.78          5.34         1.97 o                         
   7  23   6         19.26         17.24         2.19 o                         
  -6  24   6         20.48         26.22         2.50 o                         
  -5  24   6          9.85         11.72         2.17 o                         
  -4  24   6         82.59         85.13         2.98 o                         
  -3  24   6          3.45          1.90         2.01 o                         
  -2  24   6        138.13        146.85         4.73 o                         
  -1  24   6         26.37         30.14         2.24 o                         
   0  24   6          1.59         -0.81         1.74 o                         
   1  24   6         26.59         26.29         2.05 o                         
   2  24   6        134.89        132.14         3.50 o                         
   3  24   6          3.21          1.42         1.95 o                         
   4  24   6         80.19         73.76         3.82 o                         
   5  24   6          8.86          9.39         2.17 o                         
   6  24   6         20.32         16.68         2.04 o                         
  -5  25   6          0.93         -2.33         2.33 o                         
  -4  25   6         29.35         32.14         2.41 o                         
  -3  25   6         32.78         31.08         2.38 o                         
  -2  25   6          7.67          5.82         2.33 o                         
  -1  25   6        117.08        120.18         3.62 o                         
   0  25   6         12.42         13.95         2.27 o                         
   1  25   6        119.55        125.89         4.15 o                         
   2  25   6          7.70          8.18         1.99 o                         
   3  25   6         32.60         35.96         2.30 o                         
   4  25   6         28.90         28.94         2.38 o                         
   5  25   6          1.06         -0.08         2.26 o                         
  -4  26   6         41.91         32.61         8.90 o                         
  -3  26   6          6.62          5.87         2.16 o                         
  -2  26   6         13.69         12.47         2.29 o                         
  -1  26   6         33.53         37.12         2.51 o                         
   0  26   6         64.70         67.55         2.90 o                         
   1  26   6         33.76         39.31         2.73 o                         
   2  26   6         13.34         11.99         1.99 o                         
   3  26   6          6.64          6.02         2.17 o                         
   4  26   6         43.55         36.10         6.17 o                         
  -1  27   6          5.59          9.73         2.87 o                         
   0  27   6         12.68         13.06         2.25 o                         
   1  27   6          5.43          4.81         2.95 o                         
   1   0   7       4115.62       4295.45        52.24 o                         
   2   0   7       3020.47       3196.09        45.66 o                         
   3   0   7        986.52       1064.00        14.69 o                         
   4   0   7       1994.19       2096.94        36.54 o                         
   5   0   7       1370.28       1280.28        20.91 o                         
   6   0   7          0.22          1.27         0.60 o                         
   7   0   7         46.22         45.77         1.18 o                         
   8   0   7        246.70        233.35         3.53 o                         
   9   0   7         20.54         21.24         1.23 o                         
  10   0   7          0.04         -1.33         1.33 o                         
  11   0   7         11.07          9.12         1.83 o                         
  12   0   7         37.07         41.16         2.34 o                         
  13   0   7          0.01         -1.24         2.33 o                         
 -13   1   7         12.44         11.60         2.53 o                         
 -12   1   7          6.81          6.12         2.09 o                         
 -11   1   7         43.01         45.73         2.03 o                         
 -10   1   7          2.72          3.15         1.29 o                         
  -9   1   7         31.43         36.47         1.35 o                         
  -8   1   7        265.51        261.63         4.15 o                         
  -7   1   7        435.99        445.11         6.03 o                         
  -6   1   7       1283.13       1307.87        17.28 o                         
  -5   1   7       3246.69       3243.98        44.03 o                         
  -4   1   7        235.03        241.94         3.61 o                         
  -3   1   7        457.77        532.71         9.18 o                         
  -2   1   7       1252.90       1490.64        25.82 o                         
  -1   1   7        377.47        419.82         5.01 o                         
   0   1   7       3477.73       3370.78        42.11 o                         
   1   1   7        367.53        403.35         4.86 o                         
   2   1   7       1275.44       1509.39        23.37 o                         
   3   1   7        463.26        533.31         9.90 o                         
   4   1   7        233.34        239.70         3.49 o                         
   5   1   7       3264.56       3186.30        49.54 o                         
   6   1   7       1279.29       1291.62        18.77 o                         
   7   1   7        438.81        439.53         6.77 o                         
   8   1   7        264.13        251.93         4.03 o                         
   9   1   7         31.52         36.53         1.76 o                         
  10   1   7          3.23          3.87         1.58 o                         
  11   1   7         40.49         42.87         2.02 o                         
  12   1   7          6.91          7.72         1.97 o                         
  13   1   7         11.02         11.07         2.28 o                         
 -13   2   7         18.09         22.56         2.73 o                         
 -12   2   7          5.56          6.71         2.06 o                         
 -11   2   7         57.65         54.85         2.61 o                         
 -10   2   7         35.99         40.39         1.60 o                         
  -9   2   7         62.53         64.86         1.71 o                         
  -8   2   7         31.57         34.66         1.35 o                         
  -7   2   7         45.83         43.46         1.06 o                         
  -6   2   7        720.44        725.35        11.32 o                         
  -5   2   7        301.26        310.56         4.19 o                         
  -4   2   7        220.45        234.84         3.41 o                         
  -3   2   7        101.16        122.10         2.05 o                         
  -2   2   7       3384.66       3683.65        87.17 o                         
  -1   2   7       3753.38       3894.45        58.15 o                         
   0   2   7         10.69         16.52         0.40 o                         
   1   2   7       3722.35       4011.92        51.91 o                         
   2   2   7       3450.79       3659.60        57.49 o                         
   3   2   7         97.03        115.39         2.21 o                         
   4   2   7        209.87        220.57         3.54 o                         
   5   2   7        305.82        295.14         4.59 o                         
   6   2   7        712.19        725.73         9.64 o                         
   7   2   7         43.00         44.44         1.20 o                         
   8   2   7         34.35         37.66         1.30 o                         
   9   2   7         64.68         67.45         1.92 o                         
  10   2   7         32.92         39.73         1.88 o                         
  11   2   7         59.26         55.22         2.34 o                         
  12   2   7          6.05          5.53         2.10 o                         
  13   2   7         17.97         15.48         2.32 o                         
 -13   3   7         12.53         11.42         2.57 o                         
 -12   3   7          7.31          8.57         2.09 o                         
 -11   3   7         19.22         17.07         1.85 o                         
 -10   3   7        131.14        134.13         3.26 o                         
  -9   3   7        238.48        243.72         4.03 o                         
  -8   3   7         64.73         57.89         1.42 o                         
  -7   3   7        237.30        237.07         3.73 o                         
  -6   3   7        351.85        357.56         4.56 o                         
  -5   3   7         58.52         65.91         1.07 o                         
  -4   3   7       1751.81       1702.45        20.30 o                         
  -3   3   7        151.34        137.35         1.96 o                         
  -2   3   7         22.52         25.78         0.62 o                         
  -1   3   7       5335.80       5553.82        88.13 o                         
   1   3   7       5363.96       5645.78        76.34 o                         
   2   3   7         25.05         28.24         0.47 o                         
   3   3   7        156.83        134.85         1.96 o                         
   4   3   7       1732.73       1694.59        24.55 o                         
   5   3   7         54.70         59.52         1.19 o                         
   6   3   7        360.69        351.39         6.26 o                         
   7   3   7        230.44        222.49         3.60 o                         
   8   3   7         67.90         63.44         1.63 o                         
   9   3   7        232.89        231.18         4.30 o                         
  10   3   7        132.23        138.71         3.31 o                         
  11   3   7         18.58         14.60         1.76 o                         
  12   3   7          7.41          1.30         2.07 o                         
  13   3   7         12.57         14.74         2.36 o                         
 -13   4   7         11.42         11.90         2.41 o                         
 -12   4   7         27.19         21.31         2.22 o                         
 -11   4   7          9.53          9.14         1.75 o                         
 -10   4   7         85.80         83.47         2.27 o                         
  -9   4   7         44.54         44.09         1.85 o                         
  -8   4   7        143.10        133.52         2.38 o                         
  -7   4   7        249.41        253.94         3.62 o                         
  -6   4   7        329.94        321.42         4.02 o                         
  -5   4   7       1291.27       1292.86        17.15 o                         
  -4   4   7        120.78        129.28         1.69 o                         
  -3   4   7       3031.00       2996.98        46.44 o                         
  -2   4   7        563.34        618.15         7.96 o                         
  -1   4   7       2542.27       2817.62        37.04 o                         
   0   4   7        266.64        265.29         5.76 o                         
   1   4   7       2514.02       2752.66        35.86 o                         
   2   4   7        550.65        610.80         7.25 o                         
   3   4   7       3073.66       2999.58        36.10 o                         
   4   4   7        126.18        137.53         1.93 o                         
   5   4   7       1298.34       1326.05        16.96 o                         
   6   4   7        325.07        312.14         4.58 o                         
   7   4   7        246.17        251.36         3.79 o                         
   8   4   7        146.25        137.02         2.70 o                         
   9   4   7         45.04         43.34         1.75 o                         
  10   4   7         83.06         84.99         2.70 o                         
  11   4   7          9.64         11.04         1.67 o                         
  12   4   7         28.41         25.70         2.32 o                         
  13   4   7         11.12         12.03         2.53 o                         
 -13   5   7          6.14          4.91         2.43 o                         
 -12   5   7         51.55         55.53         2.82 o                         
 -11   5   7          9.68          7.39         1.71 o                         
 -10   5   7         28.94         31.63         1.65 o                         
  -9   5   7         62.92         61.50         1.86 o                         
  -8   5   7        120.46        120.07         2.33 o                         
  -7   5   7         43.39         43.81         1.37 o                         
  -6   5   7        101.94        100.78         1.91 o                         
  -5   5   7        167.58        158.56         2.26 o                         
  -4   5   7        719.87        743.47         9.59 o                         
  -3   5   7        189.80        228.92         4.03 o                         
  -2   5   7       2636.52       2782.34        41.72 o                         
  -1   5   7         71.83         79.74         1.18 o                         
   0   5   7       2000.35       2176.71        34.10 o                         
   1   5   7         70.07         76.98         1.22 o                         
   2   5   7       2671.73       2823.90        34.12 o                         
   3   5   7        180.91        216.98         3.07 o                         
   4   5   7        732.19        745.95         9.65 o                         
   5   5   7        165.85        163.57         2.30 o                         
   6   5   7        113.54        117.95         2.22 o                         
   7   5   7         41.98         41.28         1.22 o                         
   8   5   7        120.09        119.95         2.69 o                         
   9   5   7         65.05         64.49         2.88 o                         
  10   5   7         28.42         28.30         1.62 o                         
  11   5   7         10.24         10.95         1.71 o                         
  12   5   7         50.73         48.96         2.74 o                         
  13   5   7          5.99          6.53         2.50 o                         
 -13   6   7          3.88          2.18         2.55 o                         
 -12   6   7         54.33         55.27         2.85 o                         
 -11   6   7          8.74          7.06         1.72 o                         
 -10   6   7          3.03          2.52         1.49 o                         
  -9   6   7        293.82        305.50         6.15 o                         
  -8   6   7         82.44         82.81         2.04 o                         
  -7   6   7        246.78        231.01         4.13 o                         
  -6   6   7         59.37         68.92         1.29 o                         
  -5   6   7        930.17        920.89        11.97 o                         
  -4   6   7         32.69         30.59         0.73 o                         
  -3   6   7        743.45        793.42        10.37 o                         
  -2   6   7       1585.30       1642.43        21.81 o                         
  -1   6   7       1388.70       1313.50        18.55 o                         
   0   6   7        314.38        335.69         5.18 o                         
   1   6   7       1372.43       1351.74        19.70 o                         
   2   6   7       1565.48       1582.75        19.32 o                         
   3   6   7        708.09        727.37         8.59 o                         
   4   6   7         30.43         26.81         0.71 o                         
   5   6   7        939.40        941.97        12.50 o                         
   6   6   7         60.62         71.65         1.50 o                         
   7   6   7        246.60        224.87         3.84 o                         
   8   6   7         81.72         81.93         2.26 o                         
   9   6   7        297.41        287.48         5.35 o                         
  10   6   7          2.78          2.58         1.34 o                         
  11   6   7          9.68          8.80         1.86 o                         
  12   6   7         56.07         53.75         3.27 o                         
  13   6   7          3.76          4.74         2.69 o                         
 -13   7   7          2.60          1.69         2.65 o                         
 -12   7   7         30.75         34.38         3.06 o                         
 -11   7   7         67.59         64.04         2.37 o                         
 -10   7   7         40.69         40.28         1.98 o                         
  -9   7   7        163.79        161.82         3.60 o                         
  -8   7   7         65.84         65.18         2.76 o                         
  -7   7   7         28.55         33.79         1.13 o                         
  -6   7   7        275.62        252.64         4.15 o                         
  -5   7   7         69.30         73.98         1.57 o                         
  -4   7   7        197.21        203.92         3.21 o                         
  -3   7   7        111.62        107.89         1.61 o                         
  -2   7   7         86.92         67.53         1.64 o                         
  -1   7   7       2119.67       2160.93        28.83 o                         
   0   7   7         95.88        150.27         2.65 o                         
   1   7   7       2150.20       2218.99        31.77 o                         
   2   7   7         87.91         67.96         1.06 o                         
   3   7   7        107.67        105.07         1.34 o                         
   4   7   7        203.37        203.97         2.96 o                         
   5   7   7         66.76         72.57         1.41 o                         
   6   7   7        278.12        258.09         4.04 o                         
   7   7   7         27.35         29.67         1.05 o                         
   8   7   7         64.54         61.20         1.96 o                         
   9   7   7        166.84        166.84         3.83 o                         
  10   7   7         41.66         40.76         1.86 o                         
  11   7   7         67.86         64.31         2.51 o                         
  12   7   7         30.76         33.63         2.55 o                         
  13   7   7          2.64          6.94         2.37 o                         
 -13   8   7          5.34          6.50         2.69 o                         
 -12   8   7         23.39         26.11         3.43 o                         
 -11   8   7         93.49         95.09         3.16 o                         
 -10   8   7         50.36         52.91         2.15 o                         
  -9   8   7        276.36        284.22         5.79 o                         
  -8   8   7        230.95        221.65         4.16 o                         
  -7   8   7         71.16         65.67         1.87 o                         
  -6   8   7        136.91        137.00         2.75 o                         
  -5   8   7        111.40        118.49         2.58 o                         
  -4   8   7        365.12        363.43         5.37 o                         
  -3   8   7        479.51        464.86        10.65 o                         
  -2   8   7        100.66        102.31         1.78 o                         
  -1   8   7        430.79        433.58         5.82 o                         
   0   8   7        476.23        489.32         8.27 o                         
   1   8   7        419.25        429.22         7.16 o                         
   2   8   7         97.11         92.60         1.57 o                         
   3   8   7        484.21        472.30         5.82 o                         
   4   8   7        367.17        365.71         4.73 o                         
   5   8   7        118.85        123.81         1.96 o                         
   6   8   7        139.23        140.27         2.64 o                         
   7   8   7         68.75         63.32         1.66 o                         
   8   8   7        234.02        226.51         4.10 o                         
   9   8   7        273.75        283.99         4.93 o                         
  10   8   7         49.05         50.41         2.07 o                         
  11   8   7         92.78         93.57         2.95 o                         
  12   8   7         24.06         25.17         2.36 o                         
  13   8   7          5.04          5.59         2.75 o                         
 -13   9   7         19.37         20.28         2.89 o                         
 -12   9   7          2.92          6.14         2.53 o                         
 -11   9   7        125.61        126.47         3.21 o                         
 -10   9   7        148.94        153.53         3.66 o                         
  -9   9   7        116.52        114.69         2.87 o                         
  -8   9   7        300.83        300.35         5.10 o                         
  -7   9   7        477.74        466.32         7.05 o                         
  -6   9   7        104.60        103.03         1.90 o                         
  -5   9   7        151.75        154.00         2.59 o                         
  -4   9   7        224.56        230.82         3.51 o                         
  -3   9   7        421.22        411.26         7.02 o                         
  -2   9   7        533.78        517.96         6.85 o                         
  -1   9   7       1704.37       1765.42        29.34 o                         
   0   9   7        205.93        204.42         4.19 o                         
   1   9   7       1696.11       1801.33        30.55 o                         
   2   9   7        519.83        514.51         7.38 o                         
   3   9   7        420.51        425.60         5.75 o                         
   4   9   7        219.48        229.67         3.16 o                         
   5   9   7        150.17        153.88         2.29 o                         
   6   9   7        105.83        104.66         1.84 o                         
   7   9   7        473.55        463.24         6.92 o                         
   8   9   7        305.93        313.94         5.26 o                         
   9   9   7        115.27        112.90         2.54 o                         
  10   9   7        151.53        151.30         3.38 o                         
  11   9   7        125.74        127.33         3.64 o                         
  12   9   7          2.88          5.79         2.22 o                         
  13   9   7         20.42         23.94         2.63 o                         
 -12  10   7         11.25         13.49         2.37 o                         
 -11  10   7          1.15          0.94         1.93 o                         
 -10  10   7        171.35        173.97         4.44 o                         
  -9  10   7         22.33         21.15         1.73 o                         
  -8  10   7        300.30        299.70         5.11 o                         
  -7  10   7        101.77         97.41         2.08 o                         
  -6  10   7         56.92         57.04         1.41 o                         
  -5  10   7         75.08         76.58         1.64 o                         
  -4  10   7        130.04        122.03         2.12 o                         
  -3  10   7        202.48        165.80         3.08 o                         
  -2  10   7       3810.82       3857.23        51.06 o                         
  -1  10   7        754.76        745.92        10.32 o                         
   0  10   7         38.32         21.51         0.89 o                         
   1  10   7        770.11        740.20        10.54 o                         
   2  10   7       3848.18       3852.70        52.69 o                         
   3  10   7        201.89        169.15         2.44 o                         
   4  10   7        134.52        132.86         2.17 o                         
   5  10   7         78.69         75.17         1.34 o                         
   6  10   7         58.30         59.20         1.32 o                         
   7  10   7        105.05         95.39         2.01 o                         
   8  10   7        297.16        299.48         5.06 o                         
   9  10   7         22.51         20.79         1.54 o                         
  10  10   7        168.38        163.97         3.72 o                         
  11  10   7          0.98          4.03         1.85 o                         
  12  10   7         10.92         10.89         2.51 o                         
 -12  11   7         17.94         22.10         2.54 o                         
 -11  11   7         23.26         21.61         2.18 o                         
 -10  11   7          0.59         -1.78         1.78 o                         
  -9  11   7         60.89         60.07         2.24 o                         
  -8  11   7         68.45         71.59         1.99 o                         
  -7  11   7        189.82        183.92         3.22 o                         
  -6  11   7          0.49          1.73         0.90 o                         
  -5  11   7        224.30        205.88         3.66 o                         
  -4  11   7        176.32        167.05         3.33 o                         
  -3  11   7        177.29        184.89         2.91 o                         
  -2  11   7        581.70        512.99         8.20 o                         
  -1  11   7        238.39        241.77         3.75 o                         
   0  11   7       4097.23       4132.58        59.00 o                         
   1  11   7        221.42        212.84         3.70 o                         
   2  11   7        588.69        532.31         7.56 o                         
   3  11   7        175.55        176.96         2.53 o                         
   4  11   7        178.26        164.55         2.65 o                         
   5  11   7        217.55        193.25         2.88 o                         
   6  11   7          0.41          1.34         0.82 o                         
   7  11   7        187.96        184.29         3.33 o                         
   8  11   7         70.52         75.90         2.17 o                         
   9  11   7         60.29         58.49         1.97 o                         
  10  11   7          0.84          0.99         1.74 o                         
  11  11   7         23.19         20.35         2.09 o                         
  12  11   7         17.71         24.06         2.57 o                         
 -12  12   7          4.13          4.33         2.21 o                         
 -11  12   7          0.50          1.37         2.01 o                         
 -10  12   7        220.65        223.28         5.06 o                         
  -9  12   7        102.63        105.98         3.01 o                         
  -8  12   7        124.14        126.84         2.77 o                         
  -7  12   7          2.29          1.80         1.05 o                         
  -6  12   7        126.39        120.63         2.64 o                         
  -5  12   7          2.56          1.94         0.86 o                         
  -4  12   7        170.17        161.57         3.26 o                         
  -3  12   7        351.45        344.18         5.96 o                         
  -2  12   7       2475.01       2389.12        31.79 o                         
  -1  12   7        434.67        445.24         8.68 o                         
   0  12   7        406.79        401.97         6.03 o                         
   1  12   7        423.99        441.08         6.63 o                         
   2  12   7       2453.35       2342.43        32.00 o                         
   3  12   7        361.81        365.77         4.79 o                         
   4  12   7        164.98        160.15         2.82 o                         
   5  12   7          2.58          2.39         0.77 o                         
   6  12   7        124.78        119.53         2.53 o                         
   7  12   7          1.83          0.55         1.20 o                         
   8  12   7        128.36        126.26         3.20 o                         
   9  12   7         98.96        100.64         2.76 o                         
  10  12   7        222.23        217.72         4.93 o                         
  11  12   7          0.60          2.30         1.96 o                         
  12  12   7          3.68          0.09         2.35 o                         
 -12  13   7         20.96         21.33         2.65 o                         
 -11  13   7         12.09         14.15         2.30 o                         
 -10  13   7          8.86          7.48         1.95 o                         
  -9  13   7          8.18          7.83         1.57 o                         
  -8  13   7         96.71         96.37         2.43 o                         
  -7  13   7        128.72        126.02         3.03 o                         
  -6  13   7         27.36         26.33         1.21 o                         
  -5  13   7         29.02         28.68         1.14 o                         
  -4  13   7         11.15          7.97         0.91 o                         
  -3  13   7        798.04        766.65        13.17 o                         
  -2  13   7         11.99          9.56         0.62 o                         
  -1  13   7        119.31        136.56         2.55 o                         
   0  13   7       1862.28       1846.89        26.83 o                         
   1  13   7        126.75        143.02         2.46 o                         
   2  13   7         12.84          9.97         0.72 o                         
   3  13   7        808.99        751.89         9.09 o                         
   4  13   7         12.77         13.15         0.88 o                         
   5  13   7         28.43         31.16         1.20 o                         
   6  13   7         28.13         25.15         1.22 o                         
   7  13   7        132.22        133.47         2.99 o                         
   8  13   7         97.95         97.89         2.80 o                         
   9  13   7          8.33          5.95         1.63 o                         
  10  13   7          8.18          6.46         1.95 o                         
  11  13   7         11.81         14.20         2.07 o                         
  12  13   7         19.73         19.96         2.45 o                         
 -11  14   7         15.54         18.50         2.49 o                         
 -10  14   7         36.09         34.64         2.26 o                         
  -9  14   7         50.92         49.32         2.35 o                         
  -8  14   7         22.58         21.50         1.52 o                         
  -7  14   7         21.62         24.47         1.40 o                         
  -6  14   7         65.20         62.15         1.98 o                         
  -5  14   7         92.36         99.68         2.12 o                         
  -4  14   7        128.22        137.87         2.67 o                         
  -3  14   7        334.33        319.46         5.18 o                         
  -2  14   7        137.79        137.86         2.73 o                         
  -1  14   7         62.38         45.14         1.45 o                         
   0  14   7        671.56        615.12         9.48 o                         
   1  14   7         59.10         40.72         1.15 o                         
   2  14   7        135.74        135.50         2.39 o                         
   3  14   7        325.81        316.68         4.34 o                         
   4  14   7        127.14        132.96         2.21 o                         
   5  14   7         94.44        102.60         2.37 o                         
   6  14   7         68.55         65.77         1.71 o                         
   7  14   7         20.19         22.43         1.42 o                         
   8  14   7         23.54         22.31         1.78 o                         
   9  14   7         47.45         47.29         2.25 o                         
  10  14   7         36.69         38.23         2.27 o                         
  11  14   7         14.67         17.27         2.13 o                         
 -11  15   7          9.75         11.36         2.39 o                         
 -10  15   7          3.70          2.85         2.19 o                         
  -9  15   7         18.18         18.25         1.86 o                         
  -8  15   7         54.50         52.86         2.18 o                         
  -7  15   7        226.81        236.74         4.03 o                         
  -6  15   7         51.65         51.52         1.51 o                         
  -5  15   7         33.92         33.39         1.34 o                         
  -4  15   7         68.00         68.55         1.74 o                         
  -3  15   7         22.89         24.69         1.06 o                         
  -2  15   7         37.92         42.82         1.24 o                         
  -1  15   7        183.18        171.18         2.90 o                         
   0  15   7        872.15        829.18        12.93 o                         
   1  15   7        183.31        172.05         2.87 o                         
   2  15   7         34.93         38.79         1.14 o                         
   3  15   7         21.23         22.93         0.99 o                         
   4  15   7         69.64         67.22         1.80 o                         
   5  15   7         33.95         32.85         1.46 o                         
   6  15   7         50.90         55.13         1.82 o                         
   7  15   7        229.06        238.73         4.34 o                         
   8  15   7         51.31         47.80         2.07 o                         
   9  15   7         19.17         18.01         1.92 o                         
  10  15   7          3.90          2.90         1.92 o                         
  11  15   7          9.52          7.79         2.11 o                         
 -11  16   7         37.63         41.77         2.75 o                         
 -10  16   7         27.47         36.14         2.53 o                         
  -9  16   7         16.08         16.43         1.98 o                         
  -8  16   7         10.30          7.67         1.63 o                         
  -7  16   7          2.68          3.39         1.27 o                         
  -6  16   7        134.88        147.28         2.83 o                         
  -5  16   7        134.63        135.66         2.82 o                         
  -4  16   7        244.19        238.43         4.71 o                         
  -3  16   7         77.65         75.03         1.77 o                         
  -2  16   7         78.11         85.69         1.96 o                         
  -1  16   7         20.12         20.93         1.06 o                         
   0  16   7         11.45          7.69         0.94 o                         
   1  16   7         18.18         19.40         1.03 o                         
   2  16   7         80.24         92.22         2.01 o                         
   3  16   7         71.30         68.90         1.60 o                         
   4  16   7        244.16        237.69         3.79 o                         
   5  16   7        128.40        130.71         2.69 o                         
   6  16   7        136.44        143.14         2.76 o                         
   7  16   7          3.05          2.16         1.40 o                         
   8  16   7         10.22          8.04         1.65 o                         
   9  16   7         17.83         16.57         1.92 o                         
  10  16   7         27.88         31.27         2.29 o                         
  11  16   7         36.86         39.70         2.44 o                         
 -10  17   7         13.45         15.77         2.45 o                         
  -9  17   7         13.07         20.33         2.33 o                         
  -8  17   7         43.79         48.12         2.30 o                         
  -7  17   7          9.44         11.64         1.53 o                         
  -6  17   7        207.08        212.24         3.83 o                         
  -5  17   7         64.09         63.64         1.99 o                         
  -4  17   7        101.09        103.26         2.43 o                         
  -3  17   7        113.27        114.81         2.49 o                         
  -2  17   7        632.90        640.29        10.26 o                         
  -1  17   7         17.30         13.32         1.00 o                         
   0  17   7        244.25        250.86         4.62 o                         
   1  17   7         18.19         17.55         1.11 o                         
   2  17   7        627.62        624.00         9.72 o                         
   3  17   7        113.50        115.38         2.35 o                         
   4  17   7         99.99         99.84         2.14 o                         
   5  17   7         61.35         60.07         1.78 o                         
   6  17   7        208.22        214.97         3.93 o                         
   7  17   7          9.92          7.59         1.56 o                         
   8  17   7         44.06         46.66         2.08 o                         
   9  17   7         12.44         12.03         1.97 o                         
  10  17   7         13.82         12.53         2.39 o                         
 -10  18   7         45.77         51.62         2.98 o                         
  -9  18   7         23.66         26.61         2.54 o                         
  -8  18   7         55.80         51.71         2.63 o                         
  -7  18   7          2.34          3.57         1.56 o                         
  -6  18   7        105.39         96.62         2.94 o                         
  -5  18   7        138.12        140.61         3.06 o                         
  -4  18   7        357.96        370.99         6.31 o                         
  -3  18   7         23.63         20.02         1.48 o                         
  -2  18   7        609.27        624.00        10.67 o                         
  -1  18   7         63.49         60.34         2.67 o                         
   0  18   7        105.76        109.16         2.49 o                         
   1  18   7         66.22         64.32         1.86 o                         
   2  18   7        604.07        628.23         9.88 o                         
   3  18   7         26.47         24.43         1.38 o                         
   4  18   7        352.90        363.42         5.93 o                         
   5  18   7        138.66        137.62         2.90 o                         
   6  18   7        106.88        104.22         3.44 o                         
   7  18   7          2.42          1.77         1.69 o                         
   8  18   7         58.89         53.96         2.41 o                         
   9  18   7         22.17         20.01         2.33 o                         
  10  18   7         47.52         54.08         2.99 o                         
  -9  19   7         29.37         34.22         2.73 o                         
  -8  19   7          5.96          7.91         2.13 o                         
  -7  19   7         56.36         51.32         2.45 o                         
  -6  19   7         77.45         80.25         2.51 o                         
  -5  19   7         88.61         81.57         2.33 o                         
  -4  19   7         86.78         86.71         2.51 o                         
  -3  19   7        220.49        219.10         5.29 o                         
  -2  19   7         74.30         78.85         2.81 o                         
  -1  19   7        319.39        330.10         6.72 o                         
   0  19   7        436.26        426.40         7.83 o                         
   1  19   7        319.66        327.67         5.64 o                         
   2  19   7         75.19         74.38         2.14 o                         
   3  19   7        221.45        216.49         3.91 o                         
   4  19   7         84.04         80.39         2.12 o                         
   5  19   7         89.25         82.10         2.51 o                         
   6  19   7         75.06         75.99         2.64 o                         
   7  19   7         57.75         50.81         2.57 o                         
   8  19   7          6.92         10.29         2.06 o                         
   9  19   7         29.80         30.48         2.46 o                         
  -9  20   7          4.45          4.49         2.65 o                         
  -8  20   7         12.53          9.79         2.29 o                         
  -7  20   7         45.14         43.25         2.37 o                         
  -6  20   7         77.06         76.48         2.60 o                         
  -5  20   7        138.30        135.08         3.83 o                         
  -4  20   7         71.87         77.00         2.43 o                         
  -3  20   7         81.57         80.00         2.34 o                         
  -2  20   7         17.19         14.19         1.85 o                         
  -1  20   7         88.37         94.43         3.21 o                         
   0  20   7        152.66        150.64         3.27 o                         
   1  20   7         88.69         90.41         2.39 o                         
   2  20   7         19.09         16.97         1.39 o                         
   3  20   7         83.05         85.90         2.23 o                         
   4  20   7         74.21         75.66         2.26 o                         
   5  20   7        141.29        139.33         3.32 o                         
   6  20   7         77.43         82.02         2.66 o                         
   7  20   7         43.97         40.46         2.23 o                         
   8  20   7         12.58          9.49         2.40 o                         
   9  20   7          4.33          3.17         2.45 o                         
  -8  21   7         31.76         30.63         2.43 o                         
  -7  21   7        118.13        120.09         3.76 o                         
  -6  21   7         47.82         50.39         2.25 o                         
  -5  21   7        358.62        363.48         6.87 o                         
  -4  21   7         72.32         71.39         2.39 o                         
  -3  21   7         68.60         74.46         2.65 o                         
  -2  21   7         72.10         70.65         3.32 o                         
  -1  21   7        104.68        107.37         3.61 o                         
   0  21   7          2.95          4.21         1.54 o                         
   1  21   7        103.93        101.12         2.72 o                         
   2  21   7         73.47         75.47         2.29 o                         
   3  21   7         68.52         64.52         2.29 o                         
   4  21   7         70.95         67.04         2.58 o                         
   5  21   7        358.31        352.07         6.60 o                         
   6  21   7         47.70         44.94         2.16 o                         
   7  21   7        117.97        109.48         3.38 o                         
   8  21   7         31.32         40.18         2.97 o                         
  -8  22   7          3.90          7.10         2.77 o                         
  -7  22   7         26.43         27.00         2.58 o                         
  -6  22   7         49.91         58.97         2.64 o                         
  -5  22   7        149.85        160.14         4.25 o                         
  -4  22   7         68.67         75.33         2.80 o                         
  -3  22   7          4.39          2.40         1.94 o                         
  -2  22   7        155.20        156.49         3.68 o                         
  -1  22   7         60.31         58.35         2.40 o                         
   0  22   7         24.22         22.77         1.81 o                         
   1  22   7         61.60         63.31         2.84 o                         
   2  22   7        154.11        153.27         3.55 o                         
   3  22   7          4.35          4.13         1.50 o                         
   4  22   7         67.62         72.47         2.49 o                         
   5  22   7        149.22        154.50         5.17 o                         
   6  22   7         51.07         49.15         2.38 o                         
   7  22   7         25.36         25.35         2.21 o                         
   8  22   7          3.47          3.84         2.49 o                         
  -7  23   7         27.24         30.70         2.99 o                         
  -6  23   7         17.33         21.12         2.57 o                         
  -5  23   7         10.87         11.71         2.03 o                         
  -4  23   7         59.60         66.53         2.83 o                         
  -3  23   7         74.80         80.24         2.99 o                         
  -2  23   7         19.40         20.60         2.15 o                         
  -1  23   7          8.40          8.30         1.99 o                         
   0  23   7          2.82          2.28         1.75 o                         
   1  23   7          8.11         11.03         2.05 o                         
   2  23   7         19.04         21.04         1.88 o                         
   3  23   7         75.81         76.39         2.55 o                         
   4  23   7         57.96         59.10         2.31 o                         
   5  23   7         11.64         11.68         1.91 o                         
   6  23   7         15.88         12.63         2.04 o                         
   7  23   7         25.85         33.45         2.54 o                         
  -6  24   7         12.61         16.12         2.40 o                         
  -5  24   7          4.94          5.82         2.05 o                         
  -4  24   7         15.35         14.38         2.14 o                         
  -3  24   7         25.68         28.55         2.29 o                         
  -2  24   7         27.82         29.62         2.60 o                         
  -1  24   7         10.01          7.76         2.03 o                         
   0  24   7         31.44         29.87         2.05 o                         
   1  24   7         10.01         10.74         1.92 o                         
   2  24   7         27.01         30.18         2.24 o                         
   3  24   7         24.12         22.78         2.13 o                         
   4  24   7         15.40         10.81         2.12 o                         
   5  24   7          5.08          5.08         2.08 o                         
   6  24   7         11.98         10.17         2.11 o                         
  -5  25   7          6.51          5.72         2.34 o                         
  -4  25   7         10.59         12.41         2.18 o                         
  -3  25   7         28.31         25.23         2.30 o                         
  -2  25   7         57.75         60.36         3.01 o                         
  -1  25   7         34.84         37.66         2.93 o                         
   0  25   7         26.87         24.78         2.25 o                         
   1  25   7         33.95         36.48         2.20 o                         
   2  25   7         56.97         61.59         2.57 o                         
   3  25   7         27.18         26.82         2.17 o                         
   4  25   7         10.05          9.20         2.17 o                         
   5  25   7          6.61          3.98         2.26 o                         
  -3  26   7         59.80         69.67         2.69 o                         
  -2  26   7          2.90          2.38         2.34 o                         
  -1  26   7         19.39         19.96         2.37 o                         
   0  26   7          3.16          4.19         2.33 o                         
   1  26   7         19.57         18.68         2.23 o                         
   2  26   7          2.79          2.74         1.93 o                         
   3  26   7         61.56         72.52         3.24 o                         
   0  27   7          8.17          3.77         2.92 o                         
   0   0   8       2688.21       2794.17        70.45 o                         
   1   0   8        770.36        917.83        10.55 o                         
   2   0   8        140.62        135.26         1.91 o                         
   3   0   8       1949.51       2149.83        28.56 o                         
   4   0   8        499.05        545.88         9.31 o                         
   5   0   8         91.69        116.39         2.48 o                         
   6   0   8         57.17         53.30         1.14 o                         
   7   0   8          3.83          6.05         0.73 o                         
   8   0   8        243.34        248.18         3.74 o                         
   9   0   8         33.63         32.93         1.41 o                         
  10   0   8          6.66          7.14         1.46 o                         
  11   0   8          0.91          1.55         1.80 o                         
  12   0   8        111.68        115.84         3.32 o                         
  13   0   8          0.02         -2.45         2.63 o                         
 -13   1   8         48.05         45.28         3.02 o                         
 -12   1   8         35.64         37.03         2.53 o                         
 -11   1   8          7.64          6.17         1.64 o                         
 -10   1   8         69.51         69.02         2.07 o                         
  -9   1   8        583.92        581.62         8.68 o                         
  -8   1   8        316.23        322.70         4.77 o                         
  -7   1   8         25.71         24.54         0.99 o                         
  -6   1   8        316.39        313.78         3.96 o                         
  -5   1   8         37.67         40.30         0.96 o                         
  -4   1   8         65.44         77.84         1.52 o                         
  -3   1   8        357.09        336.95         6.35 o                         
  -2   1   8       1740.38       1876.57        26.86 o                         
  -1   1   8       2313.69       2429.99        28.16 o                         
   0   1   8        828.06        726.79         9.35 o                         
   1   1   8       2335.00       2406.28        28.80 o                         
   2   1   8       1709.68       1819.11        46.38 o                         
   3   1   8        355.30        332.61         6.52 o                         
   4   1   8         63.97         78.07         1.44 o                         
   5   1   8         40.41         45.53         1.08 o                         
   6   1   8        302.67        292.34         4.39 o                         
   7   1   8         26.53         28.33         1.10 o                         
   8   1   8        323.06        314.93         5.02 o                         
   9   1   8        589.88        619.52        12.04 o                         
  10   1   8         70.35         69.54         2.35 o                         
  11   1   8          8.22          9.44         1.75 o                         
  12   1   8         34.07         34.25         2.65 o                         
  13   1   8         48.88         46.18         2.80 o                         
 -13   2   8         17.42         21.90         2.91 o                         
 -12   2   8         42.71         50.04         3.26 o                         
 -11   2   8         27.55         32.38         2.60 o                         
 -10   2   8        166.21        168.97         3.39 o                         
  -9   2   8        306.77        305.20         4.87 o                         
  -8   2   8        419.63        436.71         6.29 o                         
  -7   2   8        102.78         83.31         2.10 o                         
  -6   2   8         57.88         56.30         1.30 o                         
  -5   2   8        298.82        346.02         6.53 o                         
  -4   2   8        805.25        892.27        16.99 o                         
  -3   2   8       1819.28       1932.78        24.79 o                         
  -2   2   8       1711.09       1775.49        27.49 o                         
  -1   2   8        840.10        876.33        12.15 o                         
   0   2   8       2967.29       3053.16        42.57 o                         
   1   2   8        825.65        845.88        10.24 o                         
   2   2   8       1720.06       1666.50        26.55 o                         
   3   2   8       1834.87       2026.48        29.92 o                         
   4   2   8        803.54        888.69        12.63 o                         
   5   2   8        312.42        340.46         5.24 o                         
   6   2   8         63.55         61.84         1.32 o                         
   7   2   8        106.09         90.20         1.89 o                         
   8   2   8        421.45        422.27         7.09 o                         
   9   2   8        298.56        292.33         5.55 o                         
  10   2   8        164.34        167.48         4.13 o                         
  11   2   8         26.97         26.85         1.99 o                         
  12   2   8         44.61         44.41         2.64 o                         
  13   2   8         16.84         22.11         2.37 o                         
 -13   3   8         32.97         37.62         3.58 o                         
 -12   3   8         12.16          9.59         2.27 o                         
 -11   3   8          8.82          7.39         1.75 o                         
 -10   3   8        211.60        213.05         3.90 o                         
  -9   3   8         38.35         39.78         1.49 o                         
  -8   3   8         14.81         16.13         0.94 o                         
  -7   3   8        418.24        420.73         5.83 o                         
  -6   3   8         15.31         23.24         0.75 o                         
  -5   3   8        178.46        178.36         3.05 o                         
  -4   3   8        304.50        326.54         4.23 o                         
  -3   3   8        206.49        217.44         3.60 o                         
  -2   3   8       2588.69       2989.44        74.98 o                         
  -1   3   8       1302.39       1355.49        18.71 o                         
   0   3   8        513.37        562.93        12.20 o                         
   1   3   8       1271.50       1366.87        18.26 o                         
   2   3   8       2570.11       2707.10        33.26 o                         
   3   3   8        212.71        221.16         3.73 o                         
   4   3   8        314.06        328.37         5.03 o                         
   5   3   8        174.38        177.41         2.66 o                         
   6   3   8         16.86         23.09         0.79 o                         
   7   3   8        421.80        406.17         5.96 o                         
   8   3   8         13.27         15.96         1.09 o                         
   9   3   8         39.98         40.01         1.57 o                         
  10   3   8        211.61        204.77         4.36 o                         
  11   3   8          8.84          8.71         1.82 o                         
  12   3   8         11.42         10.43         2.02 o                         
  13   3   8         34.71         39.78         2.67 o                         
 -13   4   8          3.75         -0.51         2.67 o                         
 -12   4   8         43.00         41.98         2.65 o                         
 -11   4   8         66.47         61.57         2.48 o                         
 -10   4   8         29.15         25.09         1.53 o                         
  -9   4   8         44.97         47.87         1.94 o                         
  -8   4   8        211.06        216.01         3.40 o                         
  -7   4   8        125.85        133.96         2.22 o                         
  -6   4   8        252.15        247.67         3.33 o                         
  -5   4   8         68.15         60.29         1.12 o                         
  -4   4   8         71.76         76.87         1.15 o                         
  -3   4   8       1450.65       1686.36        38.35 o                         
  -2   4   8        815.09        966.95        17.31 o                         
  -1   4   8        210.32        216.27         3.14 o                         
   0   4   8         51.97         72.87         1.50 o                         
   1   4   8        198.47        205.70         2.99 o                         
   2   4   8        839.52        965.79        12.24 o                         
   3   4   8       1436.08       1592.05        18.95 o                         
   4   4   8         79.51         80.27         1.24 o                         
   5   4   8         70.52         62.20         1.10 o                         
   6   4   8        256.30        254.94         3.83 o                         
   7   4   8        122.59        120.07         2.05 o                         
   8   4   8        207.84        213.61         3.69 o                         
   9   4   8         45.26         47.07         1.85 o                         
  10   4   8         31.54         27.87         1.87 o                         
  11   4   8         64.89         60.11         2.22 o                         
  12   4   8         43.76         39.11         2.41 o                         
  13   4   8          3.26          4.09         2.42 o                         
 -13   5   8          4.91          4.09         2.54 o                         
 -12   5   8          9.19          9.52         2.35 o                         
 -11   5   8         59.62         68.16         2.47 o                         
 -10   5   8         90.70         89.63         2.46 o                         
  -9   5   8         17.05         16.45         1.40 o                         
  -8   5   8        200.65        201.43         4.74 o                         
  -7   5   8         25.90         28.88         0.95 o                         
  -6   5   8        176.14        172.91         3.07 o                         
  -5   5   8        620.39        603.35         8.86 o                         
  -4   5   8       1138.21       1159.48        14.46 o                         
  -3   5   8        467.82        511.14         8.33 o                         
  -2   5   8       1560.09       1717.31        26.75 o                         
  -1   5   8        586.43        595.45         8.50 o                         
   0   5   8       2996.42       3536.93        55.03 o                         
   1   5   8        573.13        579.71         7.61 o                         
   2   5   8       1549.66       1660.61        20.23 o                         
   3   5   8        469.91        505.10         6.58 o                         
   4   5   8       1110.49       1152.55        14.04 o                         
   5   5   8        604.31        581.96         7.41 o                         
   6   5   8        177.98        177.63         2.81 o                         
   7   5   8         27.79         30.20         1.15 o                         
   8   5   8        203.90        193.16         4.05 o                         
   9   5   8         17.54         18.58         1.46 o                         
  10   5   8         95.65         92.84         2.52 o                         
  11   5   8         60.59         57.42         2.24 o                         
  12   5   8          9.31         11.08         2.17 o                         
  13   5   8          5.31          7.96         2.47 o                         
 -13   6   8         31.17         26.78         2.94 o                         
 -12   6   8         16.80         21.56         3.37 o                         
 -11   6   8         17.95         18.44         1.78 o                         
 -10   6   8          4.59          7.54         1.56 o                         
  -9   6   8         39.96         39.40         2.01 o                         
  -8   6   8         45.73         45.93         1.42 o                         
  -7   6   8         51.27         48.17         1.44 o                         
  -6   6   8        160.63        150.95         2.45 o                         
  -5   6   8       1394.22       1369.15        25.21 o                         
  -4   6   8        331.68        345.77         5.82 o                         
  -3   6   8         66.76         82.69         1.38 o                         
  -2   6   8        271.51        293.88         5.41 o                         
  -1   6   8        121.91        129.99         1.90 o                         
   0   6   8        122.95         95.92         1.99 o                         
   1   6   8        121.43        129.35         2.13 o                         
   2   6   8        259.62        278.79         3.68 o                         
   3   6   8         67.78         85.68         1.27 o                         
   4   6   8        327.03        348.67         4.48 o                         
   5   6   8       1407.42       1297.78        17.50 o                         
   6   6   8        164.03        154.20         2.61 o                         
   7   6   8         48.27         46.23         1.50 o                         
   8   6   8         46.76         49.87         2.00 o                         
   9   6   8         39.29         35.44         1.91 o                         
  10   6   8          5.43          4.27         1.50 o                         
  11   6   8         17.92         15.63         1.94 o                         
  12   6   8         17.70         20.61         2.36 o                         
  13   6   8         32.83         34.93         3.03 o                         
 -13   7   8          5.66          5.00         2.53 o                         
 -12   7   8         17.59         18.56         2.55 o                         
 -11   7   8         63.21         61.22         2.83 o                         
 -10   7   8         20.68         18.10         1.70 o                         
  -9   7   8          4.22          5.35         1.50 o                         
  -8   7   8         20.56         17.94         1.18 o                         
  -7   7   8        364.03        347.06         5.64 o                         
  -6   7   8        166.93        162.02         3.18 o                         
  -5   7   8       1741.99       1622.22        24.39 o                         
  -4   7   8         71.37         81.72         1.88 o                         
  -3   7   8        439.18        438.53         5.91 o                         
  -2   7   8        473.57        470.26         7.48 o                         
  -1   7   8        582.23        549.83         7.54 o                         
   0   7   8         24.71         33.79         0.93 o                         
   1   7   8        599.80        591.42        10.24 o                         
   2   7   8        473.26        484.27         6.35 o                         
   3   7   8        451.39        447.62         5.36 o                         
   4   7   8         65.35         71.83         1.30 o                         
   5   7   8       1729.58       1660.64        22.81 o                         
   6   7   8        166.10        150.11         2.56 o                         
   7   7   8        369.78        357.92         5.83 o                         
   8   7   8         18.86         18.09         1.34 o                         
   9   7   8          3.95          5.19         1.34 o                         
  10   7   8         22.67         22.03         1.74 o                         
  11   7   8         62.63         63.78         2.59 o                         
  12   7   8         17.04         14.23         2.35 o                         
  13   7   8          5.39          3.19         2.50 o                         
 -13   8   8         10.93          6.13         2.70 o                         
 -12   8   8         61.48         65.01         4.36 o                         
 -11   8   8          5.96          8.77         1.79 o                         
 -10   8   8         42.19         49.42         2.43 o                         
  -9   8   8        121.07        118.51         2.99 o                         
  -8   8   8         73.42         70.50         2.70 o                         
  -7   8   8        138.02        141.05         3.35 o                         
  -6   8   8        264.32        258.62         4.08 o                         
  -5   8   8        572.91        546.97         7.49 o                         
  -4   8   8         97.71         85.95         2.45 o                         
  -3   8   8        925.75        939.75        14.34 o                         
  -2   8   8        324.38        314.34         4.41 o                         
  -1   8   8        100.90        112.80         1.75 o                         
   0   8   8       1267.35       1347.12        39.98 o                         
   1   8   8         94.36        109.41         1.82 o                         
   2   8   8        312.40        303.12         4.33 o                         
   3   8   8        900.54        904.38        10.78 o                         
   4   8   8         90.90         83.28         1.33 o                         
   5   8   8        569.32        558.05         7.40 o                         
   6   8   8        258.69        250.87         3.81 o                         
   7   8   8        139.17        132.33         2.69 o                         
   8   8   8         76.31         73.20         2.41 o                         
   9   8   8        126.53        123.10         2.68 o                         
  10   8   8         44.20         47.87         2.69 o                         
  11   8   8          6.43          2.69         1.87 o                         
  12   8   8         64.03         63.03         3.59 o                         
  13   8   8         10.98         15.70         2.76 o                         
 -13   9   8         15.00         18.22         3.07 o                         
 -12   9   8         42.93         40.92         2.98 o                         
 -11   9   8         13.28         14.37         1.91 o                         
 -10   9   8         13.45         18.78         1.85 o                         
  -9   9   8         49.47         44.79         1.90 o                         
  -8   9   8         30.70         28.37         1.35 o                         
  -7   9   8        453.90        439.59         6.64 o                         
  -6   9   8         37.31         33.26         1.04 o                         
  -5   9   8        115.01        102.39         2.34 o                         
  -4   9   8        187.33        175.88         4.21 o                         
  -3   9   8        245.54        239.30         3.61 o                         
  -2   9   8        158.78        176.36         3.43 o                         
  -1   9   8        112.95        149.92         2.52 o                         
   0   9   8         57.64         51.10         1.96 o                         
   1   9   8        119.31        159.56         3.35 o                         
   2   9   8        153.74        163.84         2.28 o                         
   3   9   8        259.18        250.74         3.51 o                         
   4   9   8        193.22        183.73         2.64 o                         
   5   9   8        112.67        102.85         1.69 o                         
   6   9   8         40.30         35.57         0.93 o                         
   7   9   8        458.57        450.51         7.12 o                         
   8   9   8         28.31         30.51         1.34 o                         
   9   9   8         49.46         47.62         1.65 o                         
  10   9   8         12.69         18.67         1.64 o                         
  11   9   8         14.02         14.06         1.95 o                         
  12   9   8         40.78         42.74         3.12 o                         
  13   9   8         15.74         15.18         2.67 o                         
 -12  10   8         45.05         42.74         2.70 o                         
 -11  10   8         28.20         27.31         2.28 o                         
 -10  10   8         33.91         36.62         2.12 o                         
  -9  10   8         16.74         19.53         1.72 o                         
  -8  10   8         88.98         90.37         2.75 o                         
  -7  10   8        165.79        164.10         3.14 o                         
  -6  10   8         97.62         97.03         1.91 o                         
  -5  10   8        378.85        378.54         5.95 o                         
  -4  10   8        473.04        476.90         7.56 o                         
  -3  10   8         11.52         12.44         0.69 o                         
  -2  10   8       1946.63       1916.12        32.85 o                         
  -1  10   8       1429.03       1441.15        20.70 o                         
   0  10   8        482.75        346.95         6.03 o                         
   1  10   8       1413.01       1407.00        20.11 o                         
   2  10   8       1941.25       1816.06        26.44 o                         
   3  10   8         12.23         12.94         0.61 o                         
   4  10   8        478.93        459.00         6.57 o                         
   5  10   8        381.43        370.76         4.99 o                         
   6  10   8         97.76         94.71         1.85 o                         
   7  10   8        164.44        171.38         2.97 o                         
   8  10   8         92.24         94.34         2.39 o                         
   9  10   8         18.31         17.45         1.55 o                         
  10  10   8         34.39         33.81         1.97 o                         
  11  10   8         26.50         26.13         2.23 o                         
  12  10   8         46.66         49.16         2.99 o                         
 -12  11   8         35.00         33.22         3.27 o                         
 -11  11   8         56.33         54.91         2.74 o                         
 -10  11   8          7.85          5.87         1.94 o                         
  -9  11   8          4.05          2.63         1.68 o                         
  -8  11   8         72.97         68.40         2.55 o                         
  -7  11   8         84.45         82.36         2.37 o                         
  -6  11   8        397.39        388.79         6.17 o                         
  -5  11   8        548.06        545.10         8.19 o                         
  -4  11   8         68.95         72.50         1.85 o                         
  -3  11   8        430.49        391.34         5.97 o                         
  -2  11   8        665.56        658.68         9.07 o                         
  -1  11   8        348.84        371.60         6.21 o                         
   0  11   8        543.82        556.88         8.59 o                         
   1  11   8        340.64        355.94         5.50 o                         
   2  11   8        659.31        654.60         9.33 o                         
   3  11   8        448.73        406.77         5.75 o                         
   4  11   8         67.87         72.52         1.47 o                         
   5  11   8        552.26        562.04         7.99 o                         
   6  11   8        403.62        394.70         5.76 o                         
   7  11   8         84.16         84.09         2.34 o                         
   8  11   8         69.48         67.97         2.31 o                         
   9  11   8          3.43          2.42         1.42 o                         
  10  11   8          8.03          6.88         1.77 o                         
  11  11   8         57.81         59.13         4.28 o                         
  12  11   8         34.62         29.04         2.58 o                         
 -12  12   8          0.36          0.70         2.17 o                         
 -11  12   8         17.96         17.24         2.19 o                         
 -10  12   8         29.41         29.20         2.45 o                         
  -9  12   8         15.75         13.70         1.67 o                         
  -8  12   8         39.13         36.08         1.62 o                         
  -7  12   8          0.28          0.21         1.07 o                         
  -6  12   8        110.82        120.25         2.41 o                         
  -5  12   8         33.70         30.04         1.11 o                         
  -4  12   8        143.51        139.35         2.44 o                         
  -3  12   8        125.70        126.89         2.70 o                         
  -2  12   8        499.45        449.26         6.67 o                         
  -1  12   8        106.77        108.69         2.90 o                         
   0  12   8         30.50         42.57         1.13 o                         
   1  12   8        110.48        107.70         2.00 o                         
   2  12   8        507.35        467.29         6.69 o                         
   3  12   8        120.23        122.93         1.91 o                         
   4  12   8        145.86        144.72         2.36 o                         
   5  12   8         32.81         35.03         1.22 o                         
   6  12   8        111.63        112.96         2.38 o                         
   7  12   8          0.46          1.01         1.22 o                         
   8  12   8         42.34         41.22         2.04 o                         
   9  12   8         14.99         14.60         1.68 o                         
  10  12   8         29.06         31.68         1.98 o                         
  11  12   8         17.41         14.22         2.06 o                         
  12  12   8          0.55          2.61         2.37 o                         
 -12  13   8         20.38         24.67         2.54 o                         
 -11  13   8         20.03         23.98         2.38 o                         
 -10  13   8          7.95          7.27         2.01 o                         
  -9  13   8          6.22          6.63         1.71 o                         
  -8  13   8         20.63         19.54         1.49 o                         
  -7  13   8         26.25         26.71         1.34 o                         
  -6  13   8        177.69        177.25         3.42 o                         
  -5  13   8          3.82          3.59         0.93 o                         
  -4  13   8        386.20        378.02         6.01 o                         
  -3  13   8        171.16        182.24         4.14 o                         
  -2  13   8        229.21        219.40         3.32 o                         
  -1  13   8         22.86         16.41         1.08 o                         
   0  13   8       1238.72       1084.10        17.61 o                         
   1  13   8         24.37         17.72         0.93 o                         
   2  13   8        235.97        222.81         3.44 o                         
   3  13   8        170.82        169.87         2.51 o                         
   4  13   8        386.00        381.22         5.60 o                         
   5  13   8          2.68          3.70         0.96 o                         
   6  13   8        175.97        178.80         3.37 o                         
   7  13   8         26.73         28.16         1.82 o                         
   8  13   8         21.11         25.28         2.03 o                         
   9  13   8          7.02          5.22         1.64 o                         
  10  13   8          8.17          9.46         1.98 o                         
  11  13   8         19.60         18.47         2.08 o                         
  12  13   8         20.64         23.00         2.66 o                         
 -11  14   8         39.97         36.95         2.71 o                         
 -10  14   8         67.15         62.81         2.70 o                         
  -9  14   8         30.67         31.03         1.99 o                         
  -8  14   8          0.30         -1.30         1.42 o                         
  -7  14   8        149.36        143.25         2.83 o                         
  -6  14   8         31.17         31.38         1.28 o                         
  -5  14   8        548.73        527.05         7.84 o                         
  -4  14   8         53.64         52.99         1.44 o                         
  -3  14   8        330.12        303.75         5.08 o                         
  -2  14   8        412.40        400.87         7.33 o                         
  -1  14   8        242.21        242.22         4.51 o                         
   0  14   8        145.71        140.21         3.22 o                         
   1  14   8        247.44        241.02         4.14 o                         
   2  14   8        419.14        407.33         5.99 o                         
   3  14   8        332.51        307.07         4.26 o                         
   4  14   8         52.18         54.26         1.63 o                         
   5  14   8        561.17        542.82         8.49 o                         
   6  14   8         32.48         28.62         1.34 o                         
   7  14   8        148.82        144.90         3.14 o                         
   8  14   8          0.43          0.63         1.64 o                         
   9  14   8         29.87         31.24         2.12 o                         
  10  14   8         64.67         65.35         2.78 o                         
  11  14   8         40.67         41.40         2.51 o                         
 -11  15   8          9.92          8.65         2.37 o                         
 -10  15   8        128.13        121.88         3.92 o                         
  -9  15   8         10.28          8.05         1.87 o                         
  -8  15   8        131.88        138.15         3.33 o                         
  -7  15   8         72.97         72.09         2.25 o                         
  -6  15   8         56.06         54.14         1.57 o                         
  -5  15   8         79.89         77.45         1.91 o                         
  -4  15   8        137.11        144.69         3.03 o                         
  -3  15   8        245.22        260.35         4.46 o                         
  -2  15   8         71.88         74.91         1.71 o                         
  -1  15   8        283.39        280.57         4.69 o                         
   0  15   8        121.50        120.61         3.14 o
[truncated: 1,189,650 more chars]
