# Supplementary material for: Crystal structures of four thio­glycosides involving carbamimido­thio­ate groups
Source: Acta Crystallogr E Crystallogr Commun. 2024 Jul 9;80(Pt 8):829–39. doi: 10.1107/S2056989024006455 (PMC11299743; doi:10.1107/S2056989024006455)
Supplement: Supplementary file 3 [file e-80-00829-5bsup3.hkl]

data_5b                                                                         
_shelx_title ' elg_m10 in P2(1)2(1)2(1)'                                        
_shelx_refln_list_code          4                                               
_shelx_F_calc_maximum      246.15                                               
_exptl_crystal_F_000      1064.00                                               
_reflns_d_resolution_high  0.5374                                               
                                                                                
loop_                                                                           
 _space_group_symop_operation_xyz                                               
 'x, y, z'                                                                      
 '-x+1/2, -y, z+1/2'                                                            
 '-x, y+1/2, -z+1/2'                                                            
 'x+1/2, -y+1/2, -z'                                                            
                                                                                
_cell_length_a    10.1050                                                       
_cell_length_b    14.5978                                                       
_cell_length_c    16.4256                                                       
_cell_angle_alpha  90.000                                                       
_cell_angle_beta   90.000                                                       
_cell_angle_gamma  90.000                                                       
                                                                                
_shelx_F_squared_multiplier     1.000                                           
                                                                                
loop_                                                                           
 _refln_index_h                                                                 
 _refln_index_k                                                                 
 _refln_index_l                                                                 
 _refln_F_squared_calc                                                          
 _refln_F_squared_meas                                                          
 _refln_F_squared_sigma                                                         
 _refln_observed_status                                                         
   2   0   0      14751.86      15467.50       366.09 o                         
   4   0   0      12803.05      14087.37       292.65 o                         
   6   0   0       1022.99       1295.52        38.38 o                         
   8   0   0        500.84        447.26        16.17 o                         
  10   0   0         18.18         15.94         1.48 o                         
  12   0   0         23.85         25.79         1.92 o                         
  14   0   0        554.54        586.11        15.88 o                         
  16   0   0         16.59         14.70         3.11 o                         
  18   0   0          0.71          0.20         3.39 o                         
   1   1   0        245.35        260.46         4.32 o                         
   2   1   0       2173.39       2314.34        30.59 o                         
   3   1   0       3110.01       3482.83        45.99 o                         
   4   1   0       2908.11       2955.51        35.59 o                         
   5   1   0       1491.08       1594.50        23.59 o                         
   6   1   0         18.11         14.10         0.47 o                         
   7   1   0          4.38          3.78         0.38 o                         
   8   1   0        129.30        142.59         3.75 o                         
   9   1   0          8.55          4.81         0.80 o                         
  10   1   0        335.00        321.60         4.80 o                         
  11   1   0          0.87          0.07         0.95 o                         
  12   1   0        120.58        113.69         2.17 o                         
  13   1   0        265.23        249.22         4.65 o                         
  14   1   0        593.58        623.39        10.53 o                         
  15   1   0         38.77         35.25         2.06 o                         
  16   1   0         15.95         11.41         2.02 o                         
  17   1   0          1.26         -2.19         2.19 o                         
  18   1   0          6.41          3.03         2.60 o                         
   0   2   0      11618.64      11745.32       173.25 o                         
   1   2   0       6453.80       6720.02        63.00 o                         
   2   2   0       9347.15      10102.37       124.62 o                         
   3   2   0       5043.38       5056.02        66.59 o                         
   4   2   0       3711.37       3941.53        57.43 o                         
   5   2   0        255.76        293.04         4.12 o                         
   6   2   0        547.01        573.23         6.36 o                         
   7   2   0        300.49        276.36         4.92 o                         
   8   2   0         28.66         40.60         0.99 o                         
   9   2   0        207.67        206.23         4.49 o                         
  10   2   0        320.51        274.62         6.77 o                         
  11   2   0        937.77        918.95        19.65 o                         
  12   2   0        138.36        132.07         3.51 o                         
  13   2   0          8.58          6.76         1.34 o                         
  14   2   0         70.87         68.32         2.16 o                         
  15   2   0        114.62        107.50         2.89 o                         
  16   2   0         81.53         90.84         3.27 o                         
  17   2   0         65.17         65.07         2.81 o                         
  18   2   0        131.91        141.34         5.54 o                         
   1   3   0       6024.59       6899.60        80.66 o                         
   2   3   0       1912.97       2105.66        20.35 o                         
   3   3   0         11.32         21.47         0.50 o                         
   4   3   0        511.81        567.19         7.24 o                         
   5   3   0          0.84          1.96         0.32 o                         
   6   3   0        866.65        922.47        12.05 o                         
   7   3   0        108.43        129.31         2.37 o                         
   8   3   0          0.76          1.04         0.49 o                         
   9   3   0        260.99        247.44         3.72 o                         
  10   3   0        962.55        895.07        15.10 o                         
  11   3   0        248.66        229.63         3.66 o                         
  12   3   0         29.49         30.18         1.50 o                         
  13   3   0          0.50         -0.72         1.35 o                         
  14   3   0         23.90         20.83         1.71 o                         
  15   3   0          9.19          4.80         1.90 o                         
  16   3   0          0.11         -2.21         2.21 o                         
  17   3   0          5.48          5.30         2.45 o                         
  18   3   0         36.50         45.04         3.60 o                         
   0   4   0      60590.93      64739.91       877.63 o                         
   1   4   0      27631.79      29406.49       277.32 o                         
   2   4   0       7974.73       8284.11        76.60 o                         
   3   4   0        158.38        197.48         2.34 o                         
   4   4   0          4.87          3.95         0.37 o                         
   5   4   0       3122.19       3314.84        47.18 o                         
   6   4   0        240.14        295.15         5.48 o                         
   7   4   0       1115.01       1036.11        11.99 o                         
   8   4   0          2.15          2.07         0.45 o                         
   9   4   0        251.93        214.42         4.02 o                         
  10   4   0          6.40          5.08         0.74 o                         
  11   4   0        119.69        125.19         2.91 o                         
  12   4   0         82.53         65.15         2.42 o                         
  13   4   0         99.57         97.54         3.80 o                         
  14   4   0          1.60         -0.87         1.67 o                         
  15   4   0        131.71        134.71         3.21 o                         
  16   4   0          0.10         -2.22         2.22 o                         
  17   4   0         37.57         34.08         2.64 o                         
  18   4   0         27.23         31.23         2.81 o                         
   1   5   0        768.45        813.58         7.54 o                         
   2   5   0      12561.76      13575.98       127.52 o                         
   3   5   0       5291.47       6089.34        58.11 o                         
   4   5   0        385.62        394.71         4.60 o                         
   5   5   0        734.78        690.73        11.64 o                         
   6   5   0        777.10        728.75         8.94 o                         
   7   5   0         25.83         30.96         0.88 o                         
   8   5   0        721.08        693.17         7.61 o                         
   9   5   0       3482.06       3249.82        41.07 o                         
  10   5   0        164.01        156.21         2.44 o                         
  11   5   0         31.51         27.02         1.21 o                         
  12   5   0        134.53        133.53         2.64 o                         
  13   5   0        155.19        162.14         4.36 o                         
  14   5   0        181.90        190.55         4.27 o                         
  15   5   0         19.56         18.76         2.04 o                         
  16   5   0          2.19          1.82         2.15 o                         
  17   5   0          3.63          4.56         2.49 o                         
  18   5   0         19.73         22.14         2.70 o                         
   1   6   0       2161.93       2247.43        21.15 o                         
   2   6   0         41.84         42.82         0.72 o                         
   3   6   0         29.95         47.68         0.72 o                         
   4   6   0       3078.75       3077.77        33.78 o                         
   5   6   0        555.41        583.42         7.51 o                         
   7   6   0        788.92        729.32         9.46 o                         
   8   6   0        662.64        658.70         9.06 o                         
   9   6   0        185.69        167.63         3.34 o                         
  10   6   0         37.95         37.81         1.29 o                         
  11   6   0        326.06        298.53         4.77 o                         
  12   6   0         64.79         64.80         1.99 o                         
  13   6   0          9.95          8.56         1.53 o                         
  14   6   0          7.78          6.81         1.60 o                         
  15   6   0         19.41         16.50         2.11 o                         
  16   6   0         96.13         92.02         3.18 o                         
  17   6   0          3.59          6.51         2.49 o                         
  18   6   0         12.31          9.55         4.69 o                         
   1   7   0        439.85        490.60         4.74 o                         
   2   7   0       5801.58       6117.39        59.13 o                         
   3   7   0        694.37        661.26         6.83 o                         
   4   7   0         28.67         30.79         0.69 o                         
   5   7   0        168.28        188.65         2.55 o                         
   6   7   0       1619.55       1511.31        21.44 o                         
   7   7   0          7.03          7.68         0.67 o                         
   8   7   0        817.26        781.36         9.29 o                         
   9   7   0          0.06          0.76         0.68 o                         
  10   7   0          3.10          3.49         0.86 o                         
  11   7   0         29.03         25.78         1.18 o                         
  12   7   0         28.14         31.28         1.58 o                         
  13   7   0         16.06         19.93         1.99 o                         
  14   7   0         65.66         63.36         2.37 o                         
  15   7   0          1.46         -1.95         1.95 o                         
  16   7   0          4.10          5.32         2.19 o                         
  17   7   0         28.11         33.05         2.77 o                         
  18   7   0          3.65         -5.76        10.15 o                         
   0   8   0        726.03        836.11        14.44 o                         
   1   8   0       3109.03       3551.76        35.39 o                         
   2   8   0         42.78         59.57         0.88 o                         
   3   8   0       1181.23       1206.56        12.88 o                         
   4   8   0        131.85        136.32         1.73 o                         
   5   8   0        109.54        115.34         1.67 o                         
   6   8   0         26.08         27.53         0.87 o                         
   7   8   0        194.25        178.32         2.93 o                         
   8   8   0         69.14         79.01         1.39 o                         
   9   8   0         19.92         22.51         0.88 o                         
  10   8   0         40.81         35.42         1.11 o                         
  11   8   0        142.79        139.98         3.85 o                         
  12   8   0          9.34         12.36         1.39 o                         
  13   8   0        252.04        259.42         5.02 o                         
  14   8   0         66.12         62.97         3.29 o                         
  15   8   0         34.68         33.66         2.33 o                         
  16   8   0          0.00         -2.02         2.36 o                         
  17   8   0          0.11         -0.23         2.58 o                         
   2   9   0          1.90          1.93         0.34 o                         
   3   9   0          0.12          2.19         0.43 o                         
   4   9   0        409.62        364.22         4.03 o                         
   5   9   0        148.64        131.19         1.86 o                         
   6   9   0        520.30        520.07         6.34 o                         
   7   9   0        642.19        651.76         9.56 o                         
   8   9   0         75.10         83.63         1.70 o                         
   9   9   0          7.28          5.33         0.81 o                         
  10   9   0        373.06        351.37         5.96 o                         
  11   9   0          3.02          3.31         1.24 o                         
  12   9   0          4.44          4.81         1.37 o                         
  13   9   0          1.57          0.25         1.71 o                         
  14   9   0          0.89          3.21         2.00 o                         
  15   9   0        108.43        115.75         3.55 o                         
  16   9   0          1.43         -1.52         2.47 o                         
  17   9   0        206.21        238.55         5.81 o                         
   0  10   0        229.30        230.95         4.12 o                         
   1  10   0       1395.72       1438.21        16.00 o                         
   2  10   0          2.81          3.37         0.51 o                         
   3  10   0         59.50         87.93         1.29 o                         
   4  10   0          2.97          7.51         0.51 o                         
   5  10   0        219.51        217.12         2.77 o                         
   6  10   0        722.92        724.26         8.62 o                         
   7  10   0         49.95         35.88         1.10 o                         
   8  10   0        775.69        756.80        10.57 o                         
   9  10   0        103.21        108.13         2.10 o                         
  10  10   0          0.02          0.57         1.01 o                         
  11  10   0        104.29        109.59         2.70 o                         
  12  10   0        171.02        172.40         4.27 o                         
  13  10   0        142.90        139.70         3.24 o                         
  14  10   0         10.01          8.59         2.12 o                         
  15  10   0         12.45          5.80         2.22 o                         
  16  10   0         22.34         16.14         2.43 o                         
  17  10   0          5.82          4.35         2.79 o                         
   1  11   0       1381.55       1510.14        17.12 o                         
   2  11   0         19.10         11.22         0.63 o                         
   3  11   0       1859.07       1852.81        20.98 o                         
   4  11   0        351.73        330.24         3.83 o                         
   5  11   0        805.23        779.78         9.35 o                         
   6  11   0         49.23         54.02         1.18 o                         
   7  11   0        541.71        543.62         7.07 o                         
   8  11   0         85.72         79.78         1.77 o                         
   9  11   0         24.18         23.91         1.21 o                         
  10  11   0         12.67         11.00         1.27 o                         
  11  11   0         50.40         50.74         1.95 o                         
  12  11   0          0.25         -1.58         1.58 o                         
  13  11   0         29.22         28.37         2.03 o                         
  14  11   0        162.63        157.01         4.02 o                         
  15  11   0         22.73         21.39         2.41 o                         
  16  11   0         14.71         15.32         2.64 o                         
  17  11   0          1.34         15.02        10.15 o                         
   0  12   0         40.31         29.80         1.29 o                         
   1  12   0        112.09        103.15         1.51 o                         
   2  12   0        506.24        511.47         6.58 o                         
   3  12   0        497.48        499.00         6.14 o                         
   4  12   0       1242.58       1237.67        13.78 o                         
   5  12   0         11.35         12.70         0.76 o                         
   6  12   0          3.73          2.35         0.77 o                         
   7  12   0       1254.62       1210.69        14.85 o                         
   8  12   0        197.76        201.42         3.16 o                         
   9  12   0        314.67        320.98         4.50 o                         
  10  12   0         78.31         70.69         2.31 o                         
  11  12   0        853.18        897.87        14.97 o                         
  12  12   0         82.18         85.99         3.31 o                         
  13  12   0          0.00          0.31         2.26 o                         
  14  12   0         88.74         85.77         3.24 o                         
  15  12   0         35.45         31.36         2.69 o                         
  16  12   0          1.49          0.96         2.64 o                         
   1  13   0         51.22         55.81         1.19 o                         
   2  13   0        349.12        338.91         4.61 o                         
   3  13   0        813.89        767.37         9.46 o                         
   4  13   0        693.32        651.08         7.39 o                         
   5  13   0          4.34          5.15         0.67 o                         
   6  13   0        314.55        288.69         3.93 o                         
   7  13   0        101.88        101.62         1.89 o                         
   8  13   0          0.68          0.44         1.04 o                         
   9  13   0         65.63         64.52         1.70 o                         
  10  13   0         55.64         65.22         2.15 o                         
  11  13   0          0.07          1.45         1.93 o                         
  12  13   0          4.92          4.98         1.97 o                         
  13  13   0         34.19         37.29         2.89 o                         
  14  13   0          2.83          3.69         2.42 o                         
  15  13   0          9.27          2.40         2.70 o                         
  16  13   0        202.81        222.83         6.53 o                         
   0  14   0         38.80         34.36         1.31 o                         
   1  14   0         54.53         46.45         1.47 o                         
   2  14   0        375.43        371.28         5.49 o                         
   3  14   0        540.30        528.75         6.91 o                         
   4  14   0        105.08        116.04         2.51 o                         
   5  14   0        228.33        223.22         3.22 o                         
   6  14   0         47.50         44.17         1.40 o                         
   7  14   0        634.89        657.30         8.55 o                         
   8  14   0         80.25         87.91         2.36 o                         
   9  14   0         66.12         63.88         1.92 o                         
  10  14   0        216.64        215.64         4.17 o                         
  11  14   0          0.42          1.04         1.95 o                         
  12  14   0          6.79          6.18         2.04 o                         
  13  14   0         22.16         18.14         2.39 o                         
  14  14   0         13.83          9.37         2.68 o                         
  15  14   0         42.93         48.54         3.43 o                         
  16  14   0         30.71         25.32         9.61 o                         
   1  15   0        116.96        102.56         2.05 o                         
   2  15   0        616.99        599.82         8.32 o                         
   3  15   0         10.07         15.23         1.13 o                         
   4  15   0        474.39        449.44         6.31 o                         
   5  15   0        198.10        204.72         3.66 o                         
   6  15   0        212.96        215.93         3.44 o                         
   7  15   0         21.49         24.66         1.39 o                         
   8  15   0          3.29          2.59         1.24 o                         
   9  15   0        280.87        282.39         4.87 o                         
  10  15   0         54.34         58.30         2.44 o                         
  11  15   0         16.61         18.28         2.15 o                         
  12  15   0          1.35         -0.14         2.17 o                         
  13  15   0         25.56         17.97         2.51 o                         
  14  15   0         70.97         71.15         3.29 o                         
  15  15   0          8.46          7.12         2.71 o                         
   0  16   0          9.57          6.25         1.54 o                         
   1  16   0          0.76         -0.87         1.04 o                         
   2  16   0          8.87          7.44         1.25 o                         
   3  16   0         91.97        100.78         2.46 o                         
   4  16   0        105.24        111.76         2.23 o                         
   5  16   0         29.87         30.40         1.37 o                         
   6  16   0        678.73        674.64         9.76 o                         
   7  16   0        111.81        113.10         2.55 o                         
   8  16   0        252.51        250.58         4.38 o                         
   9  16   0          1.42          0.39         1.70 o                         
  10  16   0          0.54         -0.93         2.02 o                         
  11  16   0         27.18         24.43         2.34 o                         
  12  16   0          2.42          6.86         2.50 o                         
  13  16   0          1.63          2.73         2.58 o                         
  14  16   0        105.88         97.00         3.62 o                         
  15  16   0         25.67         22.08         7.85 o                         
   1  17   0        438.45        423.03         6.77 o                         
   2  17   0        203.24        181.58         3.45 o                         
   3  17   0        414.25        413.96         5.89 o                         
   4  17   0         19.76         22.07         1.36 o                         
   5  17   0        243.74        237.75         4.00 o                         
   6  17   0          4.76          3.55         1.36 o                         
   7  17   0        340.19        349.62         5.58 o                         
   8  17   0         34.46         40.20         1.99 o                         
   9  17   0         85.75         87.55         3.46 o                         
  10  17   0          8.47          9.71         2.19 o                         
  11  17   0         59.64         61.76         2.86 o                         
  12  17   0         92.68        102.60         4.11 o                         
  13  17   0        160.21        187.09         5.00 o                         
  14  17   0          7.85          5.30         2.90 o                         
   0  18   0          1.74         -0.90         1.69 o                         
   1  18   0        263.62        254.40         4.76 o                         
   2  18   0         91.97         88.80         2.25 o                         
   3  18   0        118.96        105.17         2.42 o                         
   4  18   0         15.80         17.73         1.45 o                         
   5  18   0          2.24          2.10         1.29 o                         
   6  18   0         28.99         28.13         1.86 o                         
   7  18   0         21.54         23.46         1.73 o                         
   8  18   0        114.67        108.95         2.87 o                         
   9  18   0         22.43         23.59         2.50 o                         
  10  18   0         18.16         16.45         2.32 o                         
  11  18   0        181.34        200.55         5.25 o                         
  12  18   0         21.56         23.17         3.02 o                         
  13  18   0          3.58          7.06         3.06 o                         
   1  19   0          0.91         -0.68         1.49 o                         
   2  19   0          5.45          4.43         1.52 o                         
   3  19   0         64.17         57.41         2.06 o                         
   4  19   0        253.78        272.73         4.68 o                         
   5  19   0         69.83         71.76         2.57 o                         
   6  19   0         18.73         13.92         1.84 o                         
   7  19   0          2.99          5.16         1.87 o                         
   8  19   0         68.40         64.66         2.69 o                         
   9  19   0          0.29          0.53         2.44 o                         
  10  19   0          0.13         -2.58         2.58 o                         
  11  19   0          0.13          0.78         2.56 o                         
  12  19   0         79.09         76.31         3.74 o                         
  13  19   0         45.08         48.48         6.31 o                         
   0  20   0        787.22        815.53        17.81 o                         
   1  20   0         39.56         36.60         1.97 o                         
   2  20   0         69.01         66.54         2.20 o                         
   3  20   0        146.23        151.66         3.59 o                         
   4  20   0          0.17         -1.76         1.95 o                         
   5  20   0         17.92         17.89         2.20 o                         
   6  20   0        524.11        532.28         9.63 o                         
   7  20   0        495.38        502.85         8.43 o                         
   8  20   0         17.35         13.64         2.26 o                         
   9  20   0         46.58         42.98         2.87 o                         
  10  20   0          0.84          0.02         2.65 o                         
  11  20   0          3.34          3.13         3.06 o                         
  12  20   0         55.88         55.64         3.76 o                         
   1  21   0         11.87         12.74         1.81 o                         
   2  21   0         48.17         47.81         2.55 o                         
   3  21   0         65.26         65.37         2.54 o                         
   4  21   0        169.48        180.37         4.24 o                         
   5  21   0         73.66         73.14         2.87 o                         
   6  21   0          1.44          3.78         2.34 o                         
   7  21   0          0.06         -1.09         2.36 o                         
   8  21   0         57.49         57.05         3.31 o                         
   9  21   0         21.27         18.85         2.81 o                         
  10  21   0         68.34         80.93         4.01 o                         
  11  21   0          4.59          9.19         4.60 o                         
   0  22   0         98.07         99.29         4.24 o                         
   1  22   0        107.26        100.31         2.90 o                         
   2  22   0          8.47          3.36         2.00 o                         
   3  22   0          1.20          2.87         2.33 o                         
   4  22   0        181.83        187.87         5.54 o                         
   5  22   0          0.93          1.60         2.14 o                         
   6  22   0         24.83         27.20         2.46 o                         
   7  22   0        140.89        143.67         4.12 o                         
   8  22   0          2.85          2.01         2.76 o                         
   9  22   0         22.61         21.42         2.89 o                         
  10  22   0         48.06         49.98         3.89 o                         
   1  23   0          1.57         -2.05         2.05 o                         
   2  23   0        123.38        120.41         4.80 o                         
   3  23   0         92.97         98.04         3.55 o                         
   4  23   0          3.36          3.57         2.46 o                         
   5  23   0          3.67          4.18         2.57 o                         
   6  23   0          2.45         -0.04         2.97 o                         
   7  23   0         11.90          9.25         2.91 o                         
   8  23   0         40.01         40.41         3.43 o                         
   9  23   0          0.45         -2.90         3.37 o                         
   0  24   0         22.13         14.96         2.95 o                         
   1  24   0         54.54         56.32         3.53 o                         
   2  24   0          2.23         -0.51         2.43 o                         
   3  24   0          0.02          1.56         2.46 o                         
   4  24   0          1.20          3.22         2.59 o                         
   5  24   0        229.69        242.34         6.39 o                         
   6  24   0          3.94          1.60         3.04 o                         
   7  24   0         49.72         48.01         3.91 o                         
   8  24   0          3.43          4.69         6.53 o                         
   1  25   0          4.57          6.99         2.48 o                         
   2  25   0          6.88          5.26         2.64 o                         
   3  25   0         32.95         33.91         2.80 o                         
   4  25   0          2.39         -0.89         2.60 o                         
   5  25   0          0.13         -0.57         3.20 o                         
   6  25   0         10.90          7.85         3.25 o                         
   0  26   0         38.66         30.74         4.21 o                         
   1  26   0          7.48          2.67         2.81 o                         
   2  26   0          0.67         -2.64         2.64 o                         
   3  26   0          0.20         -0.25         2.69 o                         
   4  26   0         34.49         26.35         4.17 o                         
   5  26   0          3.53         -3.50        10.17 o                         
   1   0   1        830.41        929.05        18.88 o                         
   2   0   1        283.47        303.70         3.75 o                         
   3   0   1        716.35        751.45        12.17 o                         
   4   0   1       1895.12       2064.07        29.35 o                         
   5   0   1       1129.77       1285.15        21.98 o                         
   6   0   1        628.38        717.00         9.51 o                         
   7   0   1       2166.43       2125.71        35.89 o                         
   8   0   1        535.01        553.57         9.65 o                         
   9   0   1        506.40        485.70         8.80 o                         
  10   0   1          0.59         -0.03         0.95 o                         
  11   0   1        702.66        675.94        12.13 o                         
  12   0   1         25.38         26.52         1.31 o                         
  13   0   1          2.16          0.59         1.08 o                         
  14   0   1         31.06         34.44         1.86 o                         
  15   0   1        104.66         94.63         2.73 o                         
  16   0   1        135.60        143.51         4.69 o                         
  17   0   1         13.98          8.04         2.26 o                         
  18   0   1          0.37          1.48         2.45 o                         
 -18   1   1         31.19         33.70         2.83 o                         
 -17   1   1          1.37         -1.84         2.27 o                         
 -16   1   1         21.87         20.98         2.09 o                         
 -15   1   1        113.70        109.46         3.41 o                         
 -14   1   1        163.16        173.19         5.09 o                         
 -13   1   1         12.75         11.92         1.21 o                         
 -12   1   1        288.51        277.89         4.46 o                         
 -11   1   1        125.48        100.26         2.82 o                         
 -10   1   1        501.08        474.04         9.57 o                         
  -9   1   1        573.39        520.38        12.52 o                         
  -8   1   1         36.83         30.33         0.98 o                         
  -7   1   1        168.27        154.00         3.31 o                         
  -6   1   1       1811.38       1940.39        24.70 o                         
  -5   1   1       2827.30       3053.54        41.60 o                         
  -4   1   1       1935.10       2244.45        31.09 o                         
  -3   1   1       4020.09       4294.08        67.06 o                         
  -2   1   1      11781.76      12298.58       180.25 o                         
  -1   1   1      11137.59      11985.81       157.82 o                         
   1   1   1      11188.20      11682.96       114.11 o                         
   2   1   1      11660.33      12079.14       185.15 o                         
   3   1   1       4003.14       4319.99        43.30 o                         
   4   1   1       1926.39       2195.08        26.52 o                         
   5   1   1       2847.77       2983.78        33.21 o                         
   6   1   1       1784.79       1883.84        35.12 o                         
   7   1   1        167.16        150.42         3.09 o                         
   8   1   1         33.83         24.25         0.69 o                         
   9   1   1        565.40        508.85        10.48 o                         
  10   1   1        486.24        477.23         8.94 o                         
  11   1   1        125.15        100.31         2.50 o                         
  12   1   1        293.55        281.50         4.13 o                         
  13   1   1         13.52         12.73         1.41 o                         
  14   1   1        161.27        171.69         4.86 o                         
  15   1   1        114.93        108.88         3.00 o                         
  16   1   1         20.66         20.81         2.10 o                         
  17   1   1          1.22         -2.24         2.24 o                         
  18   1   1         30.22         32.41         2.81 o                         
 -18   2   1         17.18         14.06         2.70 o                         
 -17   2   1         26.87         24.43         2.58 o                         
 -16   2   1         82.68         90.49         3.13 o                         
 -15   2   1          9.52          8.03         1.86 o                         
 -14   2   1         15.86         17.20         1.61 o                         
 -13   2   1         47.52         49.20         1.63 o                         
 -12   2   1         23.83         21.58         1.16 o                         
 -11   2   1         47.31         48.31         1.42 o                         
 -10   2   1        199.65        206.21         5.16 o                         
  -9   2   1        272.65        265.34         5.52 o                         
  -8   2   1        259.24        292.83         8.60 o                         
  -7   2   1         69.16         89.68         2.11 o                         
  -6   2   1        138.96        145.24         2.11 o                         
  -5   2   1        651.34        771.94        12.22 o                         
  -4   2   1        192.93        196.90         2.83 o                         
  -3   2   1       3567.77       3800.57        43.51 o                         
  -2   2   1      12103.16      12550.70       132.95 o                         
  -1   2   1       7461.61       8154.13       113.05 o                         
   0   2   1          7.86         16.06         0.28 o                         
   1   2   1       7491.41       7981.28        75.91 o                         
   2   2   1      12123.25      12784.06       128.70 o                         
   3   2   1       3540.67       3784.48        37.87 o                         
   4   2   1        200.95        205.13         2.64 o                         
   5   2   1        643.80        745.49        10.73 o                         
   6   2   1        137.70        141.35         2.57 o                         
   7   2   1         70.85         90.62         1.52 o                         
   8   2   1        251.63        277.56         5.82 o                         
   9   2   1        269.30        254.47         4.57 o                         
  10   2   1        199.48        199.33         4.01 o                         
  11   2   1         50.27         51.63         1.49 o                         
  12   2   1         25.08         25.53         1.31 o                         
  13   2   1         48.41         47.97         1.83 o                         
  14   2   1         17.37         14.10         1.57 o                         
  15   2   1          9.92          6.78         1.87 o                         
  16   2   1         80.41         82.48         2.80 o                         
  17   2   1         27.21         25.73         2.41 o                         
  18   2   1         18.45         18.35         2.73 o                         
 -18   3   1          8.96         10.57         2.81 o                         
 -17   3   1        182.48        186.86         5.82 o                         
 -16   3   1         78.56         82.96         4.29 o                         
 -15   3   1         98.42        101.15         3.99 o                         
 -14   3   1          9.64          9.13         1.56 o                         
 -13   3   1        325.62        324.29         6.85 o                         
 -12   3   1        192.09        171.26         3.76 o                         
 -11   3   1         55.29         54.08         1.88 o                         
 -10   3   1        735.55        667.67        10.76 o                         
  -9   3   1         76.51         67.85         1.84 o                         
  -8   3   1         23.34         17.94         0.74 o                         
  -7   3   1        750.39        816.18        20.36 o                         
  -6   3   1        146.56        126.72         1.96 o                         
  -5   3   1        533.87        586.03         8.16 o                         
  -4   3   1       3183.62       3582.40        43.56 o                         
  -3   3   1       8963.90       9606.62       107.14 o                         
  -2   3   1       4181.30       4544.07        53.82 o                         
  -1   3   1      10975.62      11583.22       110.01 o                         
   0   3   1       1877.47       2032.57        21.50 o                         
   1   3   1      11098.46      11781.69       113.31 o                         
   2   3   1       4163.40       4409.37        40.67 o                         
   3   3   1       8931.55       9439.92        98.63 o                         
   4   3   1       3168.37       3564.59        42.40 o                         
   5   3   1        565.68        616.20         7.41 o                         
   6   3   1        143.35        125.80         2.20 o                         
   7   3   1        763.41        810.45        13.72 o                         
   8   3   1         23.77         16.65         0.51 o                         
   9   3   1         77.40         68.03         1.60 o                         
  10   3   1        728.80        691.68        13.03 o                         
  11   3   1         55.61         56.57         2.10 o                         
  12   3   1        193.54        175.91         3.22 o                         
  13   3   1        320.34        328.92         8.27 o                         
  14   3   1          9.04          6.48         1.59 o                         
  15   3   1         99.28         91.87         2.71 o                         
  16   3   1         79.21         76.00         2.83 o                         
  17   3   1        182.47        177.39         4.56 o                         
  18   3   1          9.09          8.19         2.58 o                         
 -18   4   1         48.09         54.45         3.28 o                         
 -17   4   1        115.26        117.00         4.04 o                         
 -16   4   1         24.12         25.20         2.40 o                         
 -15   4   1        123.16        127.38         3.14 o                         
 -14   4   1          5.89          6.26         1.59 o                         
 -13   4   1         95.59         94.61         2.75 o                         
 -12   4   1        169.90        163.25         3.37 o                         
 -11   4   1        195.77        182.00         3.32 o                         
 -10   4   1         82.37         76.25         1.94 o                         
  -9   4   1         80.55         90.30         1.48 o                         
  -8   4   1        330.40        308.64         4.20 o                         
  -7   4   1        166.44        127.03         2.04 o                         
  -6   4   1        321.61        325.09         3.79 o                         
  -5   4   1       1204.17       1220.44        18.35 o                         
  -4   4   1       2417.68       2567.58        34.28 o                         
  -3   4   1        859.78        926.04        10.89 o                         
  -2   4   1        966.03       1010.15        10.87 o                         
  -1   4   1       2237.87       2498.83        23.51 o                         
   0   4   1        784.04        833.31         7.81 o                         
   1   4   1       2248.64       2478.91        24.42 o                         
   2   4   1        965.91       1000.53        10.10 o                         
   3   4   1        834.48        853.54         8.46 o                         
   4   4   1       2414.18       2574.49        31.11 o                         
   5   4   1       1206.67       1266.84        21.12 o                         
   6   4   1        322.89        329.11         4.67 o                         
   7   4   1        160.94        126.92         1.89 o                         
   8   4   1        338.93        310.38         4.40 o                         
   9   4   1         81.70         91.84         1.94 o                         
  10   4   1         82.04         73.12         1.71 o                         
  11   4   1        201.81        202.55         3.57 o                         
  12   4   1        168.97        171.57         3.95 o                         
  13   4   1         94.70         98.63         3.14 o                         
  14   4   1          7.02          4.30         1.73 o                         
  15   4   1        129.27        142.42         5.26 o                         
  16   4   1         24.78         23.59         2.59 o                         
  17   4   1        114.32        121.27         3.80 o                         
  18   4   1         48.11         55.31         3.30 o                         
 -18   5   1         48.96         43.94         3.01 o                         
 -17   5   1         19.13         25.11         2.73 o                         
 -16   5   1         18.57         16.87         2.33 o                         
 -15   5   1         47.41         42.49         2.26 o                         
 -14   5   1         15.12         14.76         1.71 o                         
 -13   5   1         56.56         52.84         2.00 o                         
 -12   5   1         38.27         38.74         1.61 o                         
 -11   5   1        349.44        323.14         5.13 o                         
 -10   5   1        109.66        122.06         2.09 o                         
  -9   5   1        455.40        396.90         5.67 o                         
  -8   5   1        217.39        214.67         4.19 o                         
  -7   5   1        998.37        960.86        13.28 o                         
  -6   5   1       1469.71       1534.55        19.75 o                         
  -5   5   1        131.85        161.19         2.99 o                         
  -4   5   1       2022.44       2245.14        26.89 o                         
  -3   5   1        187.75        216.02         2.75 o                         
  -2   5   1       3059.89       3135.74        28.59 o                         
  -1   5   1       3290.91       3578.22        31.81 o                         
   0   5   1       7124.65       7472.55        68.77 o                         
   1   5   1       3279.93       3530.16        34.16 o                         
   2   5   1       3119.02       3285.10        28.32 o                         
   3   5   1        189.86        214.71         2.45 o                         
   4   5   1       2036.71       2257.20        25.79 o                         
   5   5   1        132.23        155.36         2.41 o                         
   6   5   1       1510.49       1575.44        29.60 o                         
   7   5   1       1005.38        990.31        17.39 o                         
   8   5   1        221.22        223.14         3.55 o                         
   9   5   1        450.17        400.88         5.07 o                         
  10   5   1        119.77        130.25         2.22 o                         
  11   5   1        350.91        329.08         6.56 o                         
  12   5   1         38.23         36.63         1.52 o                         
  13   5   1         56.77         50.53         2.32 o                         
  14   5   1         14.60         12.73         1.81 o                         
  15   5   1         46.99         42.07         2.12 o                         
  16   5   1         19.32         16.39         2.28 o                         
  17   5   1         18.88         20.02         2.69 o                         
  18   5   1         48.99         49.00         2.96 o                         
 -18   6   1         61.72         72.59        10.36 o                         
 -17   6   1         54.51         60.04         2.93 o                         
 -16   6   1         72.49         81.00         2.98 o                         
 -15   6   1        167.95        178.49         4.16 o                         
 -14   6   1         46.54         39.93         2.13 o                         
 -13   6   1          1.69          1.15         1.46 o                         
 -12   6   1         70.13         69.60         2.03 o                         
 -11   6   1        282.00        277.99         3.92 o                         
 -10   6   1         53.98         47.44         1.23 o                         
  -9   6   1        197.74        203.24         3.77 o                         
  -8   6   1        420.51        378.15         4.57 o                         
  -7   6   1       1658.67       1719.09        23.15 o                         
  -6   6   1       1022.49       1041.80        17.63 o                         
  -5   6   1       1597.37       1646.85        19.02 o                         
  -4   6   1       2339.85       2481.38        26.66 o                         
  -3   6   1       8415.46       8683.67        87.20 o                         
  -2   6   1       1041.72       1180.02        10.80 o                         
  -1   6   1       4313.27       4683.21        42.23 o                         
   0   6   1       1093.41       1105.47         9.89 o                         
   1   6   1       4311.48       4614.66        42.85 o                         
   2   6   1       1034.95       1152.06        10.76 o                         
   3   6   1       8451.96       8613.69        86.78 o                         
   4   6   1       2343.25       2543.30        29.89 o                         
   5   6   1       1611.27       1641.30        18.64 o                         
   6   6   1       1022.31       1026.76        14.29 o                         
   7   6   1       1640.44       1690.43        24.86 o                         
   8   6   1        419.80        377.90         7.08 o                         
   9   6   1        194.35        200.59         3.78 o                         
  10   6   1         55.17         49.95         1.22 o                         
  11   6   1        277.00        276.70         4.65 o                         
  12   6   1         71.96         72.11         1.87 o                         
  13   6   1          1.77          1.00         1.48 o                         
  14   6   1         46.63         44.61         2.36 o                         
  15   6   1        165.80        175.93         3.93 o                         
  16   6   1         74.31         75.10         3.26 o                         
  17   6   1         55.12         55.73         3.09 o                         
  18   6   1         62.00         66.95         6.16 o                         
 -17   7   1          5.18          7.01         2.41 o                         
 -16   7   1         43.41         41.33         2.68 o                         
 -15   7   1         18.72         16.40         1.96 o                         
 -14   7   1         89.16         92.32         3.27 o                         
 -13   7   1          6.40          6.37         1.50 o                         
 -12   7   1         48.31         45.18         1.94 o                         
 -11   7   1        271.60        284.34         4.77 o                         
 -10   7   1        685.10        666.47        12.00 o                         
  -9   7   1        578.74        568.09         9.59 o                         
  -8   7   1         52.74         41.19         0.95 o                         
  -7   7   1       2122.74       2063.06        34.02 o                         
  -6   7   1        652.61        647.61         9.18 o                         
  -5   7   1        805.96        825.55        10.14 o                         
  -4   7   1       1325.25       1446.10        15.84 o                         
  -3   7   1        725.14        751.00         7.51 o                         
  -2   7   1        176.59        200.93         2.13 o                         
  -1   7   1        468.43        412.94         4.05 o                         
   0   7   1        716.12        932.10         8.86 o                         
   1   7   1        446.99        389.04         3.84 o                         
   2   7   1        167.16        188.35         2.10 o                         
   3   7   1        714.97        743.03         7.74 o                         
   4   7   1       1338.38       1416.70        15.73 o                         
   5   7   1        817.01        813.86        10.44 o                         
   6   7   1        652.83        654.70        10.67 o                         
   7   7   1       2117.93       2107.51        34.24 o                         
   8   7   1         49.95         41.48         1.07 o                         
   9   7   1        566.17        535.50         6.81 o                         
  10   7   1        676.93        641.15         8.89 o                         
  11   7   1        269.26        263.32         6.45 o                         
  12   7   1         50.85         47.69         1.85 o                         
  13   7   1          7.54          5.81         1.50 o                         
  14   7   1         87.83         89.25         2.88 o                         
  15   7   1         18.46         16.56         2.02 o                         
  16   7   1         45.04         46.80         2.81 o                         
  17   7   1          4.44          5.03         2.75 o                         
  18   7   1         15.50          9.01        10.06 o                         
 -17   8   1         77.62         82.49         3.41 o                         
 -16   8   1         37.97         38.79         2.76 o                         
 -15   8   1          8.11          6.71         2.10 o                         
 -14   8   1        643.01        668.29        15.41 o                         
 -13   8   1         35.45         32.40         2.03 o                         
 -12   8   1        228.47        239.05         4.25 o                         
 -11   8   1          6.27          4.82         1.07 o                         
 -10   8   1         84.57         81.06         2.18 o                         
  -9   8   1        304.85        309.54         5.47 o                         
  -8   8   1        661.58        623.82         7.54 o                         
  -7   8   1        963.91        925.85        14.13 o                         
  -6   8   1        279.14        323.93         5.11 o                         
  -5   8   1        391.68        408.49         5.33 o                         
  -4   8   1         92.92         89.62         1.24 o                         
  -3   8   1        129.02        142.80         1.90 o                         
  -2   8   1        215.15        225.36         2.33 o                         
  -1   8   1       1636.07       1765.78        17.80 o                         
   0   8   1       5106.38       5590.45        59.25 o                         
   1   8   1       1643.77       1799.49        18.44 o                         
   2   8   1        212.42        227.91         2.65 o                         
   3   8   1        127.55        147.26         1.83 o                         
   4   8   1         94.81         92.04         1.25 o                         
   5   8   1        395.08        406.05         5.07 o                         
   6   8   1        280.22        320.82         6.31 o                         
   7   8   1        966.68        920.61        14.65 o                         
   8   8   1        645.27        646.69        11.56 o                         
   9   8   1        306.34        315.21         4.04 o                         
  10   8   1         89.66         88.11         1.70 o                         
  11   8   1          6.10          5.65         1.18 o                         
  12   8   1        222.64        227.66         5.16 o                         
  13   8   1         35.09         36.70         1.85 o                         
  14   8   1        649.73        683.52        13.88 o                         
  15   8   1          8.09          7.52         2.21 o                         
  16   8   1         39.49         41.07         3.04 o                         
  17   8   1         78.09         86.36         3.72 o                         
 -17   9   1          7.58          7.30         2.89 o                         
 -16   9   1          8.39          7.07         2.52 o                         
 -15   9   1         25.17         22.29         2.26 o                         
 -14   9   1         85.75         88.45         4.23 o                         
 -13   9   1        276.65        291.82         5.52 o                         
 -12   9   1         42.67         40.79         1.85 o                         
 -11   9   1         66.12         64.52         1.92 o                         
 -10   9   1        239.34        238.73         3.74 o                         
  -9   9   1        435.03        419.14         5.45 o                         
  -8   9   1         27.78         29.54         0.89 o                         
  -7   9   1        324.80        282.82         5.92 o                         
  -6   9   1        191.62        181.72         3.28 o                         
  -5   9   1        884.63        884.42        10.82 o                         
  -4   9   1         48.58         57.00         0.94 o                         
  -3   9   1         52.04         55.49         0.87 o                         
  -2   9   1        873.25        804.31         8.28 o                         
  -1   9   1        952.70        914.56         9.95 o                         
   0   9   1         64.64         68.98         1.09 o                         
   1   9   1        964.78        917.18        10.48 o                         
   2   9   1        893.16        834.99         9.31 o                         
   3   9   1         56.79         61.68         0.90 o                         
   4   9   1         49.39         58.93         0.94 o                         
   5   9   1        887.07        904.32        10.77 o                         
   6   9   1        198.97        189.95         2.83 o                         
   7   9   1        323.78        275.15         4.28 o                         
   8   9   1         26.35         29.05         0.97 o                         
   9   9   1        446.24        446.58         5.92 o                         
  10   9   1        242.01        247.17         3.67 o                         
  11   9   1         66.26         70.50         2.50 o                         
  12   9   1         40.71         41.61         2.02 o                         
  13   9   1        276.11        285.95         5.80 o                         
  14   9   1         86.10         86.51         2.95 o                         
  15   9   1         26.08         22.75         2.30 o                         
  16   9   1          8.39          3.82         2.42 o                         
  17   9   1          8.69          8.15         2.82 o                         
 -17  10   1         23.12         23.74         3.74 o                         
 -16  10   1         18.52         15.60         2.69 o                         
 -15  10   1         74.86         78.09         3.53 o                         
 -14  10   1         32.16         36.29         2.61 o                         
 -13  10   1         38.26         34.53         2.02 o                         
 -12  10   1         61.43         62.15         2.12 o                         
 -11  10   1        132.85        140.90         3.91 o                         
 -10  10   1          2.52          2.01         1.03 o                         
  -9  10   1        492.40        477.69         8.20 o                         
  -8  10   1         30.87         35.08         1.18 o                         
  -7  10   1         43.87         48.77         1.17 o                         
  -6  10   1        708.31        720.67         8.71 o                         
  -5  10   1        132.55        125.89         1.87 o                         
  -4  10   1        957.24       1026.33        11.80 o                         
  -3  10   1       1063.16       1009.13        11.10 o                         
  -2  10   1        472.45        463.33         5.35 o                         
  -1  10   1        462.78        432.81         5.00 o                         
   0  10   1       1909.16       1992.72        23.82 o                         
   1  10   1        457.65        438.98         5.23 o                         
   2  10   1        474.02        462.96         5.96 o                         
   3  10   1       1060.19       1019.56        11.15 o                         
   4  10   1        969.64       1024.51        11.03 o                         
   5  10   1        133.30        122.75         1.81 o                         
   6  10   1        697.57        714.45         8.39 o                         
   7  10   1         50.90         54.96         1.31 o                         
   8  10   1         29.91         34.86         1.22 o                         
   9  10   1        491.94        482.02         6.40 o                         
  10  10   1          1.99          1.27         1.19 o                         
  11  10   1        134.36        137.29         2.77 o                         
  12  10   1         60.73         60.28         1.97 o                         
  13  10   1         38.65         38.17         2.52 o                         
  14  10   1         32.26         35.43         2.44 o                         
  15  10   1         80.56         79.43         3.08 o                         
  16  10   1         18.39         14.41         2.48 o                         
  17  10   1         22.58         22.97         2.95 o                         
 -17  11   1          2.40          2.04         9.42 o                         
 -16  11   1         52.06         56.88         3.34 o                         
 -15  11   1         25.16         28.72         2.57 o                         
 -14  11   1        105.25        110.72         3.28 o                         
 -13  11   1         66.16         64.85         2.62 o                         
 -12  11   1         47.93         51.43         2.07 o                         
 -11  11   1        322.37        342.38         6.56 o                         
 -10  11   1        529.63        545.13         8.03 o                         
  -9  11   1        235.17        224.96         3.61 o                         
  -8  11   1         79.92         89.76         2.38 o                         
  -7  11   1        474.81        451.55         5.94 o                         
  -6  11   1       1329.52       1320.07        15.80 o                         
  -5  11   1        248.80        270.84         3.70 o                         
  -4  11   1        918.98        882.25         9.93 o                         
  -3  11   1        914.12        938.93        11.44 o                         
  -2  11   1       1281.42       1244.20        13.90 o                         
  -1  11   1        186.14        157.92         2.14 o                         
   0  11   1         99.76        102.37         1.67 o                         
   1  11   1        189.38        160.47         2.16 o                         
   2  11   1       1274.83       1277.37        15.77 o                         
   3  11   1        922.62        944.31        10.74 o                         
   4  11   1        913.24        836.39         8.73 o                         
   5  11   1        247.62        265.88         3.46 o                         
   6  11   1       1321.57       1325.09        16.01 o                         
   7  11   1        480.32        467.14         6.16 o                         
   8  11   1         77.54         83.84         2.09 o                         
   9  11   1        238.60        228.77         3.65 o                         
  10  11   1        533.46        540.35         8.19 o                         
  11  11   1        325.48        326.48         6.73 o                         
  12  11   1         48.72         51.81         2.12 o                         
  13  11   1         66.41         67.78         2.85 o                         
  14  11   1        108.61        119.61         3.53 o                         
  15  11   1         26.04         30.44         2.62 o                         
  16  11   1         50.22         53.48         3.12 o                         
  17  11   1          2.47         -1.38         6.43 o                         
 -16  12   1          7.13          7.64         2.82 o                         
 -15  12   1         23.68         27.51         2.70 o                         
 -14  12   1         37.20         40.32         2.72 o                         
 -13  12   1        177.03        177.78         5.27 o                         
 -12  12   1         41.38         42.69         2.40 o                         
 -11  12   1         66.29         67.98         2.42 o                         
 -10  12   1         37.09         33.13         1.51 o                         
  -9  12   1          5.97          4.50         0.99 o                         
  -8  12   1        194.63        194.80         3.36 o                         
  -7  12   1        815.02        790.62        10.44 o                         
  -6  12   1         31.62         35.10         1.13 o                         
  -5  12   1          2.98          3.96         0.55 o                         
  -4  12   1        852.02        821.94         9.73 o                         
  -3  12   1        166.14        148.64         2.65 o                         
  -2  12   1       1351.33       1286.57        15.24 o                         
  -1  12   1        205.14        218.81         2.89 o                         
   0  12   1        782.58        658.64         8.59 o                         
   1  12   1        205.39        219.87         3.03 o                         
   2  12   1       1354.89       1308.83        16.33 o                         
   3  12   1        169.62        161.32         2.29 o                         
   4  12   1        851.45        811.14         9.82 o                         
   5  12   1          3.47          3.87         0.52 o                         
   6  12   1         32.87         36.76         1.02 o                         
   7  12   1        806.89        766.66         9.59 o                         
   8  12   1        200.56        204.03         3.11 o                         
   9  12   1          5.88          5.29         1.09 o                         
  10  12   1         37.30         36.47         1.57 o                         
  11  12   1         62.45         63.95         2.40 o                         
  12  12   1         43.97         40.19         2.28 o                         
  13  12   1        179.65        172.12         5.44 o                         
  14  12   1         35.21         35.78         2.63 o                         
  15  12   1         24.53         22.40         2.72 o                         
  16  12   1          6.36          6.10         2.66 o                         
 -16  13   1         18.40         17.69         3.29 o                         
 -15  13   1          8.19          7.19         2.90 o                         
 -14  13   1         26.59         26.64         2.77 o                         
 -13  13   1          1.76         -1.92         2.19 o                         
 -12  13   1         21.99         18.57         2.10 o                         
 -11  13   1         39.78         36.63         2.06 o                         
 -10  13   1         87.15         88.75         2.73 o                         
  -9  13   1        293.45        291.21         4.33 o                         
  -8  13   1         75.29         75.72         1.69 o                         
  -7  13   1        145.91        151.42         2.50 o                         
  -6  13   1        124.32        119.35         2.19 o                         
  -5  13   1        754.04        729.29         8.76 o                         
  -4  13   1        390.68        348.57         4.36 o                         
  -3  13   1         10.39         11.16         0.79 o                         
  -2  13   1        235.33        223.92         2.92 o                         
  -1  13   1        428.05        403.41         5.16 o                         
   0  13   1        108.61        109.85         1.82 o                         
   1  13   1        428.69        396.67         5.60 o                         
   2  13   1        238.57        228.48         3.20 o                         
   3  13   1         12.23         12.85         0.90 o                         
   4  13   1        393.22        350.42         4.57 o                         
   5  13   1        756.21        709.47         9.23 o                         
   6  13   1        124.35        123.23         2.48 o                         
   7  13   1        149.14        155.36         2.47 o                         
   8  13   1         77.39         75.74         1.73 o                         
   9  13   1        289.99        273.40         4.59 o                         
  10  13   1         86.66         87.61         2.56 o                         
  11  13   1         39.59         38.15         2.08 o                         
  12  13   1         21.92         23.90         2.15 o                         
  13  13   1          2.31          1.56         2.08 o                         
  14  13   1         27.19         27.45         2.73 o                         
  15  13   1          8.01          8.55         2.76 o                         
  16  13   1         19.00         19.07         3.27 o                         
 -15  14   1        102.46        112.28         4.31 o                         
 -14  14   1         25.34         22.25         2.53 o                         
 -13  14   1          1.08         -2.33         2.33 o                         
 -12  14   1         36.13         38.57         2.40 o                         
 -11  14   1         12.24          6.93         1.93 o                         
 -10  14   1        105.85        102.29         2.58 o                         
  -9  14   1         11.11         12.73         1.32 o                         
  -8  14   1        197.40        194.30         4.24 o                         
  -7  14   1         72.48         68.72         1.65 o                         
  -6  14   1        334.36        326.82         4.63 o                         
  -5  14   1        349.31        339.26         4.26 o                         
  -4  14   1        386.66        357.88         5.17 o                         
  -3  14   1        222.30        221.98         3.51 o                         
  -2  14   1        203.91        195.18         3.20 o                         
  -1  14   1         43.20         40.44         1.16 o                         
   0  14   1         90.71         79.68         2.01 o                         
   1  14   1         44.12         41.14         1.23 o                         
   2  14   1        206.61        197.30         2.96 o                         
   3  14   1        216.88        212.36         3.74 o                         
   4  14   1        388.57        361.04         4.91 o                         
   5  14   1        342.00        336.09         4.67 o                         
   6  14   1        340.24        331.46         4.87 o                         
   7  14   1         71.59         65.55         2.00 o                         
   8  14   1        202.08        197.06         3.38 o                         
   9  14   1         10.01          7.71         1.42 o                         
  10  14   1        104.66         99.80         2.77 o                         
  11  14   1         13.31         11.18         1.87 o                         
  12  14   1         37.26         36.41         2.26 o                         
  13  14   1          1.30         -0.46         2.24 o                         
  14  14   1         27.97         26.87         2.90 o                         
  15  14   1        101.49        107.21         3.89 o                         
 -15  15   1         18.76         17.50         3.02 o                         
 -14  15   1         84.68         87.81         3.53 o                         
 -13  15   1          9.19          7.60         2.41 o                         
 -12  15   1         46.58         48.95         2.88 o                         
 -11  15   1         27.24         26.08         2.60 o                         
 -10  15   1         92.17         94.10         2.80 o                         
  -9  15   1        104.27        101.56         2.55 o                         
  -8  15   1        248.26        250.27         3.98 o                         
  -7  15   1         13.24         14.95         1.16 o                         
  -6  15   1        371.06        377.69         6.48 o                         
  -5  15   1        146.63        139.70         2.60 o                         
  -4  15   1         35.85         36.67         1.31 o                         
  -3  15   1        241.08        247.22         3.76 o                         
  -2  15   1         37.47         29.14         1.41 o                         
  -1  15   1         68.88         64.53         1.66 o                         
   0  15   1         31.21         30.06         1.34 o                         
   1  15   1         70.84         61.30         1.57 o                         
   2  15   1         43.29         39.89         1.27 o                         
   3  15   1        246.45        251.50         3.77 o                         
   4  15   1         35.03         35.19         1.35 o                         
   5  15   1        140.97        130.80         2.36 o                         
   6  15   1        367.80        380.96         5.33 o                         
   7  15   1         12.77         14.95         1.20 o                         
   8  15   1        253.14        252.65         4.52 o                         
   9  15   1        102.55         97.15         2.69 o                         
  10  15   1         95.64         94.46         2.71 o                         
  11  15   1         26.14         20.94         2.10 o                         
  12  15   1         46.70         44.12         2.86 o                         
  13  15   1         10.07         11.71         2.43 o                         
  14  15   1         83.83         84.84         3.38 o                         
  15  15   1         17.68         13.82         2.67 o                         
 -14  16   1         28.43         27.58         2.95 o                         
 -13  16   1         82.19         82.46         3.38 o                         
 -12  16   1         35.72         35.86         2.77 o                         
 -11  16   1         50.82         49.79         2.57 o                         
 -10  16   1          9.81          8.47         2.00 o                         
  -9  16   1         14.67         14.85         1.86 o                         
  -8  16   1        106.65        108.81         2.49 o                         
  -7  16   1        246.72        245.90         4.09 o                         
  -6  16   1          6.28          7.43         1.35 o                         
  -5  16   1        316.64        317.56         4.75 o                         
  -4  16   1        140.47        147.58         2.67 o                         
  -3  16   1        360.44        360.86         5.08 o                         
  -2  16   1        392.81        367.42         6.07 o                         
  -1  16   1        350.10        340.26         5.62 o                         
   0  16   1        190.56        185.06         3.15 o                         
   1  16   1        347.21        345.39         5.40 o                         
   2  16   1        389.48        371.16         5.66 o                         
   3  16   1        368.21        369.10         5.35 o                         
   4  16   1        141.83        145.17         2.56 o                         
   5  16   1        317.22        318.50         4.81 o                         
   6  16   1          5.79          5.79         1.27 o                         
   7  16   1        258.07        261.25         4.54 o                         
   8  16   1        107.84        106.76         2.84 o                         
   9  16   1         15.15         11.02         1.75 o                         
  10  16   1         10.36         10.02         2.03 o                         
  11  16   1         55.32         52.92         2.52 o                         
  12  16   1         36.89         40.48         2.60 o                         
  13  16   1         81.71         85.49         3.54 o                         
  14  16   1         28.28         22.03         2.77 o                         
  15  16   1         11.56         16.27         6.22 o                         
 -14  17   1         23.49         22.98         3.67 o                         
 -13  17   1         48.71         48.45         3.56 o                         
 -12  17   1         22.15         21.73         2.68 o                         
 -11  17   1         86.48         79.56         3.86 o                         
 -10  17   1         74.70         68.37         2.74 o                         
  -9  17   1          9.75          6.78         1.93 o                         
  -8  17   1         57.28         59.23         2.21 o                         
  -7  17   1        191.72        189.75         3.44 o                         
  -6  17   1        111.94        108.72         2.53 o                         
  -5  17   1        221.54        227.73         4.01 o                         
  -4  17   1        303.52        309.27         4.66 o                         
  -3  17   1        263.81        264.78         4.24 o                         
  -2  17   1        124.69        131.76         2.90 o                         
  -1  17   1        129.10        133.79         2.82 o                         
   0  17   1          6.07          6.31         1.17 o                         
   1  17   1        123.96        130.85         2.94 o                         
   2  17   1        122.77        121.48         2.62 o                         
   3  17   1        257.80        259.37         4.24 o                         
   4  17   1        305.74        310.67         4.69 o                         
   5  17   1        222.00        228.47         4.04 o                         
   6  17   1        117.40        122.13         2.80 o                         
   7  17   1        187.43        183.78         3.85 o                         
   8  17   1         54.61         51.75         2.11 o                         
   9  17   1         11.04         11.29         2.00 o                         
  10  17   1         75.12         72.83         2.89 o                         
  11  17   1         87.14         87.15         3.05 o                         
  12  17   1         22.95         23.32         2.64 o                         
  13  17   1         49.99         59.53         3.23 o                         
  14  17   1         23.53         25.78         2.95 o                         
 -13  18   1         60.73         73.44         4.68 o                         
 -12  18   1         35.91         38.06         3.24 o                         
 -11  18   1          3.01         -0.03         2.52 o                         
 -10  18   1          1.48          3.31         2.41 o                         
  -9  18   1         48.82         53.83         2.81 o                         
  -8  18   1        161.00        156.65         3.81 o                         
  -7  18   1         26.16         30.31         2.19 o                         
  -6  18   1         34.16         34.83         1.94 o                         
  -5  18   1         94.90         93.60         2.48 o                         
  -4  18   1        340.86        355.67         5.40 o                         
  -3  18   1        174.80        165.78         3.31 o                         
  -2  18   1         58.42         57.13         2.02 o                         
  -1  18   1          9.32          8.33         1.53 o                         
   0  18   1         30.66         27.19         1.39 o                         
   1  18   1          9.74          8.78         1.50 o                         
   2  18   1         57.83         56.44         1.94 o                         
   3  18   1        172.08        163.05         3.32 o                         
   4  18   1        333.17        330.70         5.26 o                         
   5  18   1         94.68         96.44         2.62 o                         
   6  18   1         33.99         38.32         2.04 o                         
   7  18   1         25.35         26.42         1.81 o                         
   8  18   1        159.91        163.20         3.74 o                         
   9  18   1         50.11         51.90         2.69 o                         
  10  18   1          1.62          0.94         2.24 o                         
  11  18   1          3.38          1.07         2.28 o                         
  12  18   1         36.20         35.31         3.30 o                         
  13  18   1         61.30         71.17         3.85 o                         
 -13  19   1         22.77         21.81         5.07 o                         
 -12  19   1          7.84          9.40         3.30 o                         
 -11  19   1          1.34          2.66         2.78 o                         
 -10  19   1         22.30         20.33         2.51 o                         
  -9  19   1        108.66        104.56         3.67 o                         
  -8  19   1         13.16         12.86         2.17 o                         
  -7  19   1        135.86        144.99         3.27 o                         
  -6  19   1          0.51         -0.74         1.80 o                         
  -5  19   1         34.31         31.99         1.82 o                         
  -4  19   1         39.78         38.91         1.86 o                         
  -3  19   1        121.67        118.69         2.64 o                         
  -2  19   1         73.90         76.50         2.89 o                         
  -1  19   1        130.29        120.72         2.90 o                         
   0  19   1        176.26        181.38         3.90 o                         
   1  19   1        132.44        129.32         3.01 o                         
   2  19   1         72.14         70.51         2.18 o                         
   3  19   1        119.31        114.45         3.62 o                         
   4  19   1         39.25         37.63         1.84 o                         
   5  19   1         36.99         34.24         2.06 o                         
   6  19   1          0.78         -0.56         1.88 o                         
   7  19   1        134.25        139.74         3.34 o                         
   8  19   1         13.21         10.74         2.12 o                         
   9  19   1        115.78        112.69         3.80 o                         
  10  19   1         20.95         21.67         2.76 o                         
  11  19   1          1.36          4.01         2.67 o                         
  12  19   1          7.60          7.98         3.10 o                         
  13  19   1         22.86         27.20         4.99 o                         
 -12  20   1         29.62         24.06         3.50 o                         
 -11  20   1         41.37         40.46         3.90 o                         
 -10  20   1         95.39         99.33         3.85 o                         
  -9  20   1         10.84          8.10         2.53 o                         
  -8  20   1         25.05         25.41         2.29 o                         
  -7  20   1        112.99        112.22         3.18 o                         
  -6  20   1         40.93         40.79         2.23 o                         
  -5  20   1         32.23         28.97         2.13 o                         
  -4  20   1          3.36          2.58         1.78 o                         
  -3  20   1        103.90        102.32         2.60 o                         
  -2  20   1         10.79          9.15         1.58 o                         
  -1  20   1          1.72         -1.72         1.72 o                         
   0  20   1        193.34        205.26         4.31 o                         
   1  20   1          2.06         -1.63         1.75 o                         
   2  20   1         11.09          8.41         1.65 o                         
   3  20   1        104.55         99.12         2.67 o                         
   4  20   1          3.54          4.24         1.87 o                         
   5  20   1         32.88         27.71         2.26 o                         
   6  20   1         42.86         42.27         2.35 o                         
   7  20   1        114.36        116.94         3.25 o                         
   8  20   1         25.21         32.83         3.63 o                         
   9  20   1         11.30          8.42         2.58 o                         
  10  20   1         97.31         93.41         4.07 o                         
  11  20   1         41.45         34.98         3.39 o                         
  12  20   1         30.29         34.46         3.32 o                         
 -11  21   1         24.03         20.90         4.48 o                         
 -10  21   1          6.40         10.13         3.45 o                         
  -9  21   1          2.03          2.78         2.78 o                         
  -8  21   1         43.30         42.05         2.81 o                         
  -7  21   1          3.27          5.87         2.34 o                         
  -6  21   1         59.69         59.34         3.94 o                         
  -5  21   1        265.30        279.02         5.68 o                         
  -4  21   1         34.48         34.93         2.27 o                         
  -3  21   1         73.17         70.59         2.75 o                         
  -2  21   1        427.32        422.42         7.03 o                         
  -1  21   1          8.75          6.11         1.85 o                         
   0  21   1          3.52          3.27         1.89 o                         
   1  21   1          8.30          6.70         1.95 o                         
   2  21   1        422.28        414.97         7.35 o                         
   3  21   1         73.43         74.15         2.73 o                         
   4  21   1         34.33         37.16         2.38 o                         
   5  21   1        265.31        273.34         5.63 o                         
   6  21   1         56.22         59.40         2.88 o                         
   7  21   1          3.42          2.87         2.31 o                         
   8  21   1         45.37         49.80         3.91 o                         
   9  21   1          2.14          3.84         2.95 o                         
  10  21   1          7.59         11.03         3.33 o                         
  11  21   1         23.61         22.50         3.65 o                         
 -10  22   1         57.41         63.61         4.48 o                         
  -9  22   1          5.25          4.79         2.92 o                         
  -8  22   1         56.31         60.27         3.55 o                         
  -7  22   1          3.01          1.72         2.51 o                         
  -6  22   1          9.24         10.30         2.69 o                         
  -5  22   1         60.48         61.66         3.01 o                         
  -4  22   1         76.78         74.20         3.12 o                         
  -3  22   1         14.65         11.82         2.34 o                         
  -2  22   1         86.22         86.98         3.73 o                         
  -1  22   1         10.25         10.45         1.95 o                         
   0  22   1          8.70          2.59         1.99 o                         
   1  22   1          9.37          8.89         1.98 o                         
   2  22   1         86.25         77.04         2.74 o                         
   3  22   1         12.81         10.05         2.40 o                         
   4  22   1         79.78         76.23         3.16 o                         
   5  22   1         59.36         55.57         2.70 o                         
   6  22   1          9.03          9.47         2.98 o                         
   7  22   1          3.40          2.96         2.61 o                         
   8  22   1         57.89         62.49         3.60 o                         
   9  22   1          5.18          7.09         3.10 o                         
  10  22   1         57.66         57.96         3.77 o                         
  -9  23   1         41.99         34.63         4.35 o                         
  -8  23   1          5.41          4.84         3.41 o                         
  -7  23   1         40.41         41.20         3.65 o                         
  -6  23   1         73.27         77.63         4.11 o                         
  -5  23   1         31.18         35.37         3.42 o                         
  -4  23   1         47.26         48.14         2.93 o                         
  -3  23   1         40.50         40.04         2.90 o                         
  -2  23   1          8.36          8.85         2.43 o                         
  -1  23   1         18.93         12.39         2.19 o                         
   0  23   1          1.60         -0.67         2.17 o                         
   1  23   1         17.12         13.00         2.14 o                         
   2  23   1          7.96          6.20         2.46 o                         
   3  23   1         39.60         41.62         2.78 o                         
   4  23   1         47.89         51.55         2.89 o                         
   5  23   1         33.18         32.12         2.78 o                         
   6  23   1         73.27         78.68         4.11 o                         
   7  23   1         42.04         46.13         3.54 o                         
   8  23   1          5.97          2.80         3.37 o                         
   9  23   1         40.16         44.64         4.92 o                         
  -8  24   1          4.99          7.41         5.27 o                         
  -7  24   1         22.07         18.84         3.39 o                         
  -6  24   1         19.31         20.11         3.30 o                         
  -5  24   1          6.51          1.65         3.20 o                         
  -4  24   1         52.42         50.37         2.98 o                         
  -3  24   1         11.51         14.69         2.62 o                         
  -2  24   1         16.94         14.39         2.52 o                         
  -1  24   1          4.73          4.20         2.44 o                         
   0  24   1         10.76          8.98         2.15 o                         
   1  24   1          4.55          3.73         2.41 o                         
   2  24   1         16.49         13.80         2.63 o                         
   3  24   1         11.72          5.33         2.65 o                         
   4  24   1         51.33         53.23         3.53 o                         
   5  24   1          6.70          3.06         2.89 o                         
   6  24   1         19.14         19.86         3.30 o                         
   7  24   1         22.11         21.25         3.49 o                         
   8  24   1          5.14          9.83         7.61 o                         
  -6  25   1         13.03          8.98         3.44 o                         
  -5  25   1          4.43         -2.26         3.00 o                         
  -4  25   1          8.58          4.34         2.81 o                         
  -3  25   1         15.05         10.34         2.75 o                         
  -2  25   1         29.43         24.64         3.16 o                         
  -1  25   1         96.03        101.41         3.60 o                         
   0  25   1         19.42         16.99         2.87 o                         
   1  25   1         96.64        103.35         4.13 o                         
   2  25   1         31.18         28.95         3.01 o                         
   3  25   1         15.04         10.83         3.04 o                         
   4  25   1          8.56          6.05         2.85 o                         
   5  25   1          4.28         -0.81         3.34 o                         
   6  25   1         13.60          9.18         3.40 o                         
  -5  26   1          5.93          5.87         9.65 o                         
  -4  26   1         15.43         12.16         4.00 o                         
  -3  26   1          8.96          7.23         2.61 o                         
  -2  26   1         40.59         34.05         2.87 o                         
  -1  26   1         13.66         13.33         3.06 o                         
   0  26   1         30.62         37.53         3.17 o                         
   1  26   1         13.80         18.18         2.99 o                         
   2  26   1         40.21         38.94         3.01 o                         
   3  26   1          9.99         13.13         3.45 o                         
   4  26   1         15.45          9.24         3.93 o                         
   5  26   1          6.46         11.59         9.41 o                         
   0   0   2       5764.83       6245.10        84.39 o                         
   1   0   2        273.58        319.26         4.38 o                         
   2   0   2      11790.29      12633.31       178.89 o                         
   3   0   2       1130.77       1199.11        16.75 o                         
   4   0   2        359.47        317.62         4.17 o                         
   5   0   2        534.38        565.39         6.97 o                         
   6   0   2        132.80        157.02         2.46 o                         
   7   0   2         24.82         20.20         0.64 o                         
   8   0   2          7.97         11.39         0.59 o                         
   9   0   2        264.39        257.75         4.97 o                         
  10   0   2        948.94        992.35        18.69 o                         
  11   0   2          4.19          3.58         1.14 o                         
  12   0   2        276.98        279.32         5.53 o                         
  13   0   2          3.59          2.03         1.22 o                         
  14   0   2          0.30         -1.44         1.66 o                         
  15   0   2        341.73        344.62         6.12 o                         
  16   0   2          0.54         -0.55         2.09 o                         
  17   0   2         54.70         56.02         2.70 o                         
  18   0   2          4.31          6.46         2.61 o                         
 -18   1   2         37.66         40.74         2.91 o                         
 -17   1   2          8.64          8.51         2.29 o                         
 -16   1   2        106.92        111.07         3.45 o                         
 -15   1   2         27.97         30.50         2.09 o                         
 -14   1   2         40.76         40.16         1.94 o                         
 -13   1   2         85.21         82.12         2.04 o                         
 -12   1   2        284.37        274.41         4.41 o                         
 -11   1   2          8.40          9.07         1.06 o                         
 -10   1   2        193.49        173.68         3.83 o                         
  -9   1   2        123.73        126.58         4.11 o                         
  -8   1   2        195.92        211.75         4.20 o                         
  -7   1   2       1173.61       1313.36        16.28 o                         
  -6   1   2         84.10         96.50         1.53 o                         
  -5   1   2       2276.86       2459.91        34.79 o                         
  -4   1   2        598.33        660.38        10.20 o                         
  -3   1   2        619.05        740.74        11.43 o                         
  -2   1   2       2107.44       2184.08        31.24 o                         
  -1   1   2        278.79        308.65         4.27 o                         
   0   1   2       2983.82       3168.97        31.82 o                         
   1   1   2        266.66        279.71         3.52 o                         
   2   1   2       2149.88       2203.66        35.42 o                         
   3   1   2        606.65        690.58        10.71 o                         
   4   1   2        589.48        645.13         8.28 o                         
   5   1   2       2232.35       2380.55        27.69 o                         
   6   1   2         88.70        102.35         1.94 o                         
   7   1   2       1162.12       1286.72        23.11 o                         
   8   1   2        190.07        203.45         2.62 o                         
   9   1   2        114.15        114.05         2.30 o                         
  10   1   2        200.57        182.16         4.12 o                         
  11   1   2          8.13          9.37         1.11 o                         
  12   1   2        282.23        271.37         4.34 o                         
  13   1   2         79.96         80.23         2.74 o                         
  14   1   2         40.25         39.63         1.83 o                         
  15   1   2         27.72         31.93         2.18 o                         
  16   1   2        107.18        107.53         4.16 o                         
  17   1   2          8.01          6.13         2.26 o                         
  18   1   2         37.29         38.45         2.80 o                         
 -18   2   2         43.28         40.56         2.82 o                         
 -17   2   2         18.94         18.20         2.52 o                         
 -16   2   2         66.40         66.72         2.78 o                         
 -15   2   2         47.47         47.42         2.25 o                         
 -14   2   2         46.96         46.75         1.86 o                         
 -13   2   2        187.47        180.65         3.43 o                         
 -12   2   2         19.94         17.79         1.21 o                         
 -11   2   2        427.76        417.36         7.04 o                         
 -10   2   2        507.83        475.44         8.90 o                         
  -9   2   2        594.12        550.75        13.87 o                         
  -8   2   2        376.77        339.39         7.11 o                         
  -7   2   2        273.14        251.26         4.54 o                         
  -6   2   2        150.46        152.70         2.48 o                         
  -5   2   2        311.97        380.37         4.56 o                         
  -4   2   2        782.21        809.37        10.27 o                         
  -3   2   2        310.39        377.99         4.51 o                         
  -2   2   2       3820.79       4124.39        40.61 o                         
  -1   2   2       1471.69       1518.07        19.84 o                         
   0   2   2       1313.09       1307.65        12.78 o                         
   1   2   2       1460.94       1495.79        16.11 o                         
   2   2   2       3855.15       4162.47        50.29 o                         
   3   2   2        297.50        347.43         3.88 o                         
   4   2   2        791.96        796.06         8.66 o                         
   5   2   2        302.13        390.37         7.26 o                         
   6   2   2        153.67        148.29         2.67 o                         
   7   2   2        267.39        236.40         2.98 o                         
   8   2   2        380.16        334.26         4.04 o                         
   9   2   2        587.18        536.18         8.09 o                         
  10   2   2        509.45        456.41         9.59 o                         
  11   2   2        424.76        404.66         9.74 o                         
  12   2   2         18.60         16.69         1.15 o                         
  13   2   2        188.58        190.83         5.46 o                         
  14   2   2         45.96         44.99         2.15 o                         
  15   2   2         47.72         43.98         2.30 o                         
  16   2   2         66.64         65.77         2.68 o                         
  17   2   2         19.37         14.79         2.27 o                         
  18   2   2         43.04         40.35         2.83 o                         
 -18   3   2          1.36         -0.22         2.70 o                         
 -17   3   2         10.58         11.62         2.57 o                         
 -16   3   2         87.31         85.33         3.03 o                         
 -15   3   2         13.94         12.67         1.93 o                         
 -14   3   2         69.42         71.31         2.31 o                         
 -13   3   2         33.88         37.25         1.75 o                         
 -12   3   2        106.81        114.02         2.90 o                         
 -11   3   2        197.15        188.75         3.32 o                         
 -10   3   2        872.95        890.19        18.04 o                         
  -9   3   2          4.52          3.90         0.78 o                         
  -8   3   2        298.97        287.42         5.44 o                         
  -7   3   2         16.52         23.76         0.73 o                         
  -6   3   2       2145.34       2160.20        39.21 o                         
  -5   3   2        757.13        811.41        11.77 o                         
  -4   3   2        870.51       1017.71        11.50 o                         
  -3   3   2        108.11        112.84         1.10 o                         
  -2   3   2       7821.51       8217.96       101.43 o                         
  -1   3   2       6997.63       7518.65        68.97 o                         
   0   3   2       1113.96       1226.22        12.11 o                         
   1   3   2       7032.81       7409.76        79.89 o                         
   2   3   2       7830.12       8328.25        92.78 o                         
   3   3   2        109.58        115.44         1.31 o                         
   4   3   2        855.41        977.53        11.03 o                         
   5   3   2        768.08        823.86        10.77 o                         
   6   3   2       2164.31       2295.45        32.80 o                         
   7   3   2         16.64         21.86         0.67 o                         
   8   3   2        310.35        277.95         4.01 o                         
   9   3   2          4.85          4.59         0.68 o                         
  10   3   2        879.28        878.57        17.06 o                         
  11   3   2        195.30        193.58         3.93 o                         
  12   3   2        111.82        115.78         3.32 o                         
  13   3   2         32.98         37.70         1.91 o                         
  14   3   2         73.56         76.59         2.70 o                         
  15   3   2         13.29         11.29         1.91 o                         
  16   3   2         86.89         94.86         3.40 o                         
  17   3   2         10.67         11.74         2.36 o                         
  18   3   2          1.55          4.31         2.55 o                         
 -18   4   2         33.85         32.35         3.09 o                         
 -17   4   2          6.63          8.32         2.76 o                         
 -16   4   2         18.10         20.08         2.49 o                         
 -15   4   2         25.74         27.12         2.08 o                         
 -14   4   2        212.96        223.08         5.17 o                         
 -13   4   2         57.20         54.79         1.98 o                         
 -12   4   2         97.88         95.58         2.27 o                         
 -11   4   2         24.10         20.13         1.08 o                         
 -10   4   2        193.25        187.04         2.85 o                         
  -9   4   2        568.85        591.27         7.41 o                         
  -8   4   2       1156.17       1119.85        18.66 o                         
  -7   4   2        259.66        281.13         5.03 o                         
  -6   4   2        587.48        570.93         8.14 o                         
  -5   4   2        300.65        386.91         6.40 o                         
  -4   4   2       1409.38       1616.02        16.24 o                         
  -3   4   2       2320.68       2548.86        22.58 o                         
  -2   4   2        330.60        341.34         3.69 o                         
  -1   4   2      17274.17      18604.36       172.70 o                         
   0   4   2       3739.64       4244.34        39.65 o                         
   1   4   2      17266.68      18417.12       170.56 o                         
   2   4   2        334.26        333.15         3.36 o                         
   3   4   2       2338.41       2597.11        30.22 o                         
   4   4   2       1425.72       1577.36        24.54 o                         
   5   4   2        305.11        387.30         6.21 o                         
   6   4   2        590.63        571.94        10.13 o                         
   7   4   2        261.66        282.55         3.59 o                         
   8   4   2       1150.60       1096.81        12.79 o                         
   9   4   2        565.84        582.74         7.75 o                         
  10   4   2        187.30        186.21         5.11 o                         
  11   4   2         20.65         19.32         1.19 o                         
  12   4   2         97.01         92.87         3.00 o                         
  13   4   2         58.78         51.39         1.94 o                         
  14   4   2        216.81        237.10         6.44 o                         
  15   4   2         27.57         23.81         2.04 o                         
  16   4   2         18.03         19.73         2.39 o                         
  17   4   2          7.11          5.81         2.46 o                         
  18   4   2         33.85         31.40         2.87 o                         
 -18   5   2         55.49         61.27         3.62 o                         
 -17   5   2        257.82        278.85         7.49 o                         
 -16   5   2         52.18         52.90         2.90 o                         
 -15   5   2         68.78         70.42         3.12 o                         
 -14   5   2         58.93         57.73         2.78 o                         
 -13   5   2        229.96        235.97         5.43 o                         
 -12   5   2         29.53         23.58         1.36 o                         
 -11   5   2         10.23         10.20         0.81 o                         
 -10   5   2        526.23        492.56         7.69 o                         
  -9   5   2        472.78        463.53         7.15 o                         
  -8   5   2        643.18        619.37         7.71 o                         
  -7   5   2        400.05        400.21         7.05 o                         
  -6   5   2       2329.86       2272.11        28.78 o                         
  -5   5   2          5.70          9.49         0.40 o                         
  -4   5   2        507.82        537.74         8.93 o                         
  -3   5   2       4148.26       4600.55        51.67 o                         
  -2   5   2       1802.35       1892.12        17.68 o                         
  -1   5   2       2790.15       2951.45        26.70 o                         
   0   5   2         98.34        104.26         1.05 o                         
   1   5   2       2800.35       3057.89        28.48 o                         
   2   5   2       1805.62       1850.06        17.27 o                         
   3   5   2       4155.60       4698.27        47.98 o                         
   4   5   2        519.62        550.89         6.24 o                         
   5   5   2          3.72          7.19         0.51 o                         
   6   5   2       2319.33       2375.93        47.61 o                         
   7   5   2        408.84        403.61         7.34 o                         
   8   5   2        637.87        620.33         9.03 o                         
   9   5   2        464.27        446.56         5.93 o                         
  10   5   2        520.72        497.89         6.68 o                         
  11   5   2         10.47         10.43         1.18 o                         
  12   5   2         28.00         23.34         1.42 o                         
  13   5   2        232.86        250.03         6.10 o                         
  14   5   2         58.44         57.90         2.34 o                         
  15   5   2         68.53         71.55         2.61 o                         
  16   5   2         51.63         58.77         2.85 o                         
  17   5   2        263.38        295.60         8.33 o                         
  18   5   2         56.49         67.68         4.22 o                         
 -18   6   2          5.89          5.14         5.47 o                         
 -17   6   2          8.32         11.29         2.52 o                         
 -16   6   2        106.54        117.56         3.86 o                         
 -15   6   2        167.40        167.54         5.24 o                         
 -14   6   2         59.86         54.84         2.87 o                         
 -13   6   2         94.09         90.67         2.48 o                         
 -12   6   2         54.18         51.92         1.65 o                         
 -11   6   2        407.69        387.98         7.06 o                         
 -10   6   2        241.29        219.99         3.38 o                         
  -9   6   2        199.74        199.11         2.72 o                         
  -8   6   2        201.28        190.95         3.00 o                         
  -7   6   2        449.03        447.20         7.25 o                         
  -6   6   2         13.95         10.26         0.49 o                         
  -5   6   2        121.96        149.99         2.05 o                         
  -4   6   2        383.35        427.49         4.98 o                         
  -3   6   2       6150.36       6667.81        67.15 o                         
  -2   6   2        882.95        928.46         8.89 o                         
  -1   6   2        487.09        489.63         4.34 o                         
   0   6   2         19.39         29.74         0.46 o                         
   1   6   2        477.61        482.23         4.48 o                         
   2   6   2        888.79        941.68         9.25 o                         
   3   6   2       6193.80       6597.13        70.49 o                         
   4   6   2        383.17        416.53         4.99 o                         
   5   6   2        118.56        150.79         2.36 o                         
   6   6   2         13.54         10.56         0.58 o                         
   7   6   2        459.66        467.58         7.64 o                         
   8   6   2        190.74        172.48         2.52 o                         
   9   6   2        204.59        192.74         3.58 o                         
  10   6   2        245.53        223.28         3.37 o                         
  11   6   2        414.55        413.27         8.38 o                         
  12   6   2         52.75         49.81         1.68 o                         
  13   6   2         94.73         90.43         2.54 o                         
  14   6   2         56.76         50.87         2.55 o                         
  15   6   2        167.75        166.72         4.26 o                         
  16   6   2        107.95        113.10         4.15 o                         
  17   6   2          8.58          7.49         2.52 o                         
  18   6   2          6.44          9.57         5.15 o                         
 -18   7   2          9.97         10.69         9.74 o                         
 -17   7   2         28.67         25.14         2.61 o                         
 -16   7   2         23.16         18.02         2.43 o                         
 -15   7   2        113.64        111.30         3.24 o                         
 -14   7   2        234.38        233.71         5.02 o                         
 -13   7   2         10.67         10.80         1.79 o                         
 -12   7   2        104.51        110.12         2.43 o                         
 -11   7   2          4.13          3.91         1.04 o                         
 -10   7   2        113.30         97.88         2.05 o                         
  -9   7   2         99.39        101.80         2.42 o                         
  -8   7   2       1759.32       1653.35        23.46 o                         
  -7   7   2        391.63        423.97         5.25 o                         
  -6   7   2        151.97        161.45         2.36 o                         
  -5   7   2       1530.52       1583.00        28.29 o                         
  -4   7   2        871.63        878.03         9.21 o                         
  -3   7   2        141.81        129.96         1.53 o                         
  -2   7   2        521.83        577.10         5.88 o                         
  -1   7   2         85.96        137.56         1.52 o                         
   0   7   2        188.70        217.03         2.26 o                         
   1   7   2         90.85        144.60         1.57 o                         
   2   7   2        542.47        602.78         6.36 o                         
   3   7   2        147.21        135.62         1.66 o                         
   4   7   2        877.47        875.20        14.08 o                         
   5   7   2       1544.36       1534.43        23.92 o                         
   6   7   2        143.14        154.09         2.43 o                         
   7   7   2        395.49        408.22         6.02 o                         
   8   7   2       1758.00       1679.99        20.22 o                         
   9   7   2        101.49        107.86         2.03 o                         
  10   7   2        106.65         92.39         1.90 o                         
  11   7   2          3.83          6.49         1.13 o                         
  12   7   2         99.97        105.65         3.51 o                         
  13   7   2          9.78          9.70         1.63 o                         
  14   7   2        229.50        232.51         6.26 o                         
  15   7   2        114.33        109.23         3.40 o                         
  16   7   2         24.99         25.61         3.33 o                         
  17   7   2         27.70         30.71         3.20 o                         
  18   7   2         10.64         18.64        10.39 o                         
 -17   8   2          5.64          5.01         2.63 o                         
 -16   8   2         22.95         23.59         2.39 o                         
 -15   8   2         31.79         32.63         2.23 o                         
 -14   8   2        112.74        115.33         3.21 o                         
 -13   8   2         29.09         29.99         2.12 o                         
 -12   8   2         41.40         38.49         1.96 o                         
 -11   8   2         21.30         20.40         1.21 o                         
 -10   8   2        156.65        152.84         2.77 o                         
  -9   8   2        193.50        184.34         4.17 o                         
  -8   8   2        166.84        161.21         3.22 o                         
  -7   8   2       1542.72       1500.23        20.10 o                         
  -6   8   2        221.95        226.78         2.85 o                         
  -5   8   2        312.55        376.31         5.02 o                         
  -4   8   2        214.93        237.15         2.76 o                         
  -3   8   2        300.15        286.28         3.22 o                         
  -2   8   2       1774.79       2003.70        20.57 o                         
  -1   8   2       7045.62       7674.57        86.32 o                         
   0   8   2       1145.47       1201.53        13.30 o                         
   1   8   2       7015.65       7690.45        82.07 o                         
   2   8   2       1759.84       1911.13        20.70 o                         
   3   8   2        307.47        293.18         3.31 o                         
   4   8   2        215.63        230.49         2.85 o                         
   5   8   2        312.25        370.24         4.86 o                         
   6   8   2        216.57        215.51         3.42 o                         
   7   8   2       1552.15       1554.25        25.30 o                         
   8   8   2        168.57        162.16         3.20 o                         
   9   8   2        191.06        187.84         2.67 o                         
  10   8   2        154.22        151.98         2.49 o                         
  11   8   2         18.67         19.75         1.21 o                         
  12   8   2         42.97         39.95         1.86 o                         
  13   8   2         29.38         29.26         1.87 o                         
  14   8   2        112.67        117.57         3.64 o                         
  15   8   2         32.86         35.44         2.45 o                         
  16   8   2         23.02         26.33         2.81 o                         
  17   8   2          5.99          6.40         2.87 o                         
 -17   9   2          8.03          4.20         2.88 o                         
 -16   9   2         15.16         13.16         2.56 o                         
 -15   9   2         71.37         78.42         2.97 o                         
 -14   9   2          2.30          1.62         1.94 o                         
 -13   9   2        235.69        229.96         6.13 o                         
 -12   9   2        171.10        175.01         3.60 o                         
 -11   9   2         15.57         15.49         1.31 o                         
 -10   9   2        108.45        101.99         3.08 o                         
  -9   9   2        376.41        374.91         5.22 o                         
  -8   9   2        481.33        438.90         6.28 o                         
  -7   9   2        672.58        682.02         8.83 o                         
  -6   9   2       2691.78       2652.09        30.84 o                         
  -5   9   2       1454.92       1458.67        17.29 o                         
  -4   9   2         51.40         55.41         1.02 o                         
  -3   9   2          3.85          4.17         0.45 o                         
  -2   9   2        493.72        484.20         5.38 o                         
  -1   9   2         25.11         32.75         0.62 o                         
   0   9   2       1124.28       1222.62        15.35 o                         
   1   9   2         26.30         35.72         0.69 o                         
   2   9   2        514.06        492.62         5.60 o                         
   3   9   2          2.99          3.23         0.50 o                         
   4   9   2         51.25         53.95         0.95 o                         
   5   9   2       1474.40       1474.54        17.55 o                         
   6   9   2       2724.19       2742.98        35.63 o                         
   7   9   2        660.57        678.68        11.64 o                         
   8   9   2        471.62        462.09         7.01 o                         
   9   9   2        383.43        377.13         5.13 o                         
  10   9   2        108.22        103.43         2.24 o                         
  11   9   2         14.81         14.45         1.32 o                         
  12   9   2        168.79        170.76         4.64 o                         
  13   9   2        240.41        238.46         4.57 o                         
  14   9   2          1.98         -1.11         2.02 o                         
  15   9   2         70.02         86.41         3.37 o                         
  16   9   2         15.17         12.91         2.59 o                         
  17   9   2          7.52         -0.01         2.81 o                         
 -17  10   2         31.44         34.14         3.68 o                         
 -16  10   2         23.20         20.59         2.61 o                         
 -15  10   2         82.81         81.49         3.40 o                         
 -14  10   2          8.34          6.75         2.12 o                         
 -13  10   2        113.63        113.77         3.03 o                         
 -12  10   2        275.53        276.07         5.58 o                         
 -11  10   2        714.75        757.20        17.57 o                         
 -10  10   2        310.89        322.06         5.99 o                         
  -9  10   2         60.50         53.05         1.54 o                         
  -8  10   2       1166.77       1117.60        13.44 o                         
  -7  10   2         34.70         36.48         1.08 o                         
  -6  10   2        197.06        184.00         3.31 o                         
  -5  10   2        406.51        395.19         5.20 o                         
  -4  10   2       1320.99       1356.13        15.95 o                         
  -3  10   2        326.01        326.86         4.52 o                         
  -2  10   2        428.75        394.79         4.75 o                         
  -1  10   2        334.55        326.47         4.10 o                         
   0  10   2        148.10        114.74         1.93 o                         
   1  10   2        333.77        323.34         4.06 o                         
   2  10   2        425.82        386.89         4.51 o                         
   3  10   2        333.37        330.34         4.02 o                         
   4  10   2       1348.26       1339.27        15.82 o                         
   5  10   2        405.42        392.09         4.96 o                         
   6  10   2        197.35        183.58         2.62 o                         
   7  10   2         33.23         37.13         1.12 o                         
   8  10   2       1184.13       1152.13        16.81 o                         
   9  10   2         60.20         57.10         1.72 o                         
  10  10   2        311.81        322.59         4.88 o                         
  11  10   2        717.34        729.50        10.30 o                         
  12  10   2        276.59        274.80         4.84 o                         
  13  10   2        111.20        113.40         3.09 o                         
  14  10   2          9.68          8.57         2.12 o                         
  15  10   2         83.55         80.99         3.44 o                         
  16  10   2         24.39         25.16         2.62 o                         
  17  10   2         30.64         27.55         4.30 o                         
 -16  11   2         13.57         13.62         2.64 o                         
 -15  11   2         11.24         10.05         2.39 o                         
 -14  11   2        151.25        146.65         3.88 o                         
 -13  11   2        188.95        185.63         3.96 o                         
 -12  11   2         94.53        102.86         2.96 o                         
 -11  11   2        124.41        125.15         4.30 o                         
 -10  11   2         17.93         19.07         1.33 o                         
  -9  11   2        225.27        215.95         3.40 o                         
  -8  11   2        156.67        150.13         2.94 o                         
  -7  11   2        139.74        142.18         2.28 o                         
  -6  11   2        234.07        208.99         3.07 o                         
  -5  11   2        127.73        133.08         2.05 o                         
  -4  11   2         75.19         71.14         1.41 o                         
  -3  11   2         62.96         58.81         1.20 o                         
  -2  11   2        269.37        292.15         3.56 o                         
  -1  11   2        985.28        975.68        12.27 o                         
   0  11   2        220.55        273.39         3.93 o                         
   1  11   2       1016.26       1015.96        12.01 o                         
   2  11   2        264.72        288.01         3.80 o                         
   3  11   2         59.50         57.45         1.11 o                         
   4  11   2         72.85         66.70         1.26 o                         
   5  11   2        132.14        139.60         2.05 o                         
   6  11   2        229.83        202.93         2.84 o                         
   7  11   2        142.20        148.64         2.69 o                         
   8  11   2        156.41        150.73         2.82 o                         
   9  11   2        223.96        215.97         3.55 o                         
  10  11   2         18.59         16.25         1.38 o                         
  11  11   2        124.63        123.18         2.74 o                         
  12  11   2         94.74         95.51         3.07 o                         
  13  11   2        184.27        182.83         4.23 o                         
  14  11   2        154.70        164.85         5.28 o                         
  15  11   2         11.69         11.18         2.54 o                         
  16  11   2         13.52         14.08         2.68 o                         
 -16  12   2          2.82          0.83         2.90 o                         
 -15  12   2         21.84         21.98         2.77 o                         
 -14  12   2         54.87         54.72         3.05 o                         
 -13  12   2        164.11        176.01         5.72 o                         
 -12  12   2         30.96         32.84         2.10 o                         
 -11  12   2        478.48        508.02        11.76 o                         
 -10  12   2         12.91         15.78         1.41 o                         
  -9  12   2        127.52        134.95         3.00 o                         
  -8  12   2        328.32        324.32         4.88 o                         
  -7  12   2         18.02         20.05         0.94 o                         
  -6  12   2        231.03        234.58         3.35 o                         
  -5  12   2        226.97        215.57         3.14 o                         
  -4  12   2        801.50        781.65         9.23 o                         
  -3  12   2          7.91          9.49         0.67 o                         
  -2  12   2          4.55         11.29         0.62 o                         
  -1  12   2        185.17        167.35         2.50 o                         
   0  12   2       3257.20       3403.19        43.96 o                         
   1  12   2        184.23        165.79         2.57 o                         
   2  12   2          5.19         12.32         0.75 o                         
   3  12   2          9.57         10.43         0.64 o                         
   4  12   2        782.94        759.30         9.20 o                         
   5  12   2        223.30        211.23         3.18 o                         
   6  12   2        229.31        229.07         3.68 o                         
   7  12   2         14.92         16.93         1.17 o                         
   8  12   2        324.59        319.32         4.65 o                         
   9  12   2        130.44        139.42         3.04 o                         
  10  12   2         12.30         11.97         1.59 o                         
  11  12   2        482.32        488.88         9.95 o                         
  12  12   2         29.39         31.38         2.28 o                         
  13  12   2        165.68        160.12         6.08 o                         
  14  12   2         56.16         61.74         3.08 o                         
  15  12   2         23.27         21.47         2.71 o                         
  16  12   2          2.98          2.84         2.51 o                         
 -16  13   2          0.20         -3.09         3.85 o                         
 -15  13   2         12.06          5.69         2.74 o                         
 -14  13   2        102.19        105.73         3.67 o                         
 -13  13   2         24.02         23.15         2.40 o                         
 -12  13   2          9.10          6.48         2.15 o                         
 -11  13   2         33.59         35.90         2.11 o                         
 -10  13   2        193.75        191.61         3.67 o                         
  -9  13   2         26.90         26.66         1.31 o                         
  -8  13   2        334.49        318.03         5.07 o                         
  -7  13   2         19.45         21.19         1.14 o                         
  -6  13   2         92.46         88.13         1.64 o                         
  -5  13   2        506.70        492.70         6.13 o                         
  -4  13   2        149.33        167.75         2.56 o                         
  -3  13   2         29.48         28.07         0.94 o                         
  -2  13   2        103.28         99.60         1.56 o                         
  -1  13   2       1310.24       1315.46        17.47 o                         
   0  13   2        316.97        286.71         4.45 o                         
   1  13   2       1312.54       1308.16        17.78 o                         
   2  13   2         91.49         89.89         1.73 o                         
   3  13   2         28.50         27.37         0.98 o                         
   4  13   2        152.56        161.81         2.44 o                         
   5  13   2        510.37        485.11         6.17 o                         
   6  13   2         82.79         83.03         1.71 o                         
   7  13   2         19.16         20.01         1.24 o                         
   8  13   2        340.45        328.67         4.91 o                         
   9  13   2         27.20         25.31         1.67 o                         
  10  13   2        195.58        196.62         4.02 o                         
  11  13   2         32.00         28.80         1.96 o                         
  12  13   2         10.32          9.73         2.03 o                         
  13  13   2         24.38         25.78         2.34 o                         
  14  13   2        102.46        103.58         3.84 o                         
  15  13   2         12.56          6.14         2.97 o                         
  16  13   2          0.08         -3.62         3.62 o                         
 -15  14   2         60.49         59.33         3.64 o                         
 -14  14   2          5.29          4.09         2.40 o                         
 -13  14   2        108.98        109.21         3.65 o                         
 -12  14   2         64.51         64.83         4.00 o                         
 -11  14   2         30.69         34.80         2.39 o                         
 -10  14   2          4.41          5.36         1.71 o                         
  -9  14   2        123.17        127.97         2.74 o                         
  -8  14   2          9.35          9.90         1.22 o                         
  -7  14   2        278.94        286.05         4.12 o                         
  -6  14   2        106.95        110.95         2.02 o                         
  -5  14   2        158.70        157.15         2.33 o                         
  -4  14   2         34.47         30.89         1.20 o                         
  -3  14   2       1068.82       1041.53        14.27 o                         
  -2  14   2          5.92          8.83         0.90 o                         
  -1  14   2         76.35         72.87         1.89 o                         
   0  14   2        314.33        330.21         5.05 o                         
   1  14   2         82.10         77.47         1.73 o                         
   2  14   2          5.31          8.51         0.88 o                         
   3  14   2       1053.37       1015.43        13.37 o                         
   4  14   2         33.44         31.58         1.45 o                         
   5  14   2        159.45        156.34         2.53 o                         
   6  14   2        104.36        110.16         2.20 o                         
   7  14   2        278.82        278.88         4.23 o                         
   8  14   2         10.74         10.08         1.32 o                         
   9  14   2        121.77        124.21         3.64 o                         
  10  14   2          4.12          4.77         1.79 o                         
  11  14   2         34.56         32.15         2.21 o                         
  12  14   2         66.56         69.00         2.56 o                         
  13  14   2        110.44        112.34         3.28 o                         
  14  14   2          5.41          9.43         2.75 o                         
  15  14   2         61.98         66.89         3.40 o                         
 -15  15   2         51.52         51.70         3.35 o                         
 -14  15   2         12.67         13.80         2.70 o                         
 -13  15   2         76.55         78.49         3.17 o                         
 -12  15   2         26.03         27.03         2.47 o                         
 -11  15   2        142.72        151.51         3.84 o                         
 -10  15   2         80.60         81.46         2.78 o                         
  -9  15   2        222.80        234.25         4.40 o                         
  -8  15   2        134.06        125.11         3.49 o                         
  -7  15   2          7.33          8.02         1.19 o                         
  -6  15   2        163.76        161.47         2.99 o                         
  -5  15   2        223.96        214.59         3.52 o                         
  -4  15   2        245.77        243.52         3.90 o                         
  -3  15   2        139.22        143.48         2.80 o                         
  -2  15   2        217.92        212.91         3.30 o                         
  -1  15   2        625.17        620.87         8.95 o                         
   0  15   2          7.43          5.89         0.98 o                         
   1  15   2        618.25        608.74         9.12 o                         
   2  15   2        219.41        219.56         4.29 o                         
   3  15   2        134.85        149.12         2.73 o                         
   4  15   2        244.79        238.72         3.68 o                         
   5  15   2        228.33        219.04         3.39 o                         
   6  15   2        168.76        163.66         2.91 o                         
   7  15   2          7.21          7.71         1.16 o                         
   8  15   2        132.24        131.83         3.17 o                         
   9  15   2        228.85        232.20         6.68 o                         
  10  15   2         81.02         76.43         2.62 o                         
  11  15   2        143.11        150.97         4.61 o                         
  12  15   2         27.61         27.46         2.30 o                         
  13  15   2         81.40         81.15         3.53 o                         
  14  15   2         12.31          7.86         2.74 o                         
  15  15   2         51.15         53.91         3.28 o                         
 -14  16   2         49.40         51.46         3.94 o                         
 -13  16   2         48.11         47.26         2.83 o                         
 -12  16   2         36.29         37.61         2.59 o                         
 -11  16   2         15.13         12.57         2.18 o                         
 -10  16   2         86.55         86.14         2.90 o                         
  -9  16   2        112.00        106.43         2.98 o                         
  -8  16   2         74.89         71.73         2.16 o                         
  -7  16   2        152.82        151.17         3.25 o                         
  -6  16   2          0.83          0.14         1.32 o                         
  -5  16   2        141.05        148.17         2.71 o                         
  -4  16   2        214.15        201.65         3.37 o                         
  -3  16   2        139.37        131.48         2.66 o                         
  -2  16   2         62.12         63.45         2.00 o                         
  -1  16   2        148.98        147.44         2.90 o                         
   0  16   2         11.85         14.44         1.18 o                         
   1  16   2        152.08        152.54         3.06 o                         
   2  16   2         63.44         65.39         1.80 o                         
   3  16   2        141.33        141.65         2.77 o                         
   4  16   2        213.78        206.10         3.52 o                         
   5  16   2        138.48        144.82         2.84 o                         
   6  16   2          1.17          0.60         1.36 o                         
   7  16   2        153.67        154.73         3.56 o                         
   8  16   2         70.25         64.26         2.41 o                         
   9  16   2        111.17        107.38         4.33 o                         
  10  16   2         89.53         83.17         3.08 o                         
  11  16   2         15.34         12.81         2.19 o                         
  12  16   2         39.13         44.49         2.70 o                         
  13  16   2         46.95         42.81         2.89 o                         
  14  16   2         48.91         57.54         3.60 o                         
  15  16   2          1.85          3.73         7.95 o                         
 -14  17   2          7.09          0.60         3.32 o                         
 -13  17   2        211.79        214.65         5.68 o                         
 -12  17   2         14.14          9.87         2.69 o                         
 -11  17   2          9.72          9.21         2.40 o                         
 -10  17   2         97.30         93.66         3.04 o                         
  -9  17   2        233.12        239.39         5.26 o                         
  -8  17   2         13.76         11.80         1.58 o                         
  -7  17   2        125.58        131.17         2.84 o                         
  -6  17   2        190.77        194.27         3.67 o                         
  -5  17   2        109.44        105.42         2.50 o                         
  -4  17   2         48.73         48.44         1.70 o                         
  -3  17   2        109.29        107.36         3.21 o                         
  -2  17   2        193.58        199.10         3.89 o                         
  -1  17   2         86.01         90.70         2.41 o                         
   0  17   2         85.31         76.99         2.00 o                         
   1  17   2         80.51         90.01         2.38 o                         
   2  17   2        194.08        199.78         4.54 o                         
   3  17   2        105.60        102.18         2.35 o                         
   4  17   2         47.95         50.26         1.65 o                         
   5  17   2        105.12        104.42         2.49 o                         
   6  17   2        197.24        196.19         3.86 o                         
   7  17   2        124.58        125.10         3.51 o                         
   8  17   2         13.86         11.19         1.87 o                         
   9  17   2        234.29        242.76         5.60 o                         
  10  17   2         99.64        101.91         3.29 o                         
  11  17   2         10.19          6.96         2.21 o                         
  12  17   2         13.95         16.31         2.60 o                         
  13  17   2        210.70        222.51         6.35 o                         
  14  17   2          7.81          6.44         3.14 o                         
 -13  18   2          4.21          2.55         3.19 o                         
 -12  18   2          1.61          0.11         3.11 o                         
 -11  18   2         55.73         55.32         3.70 o                         
 -10  18   2         17.93         17.54         2.51 o                         
  -9  18   2          7.77          3.38         2.49 o                         
  -8  18   2          7.87          4.45         2.14 o                         
  -7  18   2         37.90         36.68         1.88 o                         
  -6  18   2         97.48         99.05         2.65 o                         
  -5  18   2          5.81          7.71         1.58 o                         
  -4  18   2         96.03         91.02         2.41 o                         
  -3  18   2         38.59         41.38         1.72 o                         
  -2  18   2          5.08          1.95         1.51 o                         
  -1  18   2        292.05        293.69         5.22 o                         
   0  18   2          6.43          6.19         1.20 o                         
   1  18   2        289.77        293.18         5.15 o                         
   2  18   2          5.43          5.73         1.44 o                         
   3  18   2         43.24         42.45         2.08 o                         
   4  18   2         96.77         89.49         2.39 o                         
   5  18   2          4.95          6.51         1.67 o                         
   6  18   2        100.25        106.25         3.08 o                         
   7  18   2         42.24         42.42         2.17 o                         
   8  18   2          7.90          5.79         1.97 o                         
   9  18   2          7.98          5.55         2.12 o                         
  10  18   2         19.38         16.70         2.36 o                         
  11  18   2         56.32         58.63         3.70 o                         
  12  18   2          1.54         -2.44         2.70 o                         
  13  18   2          4.26          8.11         3.05 o                         
 -13  19   2         58.21         57.94         8.20 o                         
 -12  19   2         85.69         91.01         4.16 o                         
 -11  19   2         50.13         50.06         3.22 o                         
 -10  19   2         16.31         18.38         2.55 o                         
  -9  19   2         11.02          6.60         2.49 o                         
  -8  19   2         34.16         31.11         2.42 o                         
  -7  19   2         72.36         78.52         2.96 o                         
  -6  19   2        192.73        201.60         3.98 o                         
  -5  19   2         33.90         31.08         1.81 o                         
  -4  19   2         54.04         57.66         2.12 o                         
  -3  19   2         50.31         46.84         2.00 o                         
  -2  19   2        198.23        197.76         3.83 o                         
  -1  19   2         43.15         40.67         1.88 o                         
   0  19   2         35.97         38.39         1.79 o                         
   1  19   2         44.26         44.37         1.96 o                         
   2  19   2        198.36        208.44         4.06 o                         
   3  19   2         50.84         48.28         2.02 o                         
   4  19   2         53.37         47.76         2.10 o                         
   5  19   2         33.32         30.44         2.19 o                         
   6  19   2        186.06        193.33         4.44 o                         
   7  19   2         72.44         72.58         2.78 o                         
   8  19   2         36.50         36.94         2.53 o                         
   9  19   2         10.50         12.53         2.59 o                         
  10  19   2         17.96         24.73         2.90 o                         
  11  19   2         52.09         49.64         3.08 o                         
  12  19   2         86.01        103.33         4.25 o                         
  13  19   2         57.27         64.56         6.84 o                         
 -12  20   2        123.55        130.93         5.66 o                         
 -11  20   2          8.78          6.20         2.99 o                         
 -10  20   2          3.29          0.92         2.87 o                         
  -9  20   2          9.88          7.18         2.65 o                         
  -8  20   2        204.97        201.61         4.63 o                         
  -7  20   2         69.17         71.76         2.83 o                         
  -6  20   2         39.86         40.27         2.19 o                         
  -5  20   2         19.20         21.63         2.03 o                         
  -4  20   2         15.55         17.53         1.83 o                         
  -3  20   2        166.18        170.49         3.52 o                         
  -2  20   2          9.70          8.20         1.63 o                         
  -1  20   2         62.37         59.17         2.30 o                         
   0  20   2         86.64         84.20         2.88 o                         
   1  20   2         60.45         62.22         2.43 o                         
   2  20   2         10.22          8.43         1.76 o                         
   3  20   2        167.34        168.69         3.67 o                         
   4  20   2         13.24         14.88         2.01 o                         
   5  20   2         19.57         18.29         2.21 o                         
   6  20   2         39.94         35.95         2.61 o                         
   7  20   2         71.90         71.36         3.99 o                         
   8  20   2        208.22        203.02         5.15 o                         
   9  20   2          9.72          6.92         2.62 o                         
  10  20   2          3.20          1.46         2.90 o                         
  11  20   2          9.66          8.17         2.77 o                         
  12  20   2        122.79        127.76         6.85 o                         
 -11  21   2         19.96         23.33         3.57 o                         
 -10  21   2         15.90         13.61         3.17 o                         
  -9  21   2         62.14         74.77         3.55 o                         
  -8  21   2         65.63         69.82         3.69 o                         
  -7  21   2         28.91         22.62         2.33 o                         
  -6  21   2         64.22         62.29         3.16 o                         
  -5  21   2        139.47        144.26         3.81 o                         
  -4  21   2         10.76          9.49         1.96 o                         
  -3  21   2          6.67          6.80         2.02 o                         
  -2  21   2         53.62         52.94         2.30 o                         
  -1  21   2        114.91        111.77         3.03 o                         
   0  21   2          0.64         -0.14         2.05 o                         
   1  21   2        116.45        113.30         3.28 o                         
   2  21   2         53.36         53.77         2.52 o                         
   3  21   2          7.47          9.13         2.05 o                         
   4  21   2         11.29         11.23         2.20 o                         
   5  21   2        142.71        143.33         4.06 o                         
   6  21   2         63.60         64.06         3.06 o                         
   7  21   2         28.92         32.22         2.66 o                         
   8  21   2         65.49         69.48         4.06 o                         
   9  21   2         62.82         74.14         4.03 o                         
  10  21   2         16.13         16.30         3.26 o                         
  11  21   2         19.97         19.88         3.40 o                         
 -10  22   2         48.98         56.18         4.07 o                         
  -9  22   2         12.77          8.87         3.10 o                         
  -8  22   2         20.92         17.60         2.95 o                         
  -7  22   2         23.93         22.12         2.73 o                         
  -6  22   2         63.87         64.23         3.44 o                         
  -5  22   2         13.89         15.51         2.72 o                         
  -4  22   2        175.02        191.60         4.88 o                         
  -3  22   2        126.18        128.55         4.04 o                         
  -2  22   2          7.09          7.67         2.11 o                         
  -1  22   2         22.33         18.80         2.22 o                         
   0  22   2         88.09         85.75         2.92 o                         
   1  22   2         22.50         20.48         2.19 o                         
   2  22   2          7.40          5.17         2.13 o                         
   3  22   2        125.41        131.28         4.02 o                         
   4  22   2        177.37        177.67         4.88 o                         
   5  22   2         14.80         18.42         2.47 o                         
   6  22   2         64.87         64.51         3.25 o                         
   7  22   2         23.05         24.08         3.11 o                         
   8  22   2         22.64         22.05         3.35 o                         
   9  22   2         12.27          5.39         3.17 o                         
  10  22   2         47.27         48.02         4.76 o                         
  -9  23   2         22.25         27.57         4.06 o                         
  -8  23   2         26.49         28.88         3.81 o                         
  -7  23   2         64.86         67.71         3.82 o                         
  -6  23   2         17.66         12.99         3.25 o                         
  -5  23   2         46.91         46.66         3.40 o                         
  -4  23   2         29.55         27.51         2.61 o                         
  -3  23   2         38.19         34.11         2.72 o                         
  -2  23   2         85.88         82.87         3.24 o                         
  -1  23   2          1.59         -2.20         2.20 o                         
   0  23   2         79.96         72.70         2.73 o                         
   1  23   2          1.44         -0.33         2.05 o                         
   2  23   2         84.13         85.39         3.56 o                         
   3  23   2         39.33         41.76         3.23 o                         
   4  23   2         30.13         23.88         2.82 o                         
   5  23   2         44.87         48.58         4.16 o                         
   6  23   2         17.45         18.14         3.25 o                         
   7  23   2         64.61         67.98         4.02 o                         
   8  23   2         27.08         25.85         3.43 o                         
   9  23   2         23.41         23.63         3.24 o                         
  -8  24   2         21.81         13.68         6.80 o                         
  -7  24   2         77.90         82.25         4.16 o                         
  -6  24   2         33.59         25.35         4.69 o                         
  -5  24   2         31.24         31.58         3.21 o                         
  -4  24   2         17.09         16.88         2.71 o                         
  -3  24   2         38.40         38.38         2.83 o                         
  -2  24   2         26.79         24.48         2.51 o                         
  -1  24   2          2.13          1.76         2.45 o                         
   0  24   2          1.99         -0.73         2.30 o                         
   1  24   2          2.30          1.78         2.43 o                         
   2  24   2         27.03         30.64         2.96 o                         
   3  24   2         40.12         34.75         3.11 o                         
   4  24   2         17.44         17.01         2.86 o                         
   5  24   2         31.37         27.32         2.94 o                         
   6  24   2         34.58         30.52         3.39 o                         
   7  24   2         78.10         76.27         4.73 o                         
   8  24   2         21.22         28.87         7.35 o                         
  -6  25   2         21.13         17.80         3.29 o                         
  -5  25   2          8.62          8.67         3.10 o                         
  -4  25   2          9.40         10.10         2.99 o                         
  -3  25   2        103.05        108.76         3.73 o                         
  -2  25   2          1.99          2.30         2.48 o                         
  -1  25   2         17.79         13.11         2.59 o                         
   0  25   2         40.49         39.24         3.24 o                         
   1  25   2         16.79         14.62         2.84 o                         
   2  25   2          1.48         -0.88         2.82 o                         
   3  25   2        102.84        102.53         4.13 o                         
   4  25   2          9.97          6.80         2.83 o                         
   5  25   2          7.93         10.00         3.35 o                         
   6  25   2         21.16         18.58         4.03 o                         
  -4  26   2         68.89         69.02         4.82 o                         
  -3  26   2          5.67          4.43         2.89 o                         
  -2  26   2         27.10         21.87         2.66 o                         
  -1  26   2         15.53         14.85         3.05 o                         
   0  26   2         11.22          8.15         2.90 o                         
   1  26   2         15.71         17.88         2.97 o                         
   2  26   2         27.43         22.09         3.14 o                         
   3  26   2          5.40          5.05         3.08 o                         
   4  26   2         70.33         70.28         4.68 o                         
   1   0   3        357.11        374.72         3.63 o                         
   2   0   3        657.33        699.23         8.45 o                         
   3   0   3        746.57        857.55        11.57 o                         
   4   0   3       1261.41       1305.72        16.42 o                         
   5   0   3       1567.53       1593.52        16.63 o                         
   6   0   3          1.20          1.69         0.34 o                         
   7   0   3         60.35         59.01         1.06 o                         
   8   0   3       2388.38       2365.08        43.50 o                         
   9   0   3         16.88         26.96         0.96 o                         
  10   0   3          0.97          1.48         0.81 o                         
  11   0   3         86.78         78.49         1.99 o                         
  12   0   3        211.43        205.89         6.29 o                         
  13   0   3        542.66        527.51         8.93 o                         
  14   0   3         69.93         69.72         2.38 o                         
  15   0   3        371.11        389.98         7.23 o                         
  16   0   3        145.11        153.05         3.86 o                         
  17   0   3         19.13         14.74         2.38 o                         
  18   0   3         84.79         91.28         3.46 o                         
 -18   1   3         16.70         15.21         2.61 o                         
 -17   1   3          0.08         -0.41         2.30 o                         
 -16   1   3         37.89         41.97         2.53 o                         
 -15   1   3         53.82         51.16         2.34 o                         
 -14   1   3        145.66        134.72         3.40 o                         
 -13   1   3         10.71          9.02         1.29 o                         
 -12   1   3        143.74        135.23         3.21 o                         
 -11   1   3        158.47        152.46         3.94 o                         
 -10   1   3        486.82        499.56         9.42 o                         
  -9   1   3        770.93        778.13        13.68 o                         
  -8   1   3        185.14        208.88         4.50 o                         
  -7   1   3        256.15        258.61         4.27 o                         
  -6   1   3       1589.97       1643.64        29.84 o                         
  -5   1   3       1889.49       2053.29        30.63 o                         
  -4   1   3        728.42        787.80        11.17 o                         
  -3   1   3       8851.04       9786.96       122.41 o                         
  -2   1   3       1105.51       1155.22        15.92 o                         
  -1   1   3       2037.33       2327.96        26.69 o                         
   0   1   3       4520.70       4908.63        53.12 o                         
   1   1   3       2004.28       2279.28        24.44 o                         
   2   1   3       1070.11       1154.57        14.49 o                         
   3   1   3       8902.64       9771.88       139.24 o                         
   4   1   3        720.66        769.53         9.17 o                         
   5   1   3       1861.95       2026.44        22.85 o                         
   6   1   3       1620.56       1650.08        21.90 o                         
   7   1   3        260.52        269.05         4.02 o                         
   8   1   3        182.16        194.88         3.25 o                         
   9   1   3        769.29        746.26         9.09 o                         
  10   1   3        474.60        486.92         8.38 o                         
  11   1   3        156.61        143.52         2.87 o                         
  12   1   3        138.18        127.45         4.25 o                         
  13   1   3         11.80         12.60         1.42 o                         
  14   1   3        141.26        134.09         3.00 o                         
  15   1   3         54.72         56.89         2.44 o                         
  16   1   3         37.64         37.85         2.41 o                         
  17   1   3          0.17         -0.59         2.25 o                         
  18   1   3         15.99         12.30         2.54 o                         
 -18   2   3         23.92         26.48         2.91 o                         
 -17   2   3         22.98         24.73         2.75 o                         
 -16   2   3         76.15         85.14         3.06 o                         
 -15   2   3         29.19         28.31         2.23 o                         
 -14   2   3         72.24         64.44         2.12 o                         
 -13   2   3         99.27         93.45         2.24 o                         
 -12   2   3        164.23        162.84         3.81 o                         
 -11   2   3        319.50        320.59         6.53 o                         
 -10   2   3        822.17        750.33        10.20 o                         
  -9   2   3        438.33        438.50         7.27 o                         
  -8   2   3        585.71        569.97         9.81 o                         
  -7   2   3        181.89        127.47         2.22 o                         
  -6   2   3       2599.03       2680.48        36.89 o                         
  -5   2   3        250.59        325.00         5.89 o                         
  -4   2   3       1783.89       1779.47        18.06 o                         
  -3   2   3       1735.07       1879.13        17.78 o                         
  -2   2   3       5576.36       6096.75        62.36 o                         
  -1   2   3      29821.79      31960.14       334.67 o                         
   0   2   3       1871.10       2089.00        20.39 o                         
   1   2   3      29925.21      32522.75       423.58 o                         
   2   2   3       5586.57       5959.58        61.55 o                         
   3   2   3       1718.43       1946.41        28.22 o                         
   4   2   3       1795.34       1813.66        23.84 o                         
   5   2   3        259.14        337.19         4.53 o                         
   6   2   3       2626.14       2585.61        40.55 o                         
   7   2   3        176.83        139.07         2.50 o                         
   8   2   3        596.64        571.77         8.65 o                         
   9   2   3        432.14        435.62         6.81 o                         
  10   2   3        806.10        761.29        14.26 o                         
  11   2   3        323.48        330.17         6.64 o                         
  12   2   3        171.85        166.67         3.59 o                         
  13   2   3        100.80         98.85         4.06 o                         
  14   2   3         74.81         72.87         2.46 o                         
  15   2   3         29.94         29.84         2.20 o                         
  16   2   3         78.53         80.58         2.90 o                         
  17   2   3         22.71         21.81         2.47 o                         
  18   2   3         22.24         24.50         2.67 o                         
 -18   3   3         45.83         46.28         4.50 o                         
 -17   3   3        112.45        110.48         4.09 o                         
 -16   3   3         16.26         15.39         2.34 o                         
 -15   3   3         39.75         41.75         2.42 o                         
 -14   3   3         45.28         46.68         2.00 o                         
 -13   3   3        191.23        188.09         4.51 o                         
 -12   3   3        200.91        198.53         4.88 o                         
 -11   3   3        139.63        134.48         3.35 o                         
 -10   3   3        163.60        162.40         3.78 o                         
  -9   3   3        185.70        203.13         3.68 o                         
  -8   3   3        426.64        409.98         7.29 o                         
  -7   3   3          8.47          7.09         0.54 o                         
  -6   3   3         55.61         57.27         1.05 o                         
  -5   3   3       2706.92       3044.17        40.24 o                         
  -4   3   3       1285.99       1457.29        20.14 o                         
  -3   3   3       3238.44       3410.53        29.87 o                         
  -2   3   3        552.41        608.69         7.93 o                         
  -1   3   3       3217.88       3423.65        32.53 o                         
   0   3   3         69.05         76.65         0.81 o                         
   1   3   3       3249.53       3496.21        37.70 o                         
   2   3   3        545.81        577.67         6.14 o                         
   3   3   3       3273.72       3511.12        51.88 o                         
   4   3   3       1265.30       1454.20        23.80 o                         
   5   3   3       2662.25       3006.50        51.40 o                         
   6   3   3         57.18         58.35         0.96 o                         
   7   3   3          8.23          6.36         0.44 o                         
   8   3   3        436.26        397.89         5.52 o                         
   9   3   3        179.74        191.32         3.40 o                         
  10   3   3        159.37        160.02         3.38 o                         
  11   3   3        139.05        133.32         2.71 o                         
  12   3   3        204.07        204.22         6.63 o                         
  13   3   3        189.74        192.79         4.67 o                         
  14   3   3         44.58         53.42         2.20 o                         
  15   3   3         38.86         43.61         2.33 o                         
  16   3   3         16.91         14.59         2.09 o                         
  17   3   3        113.51        108.19         3.61 o                         
  18   3   3         46.39         46.83         2.88 o                         
 -18   4   3        156.80        175.10         5.02 o                         
 -17   4   3         33.44         34.71         2.80 o                         
 -16   4   3         39.65         41.28         3.10 o                         
 -15   4   3         48.15         51.86         2.23 o                         
 -14   4   3        146.37        141.70         3.38 o                         
 -13   4   3        131.23        137.96         3.18 o                         
 -12   4   3        245.97        235.88         5.16 o                         
 -11   4   3        140.09        152.87         2.51 o                         
 -10   4   3        300.73        290.59         5.60 o                         
  -9   4   3        453.82        424.49         6.45 o                         
  -8   4   3        171.31        167.41         2.80 o                         
  -7   4   3        267.75        229.46         4.11 o                         
  -6   4   3        515.34        547.86         7.96 o                         
  -5   4   3       2875.47       3111.44        50.44 o                         
  -4   4   3       1585.69       1779.97        21.22 o                         
  -3   4   3       1249.36       1410.83        15.09 o                         
  -2   4   3        346.08        330.98         3.19 o                         
  -1   4   3       4808.35       5429.93        53.14 o                         
   0   4   3          2.58          4.41         0.23 o                         
   1   4   3       4866.68       5293.29        50.23 o                         
   2   4   3        337.07        316.57         3.36 o                         
   3   4   3       1275.30       1443.46        24.21 o                         
   4   4   3       1547.02       1746.57        31.55 o                         
   5   4   3       2890.16       3128.00        55.76 o                         
   6   4   3        508.04        518.96         6.87 o                         
   7   4   3        266.06        235.81         3.53 o                         
   8   4   3        180.51        176.12         3.24 o                         
   9   4   3        459.45        428.03         6.54 o                         
  10   4   3        300.70        281.02         6.13 o                         
  11   4   3        140.31        156.73         3.06 o                         
  12   4   3        241.34        222.63         4.85 o                         
  13   4   3        129.61        126.26         2.84 o                         
  14   4   3        144.77        149.61         3.53 o                         
  15   4   3         44.65         47.80         2.51 o                         
  16   4   3         39.47         44.50         2.54 o                         
  17   4   3         33.65         34.20         2.63 o                         
  18   4   3        157.99        179.11         5.01 o                         
 -18   5   3         31.08         28.42         3.72 o                         
 -17   5   3         59.61         57.81         3.20 o                         
 -16   5   3         29.88         32.22         2.59 o                         
 -15   5   3        148.71        145.94         5.67 o                         
 -14   5   3         42.48         46.33         2.24 o                         
 -13   5   3          8.65          8.67         1.44 o                         
 -12   5   3         37.14         36.34         1.49 o                         
 -11   5   3         20.01         21.46         1.10 o                         
 -10   5   3        280.28        265.04         5.02 o                         
  -9   5   3        111.24        104.76         1.76 o                         
  -8   5   3        300.12        305.96         6.14 o                         
  -7   5   3        217.84        219.31         3.93 o                         
  -6   5   3        621.67        622.88         8.15 o                         
  -5   5   3        230.92        223.54         2.84 o                         
  -4   5   3        958.75       1105.54        16.99 o                         
  -3   5   3       1223.52       1308.39        14.89 o                         
  -2   5   3        181.49        208.19         2.00 o                         
  -1   5   3       2120.52       2299.87        20.29 o                         
   0   5   3        248.88        295.59         2.82 o                         
   1   5   3       2138.24       2270.81        21.12 o                         
   2   5   3        200.85        233.13         2.82 o                         
   3   5   3       1207.07       1287.26        14.13 o                         
   4   5   3        965.53       1061.81        13.21 o                         
   5   5   3        235.26        229.94         4.65 o                         
   6   5   3        643.42        633.10         7.73 o                         
   7   5   3        222.28        227.76         3.64 o                         
   8   5   3        306.56        303.88         4.17 o                         
   9   5   3        111.12        104.08         2.29 o                         
  10   5   3        292.35        283.35         5.72 o                         
  11   5   3         20.99         23.16         1.36 o                         
  12   5   3         40.75         39.22         1.95 o                         
  13   5   3          8.22          9.45         1.57 o                         
  14   5   3         40.90         42.05         2.55 o                         
  15   5   3        145.83        138.56         4.62 o                         
  16   5   3         30.62         31.14         2.52 o                         
  17   5   3         59.30         63.64         2.98 o                         
  18   5   3         30.75         29.13         5.06 o                         
 -18   6   3         50.17         53.77         5.71 o                         
 -17   6   3         29.20         32.60         2.71 o                         
 -16   6   3         40.42         41.00         2.69 o                         
 -15   6   3         63.06         62.73         2.61 o                         
 -14   6   3         10.33          8.40         1.93 o                         
 -13   6   3         31.00         29.25         1.83 o                         
 -12   6   3          9.19          7.59         1.25 o                         
 -11   6   3        101.90         93.50         2.19 o                         
 -10   6   3         18.64         13.13         0.92 o                         
  -9   6   3         40.39         33.56         1.29 o                         
  -8   6   3         57.80         52.34         1.63 o                         
  -7   6   3       1146.51       1107.56        16.96 o                         
  -6   6   3        656.48        689.33         8.61 o                         
  -5   6   3        865.61        936.11        21.17 o                         
  -4   6   3        293.22        321.45         4.44 o                         
  -3   6   3        690.49        770.95         9.75 o                         
  -2   6   3       1298.53       1392.56        13.48 o                         
  -1   6   3       2602.07       2885.91        26.73 o                         
   0   6   3        519.67        589.03         5.25 o                         
   1   6   3       2561.87       2850.80        27.21 o                         
   2   6   3       1285.36       1383.31        14.24 o                         
   3   6   3        668.15        743.42         8.07 o                         
   4   6   3        283.17        298.50         3.93 o                         
   5   6   3        852.67        952.07        14.19 o                         
   6   6   3        652.52        700.04         8.50 o                         
   7   6   3       1151.55       1105.52        16.85 o                         
   8   6   3         57.95         53.25         1.19 o                         
   9   6   3         42.32         38.13         1.44 o                         
  10   6   3         20.32         12.48         1.07 o                         
  11   6   3         97.83         92.18         2.31 o                         
  12   6   3         10.51          9.63         1.41 o                         
  13   6   3         31.11         28.63         2.08 o                         
  14   6   3          9.50         10.74         1.83 o                         
  15   6   3         61.56         59.79         2.54 o                         
  16   6   3         40.10         42.04         2.59 o                         
  17   6   3         28.22         28.87         2.72 o                         
  18   6   3         51.22         52.12        13.53 o                         
 -18   7   3         37.00         32.72        10.20 o                         
 -17   7   3         25.36         20.65         2.53 o                         
 -16   7   3         53.50         51.45         2.73 o                         
 -15   7   3          2.13          0.62         2.02 o                         
 -14   7   3         20.28         16.95         2.02 o                         
 -13   7   3        103.25        105.32         2.99 o                         
 -12   7   3        168.21        169.39         3.70 o                         
 -11   7   3         35.80         32.24         1.27 o                         
 -10   7   3         44.08         41.14         1.47 o                         
  -9   7   3        175.34        167.78         3.22 o                         
  -8   7   3        112.13         96.89         2.06 o                         
  -7   7   3        226.92        239.14         3.43 o                         
  -6   7   3        412.37        443.21         6.03 o                         
  -5   7   3        186.00        186.68         3.17 o                         
  -4   7   3        135.46        158.22         2.07 o                         
  -3   7   3       1581.40       1733.93        18.70 o                         
  -2   7   3       1626.39       1733.77        17.44 o                         
  -1   7   3        407.25        451.37         4.54 o                         
   0   7   3        281.49        261.48         2.72 o                         
   1   7   3        423.89        472.39         4.93 o                         
   2   7   3       1623.55       1746.27        19.14 o                         
   3   7   3       1562.72       1670.74        18.08 o                         
   4   7   3        139.53        163.38         2.14 o                         
   5   7   3        194.53        201.21         2.61 o                         
   6   7   3        399.71        437.83         6.12 o                         
   7   7   3        229.88        233.49         3.99 o                         
   8   7   3        106.25         93.62         2.60 o                         
   9   7   3        178.05        164.04         2.50 o                         
  10   7   3         45.36         42.82         1.33 o                         
  11   7   3         36.00         30.06         1.28 o                         
  12   7   3        165.01        166.42         3.22 o                         
  13   7   3         99.97         98.50         2.80 o                         
  14   7   3         20.56         16.04         1.96 o                         
  15   7   3          2.38          0.12         2.39 o                         
  16   7   3         54.08         57.81         3.07 o                         
  17   7   3         24.34         18.97         2.63 o                         
  18   7   3         36.50         25.62        10.23 o                         
 -17   8   3         86.77         91.66         3.47 o                         
 -16   8   3         46.42         47.71         2.53 o                         
 -15   8   3         41.58         40.58         2.26 o                         
 -14   8   3        115.11        116.22         4.43 o                         
 -13   8   3        119.99        115.16         3.12 o                         
 -12   8   3        201.39        205.54         4.36 o                         
 -11   8   3         72.34         74.96         1.87 o                         
 -10   8   3        163.01        169.76         4.01 o                         
  -9   8   3          9.73         12.43         0.86 o                         
  -8   8   3        225.61        251.22         4.04 o                         
  -7   8   3        153.78        138.25         2.21 o                         
  -6   8   3         71.13         73.14         1.29 o                         
  -5   8   3          7.76          7.05         0.49 o                         
  -4   8   3       1011.30       1076.90        11.49 o                         
  -3   8   3        603.56        647.59         7.20 o                         
  -2   8   3       1262.53       1345.94        14.09 o                         
  -1   8   3        343.32        388.04         4.69 o                         
   0   8   3        874.13        876.03         9.42 o                         
   1   8   3        334.74        390.40         4.25 o                         
   2   8   3       1269.11       1337.44        14.99 o                         
   3   8   3        595.95        633.55         7.12 o                         
   4   8   3       1044.57       1085.21        12.70 o                         
   5   8   3          6.47          5.38         0.53 o                         
   6   8   3         66.87         65.62         1.44 o                         
   7   8   3        156.04        143.27         2.50 o                         
   8   8   3        231.73        250.79         4.85 o                         
   9   8   3          8.76         11.82         0.94 o                         
  10   8   3        163.48        174.29         4.02 o                         
  11   8   3         72.39         77.32         2.04 o                         
  12   8   3        202.84        212.31         3.86 o                         
  13   8   3        116.18        114.81         3.82 o                         
  14   8   3        114.19        113.22         4.75 o                         
  15   8   3         41.94         42.01         2.77 o                         
  16   8   3         44.47         39.50         3.13 o                         
  17   8   3         88.28         97.25         4.05 o                         
 -17   9   3         16.90         12.43         2.54 o                         
 -16   9   3          1.58         -2.36         2.36 o                         
 -15   9   3         37.87         34.41         2.48 o                         
 -14   9   3         64.19         68.39         2.59 o                         
 -13   9   3        192.91        191.05         4.96 o                         
 -12   9   3        139.94        141.30         4.74 o                         
 -11   9   3         26.08         26.52         1.48 o                         
 -10   9   3         62.65         62.59         2.19 o                         
  -9   9   3        450.66        452.84         6.73 o                         
  -8   9   3         40.78         43.13         1.16 o                         
  -7   9   3         99.01        102.65         1.68 o                         
  -6   9   3         88.70         76.42         1.39 o                         
  -5   9   3        167.41        157.88         2.14 o                         
  -4   9   3        308.70        326.02         3.81 o                         
  -3   9   3        528.78        586.55         6.67 o                         
  -2   9   3       2764.61       2887.40        31.50 o                         
  -1   9   3       3495.64       3674.37        43.33 o                         
   0   9   3        367.80        450.79         5.64 o                         
   1   9   3       3447.50       3647.71        39.54 o                         
   2   9   3       2750.33       2864.68        32.02 o                         
   3   9   3        541.48        596.07         6.80 o                         
   4   9   3        300.88        313.84         3.88 o                         
   5   9   3        166.20        153.61         2.22 o                         
   6   9   3         84.35         68.93         1.39 o                         
   7   9   3         96.05         99.72         1.95 o                         
   8   9   3         38.18         41.96         1.18 o                         
   9   9   3        455.05        454.49         6.76 o                         
  10   9   3         65.32         64.27         1.83 o                         
  11   9   3         27.33         26.51         1.35 o                         
  12   9   3        143.47        142.16         3.15 o                         
  13   9   3        196.00        195.34         4.03 o                         
  14   9   3         65.00         71.11         2.86 o                         
  15   9   3         38.53         38.02         2.73 o                         
  16   9   3          1.45          1.93         2.65 o                         
  17   9   3         18.40         17.09         3.17 o                         
 -17  10   3          7.41          8.97         4.51 o                         
 -16  10   3         11.67          6.35         2.37 o                         
 -15  10   3         72.64         76.54         3.31 o                         
 -14  10   3          7.06          4.47         1.95 o                         
 -13  10   3         32.99         34.25         2.16 o                         
 -12  10   3        214.58        221.15         4.50 o                         
 -11  10   3        465.32        473.34         8.15 o                         
 -10  10   3          5.97          5.52         1.15 o                         
  -9  10   3         18.93         24.34         1.25 o                         
  -8  10   3        168.17        169.86         3.18 o                         
  -7  10   3          7.94          6.04         0.77 o                         
  -6  10   3        491.13        509.73         7.05 o                         
  -5  10   3         26.52         24.34         0.69 o                         
  -4  10   3        461.14        448.83         5.27 o                         
  -3  10   3        913.30        850.60         9.85 o                         
  -2  10   3        121.84        140.77         1.86 o                         
  -1  10   3        204.28        200.06         2.69 o                         
   0  10   3        939.95       1005.99        13.16 o                         
   1  10   3        194.99        190.60         2.55 o                         
   2  10   3        117.07        138.60         1.90 o                         
   3  10   3        907.71        844.96         9.97 o                         
   4  10   3        461.50        451.96         5.57 o                         
   5  10   3         23.65         22.67         0.73 o                         
   6  10   3        486.93        514.84         6.60 o                         
   7  10   3          5.44          2.93         0.84 o                         
   8  10   3        163.53        163.93         3.12 o                         
   9  10   3         19.41         23.01         1.23 o                         
  10  10   3          7.19          8.28         1.13 o                         
  11  10   3        461.16        479.42         7.39 o                         
  12  10   3        211.76        210.90         5.12 o                         
  13  10   3         33.45         37.72         2.75 o                         
  14  10   3          7.16          7.86         2.17 o                         
  15  10   3         73.59         75.51         3.17 o                         
  16  10   3         11.88          7.93         2.58 o                         
  17  10   3          7.51          4.89         5.24 o                         
 -16  11   3        139.80        138.56         4.12 o                         
 -15  11   3          3.52          2.87         2.35 o                         
 -14  11   3          8.58          7.20         2.23 o                         
 -13  11   3         36.16         32.48         2.01 o                         
 -12  11   3        117.06        111.82         2.90 o                         
 -11  11   3        182.37        188.86         3.58 o                         
 -10  11   3         37.88         40.98         1.60 o                         
  -9  11   3         35.63         37.30         1.25 o                         
  -8  11   3        187.99        158.63         2.85 o                         
  -7  11   3        458.98        456.65         8.24 o                         
  -6  11   3        171.62        178.16         2.99 o                         
  -5  11   3        134.49        151.62         2.14 o                         
  -4  11   3        629.56        649.97         7.57 o                         
  -3  11   3        772.78        822.61        10.10 o                         
  -2  11   3        448.40        424.76         5.08 o                         
  -1  11   3        437.00        448.34         6.07 o                         
   0  11   3         60.08         65.32         1.48 o                         
   1  11   3        443.47        447.31         5.38 o                         
   2  11   3        451.50        436.04         5.48 o                         
   3  11   3        766.84        803.62         9.51 o                         
   4  11   3        636.62        639.09         8.08 o                         
   5  11   3        131.93        154.11         2.31 o                         
   6  11   3        161.59        173.80         2.58 o                         
   7  11   3        460.53        451.58         6.29 o                         
   8  11   3        194.23        173.81         4.03 o                         
   9  11   3         34.78         37.94         1.41 o                         
  10  11   3         36.75         39.64         1.53 o                         
  11  11   3        179.36        190.31         4.25 o                         
  12  11   3        115.82        102.77         2.83 o                         
  13  11   3         37.00         34.52         2.39 o                         
  14  11   3          9.56          7.25         2.24 o                         
  15  11   3          3.26         -0.55         2.44 o                         
  16  11   3        140.03        143.82         4.50 o                         
 -16  12   3         46.54         56.28         3.20 o                         
 -15  12   3         35.40         32.33         2.78 o                         
 -14  12   3         21.16         15.74         2.54 o                         
 -13  12   3         76.63         78.99         3.34 o                         
 -12  12   3         78.70         77.78         2.66 o                         
 -11  12   3         78.64         72.50         2.34 o                         
 -10  12   3         97.37         95.44         2.63 o                         
  -9  12   3         35.68         37.90         1.43 o                         
  -8  12   3        326.20        337.00         5.06 o                         
  -7  12   3        224.29        212.95         3.39 o                         
  -6  12   3        596.06        598.14         8.18 o                         
  -5  12   3          9.43         10.15         0.65 o                         
  -4  12   3         62.99         59.39         1.32 o                         
  -3  12   3       1162.04       1125.93        13.99 o                         
  -2  12   3        331.73        323.28         4.03 o                         
  -1  12   3          1.70          2.06         0.74 o                         
   0  12   3        178.56        178.80         2.78 o                         
   1  12   3          1.09          2.12         0.70 o                         
   2  12   3        335.91        334.59         4.63 o                         
   3  12   3       1189.08       1154.93        14.49 o                         
   4  12   3         56.43         56.04         1.18 o                         
   5  12   3          9.26          9.44         0.81 o                         
   6  12   3        604.56        581.16         7.71 o                         
   7  12   3        226.22        219.37         3.45 o                         
   8  12   3        321.24        321.51         6.28 o                         
   9  12   3         34.31         35.46         1.58 o                         
  10  12   3         99.48         97.22         2.69 o                         
  11  12   3         73.78         67.51         2.50 o                         
  12  12   3         75.60         79.90         2.86 o                         
  13  12   3         79.35         82.13         3.17 o                         
  14  12   3         22.24         20.25         2.56 o                         
  15  12   3         33.54         27.50         2.68 o                         
  16  12   3         47.00         55.80         3.23 o                         
 -16  13   3         29.66         30.78         4.69 o                         
 -15  13   3         37.40         36.83         2.87 o                         
 -14  13   3         26.35         23.85         2.67 o                         
 -13  13   3         33.09         46.22         2.80 o                         
 -12  13   3        313.44        332.65         7.35 o                         
 -11  13   3        140.55        138.53         3.71 o                         
 -10  13   3        158.92        162.32         2.94 o                         
  -9  13   3         27.23         30.14         1.41 o                         
  -8  13   3        423.78        424.67         6.55 o                         
  -7  13   3         49.36         45.47         1.50 o                         
  -6  13   3        215.33        196.68         3.10 o                         
  -5  13   3        408.88        403.73         4.87 o                         
  -4  13   3        101.31         85.10         1.54 o                         
  -3  13   3        144.72        154.43         2.41 o                         
  -2  13   3        154.45        161.90         2.58 o                         
  -1  13   3        468.03        444.33         6.71 o                         
   0  13   3         37.15         37.40         1.10 o                         
   1  13   3        472.21        442.58         6.53 o                         
   2  13   3        153.08        160.05         2.61 o                         
   3  13   3        144.36        148.38         2.37 o                         
   4  13   3        103.93         91.76         1.80 o                         
   5  13   3        412.82        403.55         5.47 o                         
   6  13   3        216.66        193.92         3.71 o                         
   7  13   3         47.37         41.74         1.60 o                         
   8  13   3        427.66        443.90         6.99 o                         
   9  13   3         28.51         30.08         1.84 o                         
  10  13   3        157.38        153.91         3.59 o                         
  11  13   3        140.06        130.38         3.15 o                         
  12  13   3        315.06        330.64         6.37 o                         
  13  13   3         33.33         42.94         2.70 o                         
  14  13   3         27.01         28.05         2.82 o                         
  15  13   3         37.00         35.71         3.05 o                         
  16  13   3         29.73         25.71         4.73 o                         
 -15  14   3          4.08          1.99         2.70 o                         
 -14  14   3          3.36          0.96         2.46 o                         
 -13  14   3         62.03         61.96         2.89 o                         
 -12  14   3        188.00        196.08         5.02 o                         
 -11  14   3         23.33         25.62         1.99 o                         
 -10  14   3        367.84        370.91         7.14 o                         
  -9  14   3         93.46         87.60         2.18 o                         
  -8  14   3         99.60         94.27         2.14 o                         
  -7  14   3        203.45        202.77         3.19 o                         
  -6  14   3         83.69         80.66         1.71 o                         
  -5  14   3         12.08         16.24         1.05 o                         
  -4  14   3        702.14        739.74         9.05 o                         
  -3  14   3        159.62        149.89         2.39 o                         
  -2  14   3        431.91        418.84         6.04 o                         
  -1  14   3        145.19        144.28         2.55 o                         
   0  14   3        560.95        562.79         8.22 o                         
   1  14   3        146.89        148.41         2.88 o                         
   2  14   3        437.62        430.05         5.91 o                         
   3  14   3        164.89        158.90         2.81 o                         
   4  14   3        711.96        749.13         9.24 o                         
   5  14   3         12.12         14.81         1.13 o                         
   6  14   3         87.49         79.79         1.90 o                         
   7  14   3        200.26        204.55         3.63 o                         
   8  14   3        106.08        101.61         2.98 o                         
   9  14   3         89.13         81.73         2.47 o                         
  10  14   3        363.08        383.47         6.73 o                         
  11  14   3         24.58         23.24         2.00 o                         
  12  14   3        192.21        195.00         5.86 o                         
  13  14   3         61.68         67.29         3.24 o                         
  14  14   3          3.18          1.98         2.76 o                         
  15  14   3          4.14          3.32         3.10 o                         
 -15  15   3         30.32         27.57         2.91 o                         
 -14  15   3        112.32        117.67         3.90 o                         
 -13  15   3          6.51          5.90         2.37 o                         
 -12  15   3         15.99         15.15         2.33 o                         
 -11  15   3         19.60         18.20         2.15 o                         
 -10  15   3        131.16        134.00         3.23 o                         
  -9  15   3        244.30        252.21         4.49 o                         
  -8  15   3         48.48         46.21         1.67 o                         
  -7  15   3         80.10         81.99         1.99 o                         
  -6  15   3        714.98        712.48        11.82 o                         
  -5  15   3         89.10         82.75         1.74 o                         
  -4  15   3        102.24        101.76         2.29 o                         
  -3  15   3        190.46        198.52         3.66 o                         
  -2  15   3        372.71        362.81         5.56 o                         
  -1  15   3         15.34         12.05         1.05 o                         
   0  15   3        258.42        266.27         4.39 o                         
   1  15   3         16.48         12.08         1.28 o                         
   2  15   3        366.65        357.48         5.40 o                         
   3  15   3        189.71        194.46         3.32 o                         
   4  15   3        100.15         96.27         2.47 o                         
   5  15   3         84.48         74.88         1.76 o                         
   6  15   3        721.66        737.17        10.95 o                         
   7  15   3         79.00         81.18         2.03 o                         
   8  15   3         48.70         42.22         1.92 o                         
   9  15   3        238.24        246.21         4.92 o                         
  10  15   3        126.94        134.40         4.16 o                         
  11  15   3         20.09         20.34         2.21 o                         
  12  15   3         16.86         13.73         2.23 o                         
  13  15   3          6.40          7.02         2.40 o                         
  14  15   3        110.72        111.16         3.89 o                         
  15  15   3         30.91         32.01         3.15 o                         
 -14  16   3         36.05         35.13         3.08 o                         
 -13  16   3          6.74          5.84         2.48 o                         
 -12  16   3        137.69        139.59         3.98 o                         
 -11  16   3        138.19        136.16         3.84 o                         
 -10  16   3         70.33         74.33         2.67 o                         
  -9  16   3          4.08          3.69         1.64 o                         
  -8  16   3          1.46          0.34         1.53 o                         
  -7  16   3        423.83        428.35         6.70 o                         
  -6  16   3        135.50        136.74         2.86 o                         
  -5  16   3         63.58         61.11         1.77 o                         
  -4  16   3        136.44        138.77         3.18 o                         
  -3  16   3        183.04        185.55         3.58 o                         
  -2  16   3        507.36        487.48         7.53 o                         
  -1  16   3        237.49        239.26         3.96 o                         
   0  16   3         27.73         23.00         1.26 o                         
   1  16   3        239.02        234.19         4.06 o                         
   2  16   3        506.32        485.69         7.33 o                         
   3  16   3        174.24        172.23         3.10 o                         
   4  16   3        136.73        133.94         2.60 o                         
   5  16   3         64.78         59.28         1.99 o                         
   6  16   3        135.84        132.09         2.97 o                         
   7  16   3        428.59        430.81         7.06 o                         
   8  16   3          1.70          0.91         1.79 o                         
   9  16   3          3.92          1.77         2.10 o                         
  10  16   3         72.02         75.94         3.05 o                         
  11  16   3        143.50        136.46         4.02 o                         
  12  16   3        138.40        142.26         3.90 o                         
  13  16   3          6.58          6.82         2.62 o                         
  14  16   3         35.09         41.40         4.04 o                         
 -14  17   3          1.98         -3.32         3.32 o                         
 -13  17   3         18.10         15.54         2.78 o                         
 -12  17   3         43.10         48.11         3.03 o                         
 -11  17   3         64.58         61.40         2.96 o                         
 -10  17   3         26.88         26.65         2.24 o                         
  -9  17   3         24.52         24.57         2.13 o                         
  -8  17   3        214.01        220.92         4.79 o                         
  -7  17   3         22.44         23.38         1.57 o                         
  -6  17   3         13.06         12.09         1.40 o                         
  -5  17   3         78.83         87.78         2.37 o                         
  -4  17   3        497.85        491.63         7.29 o                         
  -3  17   3        112.55        109.03         2.72 o                         
  -2  17   3          4.25          3.92         0.92 o                         
  -1  17   3         25.96         27.20         1.61 o                         
   0  17   3        184.77        185.77         3.37 o                         
   1  17   3         28.18         28.57         1.56 o                         
   2  17   3          5.77          6.16         1.33 o                         
   3  17   3        109.28        101.14         2.34 o                         
   4  17   3        500.06        482.16         7.10 o                         
   5  17   3         77.49         83.32         2.21 o                         
   6  17   3         11.16         10.37         1.70 o                         
   7  17   3         20.63         17.82         1.85 o                         
   8  17   3        213.18        223.58         6.24 o                         
   9  17   3         23.47         17.93         2.29 o                         
  10  17   3         27.94         24.80         2.48 o                         
  11  17   3         66.18         64.42         4.68 o                         
  12  17   3         44.20         45.02         2.76 o                         
  13  17   3         17.84         10.61         2.90 o                         
  14  17   3          2.17          5.06         3.46 o                         
 -13  18   3         49.08         51.40         3.27 o                         
 -12  18   3         10.77          8.03         2.83 o                         
 -11  18   3         13.14         15.39         2.77 o                         
 -10  18   3          0.99         -1.44         2.40 o                         
  -9  18   3         60.63         60.35         3.22 o                         
  -8  18   3        321.61        308.47         6.77 o                         
  -7  18   3         45.45         48.80         1.99 o                         
  -6  18   3        293.81        298.43         5.21 o                         
  -5  18   3          4.75          4.26         1.56 o                         
  -4  18   3        193.39        205.15         3.83 o                         
  -3  18   3        204.93        202.90         4.25 o                         
  -2  18   3         25.82         21.24         1.70 o                         
  -1  18   3          8.64          9.29         1.24 o                         
   0  18   3         55.64         59.35         1.95 o                         
   1  18   3          8.36          9.32         1.44 o                         
   2  18   3         25.84         20.69         1.51 o                         
   3  18   3        203.33        198.47         3.80 o                         
   4  18   3        187.16        195.50         3.61 o                         
   5  18   3          4.72          3.42         1.57 o                         
   6  18   3        291.95        286.93         5.91 o                         
   7  18   3         43.58         47.94         2.31 o                         
   8  18   3        318.07        317.51         7.73 o                         
   9  18   3         60.99         59.45         2.98 o                         
  10  18   3          0.73         -1.51         2.35 o                         
  11  18   3         13.37         10.54         2.42 o                         
  12  18   3          9.61         10.53         2.54 o                         
  13  18   3         47.48         41.32         3.64 o                         
 -13  19   3         45.52         33.30         9.18 o                         
 -12  19   3         22.48         27.55         3.08 o                         
 -11  19   3          1.76          2.61         2.83 o                         
 -10  19   3         12.95         15.87         2.62 o                         
  -9  19   3        119.00        120.89         4.12 o                         
  -8  19   3         15.18         10.99         2.28 o                         
  -7  19   3         21.19         18.07         2.11 o                         
  -6  19   3         54.31         51.28         2.11 o                         
  -5  19   3         78.07         81.22         2.56 o                         
  -4  19   3         32.17         31.93         1.82 o                         
  -3  19   3          4.71          3.88         1.47 o                         
  -2  19   3         90.96         90.20         3.05 o                         
  -1  19   3         63.62         56.80         2.02 o                         
   0  19   3          3.30          2.43         1.44 o                         
   1  19   3         64.62         60.07         2.49 o                         
   2  19   3         93.07         91.54         2.63 o                         
   3  19   3          4.77          4.87         1.61 o                         
   4  19   3         33.70         35.90         2.34 o                         
   5  19   3         84.47         85.67         2.85 o                         
   6  19   3         52.43         43.35         2.41 o                         
   7  19   3         22.07         22.27         2.10 o                         
   8  19   3         14.36         11.01         2.32 o                         
   9  19   3        122.97        130.53         4.80 o                         
  10  19   3         13.96          9.10         2.78 o                         
  11  19   3          1.80          2.26         2.74 o                         
  12  19   3         21.87         21.87         3.32 o                         
  13  19   3         45.98         46.07         9.73 o                         
 -12  20   3         35.01         45.87         4.10 o                         
 -11  20   3          7.88          6.40         2.85 o                         
 -10  20   3         91.55        103.94         6.48 o                         
  -9  20   3          7.83          9.97         2.66 o                         
  -8  20   3         66.20         74.10         2.94 o                         
  -7  20   3         11.20          9.76         2.06 o                         
  -6  20   3         35.14         35.49         2.31 o                         
  -5  20   3        150.62        150.87         3.57 o                         
  -4  20   3         15.95         14.98         1.77 o                         
  -3  20   3        240.20        244.12         4.60 o                         
  -2  20   3         91.93         90.50         2.76 o                         
  -1  20   3         74.59         77.54         2.53 o                         
   0  20   3        118.65        116.65         3.12 o                         
   1  20   3         75.35         75.20         2.55 o                         
   2  20   3         90.91         88.57         2.67 o                         
   3  20   3        242.10        241.16         4.61 o                         
   4  20   3         16.28         10.19         2.07 o                         
   5  20   3        149.56        146.20         4.40 o                         
   6  20   3         35.77         31.92         2.57 o                         
   7  20   3         12.62         14.03         2.41 o                         
   8  20   3         65.87         72.82         3.20 o                         
   9  20   3          8.61          8.90         2.75 o                         
  10  20   3         92.66         96.82         4.05 o                         
  11  20   3          8.12          5.10         2.98 o                         
  12  20   3         35.80         30.78         5.70 o                         
 -11  21   3         79.02         81.61         5.23 o                         
 -10  21   3         68.50         68.84         3.62 o                         
  -9  21   3         17.30         18.94         2.68 o                         
  -8  21   3         43.15         41.73         2.80 o                         
  -7  21   3         48.20         53.57         2.86 o                         
  -6  21   3         31.39         34.18         2.49 o                         
  -5  21   3          5.46          1.33         2.10 o                         
  -4  21   3        161.01        158.54         3.61 o                         
  -3  21   3          2.68          0.18         2.03 o                         
  -2  21   3         86.28         81.43         2.72 o                         
  -1  21   3         29.93         31.18         2.19 o                         
   0  21   3          3.60          0.65         2.06 o                         
   1  21   3         30.56         30.28         2.30 o                         
   2  21   3         87.89         78.55         2.81 o                         
   3  21   3          2.85          2.60         2.06 o                         
   4  21   3        159.09        147.37         3.90 o                         
   5  21   3          5.25          5.64         2.34 o                         
   6  21   3         33.17         37.10         2.69 o                         
   7  21   3         48.23         53.00         2.98 o                         
   8  21   3         41.53         42.19         3.68 o                         
   9  21   3         17.78         20.41         3.19 o                         
  10  21   3         69.22         74.44         3.92 o                         
  11  21   3         76.79         77.33         4.98 o                         
 -10  22   3          3.70         -0.83         3.21 o                         
  -9  22   3         26.53         32.20         3.23 o                         
  -8  22   3         16.23         13.85         2.80 o                         
  -7  22   3         39.66         37.59         2.86 o                         
  -6  22   3        169.81        173.01         5.70 o                         
  -5  22   3        125.13        124.34         3.97 o                         
  -4  22   3         81.00         81.75         3.14 o                         
  -3  22   3          4.04          3.94         2.14 o                         
  -2  22   3          8.73          6.58         2.04 o                         
  -1  22   3        144.69        151.75         3.75 o                         
   0  22   3        139.96        139.18         3.89 o                         
   1  22   3        143.05        140.38         3.87 o                         
   2  22   3          7.95          8.39         2.19 o                         
   3  22   3          3.42          2.93         2.44 o                         
   4  22   3         82.11         79.74         3.88 o                         
   5  22   3        123.16        128.39         5.17 o                         
   6  22   3        167.08        169.60         4.93 o                         
   7  22   3         39.12         44.09         3.04 o                         
   8  22   3         17.10         18.92         3.14 o                         
   9  22   3         26.55         25.88         4.19 o                         
  10  22   3          3.56         -2.25         3.30 o                         
  -9  23   3         36.84         45.50         4.54 o                         
  -8  23   3          0.52         -3.07         3.07 o                         
  -7  23   3         35.41         36.40         3.12 o                         
  -6  23   3         50.43         51.05         3.57 o                         
  -5  23   3        127.06        127.54         4.64 o                         
  -4  23   3         62.62         67.13         3.19 o                         
  -3  23   3         35.92         34.22         2.72 o                         
  -2  23   3         17.44         15.78         2.27 o                         
  -1  23   3          1.56          1.28         2.06 o                         
   0  23   3         84.01         87.33         3.86 o                         
   1  23   3          1.26         -2.31         2.31 o                         
   2  23   3         18.57         18.35         2.65 o                         
   3  23   3         37.86         37.34         3.00 o                         
   4  23   3         62.12         58.93         3.26 o                         
   5  23   3        127.04        126.89         4.23 o                         
   6  23   3         51.06         44.85         3.29 o                         
   7  23   3         34.97         38.95         4.01 o                         
   8  23   3          0.33         -2.99         3.05 o                         
   9  23   3         37.02         39.09         4.26 o                         
  -8  24   3          4.50          5.16         9.04 o                         
  -7  24   3         18.12         19.57         3.08 o                         
  -6  24   3          0.59         -1.35         2.89 o                         
  -5  24   3          1.08          0.82         2.96 o                         
  -4  24   3         46.52         49.73         3.77 o                         
  -3  24   3          8.06          3.56         2.44 o                         
  -2  24   3          7.02          4.00         2.40 o                         
  -1  24   3         44.60         48.49         2.76 o                         
   0  24   3         33.14         37.11         2.65 o                         
   1  24   3         43.93         49.88         3.09 o                         
   2  24   3          7.34          4.79         2.65 o                         
   3  24   3          8.04          7.75         2.85 o                         
   4  24   3         45.56         50.15         3.78 o                         
   5  24   3          1.18          1.51         2.84 o                         
   6  24   3          0.74         -1.80         3.27 o                         
   7  24   3         18.48         18.20         3.66 o                         
   8  24   3          4.58          3.37         7.42 o                         
  -6  25   3         99.39        100.79         4.45 o                         
  -5  25   3         27.35         27.96         3.07 o                         
  -4  25   3         57.54         57.25         3.42 o                         
  -3  25   3          9.75         10.81         2.64 o                         
  -2  25   3          5.72          2.94         2.43 o                         
  -1  25   3         73.66         76.25         3.18 o                         
   0  25   3          5.55          2.03         2.76 o                         
   1  25   3         75.09         71.05         3.37 o                         
   2  25   3          5.11          2.88         2.82 o                         
   3  25   3          9.93          5.57         2.90 o                         
   4  25   3         58.44         57.37         3.39 o                         
   5  25   3         28.05         25.96         3.21 o                         
   6  25   3         99.64        101.35         5.51 o                         
  -4  26   3          0.90         -4.97         4.97 o                         
  -3  26   3          6.27          5.99         2.71 o                         
  -2  26   3         12.90         14.87         2.60 o                         
  -1  26   3         16.11         18.75         2.86 o                         
   0  26   3         10.25          4.91         2.91 o                         
   1  26   3         17.33         17.50         2.86 o                         
   2  26   3         12.73         11.87         2.92 o                         
   3  26   3          5.97          4.09         3.07 o                         
   4  26   3          0.84         -3.45         4.88 o                         
   0   0   4       7812.08       8224.45       123.40 o                         
   1   0   4       2314.75       2533.11        25.62 o                         
   2   0   4         82.42        112.33         1.54 o                         
   3   0   4       1101.50       1183.01        11.63 o                         
   4   0   4       2258.77       2396.83        25.52 o                         
   5   0   4        254.78        258.31         2.98 o                         
   6   0   4        436.81        412.91         5.11 o                         
   7   0   4        578.32        615.87         7.53 o                         
   8   0   4         37.40         39.27         1.12 o                         
   9   0   4        726.52        694.49        11.14 o                         
  10   0   4        309.85        301.06         6.15 o                         
  11   0   4          0.07          0.41         0.98 o                         
  12   0   4        549.59        561.30         9.90 o                         
  13   0   4         99.65        103.06         2.50 o                         
  14   0   4        302.39        296.86         5.37 o                         
  15   0   4          8.04          3.76         1.89 o                         
  16   0   4          9.02          8.45         2.16 o                         
  17   0   4          0.22         -2.21         2.21 o                         
  18   0   4         52.11         52.36         2.96 o                         
 -18   1   4          4.04          2.00         2.51 o                         
 -17   1   4          9.38          2.66         2.23 o                         
 -16   1   4         13.55         10.88         2.09 o                         
 -15   1   4        227.85        228.03         5.04 o                         
 -14   1   4         36.34         41.25         1.91 o                         
 -13   1   4        361.04        406.06         8.74 o                         
 -12   1   4         14.46         12.72         1.26 o                         
 -11   1   4        148.13        129.69         3.05 o                         
 -10   1   4        134.23        133.27         2.92 o                         
  -9   1   4        304.36        286.25         4.66 o                         
  -8   1   4        995.84       1033.60        19.70 o                         
  -7   1   4        454.32        472.39         6.90 o                         
  -6   1   4        347.30        403.88         6.80 o                         
  -5   1   4        991.75       1009.09        13.08 o                         
  -4   1   4         70.91         64.77         1.03 o                         
  -3   1   4          6.85          8.30         0.27 o                         
  -2   1   4       5043.78       5331.52        47.95 o                         
  -1   1   4       2927.25       3278.33        30.57 o                         
   0   1   4        665.26        743.65         7.89 o                         
   1   1   4       2901.43       3200.45        31.98 o                         
   2   1   4       5019.81       5430.83        59.11 o                         
   3   1   4          8.76         11.08         0.34 o                         
   4   1   4         77.15         70.36         1.08 o                         
   5   1   4       1016.09       1049.75        15.00 o                         
   6   1   4        344.84        392.63         5.33 o                         
   7   1   4        446.83        456.42         5.60 o                         
   8   1   4        976.25        980.53        12.98 o                         
   9   1   4        307.67        289.77         5.03 o                         
  10   1   4        130.33        127.51         3.42 o                         
  11   1   4        147.76        136.29         2.65 o                         
  12   1   4         15.27         14.08         1.36 o                         
  13   1   4        365.72        390.36         7.93 o                         
  14   1   4         34.65         39.98         1.87 o                         
  15   1   4        225.27        236.76         4.64 o                         
  16   1   4         12.39         10.42         2.02 o                         
  17   1   4          9.04          5.55         2.18 o                         
  18   1   4          3.55          2.78         2.52 o                         
 -18   2   4         16.26         11.92         2.65 o                         
 -17   2   4         17.88         18.89         2.68 o                         
 -16   2   4          0.20         -1.79         2.17 o                         
 -15   2   4         72.29         66.69         2.88 o                         
 -14   2   4         74.85         75.12         2.36 o                         
 -13   2   4         15.55         13.83         1.36 o                         
 -12   2   4        121.87        117.62         2.34 o                         
 -11   2   4        964.83        925.55        16.97 o                         
 -10   2   4        140.15        133.38         2.31 o                         
  -9   2   4        397.22        397.64         7.10 o                         
  -8   2   4       1524.02       1521.51        23.43 o                         
  -7   2   4       1753.64       1700.97        29.58 o                         
  -6   2   4       2145.89       2079.38        26.56 o                         
  -5   2   4       1193.50       1344.62        22.33 o                         
  -4   2   4        915.53        951.99         8.65 o                         
  -3   2   4       3298.89       3482.27        32.10 o                         
  -2   2   4       1387.81       1505.70        13.85 o                         
  -1   2   4       2582.45       2751.49        26.82 o                         
   0   2   4       1913.13       2150.08        20.67 o                         
   1   2   4       2620.96       2873.11        32.44 o                         
   2   2   4       1376.77       1479.63        13.51 o                         
   3   2   4       3316.72       3710.77        41.30 o                         
   4   2   4        916.40        992.03        14.80 o                         
   5   2   4       1205.75       1391.74        20.07 o                         
   6   2   4       2138.59       2076.47        26.17 o                         
   7   2   4       1789.41       1754.12        27.49 o                         
   8   2   4       1522.82       1448.15        20.67 o                         
   9   2   4        398.80        386.60         6.20 o                         
  10   2   4        140.25        140.91         3.52 o                         
  11   2   4        950.29        924.28        13.47 o                         
  12   2   4        117.88        120.94         2.71 o                         
  13   2   4         14.94         13.65         1.64 o                         
  14   2   4         75.02         75.45         2.64 o                         
  15   2   4         68.50         63.76         3.20 o                         
  16   2   4          0.24         -1.74         2.04 o                         
  17   2   4         18.52         15.87         2.26 o                         
  18   2   4         16.17         12.85         2.66 o                         
 -18   3   4         21.27         25.36         2.68 o                         
 -17   3   4         15.04         13.79         2.69 o                         
 -16   3   4        193.69        196.42         4.82 o                         
 -15   3   4        236.40        241.27         5.03 o                         
 -14   3   4         15.18         16.11         1.61 o                         
 -13   3   4         33.94         33.73         1.52 o                         
 -12   3   4        452.51        461.00         7.99 o                         
 -11   3   4        187.59        177.83         2.96 o                         
 -10   3   4         99.18         88.17         2.86 o                         
  -9   3   4        639.71        612.14         8.22 o                         
  -8   3   4       1164.87       1129.15        18.28 o                         
  -7   3   4         83.86         74.53         1.61 o                         
  -6   3   4       1038.14       1119.76        19.83 o                         
  -5   3   4        614.91        704.37         8.80 o                         
  -4   3   4        102.47        113.08         1.57 o                         
  -3   3   4        455.26        479.79         4.24 o                         
  -2   3   4       2623.25       2918.03        29.58 o                         
  -1   3   4       3134.97       3334.95        29.50 o                         
   0   3   4         63.48         53.77         0.60 o                         
   1   3   4       3158.38       3338.03        31.85 o                         
   2   3   4       2694.92       3051.69        37.00 o                         
   3   3   4        469.01        487.21         5.66 o                         
   4   3   4         99.79        111.82         1.96 o                         
   5   3   4        616.18        746.80        16.11 o                         
   6   3   4       1069.86       1207.04        18.29 o                         
   7   3   4         77.75         71.42         1.65 o                         
   8   3   4       1168.14       1125.69        23.57 o                         
   9   3   4        637.98        570.12        10.32 o                         
  10   3   4         91.89         83.11         2.16 o                         
  11   3   4        192.94        181.45         3.54 o                         
  12   3   4        452.49        465.55        10.62 o                         
  13   3   4         34.93         40.22         1.99 o                         
  14   3   4         14.55         14.27         1.74 o                         
  15   3   4        242.02        246.75         4.66 o                         
  16   3   4        193.91        191.25         4.17 o                         
  17   3   4         14.47         13.87         2.48 o                         
  18   3   4         20.68         25.07         2.78 o                         
 -18   4   4          3.46          6.21         2.72 o                         
 -17   4   4         42.74         43.25         2.89 o                         
 -16   4   4         14.65         16.85         2.31 o                         
 -15   4   4         69.03         69.05         2.57 o                         
 -14   4   4         83.70         85.70         2.89 o                         
 -13   4   4         92.36         94.86         3.22 o                         
 -12   4   4         91.94         91.68         2.23 o                         
 -11   4   4         24.86         23.59         1.12 o                         
 -10   4   4        341.16        331.54         6.07 o                         
  -9   4   4         91.84         85.42         1.53 o                         
  -8   4   4        952.16        960.79        15.22 o                         
  -7   4   4        466.15        532.37         8.49 o                         
  -6   4   4        420.28        489.20         5.84 o                         
  -5   4   4        999.05       1034.50        14.28 o                         
  -4   4   4        682.80        712.86         9.94 o                         
  -3   4   4       1166.68       1329.32        14.31 o                         
  -2   4   4       1950.86       2036.72        18.74 o                         
  -1   4   4        134.58        159.32         1.52 o                         
   0   4   4        199.19        227.43         2.02 o                         
   1   4   4        138.44        163.57         1.72 o                         
   2   4   4       1960.51       2037.29        20.04 o                         
   3   4   4       1193.96       1378.39        16.76 o                         
   4   4   4        690.47        665.70         9.23 o                         
   5   4   4       1006.10       1072.72        20.80 o                         
   6   4   4        427.86        508.99         7.00 o                         
   7   4   4        459.82        525.51         8.01 o                         
   8   4   4        932.06        979.31        12.63 o                         
   9   4   4         87.12         80.16         2.16 o                         
  10   4   4        335.77        337.63         6.27 o                         
  11   4   4         22.79         19.12         1.15 o                         
  12   4   4         94.41         96.87         2.71 o                         
  13   4   4         91.39         94.02         2.48 o                         
  14   4   4         81.62         87.35         2.53 o                         
  15   4   4         69.57         77.42         2.81 o                         
  16   4   4         13.82          9.70         2.03 o                         
  17   4   4         43.39         47.54         2.73 o                         
  18   4   4          4.02          0.81         2.88 o                         
 -18   5   4         10.00         16.44         5.11 o                         
 -17   5   4        154.72        159.22         4.31 o                         
 -16   5   4          8.40          8.56         2.25 o                         
 -15   5   4         36.43         38.29         2.52 o                         
 -14   5   4         72.11         73.84         2.48 o                         
 -13   5   4         38.03         37.53         2.06 o                         
 -12   5   4        204.67        214.64         3.54 o                         
 -11   5   4        128.11        122.92         2.67 o                         
 -10   5   4         34.02         34.17         1.43 o                         
  -9   5   4        581.32        547.54         7.14 o                         
  -8   5   4        369.13        363.42         5.70 o                         
  -7   5   4         29.59         25.75         0.79 o                         
  -6   5   4        555.41        629.81         9.67 o                         
  -5   5   4        107.95         86.97         1.39 o                         
  -4   5   4       3836.21       4020.26        60.75 o                         
  -3   5   4       2528.05       2752.59        29.98 o                         
  -2   5   4        313.22        323.86         3.40 o                         
  -1   5   4        820.43        847.12         7.37 o                         
   0   5   4       9763.19      10764.46        96.76 o                         
   1   5   4        817.39        845.96         7.79 o                         
   2   5   4        311.64        322.37         3.89 o                         
   3   5   4       2499.92       2740.02        34.65 o                         
   4   5   4       3851.52       4065.32        50.27 o                         
   5   5   4        100.76         77.11         1.47 o                         
   6   5   4        549.47        601.29         8.63 o                         
   7   5   4         27.44         23.55         0.93 o                         
   8   5   4        366.15        346.80         5.71 o                         
   9   5   4        568.56        544.78         9.18 o                         
  10   5   4         32.11         32.27         1.31 o                         
  11   5   4        126.91        122.21         2.52 o                         
  12   5   4        202.81        210.85         4.06 o                         
  13   5   4         34.43         29.88         1.80 o                         
  14   5   4         74.58         81.05         2.66 o                         
  15   5   4         36.62         37.88         2.27 o                         
  16   5   4          8.87         10.72         2.32 o                         
  17   5   4        159.30        151.90         5.70 o                         
  18   5   4         10.58         15.28         7.71 o                         
 -18   6   4         23.14         19.05         7.17 o                         
 -17   6   4         29.95         33.30         2.65 o                         
 -16   6   4         40.29         46.73         2.62 o                         
 -15   6   4         73.90         72.91         2.54 o                         
 -14   6   4         62.23         63.79         2.56 o                         
 -13   6   4          3.72          3.10         1.50 o                         
 -12   6   4         20.79         17.85         1.26 o                         
 -11   6   4          6.44          5.42         0.95 o                         
 -10   6   4        284.38        276.52         4.04 o                         
  -9   6   4         26.64         27.43         0.97 o                         
  -8   6   4        261.91        229.04         4.02 o                         
  -7   6   4         89.73         92.24         2.39 o                         
  -6   6   4        152.03        156.05         3.44 o                         
  -5   6   4        587.02        586.65         9.67 o                         
  -4   6   4       1103.74       1037.40        17.81 o                         
  -3   6   4       2490.19       2790.26        32.31 o                         
  -2   6   4       1580.75       1638.00        18.53 o                         
  -1   6   4        461.07        512.65         4.91 o                         
   0   6   4       1045.03       1097.52        10.37 o                         
   1   6   4        475.08        524.34         5.21 o                         
   2   6   4       1595.26       1640.85        17.77 o                         
   3   6   4       2498.22       2743.23        30.91 o                         
   4   6   4       1110.63       1092.05        13.76 o                         
   5   6   4        569.77        572.67         7.05 o                         
   6   6   4        153.28        155.55         2.87 o                         
   7   6   4         86.47         86.41         1.81 o                         
   8   6   4        274.82        241.42         4.45 o                         
   9   6   4         29.64         33.13         1.13 o                         
  10   6   4        277.31        281.79         7.08 o                         
  11   6   4          7.17          6.13         1.20 o                         
  12   6   4         19.47         18.60         1.51 o                         
  13   6   4          4.18          3.73         1.58 o                         
  14   6   4         58.07         60.01         3.58 o                         
  15   6   4         73.40         70.08         2.77 o                         
  16   6   4         40.98         46.27         2.74 o                         
  17   6   4         28.82         36.46         3.02 o                         
 -17   7   4         94.49         93.70         3.28 o                         
 -16   7   4          4.95          6.16         2.15 o                         
 -15   7   4        213.20        201.75         4.60 o                         
 -14   7   4         45.59         51.34         3.03 o                         
 -13   7   4         61.97         53.86         2.69 o                         
 -12   7   4         56.67         56.11         2.06 o                         
 -11   7   4        249.59        233.78         3.55 o                         
 -10   7   4         90.58         98.60         1.76 o                         
  -9   7   4        164.30        162.25         2.75 o                         
  -8   7   4        325.38        326.63         4.61 o                         
  -7   7   4        227.88        240.55         4.15 o                         
  -6   7   4        536.09        552.54         6.99 o                         
  -5   7   4       2412.16       2648.45        35.46 o                         
  -4   7   4        249.94        274.15         3.43 o                         
  -3   7   4       1815.03       1955.03        24.14 o                         
  -2   7   4        778.34        807.64         8.39 o                         
  -1   7   4        405.11        392.45         4.31 o                         
   0   7   4       5193.55       5396.31        52.13 o                         
   1   7   4        408.50        397.44         4.25 o                         
   2   7   4        754.12        790.08         8.92 o                         
   3   7   4       1786.86       1934.85        22.29 o                         
   4   7   4        244.09        271.95         3.61 o                         
   5   7   4       2431.22       2639.12        33.28 o                         
   6   7   4        522.35        541.23         8.87 o                         
   7   7   4        221.56        237.01         3.57 o                         
   8   7   4        325.80        328.65         5.70 o                         
   9   7   4        169.55        166.74         3.25 o                         
  10   7   4         93.87        104.64         2.44 o                         
  11   7   4        244.05        237.31         3.95 o                         
  12   7   4         53.23         47.94         1.73 o                         
  13   7   4         62.24         60.46         2.21 o                         
  14   7   4         46.19         49.25         2.71 o                         
  15   7   4        212.61        216.66         5.13 o                         
  16   7   4          4.56          3.93         2.63 o                         
  17   7   4         92.71         84.22         3.83 o                         
 -17   8   4         14.95         16.91         2.48 o                         
 -16   8   4        136.91        141.58         3.62 o                         
 -15   8   4         18.73         17.45         2.03 o                         
 -14   8   4         84.20         88.54         2.70 o                         
 -13   8   4        143.06        140.15         3.77 o                         
 -12   8   4         13.90         12.95         1.44 o                         
 -11   8   4         68.03         66.54         1.70 o                         
 -10   8   4        250.84        256.57         3.71 o                         
  -9   8   4         48.22         48.40         1.59 o                         
  -8   8   4         63.85         61.80         1.56 o                         
  -7   8   4         91.81         90.63         2.01 o                         
  -6   8   4         47.26         50.25         1.05 o                         
  -5   8   4        223.22        232.69         3.00 o                         
  -4   8   4        302.48        319.70         4.11 o                         
  -3   8   4        740.19        765.07         9.37 o                         
  -2   8   4        428.85        493.60         5.51 o                         
  -1   8   4       1188.90       1222.15        12.30 o                         
   0   8   4       2693.51       2982.99        30.33 o                         
   1   8   4       1167.29       1195.64        12.78 o                         
   2   8   4        443.74        508.54         6.32 o                         
   3   8   4        729.06        748.29         8.48 o                         
   4   8   4        300.24        316.71         5.19 o                         
   5   8   4        230.94        246.69         3.42 o                         
   6   8   4         51.92         53.26         1.27 o                         
   7   8   4         95.60         92.55         2.30 o                         
   8   8   4         62.32         56.05         1.45 o                         
   9   8   4         47.34         48.73         1.56 o                         
  10   8   4        251.53        261.95         5.59 o                         
  11   8   4         74.26         69.68         2.54 o                         
  12   8   4         12.61         12.62         1.43 o                         
  13   8   4        142.38        144.61         3.31 o                         
  14   8   4         82.30         86.43         3.53 o                         
  15   8   4         17.63         16.05         2.67 o                         
  16   8   4        135.59        140.13         4.53 o                         
  17   8   4         14.77         13.15         3.00 o                         
 -17   9   4         43.45         51.50         2.95 o                         
 -16   9   4         20.71         18.64         2.27 o                         
 -15   9   4         33.31         27.05         2.17 o                         
 -14   9   4        112.43        113.44         3.03 o                         
 -13   9   4         28.33         29.47         1.94 o                         
 -12   9   4         23.66         24.08         1.65 o                         
 -11   9   4        373.69        383.86         6.98 o                         
 -10   9   4        550.71        560.78         8.18 o                         
  -9   9   4        187.98        195.36         3.67 o                         
  -8   9   4        119.64        117.36         1.92 o                         
  -7   9   4         56.26         65.51         1.42 o                         
  -6   9   4        252.77        243.82         3.40 o                         
  -5   9   4        988.18       1018.02        12.12 o                         
  -4   9   4       1617.89       1794.54        19.51 o                         
  -3   9   4       1252.97       1274.58        14.29 o                         
  -2   9   4        965.84       1095.05        12.44 o                         
  -1   9   4        471.24        563.43         7.06 o                         
   0   9   4        106.37        125.15         1.63 o                         
   1   9   4        472.20        554.59         6.15 o                         
   2   9   4        943.07       1072.42        12.98 o                         
   3   9   4       1267.12       1302.48        15.50 o                         
   4   9   4       1601.18       1754.14        21.04 o                         
   5   9   4        994.73       1030.47        12.77 o                         
   6   9   4        246.01        231.48         3.69 o                         
   7   9   4         57.78         65.81         1.84 o                         
   8   9   4        115.48        104.99         2.03 o                         
   9   9   4        190.10        186.49         3.72 o                         
  10   9   4        547.18        545.61         7.40 o                         
  11   9   4        376.19        370.44         5.58 o                         
  12   9   4         22.55         23.47         1.63 o                         
  13   9   4         29.87         30.52         2.14 o                         
  14   9   4        109.96        112.41         3.57 o                         
  15   9   4         34.53         35.48         2.71 o                         
  16   9   4         21.73         19.54         2.94 o                         
  17   9   4         41.66         47.62         3.30 o                         
 -17  10   4         40.46         51.61         7.37 o                         
 -16  10   4         15.30         11.72         2.34 o                         
 -15  10   4          5.30          6.60         2.27 o                         
 -14  10   4         53.41         46.88         2.27 o                         
 -13  10   4         78.14         79.94         2.66 o                         
 -12  10   4         65.44         68.71         2.63 o                         
 -11  10   4         23.66         27.14         1.44 o                         
 -10  10   4          4.97          6.55         1.14 o                         
  -9  10   4         64.21         64.30         1.60 o                         
  -8  10   4        265.58        263.40         3.57 o                         
  -7  10   4        439.13        413.65         5.59 o                         
  -6  10   4        193.03        184.75         3.50 o                         
  -5  10   4        724.28        692.57         8.15 o                         
  -4  10   4        242.37        227.01         2.82 o                         
  -3  10   4       2042.01       2084.95        23.52 o                         
  -2  10   4       1571.59       1536.74        17.87 o                         
  -1  10   4        651.52        664.36         8.26 o                         
   0  10   4        148.94        148.67         2.10 o                         
   1  10   4        650.03        689.03         7.95 o                         
   2  10   4       1568.02       1565.47        18.18 o                         
   3  10   4       2061.94       2112.38        24.46 o                         
   4  10   4        258.57        239.98         3.07 o                         
   5  10   4        732.42        683.37         8.90 o                         
   6  10   4        189.77        186.17         3.03 o                         
   7  10   4        446.23        425.86         6.33 o                         
   8  10   4        270.49        269.33         4.33 o                         
   9  10   4         59.68         57.35         1.61 o                         
  10  10   4          4.13          6.97         1.23 o                         
  11  10   4         22.86         22.09         1.42 o                         
  12  10   4         61.81         63.03         2.03 o                         
  13  10   4         77.68         79.97         2.74 o                         
  14  10   4         55.02         51.05         2.62 o                         
  15  10   4          5.48          5.46         2.42 o                         
  16  10   4         14.79         15.68         2.81 o                         
  17  10   4         40.55         43.32         5.95 o                         
 -16  11   4          2.14          0.26         2.82 o                         
 -15  11   4          2.18         -0.45         2.25 o                         
 -14  11   4         32.99         32.19         2.71 o                         
 -13  11   4        153.71        162.23         3.58 o                         
 -12  11   4          4.27          4.74         1.74 o                         
 -11  11   4        222.59        234.89         4.31 o                         
 -10  11   4        134.45        137.57         3.50 o                         
  -9  11   4        258.89        257.05         3.90 o                         
  -8  11   4        104.32        111.32         2.44 o                         
  -7  11   4        154.89        153.47         2.48 o                         
  -6  11   4        213.41        208.33         3.04 o                         
  -5  11   4        238.80        222.46         3.03 o                         
  -4  11   4        340.17        357.77         4.37 o                         
  -3  11   4         33.52         36.63         0.99 o                         
  -2  11   4        135.19        135.49         1.98 o                         
  -1  11   4         69.35         60.95         1.40 o                         
   1  11   4         72.01         64.79         1.18 o                         
   2  11   4        137.82        142.47         2.10 o                         
   3  11   4         36.28         39.22         0.95 o                         
   4  11   4        349.94        357.73         4.64 o                         
   5  11   4        224.12        207.90         3.09 o                         
   6  11   4        210.33        201.02         2.76 o                         
   7  11   4        152.20        146.61         2.51 o                         
   8  11   4        100.30        113.22         3.10 o                         
   9  11   4        265.06        261.16         4.54 o                         
  10  11   4        131.09        126.47         2.66 o                         
  11  11   4        222.09        225.56         5.16 o                         
  12  11   4          4.21          3.68         1.68 o                         
  13  11   4        152.57        161.58         4.16 o                         
  14  11   4         32.05         33.27         2.41 o                         
  15  11   4          2.41          3.94         2.64 o                         
  16  11   4          2.15          2.30         2.93 o                         
 -16  12   4          5.32          3.47         2.68 o                         
 -15  12   4         37.70         34.61         2.89 o                         
 -14  12   4         22.16         18.46         2.55 o                         
 -13  12   4         51.04         50.54         2.47 o                         
 -12  12   4          3.93          1.50         1.78 o                         
 -11  12   4        234.41        235.72         3.97 o                         
 -10  12   4        158.35        157.46         3.39 o                         
  -9  12   4        277.19        280.60         4.16 o                         
  -8  12   4         64.49         69.41         1.64 o                         
  -7  12   4         44.21         42.56         1.23 o                         
  -6  12   4        397.54        409.27         6.11 o                         
  -5  12   4        439.67        460.73         6.27 o                         
  -4  12   4        348.29        336.15         4.80 o                         
  -3  12   4        149.83        151.18         2.20 o                         
  -2  12   4        686.17        714.71         9.08 o                         
  -1  12   4        224.10        201.25         3.14 o                         
   0  12   4        536.29        567.11         7.62 o                         
   1  12   4        224.17        199.28         2.92 o                         
   2  12   4        677.48        695.96         8.67 o                         
   3  12   4        151.75        156.10         2.26 o                         
   4  12   4        341.79        318.54         4.25 o                         
   5  12   4        427.52        447.60         6.04 o                         
   6  12   4        393.65        401.71         5.35 o                         
   7  12   4         42.52         42.91         1.32 o                         
   8  12   4         67.19         67.03         1.88 o                         
   9  12   4        277.75        287.28         4.83 o                         
  10  12   4        151.23        152.42         3.14 o                         
  11  12   4        230.89        229.17         5.73 o                         
  12  12   4          4.17          1.29         1.85 o                         
  13  12   4         49.62         51.19         3.03 o                         
  14  12   4         20.48         12.84         2.33 o                         
  15  12   4         39.67         36.08         3.93 o                         
  16  12   4          5.62          2.81         2.93 o                         
 -16  13   4         27.73         25.52         4.53 o                         
 -15  13   4         19.55         15.49         2.87 o                         
 -14  13   4         38.35         48.38         2.86 o                         
 -13  13   4         39.26         38.41         2.50 o                         
 -12  13   4         51.06         46.19         2.38 o                         
 -11  13   4         71.99         63.56         2.09 o                         
 -10  13   4         85.47         81.84         1.97 o                         
  -9  13   4         32.66         36.41         1.40 o                         
  -8  13   4        225.26        222.71         3.55 o                         
  -7  13   4        138.82        135.71         2.40 o                         
  -6  13   4        202.49        198.97         3.01 o                         
  -5  13   4         30.48         30.25         0.90 o                         
  -4  13   4         63.72         59.71         1.20 o                         
  -3  13   4         93.03         96.75         1.66 o                         
  -2  13   4        355.76        375.73         5.43 o                         
  -1  13   4         68.59         60.88         1.45 o                         
   0  13   4        128.70        123.40         2.37 o                         
   1  13   4         67.25         57.73         1.34 o                         
   2  13   4        362.65        377.98         4.81 o                         
   3  13   4         96.77        100.45         1.94 o                         
   4  13   4         61.76         58.58         1.27 o                         
   5  13   4         29.24         31.80         1.07 o                         
   6  13   4        202.59        193.11         3.76 o                         
   7  13   4        133.07        135.61         2.70 o                         
   8  13   4        222.25        221.89         3.97 o                         
   9  13   4         31.97         35.99         1.63 o                         
  10  13   4         88.02         83.29         2.64 o                         
  11  13   4         70.12         60.84         2.26 o                         
  12  13   4         48.99         40.40         2.93 o                         
  13  13   4         39.58         35.41         2.79 o                         
  14  13   4         40.48         39.13         2.77 o                         
  15  13   4         18.30         18.50         2.99 o                         
  16  13   4         26.23         34.78         6.85 o                         
 -15  14   4         95.88        102.97         3.66 o                         
 -14  14   4         40.12         41.82         2.89 o                         
 -13  14   4        127.96        132.16         3.65 o                         
 -12  14   4        169.33        168.58         3.95 o                         
 -11  14   4         24.85         26.60         2.03 o                         
 -10  14   4         82.64         75.93         2.30 o                         
  -9  14   4         47.76         50.50         1.66 o                         
  -8  14   4         55.93         52.56         1.65 o                         
  -7  14   4        627.92        628.19         7.97 o                         
  -6  14   4          4.77          4.24         1.09 o                         
  -5  14   4         26.53         27.59         1.19 o                         
  -4  14   4        571.80        568.30         6.63 o                         
  -3  14   4        335.94        310.43         4.30 o                         
  -2  14   4        189.02        187.30         3.28 o                         
  -1  14   4          4.12          7.48         0.89 o                         
   0  14   4       1220.50       1211.93        15.78 o                         
   1  14   4          4.95          8.36         1.00 o                         
   2  14   4        182.54        177.62         2.95 o                         
   3  14   4        324.39        303.48         4.70 o                         
   4  14   4        567.11        553.46         7.27 o                         
   5  14   4         25.71         27.97         1.17 o                         
   6  14   4          4.38          4.38         1.20 o                         
   7  14   4        626.61        621.79         9.62 o                         
   8  14   4         53.90         55.53         1.89 o                         
   9  14   4         47.37         49.64         2.07 o                         
  10  14   4         84.84         88.93         2.77 o                         
  11  14   4         27.10         23.45         1.99 o                         
  12  14   4        173.26        163.69         4.66 o                         
  13  14   4        127.00        125.10         3.95 o                         
  14  14   4         40.80         41.19         3.55 o                         
  15  14   4         93.75         97.69         4.52 o                         
 -15  15   4         18.85         19.92         3.42 o                         
 -14  15   4         13.01         16.52         2.71 o                         
 -13  15   4         14.55          9.73         2.35 o                         
 -12  15   4         53.18         51.47         2.61 o                         
 -11  15   4        213.74        214.62         4.65 o                         
 -10  15   4          3.71          1.13         1.62 o                         
  -9  15   4        242.04        242.22         4.77 o                         
  -8  15   4         35.78         35.24         1.76 o                         
  -7  15   4        264.69        270.66         3.94 o                         
  -6  15   4         17.30         20.58         1.29 o                         
  -5  15   4        493.65        478.13         6.55 o                         
  -4  15   4         99.76         97.01         1.91 o                         
  -3  15   4         13.41         16.34         0.90 o                         
  -2  15   4         63.28         60.54         1.90 o                         
  -1  15   4        129.83        128.13         2.29 o                         
   0  15   4          6.10          4.53         0.94 o                         
   1  15   4        123.68        117.55         2.51 o                         
   2  15   4         67.12         65.63         1.87 o                         
   3  15   4         14.49         16.76         1.22 o                         
   4  15   4         95.13         91.76         1.98 o                         
   5  15   4        496.60        508.83         7.50 o                         
   6  15   4         18.75         21.65         1.41 o                         
   7  15   4        268.65        277.32         4.54 o                         
   8  15   4         36.93         37.61         1.69 o                         
   9  15   4        239.69        237.07         5.40 o                         
  10  15   4          4.26          4.98         1.87 o                         
  11  15   4        213.82        205.51         5.39 o                         
  12  15   4         53.71         62.67         2.87 o                         
  13  15   4         16.50          8.22         2.47 o                         
  14  15   4         13.38         17.12         2.99 o                         
  15  15   4         18.54         16.24         4.03 o                         
 -14  16   4         22.05         26.35         3.01 o                         
 -13  16   4         12.35          9.84         2.43 o                         
 -12  16   4         71.86         74.09         2.92 o                         
 -11  16   4         42.67         41.57         2.42 o                         
 -10  16   4         13.86         14.76         1.83 o                         
  -9  16   4         16.78         14.46         1.86 o                         
  -8  16   4        203.79        215.93         3.93 o                         
  -7  16   4        120.06        120.37         2.89 o                         
  -6  16   4         11.11          9.46         1.21 o                         
  -5  16   4        249.77        244.97         3.84 o                         
  -4  16   4        308.60        314.73         6.43 o                         
  -3  16   4        181.25        167.77         3.15 o                         
  -2  16   4        104.34         96.97         2.14 o                         
  -1  16   4        154.01        161.38         2.78 o                         
   0  16   4        413.19        396.37         5.93 o                         
   1  16   4        151.40        155.08         2.96 o                         
   2  16   4        105.61        103.39         2.35 o                         
   3  16   4        180.51        172.51         3.13 o                         
   4  16   4        303.31        297.66         4.58 o                         
   5  16   4        248.66        243.69         4.58 o                         
   6  16   4         10.48          9.14         1.50 o                         
   7  16   4        121.08        119.34         2.70 o                         
   8  16   4        196.38        209.14         4.35 o                         
   9  16   4         15.78         13.37         1.86 o                         
  10  16   4         14.76         13.44         2.13 o                         
  11  16   4         42.57         46.92         3.02 o                         
  12  16   4         69.22         77.41         3.54 o                         
  13  16   4         13.69         12.14         2.63 o                         
  14  16   4         23.03         28.46         3.09 o                         
 -14  17   4         50.76         52.88         5.35 o                         
 -13  17   4         65.68         63.96         3.32 o                         
 -12  17   4         22.05         15.66         2.60 o                         
 -11  17   4         42.28         44.88         2.70 o                         
 -10  17   4          9.66          9.75         2.39 o                         
  -9  17   4          1.05         -0.97         1.74 o                         
  -8  17   4         16.37         19.22         1.71 o                         
  -7  17   4         32.45         35.78         1.74 o                         
  -6  17   4         96.21         99.85         2.48 o                         
  -5  17   4         44.11         42.46         1.82 o                         
  -4  17   4        136.59        150.63         3.05 o                         
  -3  17   4         47.46         47.90         1.84 o                         
  -2  17   4         42.73         44.38         1.62 o                         
  -1  17   4        183.99        178.90         3.04 o                         
   0  17   4         87.04         82.92         2.11 o                         
   1  17   4        182.66        182.09         3.38 o                         
   2  17   4         42.08         45.14         1.74 o                         
   3  17   4         44.95         43.26         1.52 o                         
   4  17   4        133.58        142.63         2.89 o                         
   5  17   4         43.08         39.84         2.05 o                         
   6  17   4         98.28        105.48         2.82 o                         
   7  17   4         33.36         36.70         2.55 o                         
   8  17   4         16.00         15.28         1.98 o                         
   9  17   4          1.59         -0.61         2.09 o                         
  10  17   4         10.39          8.51         2.26 o                         
  11  17   4         41.57         41.97         3.02 o                         
  12  17   4         22.66         17.50         2.55 o                         
  13  17   4         64.58         62.49         3.74 o                         
  14  17   4         48.66         49.04         7.79 o                         
 -13  18   4         29.20         32.99         3.07 o                         
 -12  18   4         20.38         16.98         2.89 o                         
 -11  18   4        202.53        216.66         7.35 o                         
 -10  18   4        110.43        102.41         3.57 o                         
  -9  18   4         33.07         32.23         2.29 o                         
  -8  18   4          0.35         -1.49         1.85 o                         
  -7  18   4         39.48         39.61         2.00 o                         
  -6  18   4        132.64        133.26         3.07 o                         
  -5  18   4          2.78          0.49         1.54 o                         
  -4  18   4         17.12         16.52         1.52 o                         
  -3  18   4         92.03         92.59         2.48 o                         
  -2  18   4         12.80         13.55         1.55 o                         
  -1  18   4        136.43        133.55         2.71 o                         
   0  18   4        275.02        287.49         4.61 o                         
   1  18   4        134.65        127.45         2.75 o                         
   2  18   4         14.52         14.88         1.53 o                         
   3  18   4         95.12         92.08         2.49 o                         
   4  18   4         17.24         15.64         1.47 o                         
   5  18   4          2.25          1.02         1.63 o                         
   6  18   4        129.10        134.47         3.32 o                         
   7  18   4         40.63         38.03         2.28 o                         
   8  18   4          0.41          0.18         2.01 o                         
   9  18   4         31.94         27.78         2.47 o                         
  10  18   4        110.10        111.23         4.00 o                         
  11  18   4        204.92        210.81         5.39 o                         
  12  18   4         20.42         16.56         2.73 o                         
  13  18   4         28.75         26.56         3.83 o                         
 -13  19   4         20.40         21.54        10.64 o                         
 -12  19   4         32.72         29.71         3.12 o                         
 -11  19   4          3.67          0.90         2.76 o                         
 -10  19   4         16.41         14.78         2.74 o                         
  -9  19   4         12.88         13.37         2.31 o                         
  -8  19   4         23.62         26.49         2.18 o                         
  -7  19   4         43.69         43.84         2.11 o                         
  -6  19   4        151.85        157.72         3.35 o                         
  -5  19   4         58.72         68.20         2.36 o                         
  -4  19   4        125.39        121.44         2.99 o                         
  -3  19   4        110.10        108.40         3.20 o                         
  -2  19   4        439.68        436.50         7.43 o                         
  -1  19   4         95.52         87.03         2.55 o                         
   0  19   4         30.31         30.50         1.69 o                         
   1  19   4         98.21         91.28         2.64 o                         
   2  19   4        436.91        439.72         7.33 o                         
   3  19   4        106.43        107.34         2.71 o                         
   4  19   4        126.30        126.82         3.15 o                         
   5  19   4         57.22         61.64         2.25 o                         
   6  19   4        149.27        162.32         4.39 o                         
   7  19   4         44.26         44.25         2.61 o                         
   8  19   4         23.95         21.71         2.23 o                         
   9  19   4         12.52         10.43         2.55 o                         
  10  19   4         16.19         17.15         2.79 o                         
  11  19   4          3.68          3.91         2.97 o                         
  12  19   4         32.22         33.12         3.40 o                         
  13  19   4         19.93         23.79         9.33 o                         
 -12  20   4         60.70         70.82         5.94 o                         
 -11  20   4         26.63         31.34         3.20 o                         
 -10  20   4          6.72          4.85         2.73 o                         
  -9  20   4          0.75         -0.69         2.43 o                         
  -8  20   4         44.92         49.30         2.59 o                         
  -7  20   4         93.18         90.53         2.83 o                         
  -6  20   4         96.05         99.65         2.91 o                         
  -5  20   4         29.32         27.98         2.02 o                         
  -4  20   4         53.27         57.48         2.28 o                         
  -3  20   4         26.48         28.35         1.79 o                         
  -2  20   4         27.90         24.73         2.21 o                         
  -1  20   4          4.11          3.08         1.93 o                         
   0  20   4         46.49         41.71         2.15 o                         
   1  20   4          3.42          0.50         1.70 o                         
   2  20   4         27.89         25.99         2.00 o                         
   3  20   4         24.17         23.16         1.88 o                         
   4  20   4         52.26         52.77         2.46 o                         
   5  20   4         27.70         32.20         2.39 o                         
   6  20   4         97.37        103.13         3.98 o                         
   7  20   4         90.20         89.91         3.39 o                         
   8  20   4         45.63         49.19         3.28 o                         
   9  20   4          0.90         -1.16         2.95 o                         
  10  20   4          7.00          4.20         2.96 o                         
  11  20   4         25.34         27.53         3.55 o                         
  12  20   4         60.50         58.06         6.83 o                         
 -11  21   4          6.11          6.55         3.61 o                         
 -10  21   4         57.35         58.67         3.48 o                         
  -9  21   4          0.65          2.43         2.63 o                         
  -8  21   4         75.34         78.60         3.21 o                         
  -7  21   4         74.71         72.40         3.10 o                         
  -6  21   4         33.87         29.02         2.47 o                         
  -5  21   4         40.99         42.33         2.57 o                         
  -4  21   4         13.28          8.61         1.95 o                         
  -3  21   4         67.79         70.81         2.58 o                         
  -2  21   4          9.94          9.24         2.13 o                         
  -1  21   4         91.91         99.02         3.05 o                         
   0  21   4        161.85        156.94         3.81 o                         
   1  21   4         94.03         97.10         3.20 o                         
   2  21   4          9.69          7.94         2.07 o                         
   3  21   4         69.07         70.07         2.84 o                         
   4  21   4         14.70         16.45         2.16 o                         
   5  21   4         42.02         44.67         2.96 o                         
   6  21   4         33.86         34.26         2.70 o                         
   7  21   4         73.48         78.94         3.70 o                         
   8  21   4         75.32         80.86         3.66 o                         
   9  21   4          0.36         -0.88         3.03 o                         
  10  21   4         56.72         66.88         4.09 o                         
  11  21   4          6.06         -0.67         3.85 o                         
 -10  22   4         17.49         19.09         3.60 o                         
  -9  22   4         98.70        115.28         4.27 o                         
  -8  22   4         14.50         12.29         2.67 o                         
  -7  22   4         25.47         19.27         2.57 o                         
  -6  22   4         27.45         32.64         2.67 o                         
  -5  22   4         67.55         74.25         3.21 o                         
  -4  22   4         72.32         75.15         2.96 o                         
  -3  22   4         90.18         95.28         3.04 o                         
  -2  22   4         64.59         68.93         2.60 o                         
  -1  22   4         62.57         61.64         3.32 o                         
   0  22   4         15.14         16.02         2.40 o                         
   1  22   4         64.85         60.92         2.84 o                         
   2  22   4         63.21         60.18         2.69 o                         
   3  22   4         89.17         87.75         3.27 o                         
   4  22   4         73.15         71.79         3.24 o                         
   5  22   4         69.56         71.72         3.17 o                         
   6  22   4         28.00         31.18         2.72 o                         
   7  22   4         24.43         22.42         2.99 o                         
   8  22   4         13.69         12.12         3.07 o                         
   9  22   4         98.48        101.95         4.65 o                         
  10  22   4         17.25         15.55         3.96 o                         
  -9  23   4         51.76         51.71         6.01 o                         
  -8  23   4         17.02         21.48         3.24 o                         
  -7  23   4         29.62         28.08         2.86 o                         
  -6  23   4          1.95          1.29         2.73 o                         
  -5  23   4         23.52         22.55         2.83 o                         
  -4  23   4         64.27         64.31         2.89 o                         
  -3  23   4         49.91         52.63         2.72 o                         
  -2  23   4         66.19         70.82         2.78 o                         
  -1  23   4          2.20          0.86         2.10 o                         
   0  23   4        240.39        236.05         5.36 o                         
   1  23   4          2.50         -1.25         2.36 o                         
   2  23   4         66.68         66.06         3.28 o                         
   3  23   4         50.23         52.83         3.18 o                         
   4  23   4         63.80         61.76         3.26 o                         
   5  23   4         24.06         25.67         2.91 o                         
   6  23   4          2.47          2.07         2.83 o                         
   7  23   4         28.34         21.25         3.68 o                         
   8  23   4         17.45         15.38         3.35 o                         
   9  23   4         51.41         55.26         5.72 o                         
  -7  24   4         66.76         72.23         3.84 o                         
  -6  24   4          9.98          4.54         2.95 o                         
  -5  24   4         24.62         28.18         3.31 o                         
  -4  24   4         64.32         70.34         3.42 o                         
  -3  24   4         30.43         26.19         2.68 o                         
  -2  24   4         26.30         27.80         2.47 o                         
  -1  24   4         17.86         18.31         2.39 o                         
   0  24   4          0.71         -0.33         2.25 o                         
   1  24   4         18.73         18.94         2.83 o                         
   2  24   4         27.12         30.75         3.06 o                         
   3  24   4         31.23         31.63         3.10 o                         
   4  24   4         64.29         74.37         3.59 o                         
   5  24   4         24.74         22.60         3.19 o                         
   6  24   4          9.19          6.55         3.04 o                         
   7  24   4         65.48         74.14         4.91 o                         
  -6  25   4          9.37          3.60         4.39 o                         
  -5  25   4          9.08          7.54         3.15 o                         
  -4  25   4          8.67          9.80         2.94 o                         
  -3  25   4         89.59         85.83         3.65 o                         
  -2  25   4          0.23         -2.52         2.52 o                         
  -1  25   4         45.75         45.52         2.73 o                         
   0  25   4         13.48          7.22         2.87 o                         
   1  25   4         44.93         45.37         3.13 o                         
   2  25   4          0.21         -0.59         2.94 o                         
   3  25   4         87.86         99.54         6.29 o                         
   4  25   4          8.93          4.55         3.34 o                         
   5  25   4          9.65          9.03         3.33 o                         
   6  25   4          9.92          9.14        10.32 o                         
  -4  26   4         35.88         25.78         9.50 o                         
  -3  26   4         13.51         12.51         3.40 o                         
  -2  26   4          5.07          4.97         2.95 o                         
  -1  26   4          5.84          3.30         2.73 o                         
   0  26   4          1.65          3.92         2.99 o                         
   1  26   4          5.42          5.24         3.01 o                         
   2  26   4          5.16          3.22         3.01 o                         
   3  26   4         12.89         20.78         3.88 o                         
   4  26   4         36.53         28.35         6.96 o                         
   1   0   5       2836.11       2865.95        24.55 o                         
   2   0   5       4007.90       4176.98        35.06 o                         
   3   0   5        838.11        872.68         7.94 o                         
   4   0   5        339.66        403.17         4.44 o                         
   5   0   5       1044.99        868.93        14.02 o                         
   6   0   5        755.96        765.92         8.90 o                         
   7   0   5         37.84         40.87         0.88 o                         
   8   0   5         16.13          9.89         0.63 o                         
   9   0   5        556.36        547.18        14.03 o                         
  10   0   5        339.49        294.60         5.01 o                         
  11   0   5         32.17         28.36         1.62 o                         
  12   0   5        350.91        345.50         5.35 o                         
  13   0   5         17.70         18.17         1.44 o                         
  14   0   5          9.27          9.45         1.58 o                         
  15   0   5          9.37          9.66         1.82 o                         
  16   0   5         38.40         36.91         2.28 o                         
  17   0   5          2.19         -0.29         2.15 o                         
  18   0   5          0.00         -2.34         2.50 o                         
 -18   1   5          7.80          5.77         2.48 o                         
 -17   1   5         15.78         14.47         2.16 o                         
 -16   1   5         32.88         31.68         2.25 o                         
 -15   1   5         12.17         11.25         1.92 o                         
 -14   1   5         56.75         53.48         1.93 o                         
 -13   1   5        161.78        155.47         3.00 o                         
 -12   1   5        172.64        171.53         2.96 o                         
 -11   1   5        276.50        270.72         4.32 o                         
 -10   1   5        615.96        557.05         8.02 o                         
  -9   1   5        301.15        292.28         7.01 o                         
  -8   1   5       1470.34       1438.04        18.42 o                         
  -7   1   5        635.83        667.38         9.35 o                         
  -6   1   5        176.24        181.01         2.96 o                         
  -5   1   5         82.30         83.95         1.16 o                         
  -4   1   5       2938.00       3310.29        31.23 o                         
  -3   1   5       5063.16       5543.90        64.36 o                         
  -2   1   5       1264.88       1411.77        13.51 o                         
  -1   1   5        882.16        942.49         8.70 o                         
   0   1   5       6074.69       6447.68        62.81 o                         
   1   1   5        882.72        973.45         9.03 o                         
   2   1   5       1229.66       1358.16        12.98 o                         
   3   1   5       5088.63       5544.75        50.17 o                         
   4   1   5       2904.69       3394.36        49.69 o                         
   5   1   5         76.46         79.86         1.29 o                         
   6   1   5        166.29        175.88         2.23 o                         
   7   1   5        628.77        667.36         7.87 o                         
   8   1   5       1466.39       1428.04        17.59 o                         
   9   1   5        297.70        279.55         3.60 o                         
  10   1   5        623.47        595.13        10.20 o                         
  11   1   5        269.40        258.93         4.92 o                         
  12   1   5        176.63        163.97         4.77 o                         
  13   1   5        159.71        145.15         3.04 o                         
  14   1   5         56.98         52.91         2.06 o                         
  15   1   5         12.33         12.80         1.82 o                         
  16   1   5         35.25         30.67         2.19 o                         
  17   1   5         14.81         16.01         2.20 o                         
  18   1   5          7.95          5.21         2.51 o                         
 -18   2   5         12.30         10.45         2.56 o                         
 -17   2   5          3.03          2.53         2.49 o                         
 -16   2   5          6.12          5.40         2.04 o                         
 -15   2   5         11.38          8.95         1.95 o                         
 -14   2   5        218.76        210.92         3.83 o                         
 -13   2   5         58.54         59.59         1.92 o                         
 -12   2   5         37.48         37.00         1.58 o                         
 -11   2   5        270.08        258.16         3.83 o                         
 -10   2   5        421.97        415.32         6.71 o                         
  -9   2   5       1785.79       1616.48        20.84 o                         
  -8   2   5         62.02         55.99         1.13 o                         
  -7   2   5       1542.82       1415.44        19.17 o                         
  -6   2   5       1317.97       1360.85        20.79 o                         
  -5   2   5       1195.90       1082.03        15.76 o                         
  -4   2   5       2344.70       2416.06        25.77 o                         
  -3   2   5        977.31       1101.34        10.82 o                         
  -2   2   5        314.63        383.76         4.23 o                         
  -1   2   5       1499.21       1607.20        15.02 o                         
   0   2   5        729.55        786.86         7.41 o                         
   1   2   5       1489.17       1610.37        16.00 o                         
   2   2   5        317.18        398.92         4.58 o                         
   3   2   5        995.17       1160.14        12.42 o                         
   4   2   5       2352.74       2491.08        31.16 o                         
   5   2   5       1217.30       1145.62        19.06 o                         
   6   2   5       1299.39       1351.37        20.74 o                         
   7   2   5       1565.01       1424.13        18.81 o                         
   8   2   5         56.38         47.90         1.00 o                         
   9   2   5       1753.13       1643.33        22.19 o                         
  10   2   5        414.08        412.19         9.06 o                         
  11   2   5        274.91        266.90         4.94 o                         
  12   2   5         38.98         40.38         1.78 o                         
  13   2   5         56.06         55.50         2.13 o                         
  14   2   5        225.49        223.01         4.20 o                         
  15   2   5         11.55         11.14         1.86 o                         
  16   2   5          6.61          5.52         1.99 o                         
  17   2   5          3.12          2.42         2.17 o                         
  18   2   5         13.08          7.28         2.54 o                         
 -18   3   5         26.33         25.95         2.77 o                         
 -17   3   5          6.75          4.06         2.63 o                         
 -16   3   5         25.54         21.05         2.37 o                         
 -15   3   5          7.33          1.04         2.02 o                         
 -14   3   5          6.99          5.13         1.58 o                         
 -13   3   5         77.50         80.67         1.94 o                         
 -12   3   5        225.35        228.46         4.18 o                         
 -11   3   5        198.93        197.20         3.99 o                         
 -10   3   5         31.63         34.07         1.16 o                         
  -9   3   5        636.87        636.85         8.96 o                         
  -8   3   5        608.29        579.13         7.76 o                         
  -7   3   5        352.25        369.27         5.18 o                         
  -6   3   5        389.21        446.97         6.95 o                         
  -5   3   5       1704.63       1701.12        28.09 o                         
  -4   3   5       1888.06       2020.95        20.22 o                         
  -3   3   5       3692.77       4022.40        37.36 o                         
  -2   3   5        742.63        835.15         7.88 o                         
  -1   3   5          9.57         11.12         0.32 o                         
   0   3   5       1656.59       1907.61        17.11 o                         
   1   3   5          8.28         10.34         0.36 o                         
   2   3   5        742.97        820.39         7.76 o                         
   3   3   5       3650.23       3952.98        38.31 o                         
   4   3   5       1906.36       2026.75        29.67 o                         
   5   3   5       1666.68       1649.89        28.60 o                         
   6   3   5        396.67        459.76         7.83 o                         
   7   3   5        349.00        374.64         6.95 o                         
   8   3   5        610.23        612.74        11.11 o                         
   9   3   5        623.64        627.79        11.87 o                         
  10   3   5         30.09         36.08         1.25 o                         
  11   3   5        197.60        198.35         5.86 o                         
  12   3   5        228.27        237.62         4.81 o                         
  13   3   5         74.00         75.90         2.35 o                         
  14   3   5          6.62          4.73         1.76 o                         
  15   3   5          7.76          6.36         1.80 o                         
  16   3   5         25.57         23.35         2.14 o                         
  17   3   5          6.17          2.72         2.47 o                         
  18   3   5         26.28         26.78         3.20 o                         
 -18   4   5          7.49          6.50         3.81 o                         
 -17   4   5         25.64         25.79         2.57 o                         
 -16   4   5          3.20          4.08         2.20 o                         
 -15   4   5         82.43         77.85         2.56 o                         
 -14   4   5         97.10         92.17         2.76 o                         
 -13   4   5          9.02          6.41         1.33 o                         
 -12   4   5        172.86        176.59         3.96 o                         
 -11   4   5        200.06        178.44         3.40 o                         
 -10   4   5        255.32        242.32         3.95 o                         
  -9   4   5        692.59        651.18        11.73 o                         
  -8   4   5        401.37        367.32         5.94 o                         
  -7   4   5        687.80        704.18        11.17 o                         
  -6   4   5        841.34        890.09        14.56 o                         
  -5   4   5        660.49        656.39         7.84 o                         
  -4   4   5        619.19        680.87         9.66 o                         
  -3   4   5       1369.71       1552.46        21.58 o                         
  -2   4   5       2012.76       2155.76        21.56 o                         
  -1   4   5       1245.92       1378.02        11.68 o                         
   0   4   5         95.05         92.79         0.96 o                         
   1   4   5       1265.17       1381.32        14.85 o                         
   2   4   5       2037.96       2224.66        21.24 o                         
   3   4   5       1341.28       1380.11        15.32 o                         
   4   4   5        599.21        657.45         8.71 o                         
   5   4   5        674.82        678.74        11.51 o                         
   6   4   5        837.94        855.72        11.79 o                         
   7   4   5        680.99        687.49        10.17 o                         
   8   4   5        409.82        383.14         7.61 o                         
   9   4   5        707.40        656.67         8.86 o                         
  10   4   5        259.14        251.50         4.48 o                         
  11   4   5        204.33        188.97         3.16 o                         
  12   4   5        170.36        175.58         4.21 o                         
  13   4   5         10.16          9.02         1.59 o                         
  14   4   5        100.53         97.55         3.01 o                         
  15   4   5         83.67         82.30         2.69 o                         
  16   4   5          3.52          3.81         2.05 o                         
  17   4   5         25.72         28.32         2.72 o                         
  18   4   5          7.66         -1.19         5.93 o                         
 -18   5   5         45.60         46.91         6.50 o                         
 -17   5   5          1.18          0.63         2.37 o                         
 -16   5   5         28.30         26.02         2.32 o                         
 -15   5   5         13.30         12.20         1.93 o                         
 -14   5   5        207.57        215.80         5.19 o                         
 -13   5   5        145.43        156.00         3.02 o                         
 -12   5   5         63.45         60.36         1.67 o                         
 -11   5   5        169.15        171.50         2.88 o                         
 -10   5   5         23.29         21.99         1.02 o                         
  -9   5   5        472.26        450.67         6.35 o                         
  -8   5   5         28.79         29.53         0.94 o                         
  -7   5   5       1292.48       1237.99        21.42 o                         
  -6   5   5       2706.75       2834.60        36.60 o                         
  -5   5   5         88.23         93.01         1.75 o                         
  -4   5   5       1361.76       1449.81        17.16 o                         
  -3   5   5        423.01        521.55         6.46 o                         
  -2   5   5       1184.32       1157.95        14.22 o                         
  -1   5   5        159.33        179.00         1.78 o                         
   0   5   5          4.39          4.87         0.35 o                         
   1   5   5        157.84        177.04         2.10 o                         
   2   5   5       1176.70       1119.74        11.87 o                         
   3   5   5        428.01        516.28         6.19 o                         
   4   5   5       1362.56       1431.38        17.95 o                         
   5   5   5         86.70         90.69         2.10 o                         
   6   5   5       2720.98       2804.97        35.38 o                         
   7   5   5       1292.02       1211.23        16.51 o                         
   8   5   5         28.97         29.90         1.24 o                         
   9   5   5        474.79        448.03         7.75 o                         
  10   5   5         20.02         18.95         1.04 o                         
  11   5   5        170.83        171.65         3.06 o                         
  12   5   5         67.28         64.65         2.10 o                         
  13   5   5        145.97        153.11         3.69 o                         
  14   5   5        202.83        212.32         4.40 o                         
  15   5   5         12.57          8.70         2.03 o                         
  16   5   5         27.96         33.41         2.44 o                         
  17   5   5          1.25         -0.13         2.57 o                         
  18   5   5         44.40         53.90        12.28 o                         
 -17   6   5         35.83         39.66         2.54 o                         
 -16   6   5         36.92         34.23         2.43 o                         
 -15   6   5         12.90         11.09         1.95 o                         
 -14   6   5         99.13         99.93         3.15 o                         
 -13   6   5         72.50         75.55         2.13 o                         
 -12   6   5         38.94         36.31         1.42 o                         
 -11   6   5        241.41        239.15         3.54 o                         
 -10   6   5         40.43         38.90         1.33 o                         
  -9   6   5        421.46        387.32         8.14 o                         
  -8   6   5        904.27        876.97        10.99 o                         
  -7   6   5        408.97        384.69         6.69 o                         
  -6   6   5       1279.89       1128.39        23.89 o                         
  -5   6   5        268.85        261.71         5.42 o                         
  -4   6   5        113.84        131.67         2.47 o                         
  -3   6   5        325.50        298.13         3.62 o                         
  -2   6   5       1275.70       1459.90        15.59 o                         
  -1   6   5        165.15        191.61         1.99 o                         
   0   6   5        543.73        637.52         6.39 o                         
   1   6   5        162.91        187.29         2.13 o                         
   2   6   5       1247.57       1432.13        15.65 o                         
   3   6   5        331.58        296.07         4.46 o                         
   4   6   5        108.22        128.91         1.84 o                         
   5   6   5        277.07        260.97         3.82 o                         
   6   6   5       1287.97       1170.07        14.60 o                         
   7   6   5        397.75        364.44         7.66 o                         
   8   6   5        893.12        852.90        11.06 o                         
   9   6   5        424.17        420.51         5.74 o                         
  10   6   5         39.62         38.12         1.44 o                         
  11   6   5        236.67        240.38         6.47 o                         
  12   6   5         40.63         37.54         1.65 o                         
  13   6   5         73.00         74.12         2.20 o                         
  14   6   5         97.53        102.91         3.85 o                         
  15   6   5         11.33         12.90         2.80 o                         
  16   6   5         35.37         33.41         2.59 o                         
  17   6   5         35.76         43.16         3.16 o                         
 -17   7   5         44.73         44.80         2.66 o                         
 -16   7   5         73.81         78.18         2.87 o                         
 -15   7   5          2.97          2.35         1.93 o                         
 -14   7   5         17.46         16.89         1.97 o                         
 -13   7   5         63.82         71.20         2.45 o                         
 -12   7   5        236.72        266.84         5.92 o                         
 -11   7   5         43.18         44.23         1.31 o                         
 -10   7   5        374.23        366.51         5.04 o                         
  -9   7   5        182.55        185.82         3.35 o                         
  -8   7   5        317.61        314.18         4.56 o                         
  -7   7   5        530.33        524.89         7.56 o                         
  -6   7   5        123.76        146.77         3.67 o                         
  -5   7   5       1855.75       1897.61        33.42 o                         
  -4   7   5        900.01        848.13        11.71 o                         
  -3   7   5       1037.56       1100.50        12.83 o                         
  -2   7   5       1219.21       1350.22        14.78 o                         
  -1   7   5         37.67         60.76         0.86 o                         
   0   7   5       2788.92       2961.84        31.97 o                         
   1   7   5         39.99         61.64         0.92 o                         
   2   7   5       1221.05       1315.88        15.62 o                         
   3   7   5       1052.25       1146.58        13.79 o                         
   4   7   5        886.38        840.21        10.69 o                         
   5   7   5       1859.60       1897.48        23.17 o                         
   6   7   5        122.82        139.11         2.03 o                         
   7   7   5        534.03        534.61         7.21 o                         
   8   7   5        305.33        298.81         4.16 o                         
   9   7   5        178.64        183.13         3.09 o                         
  10   7   5        377.84        379.41         5.59 o                         
  11   7   5         42.93         46.43         1.56 o                         
  12   7   5        229.42        247.46         4.16 o                         
  13   7   5         60.28         68.30         2.28 o                         
  14   7   5         17.36         17.77         2.25 o                         
  15   7   5          3.10          0.65         2.09 o                         
  16   7   5         75.57         80.31         4.32 o                         
  17   7   5         44.63         45.63         3.32 o                         
 -17   8   5          3.91          0.32         2.54 o                         
 -16   8   5          6.48          9.95         2.13 o                         
 -15   8   5         53.80         45.14         2.24 o                         
 -14   8   5        374.56        373.35         8.44 o                         
 -13   8   5         14.94         12.84         1.70 o                         
 -12   8   5         60.32         59.94         1.89 o                         
 -11   8   5         31.06         30.94         1.33 o                         
 -10   8   5        332.23        323.08         4.52 o                         
  -9   8   5        859.51        840.32        11.21 o                         
  -8   8   5         42.81         49.30         1.30 o                         
  -7   8   5         75.20         66.43         1.38 o                         
  -6   8   5        162.53        180.54         3.01 o                         
  -5   8   5       3019.89       2929.17        34.30 o                         
  -4   8   5       1068.35       1052.83        13.30 o                         
  -3   8   5        507.54        507.24         6.04 o                         
  -2   8   5        762.95        833.02         8.95 o                         
  -1   8   5       1728.28       1785.97        19.72 o                         
   0   8   5       2669.59       2527.53        26.28 o                         
   1   8   5       1716.38       1767.10        19.96 o                         
   2   8   5        763.36        837.21        10.14 o                         
   3   8   5        516.79        530.21         6.79 o                         
   4   8   5       1075.63       1037.04        12.83 o                         
   5   8   5       2987.25       2925.98        37.70 o                         
   6   8   5        163.80        185.74         3.51 o                         
   7   8   5         77.14         69.16         1.59 o                         
   8   8   5         41.95         46.36         1.58 o                         
   9   8   5        851.64        842.82        13.52 o                         
  10   8   5        332.57        330.85         5.12 o                         
  11   8   5         31.31         30.63         1.68 o                         
  12   8   5         58.98         57.85         2.06 o                         
  13   8   5         13.56         12.21         1.89 o                         
  14   8   5        375.73        379.22         8.01 o                         
  15   8   5         53.92         54.50         3.16 o                         
  16   8   5          6.56          7.38         2.85 o                         
  17   8   5          3.97          5.98         2.88 o                         
 -17   9   5          7.70          3.44         2.65 o                         
 -16   9   5         74.36         75.14         2.75 o                         
 -15   9   5         55.21         58.29         2.37 o                         
 -14   9   5         32.61         41.13         2.25 o                         
 -13   9   5         61.88         63.17         2.58 o                         
 -12   9   5        155.36        153.88         3.68 o                         
 -11   9   5         10.17         11.20         1.39 o                         
 -10   9   5          3.19          3.05         1.04 o                         
  -9   9   5        110.14        105.31         1.99 o                         
  -8   9   5        606.97        580.56         7.72 o                         
  -7   9   5        451.70        405.54         6.15 o                         
  -6   9   5        201.98        202.41         3.13 o                         
  -5   9   5       1268.68       1257.41        15.47 o                         
  -4   9   5       1580.01       1659.29        24.07 o                         
  -3   9   5         69.42         75.81         1.46 o                         
  -2   9   5         31.13         30.76         0.77 o                         
  -1   9   5       1570.20       1548.63        18.73 o                         
   0   9   5        143.22        177.34         2.27 o                         
   1   9   5       1565.16       1539.13        17.58 o                         
   2   9   5         32.74         31.96         0.74 o                         
   3   9   5         69.89         75.18         1.44 o                         
   4   9   5       1576.09       1596.97        19.98 o                         
   5   9   5       1297.58       1270.96        16.81 o                         
   6   9   5        205.10        204.44         3.51 o                         
   7   9   5        455.73        409.75         7.37 o                         
   8   9   5        604.65        589.18         8.58 o                         
   9   9   5        103.04        102.02         2.27 o                         
  10   9   5          2.61          4.15         1.23 o                         
  11   9   5         10.68         13.61         1.38 o                         
  12   9   5        157.65        158.98         3.96 o                         
  13   9   5         59.49         61.45         2.34 o                         
  14   9   5         35.21         35.18         2.49 o                         
  15   9   5         54.84         52.06         3.55 o                         
  16   9   5         75.21         68.02         4.43 o                         
  17   9   5          6.89          4.18         2.92 o                         
 -17  10   5          5.36          2.45        10.47 o                         
 -16  10   5         38.60         43.72         2.68 o                         
 -15  10   5        173.98        180.47         4.89 o                         
 -14  10   5         42.12         37.71         2.37 o                         
 -13  10   5         54.04         53.93         2.78 o                         
 -12  10   5         50.55         52.11         2.07 o                         
 -11  10   5        255.12        267.94         4.58 o                         
 -10  10   5        274.11        285.10         5.55 o                         
  -9  10   5        217.49        207.49         3.19 o                         
  -8  10   5        574.37        560.19         7.18 o                         
  -7  10   5        795.46        806.60        10.88 o                         
  -6  10   5         43.92         49.19         1.20 o                         
  -5  10   5        604.89        564.15         6.65 o                         
  -4  10   5        155.99        161.01         2.12 o                         
  -3  10   5        715.16        664.57         7.54 o                         
  -2  10   5        182.32        192.78         2.49 o                         
  -1  10   5        107.35        116.34         1.83 o                         
   0  10   5        356.08        423.54         5.34 o                         
   1  10   5        100.21        108.25         1.70 o                         
   2  10   5        187.43        197.25         2.70 o                         
   3  10   5        703.73        656.08         8.42 o                         
   4  10   5        158.93        166.74         2.38 o                         
   5  10   5        605.46        591.42         8.09 o                         
   6  10   5         43.75         47.05         1.12 o                         
   7  10   5        788.38        795.43        11.50 o                         
   8  10   5        574.68        568.36        10.78 o                         
   9  10   5        215.53        206.26         3.86 o                         
  10  10   5        280.00        281.40         5.74 o                         
  11  10   5        248.38        247.29         4.16 o                         
  12  10   5         51.16         52.26         2.19 o                         
  13  10   5         53.91         52.19         2.37 o                         
  14  10   5         41.59         41.15         2.74 o                         
  15  10   5        172.73        177.35         5.09 o                         
  16  10   5         39.53         46.29         3.81 o                         
  17  10   5          5.11         18.96         7.63 o                         
 -16  11   5         24.90         21.64         2.81 o                         
 -15  11   5         54.71         64.90         3.92 o                         
 -14  11   5         10.73         11.96         2.00 o                         
 -13  11   5        144.32        149.73         4.06 o                         
 -12  11   5         10.90          9.73         1.77 o                         
 -11  11   5         44.71         44.00         1.79 o                         
 -10  11   5         45.09         43.81         1.75 o                         
  -9  11   5        155.02        149.04         2.63 o                         
  -8  11   5        132.11        130.27         2.33 o                         
  -7  11   5        218.41        242.92         5.08 o                         
  -6  11   5         84.33         92.15         1.63 o                         
  -5  11   5       1162.06       1164.97        13.00 o                         
  -4  11   5         78.40         75.66         1.51 o                         
  -3  11   5        398.85        389.75         4.81 o                         
  -2  11   5        657.76        668.89         8.14 o                         
  -1  11   5       3038.90       3121.72        40.32 o                         
   0  11   5        423.83        436.86         5.63 o                         
   1  11   5       3049.86       3127.03        35.37 o                         
   2  11   5        674.16        684.43         8.42 o                         
   3  11   5        390.92        381.59         4.92 o                         
   4  11   5         80.58         78.03         1.41 o                         
   5  11   5       1150.37       1135.61        14.30 o                         
   6  11   5         85.26         91.02         1.65 o                         
   7  11   5        207.91        222.88         3.69 o                         
   8  11   5        135.53        138.90         3.08 o                         
   9  11   5        154.32        153.37         3.18 o                         
  10  11   5         48.84         47.20         1.94 o                         
  11  11   5         42.77         43.62         2.18 o                         
  12  11   5          9.49          7.08         1.86 o                         
  13  11   5        146.52        147.23         4.64 o                         
  14  11   5         11.62          9.50         2.48 o                         
  15  11   5         56.23         63.29         3.60 o                         
  16  11   5         24.81         24.04         3.09 o                         
 -16  12   5         15.90         12.81         2.67 o                         
 -15  12   5         29.11         33.20         3.04 o                         
 -14  12   5          6.64          3.71         2.51 o                         
 -13  12   5         78.28         79.93         2.86 o                         
 -12  12   5         69.00         76.93         2.59 o                         
 -11  12   5         89.55         85.79         2.29 o                         
 -10  12   5         62.27         56.13         1.72 o                         
  -9  12   5         19.45         19.51         1.25 o                         
  -8  12   5        112.46        110.18         2.14 o                         
  -7  12   5        519.03        510.81         7.76 o                         
  -6  12   5         75.03         72.47         1.91 o                         
  -5  12   5        341.62        346.58         5.25 o                         
  -4  12   5          5.03          5.90         0.76 o                         
  -3  12   5        822.51        826.74        10.01 o                         
  -2  12   5        766.60        786.64        10.09 o                         
  -1  12   5       1047.60       1010.54        13.49 o                         
   0  12   5         69.07         58.05         1.28 o                         
   1  12   5       1068.83       1040.81        12.92 o                         
   2  12   5        774.91        784.10         9.91 o                         
   3  12   5        811.93        806.26         9.79 o                         
   4  12   5          5.91          7.38         0.68 o                         
   5  12   5        350.57        341.93         4.75 o                         
   6  12   5         75.30         75.94         2.05 o                         
   7  12   5        514.32        506.24        10.71 o                         
   8  12   5        110.87        103.79         2.44 o                         
   9  12   5         19.07         18.08         1.47 o                         
  10  12   5         60.25         57.09         2.04 o                         
  11  12   5         87.89         78.02         2.57 o                         
  12  12   5         65.87         71.10         2.70 o                         
  13  12   5         79.27         85.02         3.52 o                         
  14  12   5          6.25          5.09         2.54 o                         
  15  12   5         30.70         34.80         3.11 o                         
  16  12   5         14.82         14.08         2.99 o                         
 -16  13   5         30.62         29.19         7.21 o                         
 -15  13   5         29.14         30.82         3.55 o                         
 -14  13   5         97.37        102.26         3.95 o                         
 -13  13   5         57.63         55.95         2.57 o                         
 -12  13   5         99.65         98.07         2.93 o                         
 -11  13   5         14.96         11.69         1.66 o                         
 -10  13   5        371.78        377.50         5.41 o                         
  -9  13   5         98.42         92.09         1.99 o                         
  -8  13   5        165.24        168.06         2.88 o                         
  -7  13   5         46.90         48.92         1.41 o                         
  -6  13   5        274.06        292.14         4.15 o                         
  -5  13   5        748.08        755.54         9.31 o                         
  -4  13   5        241.98        233.89         3.18 o                         
  -3  13   5        487.17        469.26         6.01 o                         
  -2  13   5        408.30        417.22         5.91 o                         
  -1  13   5        117.98        124.84         2.23 o                         
   0  13   5       1676.47       1699.78        21.88 o                         
   1  13   5        113.05        120.21         2.13 o                         
   2  13   5        409.55        412.24         5.70 o                         
   3  13   5        494.24        483.22         6.60 o                         
   4  13   5        249.38        246.63         3.55 o                         
   5  13   5        740.00        738.34         9.74 o                         
   6  13   5        274.05        290.65         4.63 o                         
   7  13   5         46.44         50.72         1.64 o                         
   8  13   5        158.27        156.55         3.18 o                         
   9  13   5         97.86         96.03         2.40 o                         
  10  13   5        367.65        353.67         7.67 o                         
  11  13   5         15.36         10.90         1.91 o                         
  12  13   5         97.06         88.48         3.22 o                         
  13  13   5         54.16         53.66         3.17 o                         
  14  13   5         97.63        101.57         3.95 o                         
  15  13   5         29.26         23.33         3.01 o                         
  16  13   5         29.64         20.30        11.51 o                         
 -15  14   5         13.39         17.38         2.67 o                         
 -14  14   5         22.22         27.66         2.97 o                         
 -13  14   5         14.28         14.34         2.38 o                         
 -12  14   5         26.17         23.32         2.10 o                         
 -11  14   5          6.65          5.27         1.89 o                         
 -10  14   5        212.13        215.24         3.95 o                         
  -9  14   5          9.66          9.55         1.31 o                         
  -8  14   5         66.08         66.26         1.95 o                         
  -7  14   5         62.12         70.97         1.79 o                         
  -6  14   5        320.99        300.54         4.52 o                         
  -5  14   5         46.13         46.04         1.34 o                         
  -4  14   5         44.99         47.16         1.21 o                         
  -3  14   5        199.39        195.36         2.91 o                         
  -2  14   5        154.08        149.15         2.76 o                         
  -1  14   5        180.42        188.95         3.10 o                         
   0  14   5          4.31          4.48         0.99 o                         
   1  14   5        185.06        188.77         3.05 o                         
   2  14   5        158.10        150.97         2.97 o                         
   3  14   5        205.80        200.92         3.31 o                         
   4  14   5         40.30         43.00         1.30 o                         
   5  14   5         44.23         43.38         1.41 o                         
   6  14   5        317.79        308.00         5.10 o                         
   7  14   5         59.34         65.56         1.88 o                         
   8  14   5         63.30         63.67         2.05 o                         
   9  14   5         11.18         11.14         1.51 o                         
  10  14   5        206.87        209.15         4.48 o                         
  11  14   5          6.71          4.98         1.92 o                         
  12  14   5         27.82         19.36         2.39 o                         
  13  14   5         14.19          9.82         2.71 o                         
  14  14   5         23.87         31.54         3.15 o                         
  15  14   5         14.21         11.94         3.88 o                         
 -15  15   5          8.49          2.08         6.34 o                         
 -14  15   5         16.81         19.53         2.69 o                         
 -13  15   5          6.64          3.81         2.34 o                         
 -12  15   5         33.44         31.58         2.49 o                         
 -11  15   5          4.19          4.41         1.91 o                         
 -10  15   5         20.26         21.52         1.61 o                         
  -9  15   5         40.83         37.68         1.64 o                         
  -8  15   5         83.60         84.00         2.19 o                         
  -7  15   5        243.36        251.62         4.40 o                         
  -6  15   5        227.90        219.69         3.59 o                         
  -5  15   5         25.07         25.58         1.20 o                         
  -4  15   5         68.83         64.17         1.69 o                         
  -3  15   5        155.91        167.19         2.96 o                         
  -2  15   5        293.22        292.31         4.53 o                         
  -1  15   5         67.86         63.37         1.97 o                         
   0  15   5        729.80        734.66         9.95 o                         
   1  15   5         70.57         65.55         1.74 o                         
   2  15   5        282.73        280.11         4.55 o                         
   3  15   5        155.30        162.61         2.97 o                         
   4  15   5         67.03         61.22         1.64 o                         
   5  15   5         22.90         23.40         1.23 o                         
   6  15   5        223.47        212.49         3.93 o                         
   7  15   5        249.05        257.67         4.37 o                         
   8  15   5         86.61         85.92         2.27 o                         
   9  15   5         40.17         35.27         2.45 o                         
  10  15   5         19.48         18.24         1.96 o                         
  11  15   5          4.07          4.36         2.06 o                         
  12  15   5         33.99         31.44         2.58 o                         
  13  15   5          7.31          3.83         2.96 o                         
  14  15   5         16.60         19.24         3.41 o                         
  15  15   5          8.53          4.72         4.65 o                         
 -14  16   5         29.23         36.41         3.05 o                         
 -13  16   5          8.05          6.93         2.57 o                         
 -12  16   5         89.03         96.18         3.37 o                         
 -11  16   5         11.29          6.05         2.11 o                         
 -10  16   5        142.47        150.02         3.28 o                         
  -9  16   5         14.76         13.43         1.60 o                         
  -8  16   5         14.24         15.47         1.81 o                         
  -7  16   5         14.05         12.41         1.29 o                         
  -6  16   5         57.71         57.65         1.73 o                         
  -5  16   5         70.53         70.35         1.79 o                         
  -4  16   5        122.26        115.08         2.62 o                         
  -3  16   5        106.88         94.23         2.15 o                         
  -2  16   5        223.25        219.63         3.57 o                         
  -1  16   5         79.36         78.14         1.78 o                         
   0  16   5         54.83         59.45         1.82 o                         
   1  16   5         83.18         83.47         2.08 o                         
   2  16   5        215.90        211.47         3.68 o                         
   3  16   5        101.81         89.04         2.57 o                         
   4  16   5        123.60        111.12         2.42 o                         
   5  16   5         73.16         77.14         2.08 o                         
   6  16   5         61.15         64.73         2.34 o                         
   7  16   5         14.49         11.46         1.42 o                         
   8  16   5         13.29         12.32         1.56 o                         
   9  16   5         14.27         12.30         1.95 o                         
  10  16   5        144.48        147.07         3.89 o                         
  11  16   5         13.18         10.71         2.57 o                         
  12  16   5         88.44         90.88         4.61 o                         
  13  16   5          8.10          4.18         2.87 o                         
  14  16   5         28.46         31.58         4.10 o                         
 -14  17   5          7.22         21.19        10.31 o                         
 -13  17   5         12.78         10.83         2.66 o                         
 -12  17   5         18.55         19.21         2.68 o                         
 -11  17   5         34.40         31.98         2.65 o                         
 -10  17   5        166.61        167.03         4.28 o                         
  -9  17   5          1.41          0.78         1.78 o                         
  -8  17   5         92.02         99.04         2.81 o                         
  -7  17   5        185.48        184.21         3.86 o                         
  -6  17   5        126.70        127.22         2.83 o                         
  -5  17   5         10.50         11.32         1.50 o                         
  -4  17   5         83.93         84.94         2.57 o                         
  -3  17   5        171.11        175.42         3.55 o                         
  -2  17   5         84.28         80.72         2.16 o                         
  -1  17   5         19.54         19.36         1.27 o                         
   0  17   5         39.34         47.40         2.22 o                         
   1  17   5         17.92         15.87         1.47 o                         
   2  17   5         82.81         83.75         2.91 o                         
   3  17   5        164.43        165.99         3.19 o                         
   4  17   5         81.84         83.64         2.15 o                         
   5  17   5         10.26          7.37         1.45 o                         
   6  17   5        123.13        121.75         3.18 o                         
   7  17   5        179.06        182.23         4.14 o                         
   8  17   5         92.89        101.98         3.19 o                         
   9  17   5          1.09         -0.30         2.37 o                         
  10  17   5        168.97        170.33         4.60 o                         
  11  17   5         33.70         37.02         2.92 o                         
  12  17   5         20.46         18.95         2.91 o                         
  13  17   5         13.72          9.30         2.94 o                         
  14  17   5          6.82         10.94         5.32 o                         
 -13  18   5         76.19         84.84         4.00 o                         
 -12  18   5          1.85          2.21         2.86 o                         
 -11  18   5          3.34         -0.46         2.70 o                         
 -10  18   5          5.39          7.21         2.60 o                         
  -9  18   5         45.96         50.62         2.56 o                         
  -8  18   5         70.22         74.99         2.57 o                         
  -7  18   5         33.73         32.46         1.97 o                         
  -6  18   5         32.20         30.24         1.78 o                         
  -5  18   5         31.45         26.04         1.80 o                         
  -4  18   5        334.16        340.91         5.92 o                         
  -3  18   5        154.48        153.70         4.25 o                         
  -2  18   5        221.44        223.74         4.23 o                         
  -1  18   5        109.69        111.73         2.47 o                         
   0  18   5         13.89         16.27         1.39 o                         
   1  18   5        105.82        112.09         2.70 o                         
   2  18   5        224.07        222.32         4.13 o                         
   3  18   5        152.18        151.28         3.20 o                         
   4  18   5        328.34        315.09         5.36 o                         
   5  18   5         29.92         27.91         1.84 o                         
   6  18   5         30.97         29.20         2.04 o                         
   7  18   5         32.42         32.51         2.19 o                         
   8  18   5         71.89         74.79         3.11 o                         
   9  18   5         47.40         48.42         2.88 o                         
  10  18   5          4.84          0.32         2.57 o                         
  11  18   5          3.13          1.06         2.91 o                         
  12  18   5          1.41         -2.80         2.80 o                         
  13  18   5         74.41         72.48         4.63 o                         
 -12  19   5         36.06         39.34         3.18 o                         
 -11  19   5         22.45         19.62         2.87 o                         
 -10  19   5         37.53         38.99         3.07 o                         
  -9  19   5        184.19        192.83         6.48 o                         
  -8  19   5         42.45         43.15         2.35 o                         
  -7  19   5         77.08         84.16         2.64 o                         
  -6  19   5         53.50         56.55         2.35 o                         
  -5  19   5         26.03         23.95         1.89 o                         
  -4  19   5         25.92         21.28         1.80 o                         
  -3  19   5         22.71         22.23         1.90 o                         
  -2  19   5        175.03        183.56         4.06 o                         
  -1  19   5        199.56        206.99         4.31 o                         
   0  19   5          0.14          1.77         1.54 o                         
   1  19   5        195.94        198.37         4.00 o                         
   2  19   5        176.49        179.51         3.84 o                         
   3  19   5         23.28         22.85         1.72 o                         
   4  19   5         26.94         26.01         1.84 o                         
   5  19   5         23.85         26.72         2.19 o                         
   6  19   5         53.10         58.25         2.48 o                         
   7  19   5         76.22         85.97         3.07 o                         
   8  19   5         44.41         41.21         2.57 o                         
   9  19   5        185.14        192.86         5.19 o                         
  10  19   5         36.27         38.88         3.03 o                         
  11  19   5         22.42         24.72         3.13 o                         
  12  19   5         35.03         31.20         3.42 o                         
 -12  20   5          3.81         10.33         5.48 o                         
 -11  20   5         36.90         35.76         3.33 o                         
 -10  20   5          7.38          3.92         2.99 o                         
  -9  20   5         49.27         54.29         3.22 o                         
  -8  20   5          1.84         -1.93         2.18 o                         
  -7  20   5         34.56         33.92         2.33 o                         
  -6  20   5         51.93         47.60         2.70 o                         
  -5  20   5         37.71         44.23         2.19 o                         
  -4  20   5         35.86         31.56         2.03 o                         
  -3  20   5        114.67        112.51         3.06 o                         
  -2  20   5         64.82         72.10         2.71 o                         
  -1  20   5        181.87        186.05         4.10 o                         
   0  20   5         20.67         21.99         2.05 o                         
   1  20   5        179.62        185.36         4.01 o                         
   2  20   5         64.76         70.41         2.41 o                         
   3  20   5        116.02        116.67         2.94 o                         
   4  20   5         38.01         39.99         2.30 o                         
   5  20   5         36.65         37.12         2.37 o                         
   6  20   5         52.27         44.68         2.78 o                         
   7  20   5         35.76         32.60         2.78 o                         
   8  20   5          1.84         -2.01         2.70 o                         
   9  20   5         48.14         48.71         3.40 o                         
  10  20   5          8.13          6.51         3.23 o                         
  11  20   5         36.07         32.66         3.62 o                         
  12  20   5          3.87          5.62         6.84 o                         
 -11  21   5          2.89          7.99         4.84 o                         
 -10  21   5         30.92         35.32         3.47 o                         
  -9  21   5         24.89         20.27         2.74 o                         
  -8  21   5          5.39          1.56         2.43 o                         
  -7  21   5        106.86        103.52         3.26 o                         
  -6  21   5          1.32         -0.31         2.25 o                         
  -5  21   5          1.28         -0.25         2.05 o                         
  -4  21   5         50.25         47.40         2.40 o                         
  -3  21   5         16.52         20.19         2.12 o                         
  -2  21   5         49.19         49.57         2.40 o                         
  -1  21   5         22.18         20.66         2.18 o                         
   0  21   5         40.08         42.20         2.38 o                         
   1  21   5         22.24         19.94         2.27 o                         
   2  21   5         45.78         42.45         2.51 o                         
   3  21   5         17.78         21.25         2.21 o                         
   4  21   5         49.68         50.79         2.64 o                         
   5  21   5          1.27         -2.30         2.44 o                         
   6  21   5          0.86         -0.12         2.42 o                         
   7  21   5        110.04        107.15         3.95 o                         
   8  21   5          4.95          3.58         2.70 o                         
   9  21   5         25.64         22.40         3.45 o                         
  10  21   5         30.29         32.22         3.60 o                         
  11  21   5          2.92          7.29         5.45 o                         
 -10  22   5          1.94          0.01         4.28 o                         
  -9  22   5          1.91          3.11         2.76 o                         
  -8  22   5          1.50          1.77         2.68 o                         
  -7  22   5         32.54         33.24         2.59 o                         
  -6  22   5         43.38         42.23         2.84 o                         
  -5  22   5        131.81        135.26         4.41 o                         
  -4  22   5         33.09         33.61         2.35 o                         
  -3  22   5         10.81          9.24         2.14 o                         
  -2  22   5         99.89         97.33         3.05 o                         
  -1  22   5        134.13        142.72         3.83 o                         
   0  22   5        280.46        270.93         6.08 o                         
   1  22   5        132.22        134.63         3.83 o                         
   2  22   5         96.48         90.29         3.45 o                         
   3  22   5         11.50         10.95         2.41 o                         
   4  22   5         33.78         33.41         2.60 o                         
   5  22   5        131.08        126.56         3.93 o                         
   6  22   5         41.69         41.07         3.10 o                         
   7  22   5         34.05         31.08         3.09 o                         
   8  22   5          1.73         -3.24         3.24 o                         
   9  22   5          1.87          3.76         3.33 o                         
  10  22   5          1.68          4.73         5.12 o                         
  -9  23   5         27.49         37.84        19.83 o                         
  -8  23   5         31.20         36.63         3.26 o                         
  -7  23   5         40.28         48.90         3.02 o                         
  -6  23   5        100.15        104.07         3.99 o                         
  -5  23   5         50.05         52.73         3.73 o                         
  -4  23   5         17.45         18.39         2.62 o                         
  -3  23   5         30.56         33.48         2.44 o                         
  -2  23   5         21.48         23.13         2.22 o                         
  -1  23   5         97.18         95.68         3.10 o                         
   0  23   5         21.33         18.04         2.45 o                         
   1  23   5         94.26         95.78         3.52 o                         
   2  23   5         22.09         16.93         2.84 o                         
   3  23   5         32.27         31.68         3.05 o                         
   4  23   5         16.21         15.90         2.90 o                         
   5  23   5         49.97         58.21         3.46 o                         
   6  23   5         99.74        109.15         4.06 o                         
   7  23   5         39.78         47.05         3.95 o                         
   8  23   5         30.39         38.96         3.69 o                         
   9  23   5         27.69         25.34         6.48 o                         
  -7  24   5         23.20         22.41         3.22 o                         
  -6  24   5         13.60         14.20         2.71 o                         
  -5  24   5         11.24          9.46         2.95 o                         
  -4  24   5         21.75         23.30         2.92 o                         
  -3  24   5         11.79         13.38         2.51 o                         
  -2  24   5         11.66         11.76         2.43 o                         
  -1  24   5          2.13          0.08         2.40 o                         
   0  24   5        130.76        132.81         3.97 o                         
   1  24   5          2.30          1.67         2.87 o                         
   2  24   5         12.01          8.64         2.87 o                         
   3  24   5         11.29         12.09         2.95 o                         
   4  24   5         21.95         29.46         3.33 o                         
   5  24   5         10.66          6.35         3.20 o                         
   6  24   5         13.09          9.44         3.66 o                         
   7  24   5         23.03         31.97         4.50 o                         
  -6  25   5         67.07         70.95         7.08 o                         
  -5  25   5         31.01         30.60         3.36 o                         
  -4  25   5          7.51          6.29         2.91 o                         
  -3  25   5         36.45         36.64         3.02 o                         
  -2  25   5         36.26         35.46         2.83 o                         
  -1  25   5          1.22         -0.52         2.56 o                         
   0  25   5          0.05          1.81         2.99 o                         
   1  25   5          0.90          0.81         3.30 o                         
   2  25   5         36.40         32.47         3.30 o                         
   3  25   5         35.62         39.75         3.68 o                         
   4  25   5          7.49          6.13         3.35 o                         
   5  25   5         29.88         38.63         3.69 o                         
   6  25   5         65.79         61.26        13.06 o                         
  -3  26   5          8.43          7.25         4.55 o                         
  -2  26   5          3.12          4.96         3.30 o                         
  -1  26   5         33.95         29.92         3.18 o                         
   0  26   5          2.66          0.89         3.03 o                         
   1  26   5         33.99         32.85         3.52 o                         
   2  26   5          3.39          1.25         3.83 o                         
   3  26   5          9.18         15.23         5.58 o                         
   0   0   6        952.10       1176.92        17.83 o                         
   1   0   6       3492.97       3856.02        33.41 o                         
   2   0   6        392.63        424.44         3.94 o                         
   3   0   6       2830.33       3339.73        34.49 o                         
   4   0   6          8.76          8.82         0.38 o                         
   5   0   6       1153.46       1215.60        16.02 o                         
   6   0   6          1.78          2.57         0.42 o                         
   7   0   6         24.27         22.30         0.65 o                         
   8   0   6         34.01         23.63         0.85 o                         
   9   0   6       2538.44       2521.58        47.82 o                         
  10   0   6          4.88          6.25         0.90 o                         
  11   0   6        635.20        606.76        13.25 o                         
  12   0   6        192.79        187.28         4.25 o                         
  13   0   6         59.80         57.62         2.17 o                         
  14   0   6        124.83        123.92         3.34 o                         
  15   0   6         60.35         67.26         2.43 o                         
  16   0   6         17.78         18.04         2.04 o                         
  17   0   6        103.22        109.41         3.55 o                         
  18   0   6          0.12         -2.64         2.64 o                         
 -18   1   6         38.14         40.16         3.02 o                         
 -17   1   6         28.56         30.41         2.70 o                         
 -16   1   6         30.24         24.85         2.14 o                         
 -15   1   6         11.15          7.38         1.83 o                         
 -14   1   6         53.49         52.80         1.89 o                         
 -13   1   6         15.75         13.63         1.42 o                         
 -12   1   6        309.77        324.96         5.83 o                         
 -11   1   6        303.08        303.60         6.44 o                         
 -10   1   6         25.51         27.82         1.17 o                         
  -9   1   6        423.41        431.73         7.80 o                         
  -8   1   6       1820.38       1757.16        23.43 o                         
  -7   1   6        420.72        407.75         5.73 o                         
  -6   1   6         11.24          7.54         0.41 o                         
  -5   1   6       1189.68       1349.18        16.06 o                         
  -4   1   6       4085.48       4464.14        46.81 o                         
  -3   1   6        627.52        636.35         6.04 o                         
  -2   1   6       4376.01       4851.08        40.16 o                         
  -1   1   6       1309.02       1433.80        13.11 o                         
   0   1   6         71.27         59.05         0.75 o                         
   1   1   6       1292.11       1422.00        13.10 o                         
   2   1   6       4394.77       4871.70        44.67 o                         
   3   1   6        633.19        653.83         8.18 o                         
   4   1   6       4080.70       4560.18        64.42 o                         
   5   1   6       1204.03       1300.43        16.17 o                         
   6   1   6         11.53          6.20         0.43 o                         
   7   1   6        432.16        415.32         6.38 o                         
   8   1   6       1793.80       1759.15        22.64 o                         
   9   1   6        423.22        442.00         6.08 o                         
  10   1   6         25.35         27.97         1.06 o                         
  11   1   6        309.92        314.77         4.97 o                         
  12   1   6        313.97        315.33         6.03 o                         
  13   1   6         17.84         13.99         1.45 o                         
  14   1   6         56.49         53.91         2.03 o                         
  15   1   6         10.44         11.15         1.81 o                         
  16   1   6         28.61         25.73         2.24 o                         
  17   1   6         26.93         26.60         2.41 o                         
  18   1   6         37.30         39.40         3.49 o                         
 -18   2   6          6.28          6.79         3.33 o                         
 -17   2   6         47.60         53.59         2.97 o                         
 -16   2   6         13.09         11.82         2.14 o                         
 -15   2   6         24.34         26.44         2.12 o                         
 -14   2   6         41.56         42.74         2.09 o                         
 -13   2   6        100.18         94.59         2.66 o                         
 -12   2   6        181.89        178.96         3.94 o                         
 -11   2   6        138.03        133.14         3.48 o                         
 -10   2   6         67.09         69.78         1.81 o                         
  -9   2   6         71.73         68.41         2.04 o                         
  -8   2   6        202.04        201.76         3.36 o                         
  -7   2   6        502.33        485.96         7.90 o                         
  -6   2   6       2502.30       2534.76        48.18 o                         
  -5   2   6         29.41         31.99         0.61 o                         
  -4   2   6        705.60        759.40         9.19 o                         
  -3   2   6       3242.46       3469.17        32.80 o                         
  -2   2   6       6734.34       7450.94        66.15 o                         
  -1   2   6       3138.06       3370.60        30.28 o                         
   0   2   6        117.87        160.40         1.81 o                         
   1   2   6       3159.80       3389.65        32.07 o                         
   2   2   6       6676.89       7193.98        70.57 o                         
   3   2   6       3220.30       3515.51        42.82 o                         
   4   2   6        699.75        726.79         8.57 o                         
   5   2   6         32.14         36.50         0.79 o                         
   6   2   6       2521.67       2460.11        27.29 o                         
   7   2   6        508.92        484.18         6.79 o                         
   8   2   6        196.22        182.69         3.45 o                         
   9   2   6         68.71         65.50         1.70 o                         
  10   2   6         67.50         69.10         1.65 o                         
  11   2   6        137.64        135.13         2.51 o                         
  12   2   6        175.25        163.03         4.92 o                         
  13   2   6         99.44         98.30         2.69 o                         
  14   2   6         42.84         42.79         1.94 o                         
  15   2   6         22.28         19.97         1.82 o                         
  16   2   6         11.83          7.88         2.03 o                         
  17   2   6         48.60         50.87         2.68 o                         
  18   2   6          5.96          3.36         3.84 o                         
 -18   3   6          8.22          7.89         4.21 o                         
 -17   3   6         10.45          7.87         2.32 o                         
 -16   3   6         73.26         75.01         2.82 o                         
 -15   3   6         24.74         23.54         2.06 o                         
 -14   3   6         10.55          7.18         1.61 o                         
 -13   3   6        128.79        119.28         2.37 o                         
 -12   3   6         30.34         30.15         1.37 o                         
 -11   3   6         92.62         88.92         1.87 o                         
 -10   3   6         15.34         13.29         0.88 o                         
  -9   3   6         89.49         80.24         1.75 o                         
  -8   3   6        397.48        367.87         4.73 o                         
  -7   3   6       1302.44       1249.21        16.95 o                         
  -6   3   6        405.24        369.83         4.77 o                         
  -5   3   6        216.69        195.80         2.39 o                         
  -4   3   6       1577.35       1838.29        18.79 o                         
  -3   3   6       2457.38       2647.29        25.04 o                         
  -2   3   6       4531.79       5101.08        45.09 o                         
  -1   3   6       1959.74       2016.53        17.80 o                         
   0   3   6        224.96        237.56         2.26 o                         
   1   3   6       1963.53       2077.72        21.10 o                         
   2   3   6       4604.75       5145.92        49.46 o                         
   3   3   6       2487.95       2784.74        33.22 o                         
   4   3   6       1559.52       1847.57        20.84 o                         
   5   3   6        211.91        187.16         2.88 o                         
   6   3   6        418.66        420.02         6.61 o                         
   7   3   6       1294.00       1225.59        15.10 o                         
   8   3   6        390.35        376.69         4.82 o                         
   9   3   6         88.94         81.97         1.57 o                         
  10   3   6         17.03         14.67         0.96 o                         
  11   3   6         98.83         96.89         1.99 o                         
  12   3   6         30.06         30.14         1.69 o                         
  13   3   6        129.02        131.25         4.00 o                         
  14   3   6         11.53          9.72         1.65 o                         
  15   3   6         27.32         24.99         1.81 o                         
  16   3   6         72.04         75.25         2.66 o                         
  17   3   6         10.11         10.41         2.40 o                         
  18   3   6          8.07          5.31         4.65 o                         
 -18   4   6         14.96         16.54         5.95 o                         
 -17   4   6          5.41          6.61         2.25 o                         
 -16   4   6         46.22         45.30         2.53 o                         
 -15   4   6         71.72         74.06         3.10 o                         
 -14   4   6         13.46         10.29         1.63 o                         
 -13   4   6         80.17         82.53         2.57 o                         
 -12   4   6        113.04        116.23         2.52 o                         
 -11   4   6        107.79         97.72         2.36 o                         
 -10   4   6        760.24        737.02        12.37 o                         
  -9   4   6        487.18        432.93         8.66 o                         
  -8   4   6        556.95        504.39         9.97 o                         
  -7   4   6       1015.22        952.46        12.57 o                         
  -6   4   6        163.55        174.93         3.81 o                         
  -5   4   6       1382.62       1373.96        15.60 o                         
  -4   4   6        360.38        382.93         5.31 o                         
  -3   4   6       2295.72       2505.35        25.45 o                         
  -2   4   6       1028.70       1218.85        12.77 o                         
  -1   4   6        721.04        792.24         7.42 o                         
   0   4   6       2147.99       2355.97        20.33 o                         
   1   4   6        703.26        762.47         7.94 o                         
   2   4   6       1052.25       1233.11        13.09 o                         
   3   4   6       2305.92       2600.16        36.50 o                         
   4   4   6        362.46        367.66         7.44 o                         
   5   4   6       1386.57       1442.64        22.04 o                         
   6   4   6        161.83        164.28         3.53 o                         
   7   4   6       1012.42        949.46        14.38 o                         
   8   4   6        548.03        508.96         7.48 o                         
   9   4   6        503.18        471.47         8.48 o                         
  10   4   6        752.25        734.43        10.15 o                         
  11   4   6        103.22        101.06         3.36 o                         
  12   4   6        107.31        115.28         2.85 o                         
  13   4   6         83.96         92.25         3.56 o                         
  14   4   6         13.72         13.86         1.76 o                         
  15   4   6         74.04         70.02         2.78 o                         
  16   4   6         48.64         47.54         2.34 o                         
  17   4   6          6.14          6.60         2.49 o                         
  18   4   6         14.40         24.15         7.88 o                         
 -18   5   6         16.36          6.13         8.60 o                         
 -17   5   6        132.78        149.34         4.88 o                         
 -16   5   6          8.34          6.23         2.21 o                         
 -15   5   6         71.18         62.38         2.44 o                         
 -14   5   6         14.77         13.42         1.69 o                         
 -13   5   6        118.44        112.91         2.54 o                         
 -12   5   6          7.84          8.08         1.24 o                         
 -11   5   6        389.32        366.63         5.55 o                         
 -10   5   6         18.41         15.87         1.07 o                         
  -9   5   6        171.28        156.29         3.42 o                         
  -8   5   6        183.71        167.36         2.96 o                         
  -7   5   6        469.84        463.24         6.37 o                         
  -6   5   6         35.60         43.64         1.24 o                         
  -5   5   6        236.28        226.84         2.76 o                         
  -4   5   6       1793.54       1827.59        24.20 o                         
  -3   5   6       1225.06       1355.12        14.99 o                         
  -2   5   6        325.79        358.30         3.77 o                         
  -1   5   6       3375.27       3903.02        37.31 o                         
   0   5   6       3157.84       3296.95        32.89 o                         
   1   5   6       3423.97       3832.36        38.53 o                         
   2   5   6        329.02        351.14         4.04 o                         
   3   5   6       1236.93       1357.95        15.97 o                         
   4   5   6       1825.24       1861.22        32.32 o                         
   5   5   6        239.01        218.82         3.04 o                         
   6   5   6         37.10         44.60         1.08 o                         
   7   5   6        476.35        461.14         8.12 o                         
   8   5   6        195.53        185.35         3.08 o                         
   9   5   6        162.06        145.74         2.90 o                         
  10   5   6         17.57         14.54         1.05 o                         
  11   5   6        390.52        371.69         5.87 o                         
  12   5   6          9.02         12.58         1.46 o                         
  13   5   6        115.29        114.06         2.85 o                         
  14   5   6         13.05         12.73         1.75 o                         
  15   5   6         70.07         66.81         2.53 o                         
  16   5   6          9.04          6.98         2.26 o                         
  17   5   6        135.74        147.09         6.23 o                         
 -17   6   6         23.81         26.14         2.41 o                         
 -16   6   6         57.16         61.38         2.74 o                         
 -15   6   6        122.33        126.09         3.53 o                         
 -14   6   6         10.54         10.13         1.85 o                         
 -13   6   6         25.45         25.60         1.61 o                         
 -12   6   6         22.91         25.43         1.36 o                         
 -11   6   6         13.22         14.48         1.13 o                         
 -10   6   6        316.61        311.88         5.83 o                         
  -9   6   6          6.65          5.53         0.95 o                         
  -8   6   6        650.99        650.11        11.97 o                         
  -7   6   6        767.06        745.79        14.22 o                         
  -6   6   6        918.86        927.36        15.36 o                         
  -5   6   6        486.17        493.52         6.39 o                         
  -4   6   6        716.72        693.51         8.52 o                         
  -3   6   6          9.63         17.27         0.51 o                         
  -2   6   6       1475.14       1723.98        17.66 o                         
  -1   6   6       1042.67       1138.16        11.64 o                         
   0   6   6       1472.64       1393.64        14.87 o                         
   1   6   6       1043.24       1142.51        12.46 o                         
   2   6   6       1475.03       1687.57        19.92 o                         
   3   6   6         10.69         18.96         0.51 o                         
   4   6   6        719.19        692.23         8.26 o                         
   5   6   6        482.41        480.23         6.30 o                         
   6   6   6        901.23        893.92        11.68 o                         
   7   6   6        757.30        741.11         9.72 o                         
   8   6   6        640.26        658.69         8.88 o                         
   9   6   6          4.81          3.85         0.88 o                         
  10   6   6        318.96        344.20         5.38 o                         
  11   6   6         12.39         14.48         1.20 o                         
  12   6   6         23.20         25.65         1.55 o                         
  13   6   6         28.56         28.08         1.79 o                         
  14   6   6         10.58          7.59         1.95 o                         
  15   6   6        122.41        125.09         3.52 o                         
  16   6   6         58.14         59.09         3.21 o                         
  17   6   6         22.20         19.93         3.33 o                         
 -17   7   6         18.90         16.96         2.41 o                         
 -16   7   6          3.12          3.50         2.19 o                         
 -15   7   6        110.12        114.79         3.10 o                         
 -14   7   6         98.90        108.45         2.93 o                         
 -13   7   6          1.26          2.95         1.60 o                         
 -12   7   6        116.75        112.51         2.43 o                         
 -11   7   6        245.08        245.27         4.30 o                         
 -10   7   6        377.84        369.24         6.85 o                         
  -9   7   6        156.29        148.84         2.68 o                         
  -8   7   6        390.00        401.00         8.34 o                         
  -7   7   6        305.33        285.71         4.24 o                         
  -6   7   6        942.39        913.60        11.79 o                         
  -5   7   6       1317.84       1274.86        21.21 o                         
  -4   7   6        349.74        383.58         5.26 o                         
  -3   7   6        210.88        246.08         2.88 o                         
  -2   7   6       1428.74       1494.53        15.57 o                         
  -1   7   6        110.64        104.33         1.34 o                         
   0   7   6       2815.87       3010.09        33.50 o                         
   1   7   6        103.73         96.19         1.37 o                         
   2   7   6       1425.66       1486.51        17.70 o                         
   3   7   6        199.66        220.03         2.84 o                         
   4   7   6        339.31        376.51         5.15 o                         
   5   7   6       1311.34       1284.15        17.48 o                         
   6   7   6        952.52        931.71        11.90 o                         
   7   7   6        313.77        307.49         4.70 o                         
   8   7   6        387.47        373.91         5.34 o                         
   9   7   6        155.40        143.39         2.40 o                         
  10   7   6        373.06        370.35         6.12 o                         
  11   7   6        247.55        251.98         5.03 o                         
  12   7   6        113.42        111.92         2.64 o                         
  13   7   6          0.97          1.54         1.72 o                         
  14   7   6         97.26        100.74         3.89 o                         
  15   7   6        110.50        113.26         3.52 o                         
  16   7   6          3.63          4.90         2.63 o                         
  17   7   6         18.18         21.10         2.89 o                         
 -17   8   6         25.48         28.11         2.56 o                         
 -16   8   6        120.89        119.89         3.54 o                         
 -15   8   6         33.84         35.81         2.20 o                         
 -14   8   6         76.67         74.85         2.50 o                         
 -13   8   6         47.84         52.91         2.18 o                         
 -12   8   6        108.98        110.34         2.65 o                         
 -11   8   6        191.33        190.55         3.23 o                         
 -10   8   6         51.85         51.28         1.42 o                         
  -9   8   6        128.19        122.90         2.22 o                         
  -8   8   6        489.74        437.42         7.43 o                         
  -7   8   6         75.19         81.69         1.73 o                         
  -6   8   6        417.69        420.34         5.58 o                         
  -5   8   6        571.85        557.83         7.00 o                         
  -4   8   6        254.38        238.03         3.26 o                         
  -3   8   6        194.78        190.99         2.50 o                         
  -2   8   6       3349.05       3331.11        35.37 o                         
  -1   8   6        217.38        198.50         2.48 o                         
   0   8   6        132.63        128.58         1.76 o                         
   1   8   6        214.99        192.23         2.56 o                         
   2   8   6       3343.49       3247.48        42.32 o                         
   3   8   6        198.03        192.56         2.60 o                         
   4   8   6        252.93        224.87         3.06 o                         
   5   8   6        579.57        585.11         7.91 o                         
   6   8   6        422.25        424.33         5.43 o                         
   7   8   6         70.80         80.56         1.76 o                         
   8   8   6        494.65        463.75         8.32 o                         
   9   8   6        126.85        127.80         2.55 o                         
  10   8   6         56.25         53.64         1.74 o                         
  11   8   6        186.92        178.61         3.46 o                         
  12   8   6        112.62        109.36         3.02 o                         
  13   8   6         48.27         49.27         2.22 o                         
  14   8   6         79.34         79.77         3.04 o                         
  15   8   6         35.14         34.61         2.97 o                         
  16   8   6        116.72        109.27         4.12 o                         
  17   8   6         24.95         24.97         3.10 o                         
 -17   9   6         20.68         21.49         4.94 o                         
 -16   9   6         20.02         21.20         2.21 o                         
 -15   9   6          0.91         -0.22         1.94 o                         
 -14   9   6         48.22         47.51         2.29 o                         
 -13   9   6         13.32         11.48         1.91 o                         
 -12   9   6         95.57         95.39         2.44 o                         
 -11   9   6         11.24         10.59         1.19 o                         
 -10   9   6         63.52         65.65         1.61 o                         
  -9   9   6         15.71         16.41         0.99 o                         
  -8   9   6        195.38        203.81         3.62 o                         
  -7   9   6        193.28        188.83         2.92 o                         
  -6   9   6        517.94        469.14         6.09 o                         
  -5   9   6        227.79        194.63         2.68 o                         
  -4   9   6        399.50        426.52         5.47 o                         
  -3   9   6        377.52        391.02         4.78 o                         
  -2   9   6         36.67         28.37         0.70 o                         
  -1   9   6       1236.74       1232.71        14.69 o                         
   0   9   6       1774.13       1839.86        21.19 o                         
   1   9   6       1232.93       1223.52        15.03 o                         
   2   9   6         34.53         25.54         0.95 o                         
   3   9   6        365.01        391.02         5.29 o                         
   4   9   6        387.04        411.39         5.61 o                         
   5   9   6        234.69        199.15         3.02 o                         
   6   9   6        509.47        468.82         6.51 o                         
   7   9   6        192.92        187.75         3.23 o                         
   8   9   6        197.17        198.44         3.22 o                         
   9   9   6         14.83         15.40         1.21 o                         
  10   9   6         62.91         68.63         2.05 o                         
  11   9   6         13.27         12.39         1.41 o                         
  12   9   6         93.02         98.14         2.89 o                         
  13   9   6         12.38         10.30         2.10 o                         
  14   9   6         47.42         48.07         2.74 o                         
  15   9   6          1.30          2.04         2.99 o                         
  16   9   6         19.39         16.54         2.83 o                         
  17   9   6         19.55         20.04         7.38 o                         
 -16  10   6         14.88         17.63         2.64 o                         
 -15  10   6         19.41         22.15         2.19 o                         
 -14  10   6          5.03          2.07         1.95 o                         
 -13  10   6        100.93        105.00         2.98 o                         
 -12  10   6         66.89         66.09         2.34 o                         
 -11  10   6         14.37         13.58         1.52 o                         
 -10  10   6          7.48          6.95         1.11 o                         
  -9  10   6         36.41         35.53         1.31 o                         
  -8  10   6        141.85        147.12         2.81 o                         
  -7  10   6        155.20        137.21         3.15 o                         
  -6  10   6        145.00        149.41         2.26 o                         
  -5  10   6         25.67         27.77         0.83 o                         
  -4  10   6        393.79        360.55         4.76 o                         
  -3  10   6        596.18        613.02         8.77 o                         
  -2  10   6        169.21        190.08         2.57 o                         
  -1  10   6        980.56        949.20        11.83 o                         
   0  10   6        263.72        294.24         3.77 o                         
   1  10   6        988.20        965.74        11.46 o                         
   2  10   6        166.83        184.95         2.59 o                         
   3  10   6        598.50        614.75         8.56 o                         
   4  10   6        405.34        372.80         5.00 o                         
   5  10   6         29.15         30.48         1.03 o                         
   6  10   6        140.29        141.95         2.63 o                         
   7  10   6        151.26        130.20         2.49 o                         
   8  10   6        145.10        155.04         3.45 o                         
   9  10   6         38.87         35.60         1.78 o                         
  10  10   6          7.04          5.07         1.36 o                         
  11  10   6         15.44         14.41         1.52 o                         
  12  10   6         63.41         66.85         2.53 o                         
  13  10   6        101.81        104.29         3.28 o                         
  14  10   6          5.77          3.01         2.47 o                         
  15  10   6         19.79         14.52         3.11 o                         
  16  10   6         15.97         15.85         2.95 o                         
 -16  11   6         30.79         32.46         2.94 o                         
 -15  11   6          9.73         12.25         2.76 o                         
 -14  11   6         20.37         18.78         2.12 o                         
 -13  11   6        146.20        147.38         3.70 o                         
 -12  11   6        167.51        175.46         3.63 o                         
 -11  11   6        152.33        155.15         3.10 o                         
 -10  11   6         39.92         40.72         1.69 o                         
  -9  11   6        113.57        111.97         2.15 o                         
  -8  11   6         93.09         92.03         1.89 o                         
  -7  11   6        276.09        277.89         4.01 o                         
  -6  11   6         35.12         36.85         0.95 o                         
  -5  11   6         36.62         39.61         1.02 o                         
  -4  11   6         12.68         10.25         0.79 o                         
  -3  11   6        616.11        605.43         7.79 o                         
  -2  11   6        537.03        539.39         6.64 o                         
  -1  11   6        919.06        920.52        12.28 o                         
   0  11   6        698.82        698.57         8.87 o                         
   1  11   6        923.89        919.24        11.00 o                         
   2  11   6        542.72        539.56         7.25 o                         
   3  11   6        615.45        606.42         7.50 o                         
   4  11   6         11.47          9.77         0.79 o                         
   5  11   6         40.07         43.92         1.23 o                         
   6  11   6         35.52         36.13         1.22 o                         
   7  11   6        279.65        280.39         4.61 o                         
   8  11   6         86.85         89.55         2.94 o                         
   9  11   6        115.36        115.66         2.71 o                         
  10  11   6         42.67         43.28         1.80 o                         
  11  11   6        151.53        159.97         3.51 o                         
  12  11   6        170.63        176.51         4.16 o                         
  13  11   6        147.22        143.95         3.80 o                         
  14  11   6         18.35         16.52         2.82 o                         
  15  11   6          9.69         10.53         2.76 o                         
  16  11   6         31.22         30.62         3.37 o                         
 -16  12   6         49.18         51.14         3.60 o                         
 -15  12   6         20.82         16.26         2.84 o                         
 -14  12   6        141.68        151.56         4.46 o                         
 -13  12   6        105.56        108.75         3.23 o                         
 -12  12   6         47.38         54.14         2.60 o                         
 -11  12   6         34.37         36.34         1.76 o                         
 -10  12   6        114.46        103.34         2.31 o                         
  -9  12   6        135.11        128.49         2.33 o                         
  -8  12   6          1.28         -0.92         1.12 o                         
  -7  12   6        132.46        115.05         2.18 o                         
  -6  12   6         14.02         17.18         0.90 o                         
  -5  12   6         47.75         48.58         1.46 o                         
  -4  12   6        115.59        119.69         1.93 o                         
  -3  12   6        874.31        872.60        11.25 o                         
  -2  12   6        593.41        601.13         7.89 o                         
  -1  12   6       1199.36       1202.63        16.40 o                         
   0  12   6          5.58          4.18         0.72 o                         
   1  12   6       1195.65       1196.12        14.55 o                         
   2  12   6        596.47        600.08         7.99 o                         
   3  12   6        857.87        840.72        10.75 o                         
   4  12   6        114.64        118.38         2.41 o                         
   5  12   6         49.02         49.94         1.72 o                         
   6  12   6         11.68         15.99         1.04 o                         
   7  12   6        127.48        117.12         2.56 o                         
   8  12   6          0.91         -0.91         1.35 o                         
   9  12   6        137.49        132.52         2.82 o                         
  10  12   6        108.40        101.64         2.63 o                         
  11  12   6         36.60         36.90         2.24 o                         
  12  12   6         46.67         54.70         2.68 o                         
  13  12   6        105.96        102.10         3.74 o                         
  14  12   6        140.73        152.71         4.70 o                         
  15  12   6         20.67         20.02         2.98 o                         
  16  12   6         50.33         53.61         6.31 o                         
 -15  13   6         23.91         21.34         2.83 o                         
 -14  13   6          8.10          7.31         2.70 o                         
 -13  13   6         10.01         12.33         2.29 o                         
 -12  13   6         78.14         81.37         3.46 o                         
 -11  13   6         42.91         42.64         1.86 o                         
 -10  13   6         51.70         49.67         2.30 o                         
  -9  13   6          6.51          4.94         1.19 o                         
  -8  13   6         88.57         88.26         1.97 o                         
  -7  13   6        773.12        778.02        10.37 o                         
  -6  13   6        165.08        166.42         2.74 o                         
  -5  13   6         80.92         81.88         1.70 o                         
  -4  13   6         33.23         25.02         0.94 o                         
  -3  13   6        782.70        821.21        10.85 o                         
  -2  13   6       1477.92       1478.67        19.62 o                         
  -1  13   6        263.12        285.06         4.29 o                         
   0  13   6        274.19        279.91         4.26 o                         
   1  13   6        259.20        283.50         4.17 o                         
   2  13   6       1462.56       1450.33        19.78 o                         
   3  13   6        801.40        824.35        11.10 o                         
   4  13   6         32.38         26.96         1.09 o                         
   5  13   6         77.35         78.35         1.95 o                         
   6  13   6        159.93        166.63         3.08 o                         
   7  13   6        774.15        774.19        11.54 o                         
   8  13   6         85.72         82.89         2.21 o                         
   9  13   6          6.97          5.36         1.45 o                         
  10  13   6         48.47         48.20         2.10 o                         
  11  13   6         43.12         40.66         2.34 o                         
  12  13   6         80.26         68.86         2.81 o                         
  13  13   6         10.20          9.11         3.06 o                         
  14  13   6          8.53          3.59         3.15 o                         
  15  13   6         23.91         25.69         3.31 o                         
 -15  14   6         16.36         15.05         2.72 o                         
 -14  14   6         42.35         53.60         3.06 o                         
 -13  14   6         51.87         50.59         2.72 o                         
 -12  14   6        144.70        142.17         3.88 o                         
 -11  14   6         13.98         12.54         1.82 o                         
 -10  14   6         63.70         67.43         2.12 o                         
  -9  14   6         25.26         23.44         1.45 o                         
  -8  14   6        183.72        183.33         3.17 o                         
  -7  14   6        169.80        172.01         3.08 o                         
  -6  14   6         34.72         35.60         1.30 o                         
  -5  14   6        169.09        165.79         2.76 o                         
  -4  14   6        330.47        325.24         4.72 o                         
  -3  14   6        325.89        323.45         5.05 o                         
  -2  14   6        475.77        466.25         6.54 o                         
  -1  14   6        325.15        304.96         4.71 o                         
   0  14   6          5.06          4.90         1.13 o                         
   1  14   6        318.88        307.29         4.92 o                         
   2  14   6        473.96        458.05         6.25 o                         
   3  14   6        328.40        333.35         4.86 o                         
   4  14   6        323.26        314.92         4.96 o                         
   5  14   6        167.97        160.50         2.92 o                         
   6  14   6         34.05         35.48         1.56 o                         
   7  14   6        176.57        173.81         3.48 o                         
   8  14   6        187.45        184.11         3.68 o                         
   9  14   6         24.39         23.67         1.61 o                         
  10  14   6         65.46         70.45         2.87 o                         
  11  14   6         13.31          9.65         2.01 o                         
  12  14   6        145.00        145.45         5.28 o                         
  13  14   6         51.61         46.71         3.75 o                         
  14  14   6         42.94         45.91         3.82 o                         
  15  14   6         15.15          8.68         3.52 o                         
 -14  15   6         66.84         82.39         3.67 o                         
 -13  15   6          2.56          5.82         2.35 o                         
 -12  15   6         33.04         29.13         2.37 o                         
 -11  15   6         67.27         66.43         3.08 o                         
 -10  15   6         46.67         49.67         1.96 o                         
  -9  15   6         43.87         48.20         2.01 o                         
  -8  15   6         19.98         19.25         1.40 o                         
  -7  15   6         61.59         57.71         1.74 o                         
  -6  15   6        203.80        206.20         3.81 o                         
  -5  15   6        271.74        292.79         4.43 o                         
  -4  15   6        190.88        185.65         3.33 o                         
  -3  15   6          7.78          9.04         1.18 o                         
  -2  15   6        163.07        164.75         2.95 o                         
  -1  15   6        165.02        168.84         2.97 o                         
   0  15   6        470.08        476.14         7.29 o                         
   1  15   6        159.53        169.58         3.00 o                         
   2  15   6        167.52        167.00         2.71 o                         
   3  15   6          9.03          8.53         1.01 o                         
   4  15   6        195.43        183.71         3.34 o                         
   5  15   6        265.25        275.73         4.40 o                         
   6  15   6        208.37        218.73         4.19 o                         
   7  15   6         62.98         58.56         1.94 o                         
   8  15   6         20.67         16.16         1.58 o                         
   9  15   6         43.51         40.83         2.16 o                         
  10  15   6         44.76         42.00         2.37 o                         
  11  15   6         67.38         63.16         3.58 o                         
  12  15   6         33.16         34.02         2.77 o                         
  13  15   6          2.11          1.77         3.17 o                         
  14  15   6         68.20         72.81         4.86 o                         
  15  15   6          0.38         -4.86        10.94 o                         
 -14  16   6         15.99         18.64         2.87 o                         
 -13  16   6         27.47         30.28         2.76 o                         
 -12  16   6         17.25         11.69         2.53 o                         
 -11  16   6          6.85          6.07         2.08 o                         
 -10  16   6         31.03         34.23         1.91 o                         
  -9  16   6         56.34         59.76         2.24 o                         
  -8  16   6        144.35        140.53         3.11 o                         
  -7  16   6         26.55         21.96         1.52 o                         
  -6  16   6         35.59         38.37         1.55 o                         
  -5  16   6         20.78         24.68         1.41 o                         
  -4  16   6         97.73         91.75         2.37 o                         
  -3  16   6        191.71        192.40         3.34 o                         
  -2  16   6         14.23         15.11         1.13 o                         
  -1  16   6        516.99        511.23         7.09 o                         
   0  16   6        731.59        742.56        10.59 o                         
   1  16   6        530.17        530.10         7.73 o                         
   2  16   6         14.93         14.47         1.18 o                         
   3  16   6        196.66        188.46         4.04 o                         
   4  16   6         96.76         90.14         2.20 o                         
   5  16   6         23.59         24.47         1.38 o                         
   6  16   6         35.94         33.50         1.66 o                         
   7  16   6         27.70         24.62         1.60 o                         
   8  16   6        140.54        142.34         3.33 o                         
   9  16   6         56.16         55.15         2.62 o                         
  10  16   6         32.85         29.61         2.42 o                         
  11  16   6          6.76          4.04         2.41 o                         
  12  16   6         18.57         24.51         3.38 o                         
  13  16   6         27.92         33.20         3.79 o                         
  14  16   6         14.75         11.35         3.58 o                         
 -13  17   6         21.63         19.83         2.69 o                         
 -12  17   6         24.68         18.96         2.70 o                         
 -11  17   6         42.73         41.56         2.74 o                         
 -10  17   6         93.03         95.66         3.24 o                         
  -9  17   6         11.64         11.68         1.83 o                         
  -8  17   6        115.10        111.84         2.88 o                         
  -7  17   6         33.09         30.18         1.97 o                         
  -6  17   6         94.96         98.25         2.53 o                         
  -5  17   6         70.13         77.75         2.21 o                         
  -4  17   6        261.33        276.92         4.55 o                         
  -3  17   6        136.43        132.07         2.75 o                         
  -2  17   6          5.81          7.40         1.15 o                         
  -1  17   6        162.22        155.04         2.85 o                         
   0  17   6        614.85        619.57         9.49 o                         
   1  17   6        155.83        149.95         3.13 o                         
   2  17   6          6.18          7.12         1.44 o                         
   3  17   6        131.76        125.19         2.73 o                         
   4  17   6        259.06        270.20         4.68 o                         
   5  17   6         73.75         79.94         2.36 o                         
   6  17   6         98.34        103.08         2.86 o                         
   7  17   6         31.49         29.32         1.84 o                         
   8  17   6        119.05        121.59         3.75 o                         
   9  17   6         10.41          7.49         2.24 o                         
  10  17   6         95.15         90.90         3.81 o                         
  11  17   6         41.98         43.37         4.31 o                         
  12  17   6         23.83         22.46         3.45 o                         
  13  17   6         21.42         19.02         3.63 o                         
  14  17   6         20.10         24.82         8.38 o                         
 -13  18   6          2.94          5.35         3.22 o                         
 -12  18   6         28.04         25.57         2.98 o                         
 -11  18   6         45.11         46.46         3.03 o                         
 -10  18   6         66.87         68.52         3.26 o                         
  -9  18   6         27.32         25.20         2.28 o                         
  -8  18   6          7.33          8.08         1.90 o                         
  -7  18   6         47.04         45.48         2.14 o                         
  -6  18   6         80.19         85.44         2.45 o                         
  -5  18   6         88.08         89.31         2.72 o                         
  -4  18   6        198.91        200.93         3.79 o                         
  -3  18   6         43.38         38.75         1.98 o                         
  -2  18   6          6.26          3.48         1.33 o                         
  -1  18   6        132.42        133.23         2.98 o                         
   0  18   6        134.64        130.32         2.89 o                         
   1  18   6        136.27        143.84         3.19 o                         
   2  18   6          5.01          4.85         1.54 o                         
   3  18   6         41.88         40.56         2.04 o                         
   4  18   6        199.24        199.09         3.95 o                         
   5  18   6         89.50         87.47         2.71 o                         
   6  18   6         79.19         82.18         2.67 o                         
   7  18   6         47.71         46.09         2.16 o                         
   8  18   6          6.61          6.29         2.20 o                         
   9  18   6         27.54         25.54         2.63 o                         
  10  18   6         64.44         64.09         3.24 o
[truncated: 901,128 more chars]
