# Supplementary material for: Crystal structures of four thio­glycosides involving carbamimido­thio­ate groups
Source: Acta Crystallogr E Crystallogr Commun. 2024 Jul 9;80(Pt 8):829–39. doi: 10.1107/S2056989024006455 (PMC11299743; doi:10.1107/S2056989024006455)
Supplement: Supplementary file 4 [file e-80-00829-5csup4.hkl]

data_5c                                                                         
_shelx_title ' m6_bis in P2(1)2(1)2(1)'                                         
_shelx_refln_list_code          4                                               
_shelx_F_calc_maximum      158.45                                               
_exptl_crystal_F_000       936.00                                               
_reflns_d_resolution_high  0.7819                                               
                                                                                
loop_                                                                           
 _space_group_symop_operation_xyz                                               
 'x, y, z'                                                                      
 '-x+1/2, -y, z+1/2'                                                            
 '-x, y+1/2, -z+1/2'                                                            
 'x+1/2, -y+1/2, -z'                                                            
                                                                                
_cell_length_a     7.3430                                                       
_cell_length_b    13.9226                                                       
_cell_length_c    21.0746                                                       
_cell_angle_alpha  90.000                                                       
_cell_angle_beta   90.000                                                       
_cell_angle_gamma  90.000                                                       
                                                                                
_shelx_F_squared_multiplier     1.000                                           
                                                                                
loop_                                                                           
 _refln_index_h                                                                 
 _refln_index_k                                                                 
 _refln_index_l                                                                 
 _refln_F_squared_calc                                                          
 _refln_F_squared_meas                                                          
 _refln_F_squared_sigma                                                         
 _refln_observed_status                                                         
   2   0   0      12480.32      13523.42       240.15 o                         
   4   0   0       4373.01       4560.74       106.75 o                         
   6   0   0       1132.56       1030.87        15.20 o                         
   8   0   0        820.82        952.84        28.39 o                         
   1   1   0      14867.21      14619.44       262.95 o                         
   2   1   0         15.10         21.07         1.39 o                         
   3   1   0       1508.33       1799.10        25.42 o                         
   4   1   0       1425.17       1477.01        18.42 o                         
   5   1   0        453.22        434.42         5.18 o                         
   6   1   0          5.14          6.92         0.93 o                         
   7   1   0         48.09         48.32         1.43 o                         
   8   1   0        855.41        903.19         9.12 o                         
   9   1   0          2.29          2.18         0.75 o                         
   0   2   0      11427.11      10600.35       225.31 o                         
   1   2   0       4273.99       4358.78        43.72 o                         
   2   2   0        972.93        943.63        10.32 o                         
   3   2   0       1257.83       1394.08        14.86 o                         
   4   2   0         77.73         80.07         2.45 o                         
   5   2   0        185.68        174.95         2.21 o                         
   6   2   0        279.19        240.09         2.37 o                         
   7   2   0         37.57         39.50         1.44 o                         
   8   2   0        209.83        219.48         3.72 o                         
   9   2   0         55.39         48.95         1.12 o                         
   1   3   0        627.46        552.98         6.60 o                         
   2   3   0       1350.22       1428.34        39.12 o                         
   3   3   0          2.35          6.21         1.52 o                         
   4   3   0       1191.45       1198.07        19.38 o                         
   5   3   0       1130.71       1132.33         9.33 o                         
   6   3   0         28.09         37.00         1.16 o                         
   7   3   0         44.06         50.25         2.05 o                         
   8   3   0          7.20          4.44         1.09 o                         
   9   3   0          2.97          3.33         0.67 o                         
   0   4   0        171.25        137.77         4.47 o                         
   1   4   0       9844.40       9229.94        74.13 o                         
   2   4   0        262.11        275.79         5.53 o                         
   3   4   0       1591.56       1574.35        23.89 o                         
   4   4   0        812.53        829.43        17.67 o                         
   5   4   0        199.81        220.80         3.56 o                         
   6   4   0        877.72        888.01         8.60 o                         
   7   4   0        641.03        630.17         6.23 o                         
   8   4   0         72.18         84.36         1.81 o                         
   9   4   0       1191.44       1123.67        31.45 o                         
   1   5   0       2113.73       1981.74        14.90 o                         
   2   5   0        278.42        199.22         3.22 o                         
   3   5   0          1.52          0.86         1.07 o                         
   4   5   0        802.51        746.53        14.64 o                         
   5   5   0       1219.67       1247.31         9.82 o                         
   6   5   0        585.51        585.87         6.07 o                         
   7   5   0         16.10         15.84         1.08 o                         
   8   5   0        187.51        183.33         3.46 o                         
   0   6   0        751.42        692.70        10.99 o                         
   1   6   0       8361.65       8124.86        42.57 o                         
   2   6   0        374.14        351.66         4.75 o                         
   3   6   0         88.54         65.02         1.71 o                         
   4   6   0       1143.53       1214.69        12.22 o                         
   5   6   0       1514.42       1498.02        10.88 o                         
   6   6   0        273.71        262.57         2.74 o                         
   7   6   0        191.02        192.08         2.71 o                         
   8   6   0         18.04         15.36         1.22 o                         
   1   7   0       1388.40       1475.90         9.23 o                         
   2   7   0       5947.32       5826.27        43.52 o                         
   3   7   0       1436.46       1466.95        16.55 o                         
   4   7   0        133.99        134.35         1.78 o                         
   5   7   0       2541.32       2512.89        21.03 o                         
   6   7   0          2.47          2.38         0.92 o                         
   7   7   0        159.06        156.10         2.15 o                         
   8   7   0          2.71          3.84         0.82 o                         
   0   8   0        362.45        317.10         4.97 o                         
   1   8   0        427.31        393.46         4.21 o                         
   2   8   0        926.51        892.80         7.04 o                         
   3   8   0        709.86        686.92         5.05 o                         
   4   8   0        167.21        135.31         1.68 o                         
   5   8   0        310.77        287.84         3.19 o                         
   6   8   0        158.20        162.90         2.82 o                         
   7   8   0         34.78         34.81         1.19 o                         
   8   8   0        158.33        158.76         4.05 o                         
   1   9   0          6.01          5.30         0.58 o                         
   2   9   0        133.28        107.68         1.25 o                         
   3   9   0        810.01        820.44         4.83 o                         
   4   9   0         29.77         30.82         1.08 o                         
   5   9   0         29.01         31.25         1.07 o                         
   6   9   0        258.51        272.11         4.32 o                         
   7   9   0        345.48        344.28         6.61 o                         
   0  10   0        691.23        678.88         5.51 o                         
   1  10   0        157.23        137.16         1.40 o                         
   2  10   0        651.46        657.77         4.18 o                         
   3  10   0        864.68        826.45         6.66 o                         
   4  10   0         53.73         60.28         1.37 o                         
   5  10   0          3.20          6.14         0.80 o                         
   6  10   0        893.55        903.54        12.96 o                         
   7  10   0        692.11        710.52        14.31 o                         
   1  11   0        406.20        403.90         4.48 o                         
   2  11   0        227.21        239.89         2.30 o                         
   3  11   0       1034.35       1081.37         7.05 o                         
   4  11   0       3196.57       3249.88        26.13 o                         
   5  11   0        195.83        208.60         4.99 o                         
   6  11   0        575.19        594.65         6.96 o                         
   7  11   0        243.80        225.10         8.07 o                         
   0  12   0         85.97         83.74         2.37 o                         
   1  12   0        715.12        698.72         4.84 o                         
   2  12   0        146.79        148.28         2.40 o                         
   3  12   0         34.06         23.15         0.94 o                         
   4  12   0         37.91         30.90         1.02 o                         
   5  12   0        110.40        111.92         2.20 o                         
   6  12   0          1.07          1.25         0.84 o                         
   1  13   0          1.20          1.96         0.83 o                         
   2  13   0          0.53          0.73         0.79 o                         
   3  13   0         89.55        126.04         2.57 o                         
   4  13   0        356.63        388.86         4.05 o                         
   5  13   0          3.96          1.85         0.79 o                         
   6  13   0        676.94        716.10        19.02 o                         
   0  14   0        454.45        473.13         6.94 o                         
   1  14   0        287.58        306.32         3.22 o                         
   2  14   0        497.63        565.15         5.33 o                         
   3  14   0         26.09         27.63         1.64 o                         
   4  14   0          9.02          8.24         0.91 o                         
   5  14   0         17.65         18.67         1.31 o                         
   1  15   0         67.96         71.67         1.50 o                         
   2  15   0         22.78         22.60         0.98 o                         
   3  15   0          0.80          0.49         0.81 o                         
   4  15   0         62.92         62.42         1.65 o                         
   5  15   0        262.84        251.86        13.02 o                         
   0  16   0         64.71         78.27         2.69 o                         
   1  16   0        513.57        562.13         4.64 o                         
   2  16   0         42.40         57.32         1.33 o                         
   3  16   0         70.47         77.06         3.40 o                         
   1  17   0         23.93         23.48         1.06 o                         
   2  17   0          4.74          3.30         0.67 o                         
   1   0   1          3.70          7.15         1.26 o                         
   2   0   1       2968.24       3213.80       105.07 o                         
   3   0   1         19.55         19.03         2.29 o                         
   4   0   1       4602.07       4920.56        77.04 o                         
   5   0   1        204.01        201.27         3.71 o                         
   6   0   1        241.30        210.65         2.56 o                         
   7   0   1        428.31        458.73         6.35 o                         
   8   0   1         21.63         18.27         1.47 o                         
   9   0   1        257.15        285.33         7.56 o                         
  -9   1   1        120.40        121.30         4.16 o                         
  -8   1   1        308.36        321.69         4.35 o                         
  -7   1   1         98.04         97.23         2.09 o                         
  -6   1   1         70.58         63.92         2.07 o                         
  -5   1   1       1313.35       1230.95         9.56 o                         
  -4   1   1       1492.98       1688.44        22.30 o                         
  -3   1   1       1512.66       1567.47        28.25 o                         
  -2   1   1       2598.79       2465.89        60.32 o                         
  -1   1   1       3327.95       3188.08        47.92 o                         
   0   1   1       1013.18        912.83        11.95 o                         
   1   1   1       3265.69       3197.16        29.94 o                         
   2   1   1       2487.90       2455.79        31.69 o                         
   3   1   1       1322.50       1363.14        24.26 o                         
   4   1   1       1547.41       1729.42        22.19 o                         
   5   1   1       1311.18       1231.21        11.23 o                         
   6   1   1         49.66         48.42         1.28 o                         
   7   1   1        128.01        133.00         2.38 o                         
   8   1   1        335.57        355.04         6.28 o                         
   9   1   1        128.18        123.77         5.88 o                         
  -9   2   1         18.91         19.81         0.99 o                         
  -8   2   1         78.63         87.07         3.11 o                         
  -7   2   1        412.26        405.45         4.35 o                         
  -6   2   1       1044.36        999.92        11.52 o                         
  -5   2   1        127.42        141.12         1.74 o                         
  -4   2   1         63.75         88.81         3.08 o                         
  -3   2   1       2020.49       2157.42        25.08 o                         
  -2   2   1       1888.72       1930.70        41.89 o                         
  -1   2   1       5980.65       5796.64        81.87 o                         
   0   2   1       4509.01       4029.14       126.12 o                         
   1   2   1       5825.77       5439.92       132.47 o                         
   2   2   1       2138.21       2295.20        22.81 o                         
   3   2   1       2006.32       2173.73        32.17 o                         
   4   2   1         71.74        100.68         3.48 o                         
   5   2   1        142.90        154.48         2.04 o                         
   6   2   1        985.84        944.25         7.52 o                         
   7   2   1        449.25        449.96         4.89 o                         
   8   2   1         76.66         91.20         3.76 o                         
   9   2   1         32.54         35.47         1.24 o                         
  -9   3   1         17.72         16.89         0.84 o                         
  -8   3   1        271.58        285.94         3.52 o                         
  -7   3   1        773.79        756.51         8.37 o                         
  -6   3   1       1075.89       1039.97        13.37 o                         
  -5   3   1        795.32        800.82         7.55 o                         
  -4   3   1        994.67        999.86        14.20 o                         
  -3   3   1        262.22        322.15         5.64 o                         
  -2   3   1        526.60        587.66        14.00 o                         
  -1   3   1       2104.95       2002.12        20.87 o                         
   0   3   1      12118.31      10946.96        90.07 o                         
   1   3   1       2176.91       2028.41        17.12 o                         
   2   3   1        439.12        484.58         9.48 o                         
   3   3   1        246.97        297.02         5.89 o                         
   4   3   1        957.60        919.11        19.39 o                         
   5   3   1        796.80        805.85         7.25 o                         
   6   3   1        905.50        872.18        10.89 o                         
   7   3   1        804.89        796.67         8.61 o                         
   8   3   1        268.70        281.15         3.80 o                         
   9   3   1         23.29         21.15         1.48 o                         
  -9   4   1        118.92        104.21         6.46 o                         
  -8   4   1         58.33         64.64         1.81 o                         
  -7   4   1         15.44         15.82         1.13 o                         
  -6   4   1        570.54        574.76         5.65 o                         
  -5   4   1        680.67        652.41         6.90 o                         
  -4   4   1        890.33        981.89        17.67 o                         
  -3   4   1         36.70         32.65         1.76 o                         
  -2   4   1       2786.04       2876.02        28.54 o                         
  -1   4   1       2185.58       2136.20        17.06 o                         
   0   4   1      12008.71      10788.80       131.47 o                         
   1   4   1       2193.93       2109.60        20.52 o                         
   2   4   1       3084.72       3196.38        38.82 o                         
   3   4   1         31.32         23.30         1.60 o                         
   4   4   1        867.56        906.59        18.95 o                         
   5   4   1        707.28        681.33         6.60 o                         
   6   4   1        561.85        558.99         5.55 o                         
   7   4   1         15.86         15.22         1.21 o                         
   8   4   1         83.28         88.55         2.12 o                         
   9   4   1        117.58        115.57         4.44 o                         
  -8   5   1        112.53        122.22         2.58 o                         
  -7   5   1        122.06        124.92         2.15 o                         
  -6   5   1        152.90        136.52         2.01 o                         
  -5   5   1       2314.23       2331.26        20.15 o                         
  -4   5   1       4379.83       4353.74        75.75 o                         
  -3   5   1        511.59        494.72        10.44 o                         
  -2   5   1       4205.44       4360.00        33.28 o                         
  -1   5   1        667.17        666.59         5.84 o                         
   0   5   1         10.24          6.43         0.75 o                         
   1   5   1        701.32        704.24         6.99 o                         
   2   5   1       4270.06       4419.06        40.40 o                         
   3   5   1        599.11        566.51        20.65 o                         
   4   5   1       4471.98       4353.18        71.91 o                         
   5   5   1       2240.37       2284.11        17.62 o                         
   6   5   1        120.21        112.95         1.76 o                         
   7   5   1         97.34        100.08         2.30 o                         
   8   5   1        109.93        121.95         2.46 o                         
   9   5   1         88.16         80.92         3.08 o                         
  -8   6   1         80.75         78.28         2.07 o                         
  -7   6   1        250.96        249.87         3.63 o                         
  -6   6   1         96.34         93.85         2.17 o                         
  -5   6   1        199.98        200.07         3.74 o                         
  -4   6   1          3.79          8.35         0.88 o                         
  -3   6   1        321.63        303.05         7.23 o                         
  -2   6   1        162.64        162.11         2.26 o                         
  -1   6   1       1023.68        938.94         7.44 o                         
   0   6   1        649.53        505.01         4.45 o                         
   1   6   1       1113.28       1019.55         7.21 o                         
   2   6   1        177.35        174.86         2.31 o                         
   3   6   1        340.75        329.62         6.45 o                         
   4   6   1          5.27         10.95         0.80 o                         
   5   6   1        204.17        202.00         3.40 o                         
   6   6   1         86.22         83.79         1.68 o                         
   7   6   1        212.61        216.34         2.89 o                         
   8   6   1         76.91         76.94         1.55 o                         
  -8   7   1         39.80         40.25         1.35 o                         
  -7   7   1        646.27        658.51        10.18 o                         
  -6   7   1        503.62        502.96         5.88 o                         
  -5   7   1       1001.15       1011.50         9.04 o                         
  -4   7   1        242.92        250.50         2.54 o                         
  -3   7   1       1033.04       1005.52         9.04 o                         
  -2   7   1       1338.38       1370.81        12.13 o                         
  -1   7   1        369.17        325.93         3.09 o                         
   0   7   1       1580.24       1501.36        17.81 o                         
   1   7   1        336.53        300.95         2.61 o                         
   2   7   1       1389.20       1431.72        11.36 o                         
   3   7   1       1071.33       1050.03         9.91 o                         
   4   7   1        238.45        252.37         2.40 o                         
   5   7   1        965.69        978.71         7.41 o                         
   6   7   1        496.55        509.77         5.54 o                         
   7   7   1        684.45        711.34        10.31 o                         
   8   7   1         37.35         37.61         1.83 o                         
  -8   8   1         75.77         67.38         2.63 o                         
  -7   8   1        110.95        111.22         1.75 o                         
  -6   8   1        540.24        522.50         8.01 o                         
  -5   8   1        476.47        497.03         4.79 o                         
  -4   8   1         76.80         69.76         1.29 o                         
  -3   8   1         73.24         47.24         1.00 o                         
  -2   8   1        377.34        365.99         2.74 o                         
  -1   8   1       4540.78       4485.93        38.28 o                         
   0   8   1        675.73        663.09         6.99 o                         
   1   8   1       4386.86       4335.14        38.93 o                         
   2   8   1        426.94        414.66         3.19 o                         
   3   8   1         62.03         40.80         0.94 o                         
   4   8   1         88.34         81.41         1.52 o                         
   5   8   1        484.36        503.57         4.33 o                         
   6   8   1        554.43        551.42         7.42 o                         
   7   8   1        110.65        113.75         2.24 o                         
   8   8   1         72.51         65.80         1.70 o                         
  -7   9   1          3.55          4.62         0.78 o                         
  -6   9   1        310.94        308.10         5.02 o                         
  -5   9   1        971.01        965.53         9.66 o                         
  -4   9   1        695.45        641.83         5.50 o                         
  -3   9   1        153.63        142.36         1.83 o                         
  -2   9   1        869.14        794.56         4.91 o                         
  -1   9   1         30.02         48.33         0.89 o                         
   0   9   1        455.92        484.59         3.78 o                         
   1   9   1         33.10         50.49         0.95 o                         
   2   9   1        838.65        767.60         4.51 o                         
   3   9   1        178.04        165.77         2.17 o                         
   4   9   1        752.41        694.17         6.63 o                         
   5   9   1        953.22        946.96        10.58 o                         
   6   9   1        267.94        263.70         5.03 o                         
   7   9   1          5.39          7.88         0.91 o                         
  -7  10   1         15.03         15.69         0.92 o                         
  -6  10   1        132.56        134.89         2.72 o                         
  -5  10   1        230.67        224.15         3.03 o                         
  -4  10   1        505.77        511.78         6.06 o                         
  -3  10   1         49.99         48.30         1.01 o                         
  -2  10   1        476.41        457.65         3.26 o                         
  -1  10   1        359.96        353.79         2.58 o                         
   0  10   1        488.36        464.98         2.97 o                         
   1  10   1        346.54        337.18         2.49 o                         
   2  10   1        379.00        364.06         3.44 o                         
   3  10   1         44.63         43.07         0.95 o                         
   4  10   1        462.60        466.30         3.84 o                         
   5  10   1        245.73        236.20         3.40 o                         
   6  10   1        131.77        130.72         2.35 o                         
   7  10   1         14.22         16.11         1.03 o                         
  -7  11   1         67.62         58.85         2.81 o                         
  -6  11   1          9.58          9.86         0.84 o                         
  -5  11   1         39.17         36.50         1.35 o                         
  -4  11   1        700.96        646.25         7.20 o                         
  -3  11   1        161.62        153.63         1.77 o                         
  -2  11   1        183.21        165.44         1.73 o                         
  -1  11   1         48.24         47.78         1.00 o                         
   0  11   1       1349.15       1313.60         9.66 o                         
   1  11   1         43.05         41.88         0.98 o                         
   2  11   1        149.42        131.97         1.39 o                         
   3  11   1        149.05        144.13         1.57 o                         
   4  11   1        686.12        626.87         7.47 o                         
   5  11   1         40.94         41.16         1.17 o                         
   6  11   1         22.57         25.43         0.93 o                         
   7  11   1         56.45         49.88         1.64 o                         
  -6  12   1          8.46          9.39         0.99 o                         
  -5  12   1        169.89        169.50         3.59 o                         
  -4  12   1        160.58        166.19         2.18 o                         
  -3  12   1        579.53        528.98         5.14 o                         
  -2  12   1        526.69        515.81         4.58 o                         
  -1  12   1        433.20        427.74         3.58 o                         
   0  12   1       1922.98       1920.87        10.23 o                         
   1  12   1        467.80        464.16         4.22 o                         
   2  12   1        538.51        526.14         3.58 o                         
   3  12   1        571.05        517.65         4.78 o                         
   4  12   1        164.82        172.79         2.08 o                         
   5  12   1        163.44        169.92         2.66 o                         
   6  12   1          5.58          5.61         1.04 o                         
  -6  13   1        121.38        117.84         2.68 o                         
  -5  13   1          4.49          4.69         0.81 o                         
  -4  13   1         87.90         84.93         2.20 o                         
  -3  13   1        209.30        198.64         2.82 o                         
  -2  13   1        175.84        165.75         2.04 o                         
  -1  13   1         24.62         26.60         1.03 o                         
   0  13   1        114.17        112.39         1.50 o                         
   1  13   1         20.24         21.65         0.96 o                         
   2  13   1        184.37        171.41         2.08 o                         
   3  13   1        213.07        205.33         2.19 o                         
   4  13   1         95.62         93.59         1.79 o                         
   5  13   1          0.64          0.22         0.87 o                         
   6  13   1        115.63        115.29         3.04 o                         
  -5  14   1          9.16          7.39         0.93 o                         
  -4  14   1         42.94         36.62         1.28 o                         
  -3  14   1        127.70        106.53         2.03 o                         
  -2  14   1         90.98         81.40         1.52 o                         
  -1  14   1        233.97        239.97         2.57 o                         
   0  14   1         11.39         10.74         0.93 o                         
   1  14   1        249.37        255.71         2.52 o                         
   2  14   1         96.33         86.48         1.44 o                         
   3  14   1        119.83        100.06         1.92 o                         
   4  14   1         45.69         38.79         1.17 o                         
   5  14   1          9.48          7.08         1.10 o                         
  -5  15   1          1.72          2.91         1.07 o                         
  -4  15   1         88.34         93.73         1.69 o                         
  -3  15   1        118.60        122.07         2.35 o                         
  -2  15   1         67.07         90.35         1.46 o                         
  -1  15   1        216.31        219.68         3.08 o                         
   0  15   1        190.99        173.43         1.87 o                         
   1  15   1        234.96        239.08         2.64 o                         
   2  15   1         66.81         88.30         1.71 o                         
   3  15   1        110.48        114.45         1.70 o                         
   4  15   1         98.25        105.63         3.51 o                         
   5  15   1          2.35          1.12         0.79 o                         
  -3  16   1          2.10          1.65         0.90 o                         
  -2  16   1         37.34         39.07         1.32 o                         
  -1  16   1         44.93         58.09         1.33 o                         
   0  16   1        689.85        835.52         5.79 o                         
   1  16   1         55.59         70.32         1.30 o                         
   2  16   1         21.65         23.38         1.02 o                         
   3  16   1          0.74          0.51         0.69 o                         
   4  16   1          8.64          8.86         2.72 o                         
  -2  17   1         48.45         50.61         1.72 o                         
  -1  17   1        109.98        117.09         6.06 o                         
   0  17   1          0.06          0.05         0.62 o                         
   1  17   1        101.51        115.03         1.97 o                         
   2  17   1         53.06         56.57         1.83 o                         
   0   0   2      17727.03      16015.84       416.79 o                         
   1   0   2       1574.57       1461.61        28.28 o                         
   2   0   2         97.42        132.42         5.87 o                         
   3   0   2       1275.62       1472.41        29.63 o                         
   4   0   2          0.32          5.36         2.03 o                         
   5   0   2        122.75        103.74         1.48 o                         
   6   0   2          1.00          0.90         0.86 o                         
   7   0   2         80.43         70.65         2.61 o                         
   8   0   2         20.21         26.66         1.71 o                         
   9   0   2         14.75         17.17         1.79 o                         
  -9   1   2        414.10        429.38        13.33 o                         
  -8   1   2         93.74         91.13         1.86 o                         
  -7   1   2        930.23        898.32         9.35 o                         
  -6   1   2        896.78        886.41         7.17 o                         
  -5   1   2         22.07         21.78         0.82 o                         
  -4   1   2       6560.31       7206.32        63.03 o                         
  -3   1   2       4067.10       4547.30        69.99 o                         
  -2   1   2       6645.45       7011.61       100.13 o                         
  -1   1   2      16663.97      15251.39       182.90 o                         
   0   1   2        628.34        548.55         7.56 o                         
   1   1   2      16600.38      15755.45       221.21 o                         
   2   1   2       6923.69       7111.56       130.67 o                         
   3   1   2       4250.81       4715.08        70.82 o                         
   4   1   2       6683.32       7270.59        97.33 o                         
   5   1   2         21.99         22.01         0.92 o                         
   6   1   2        952.43        968.67         7.38 o                         
   7   1   2        865.76        852.01         9.28 o                         
   8   1   2         80.76         79.60         2.32 o                         
   9   1   2        400.07        414.65         8.46 o                         
  -9   2   2        119.51        117.06         3.83 o                         
  -8   2   2         12.93         14.42         1.12 o                         
  -7   2   2        132.06        123.07         2.68 o                         
  -6   2   2         74.86         83.96         1.79 o                         
  -5   2   2        807.86        812.29         7.18 o                         
  -4   2   2       3047.42       3254.09        29.93 o                         
  -3   2   2        637.72        625.05         8.21 o                         
  -2   2   2       7118.87       7388.81        72.17 o                         
  -1   2   2        319.87        260.69         5.37 o                         
   0   2   2       2466.88       2154.85        23.64 o                         
   1   2   2        227.23        177.26         2.56 o                         
   2   2   2       7138.87       7478.42        73.21 o                         
   3   2   2        660.76        660.07         9.16 o                         
   4   2   2       3133.30       3367.49        48.01 o                         
   5   2   2        769.78        776.57         6.87 o                         
   6   2   2         95.75        110.74         1.66 o                         
   7   2   2        163.46        155.68         2.79 o                         
   8   2   2         18.60         18.66         1.48 o                         
   9   2   2        106.47         94.14         2.12 o                         
  -9   3   2         45.52         47.48         1.51 o                         
  -8   3   2        123.38        132.48         2.16 o                         
  -7   3   2         61.59         64.56         1.80 o                         
  -6   3   2        538.49        550.91         6.25 o                         
  -5   3   2       2559.96       2584.19        20.40 o                         
  -4   3   2        198.09        248.11         4.84 o                         
  -3   3   2       1290.55       1371.80        14.97 o                         
  -2   3   2       4192.65       4440.72        60.89 o                         
  -1   3   2       8402.77       8208.46        85.71 o                         
   0   3   2      25106.25      22561.76       347.27 o                         
   1   3   2       8503.48       8036.67       111.27 o                         
   2   3   2       4075.36       4108.24        89.70 o                         
   3   3   2       1309.33       1381.45        28.02 o                         
   4   3   2        182.51        232.52         4.95 o                         
   5   3   2       2633.56       2727.04        23.36 o                         
   6   3   2        514.28        539.43         4.32 o                         
   7   3   2         75.46         75.05         1.76 o                         
   8   3   2        132.13        143.05         2.80 o                         
   9   3   2         37.56         37.93         1.63 o                         
  -9   4   2        250.53        240.69         5.51 o                         
  -8   4   2        136.52        144.48         2.87 o                         
  -7   4   2        164.19        165.51         2.96 o                         
  -6   4   2        552.00        546.34         5.10 o                         
  -5   4   2        858.71        870.11         7.49 o                         
  -4   4   2        832.16        912.77        15.37 o                         
  -3   4   2       1269.19       1311.83        21.44 o                         
  -2   4   2        724.48        792.55        11.52 o                         
  -1   4   2       2879.61       2780.80        26.30 o                         
   0   4   2       4249.18       3952.30        46.37 o                         
   1   4   2       2572.08       2434.61        29.01 o                         
   2   4   2        661.56        695.34        12.77 o                         
   3   4   2       1323.26       1297.09        23.19 o                         
   4   4   2        892.85        919.12        17.10 o                         
   5   4   2        873.27        907.45         9.26 o                         
   6   4   2        505.84        504.04         4.26 o                         
   7   4   2        130.43        129.43         2.12 o                         
   8   4   2        140.45        147.09         2.52 o                         
   9   4   2        284.73        281.36         8.67 o                         
  -8   5   2        152.71        151.16         3.36 o                         
  -7   5   2         58.96         59.86         1.51 o                         
  -6   5   2       2680.15       2665.39        22.55 o                         
  -5   5   2        926.79        888.97        10.40 o                         
  -4   5   2        486.40        474.72         9.10 o                         
  -3   5   2        320.77        311.88         7.09 o                         
  -2   5   2        103.96        130.92         3.05 o                         
  -1   5   2       2383.49       2323.59        21.73 o                         
   0   5   2      22821.38      21595.08       225.05 o                         
   1   5   2       2253.05       2178.99        17.73 o                         
   2   5   2        103.93        123.33         2.44 o                         
   3   5   2        285.15        281.63         4.52 o                         
   4   5   2        521.26        495.51        10.18 o                         
   5   5   2        858.90        836.82         6.09 o                         
   6   5   2       2500.62       2553.08        18.27 o                         
   7   5   2         56.77         61.19         1.55 o                         
   8   5   2        147.11        150.36         3.08 o                         
  -8   6   2         75.33         70.83         3.22 o                         
  -7   6   2         41.51         43.39         1.47 o                         
  -6   6   2        738.85        755.92         8.37 o                         
  -5   6   2        515.63        503.65         6.32 o                         
  -4   6   2        835.30        813.85        11.61 o                         
  -3   6   2         66.31         70.87         1.95 o                         
  -2   6   2       1675.43       1830.83        16.33 o                         
  -1   6   2        607.58        629.65         5.94 o                         
   0   6   2         87.73         76.81         1.46 o                         
   1   6   2        550.17        564.74         4.49 o                         
   2   6   2       1853.00       2014.19        20.63 o                         
   3   6   2         76.94         82.76         1.81 o                         
   4   6   2        891.67        862.92         8.72 o                         
   5   6   2        469.71        458.56         4.13 o                         
   6   6   2        693.24        719.86         8.67 o                         
   7   6   2         55.59         56.86         1.84 o                         
   8   6   2         63.82         59.33         2.74 o                         
  -8   7   2        292.67        283.52         5.16 o                         
  -7   7   2        494.07        475.74         8.65 o                         
  -6   7   2        145.78        141.74         2.39 o                         
  -5   7   2         99.26         93.76         1.62 o                         
  -4   7   2         50.31         46.75         1.07 o                         
  -3   7   2        239.20        277.84         2.87 o                         
  -2   7   2        523.35        594.47         5.57 o                         
  -1   7   2       2636.03       2711.25        16.42 o                         
   0   7   2       1506.83       1478.86        13.13 o                         
   1   7   2       2489.30       2543.20        16.19 o                         
   2   7   2        530.18        607.61         4.56 o                         
   3   7   2        269.26        305.06         3.06 o                         
   4   7   2         72.68         72.76         1.34 o                         
   5   7   2         95.19         89.79         1.46 o                         
   6   7   2         97.32         99.92         1.74 o                         
   7   7   2        473.55        473.54         7.01 o                         
   8   7   2        278.65        275.30         4.14 o                         
  -8   8   2        457.04        415.03         6.63 o                         
  -7   8   2         32.55         35.08         1.10 o                         
  -6   8   2        273.40        275.26         4.43 o                         
  -5   8   2        220.04        223.30         2.60 o                         
  -4   8   2        326.43        321.95         3.75 o                         
  -3   8   2        796.77        821.50         5.13 o                         
  -2   8   2        488.50        460.20         3.45 o                         
  -1   8   2        622.54        655.13         6.71 o                         
   0   8   2         18.51         29.33         1.09 o                         
   1   8   2        646.45        670.67         5.44 o                         
   2   8   2        476.67        442.34         2.91 o                         
   3   8   2        771.33        797.99         6.27 o                         
   4   8   2        350.70        347.98         3.66 o                         
   5   8   2        211.12        218.67         2.82 o                         
   6   8   2        265.10        270.62         4.32 o                         
   7   8   2         43.11         46.14         2.50 o                         
   8   8   2        424.58        399.13         7.45 o                         
  -7   9   2        289.20        271.72         4.23 o                         
  -6   9   2        110.74        110.63         1.83 o                         
  -5   9   2        323.65        326.43         3.41 o                         
  -4   9   2        316.16        327.12         3.83 o                         
  -3   9   2        272.88        236.82         2.10 o                         
  -2   9   2        536.18        541.96         3.71 o                         
  -1   9   2       2407.12       2332.11        14.82 o                         
   0   9   2         27.69         33.71         1.08 o                         
   1   9   2       2407.86       2307.16        12.41 o                         
   2   9   2        495.80        510.41         4.27 o                         
   3   9   2        299.43        260.60         1.96 o                         
   4   9   2        362.85        382.86         4.08 o                         
   5   9   2        385.93        387.42         3.46 o                         
   6   9   2        123.55        126.49         2.97 o                         
   7   9   2        266.48        254.38         4.00 o                         
   8   9   2         58.36         51.82         2.71 o                         
  -7  10   2        454.42        444.94        10.94 o                         
  -6  10   2         31.04         33.52         1.11 o                         
  -5  10   2        262.78        273.01         2.90 o                         
  -4  10   2         64.04         69.23         1.48 o                         
  -3  10   2        539.64        496.90         3.81 o                         
  -2  10   2         48.60         41.53         0.91 o                         
  -1  10   2        143.41        149.21         1.48 o                         
   0  10   2       2726.79       2789.65        17.61 o                         
   1  10   2         86.78         93.79         1.24 o                         
   2  10   2         43.90         36.41         0.83 o                         
   3  10   2        600.27        559.63         3.87 o                         
   4  10   2         59.48         63.10         1.35 o                         
   5  10   2        267.31        282.30         4.38 o                         
   6  10   2         29.76         32.34         1.12 o                         
   7  10   2        410.16        407.98         4.76 o                         
  -7  11   2        124.52        130.91         4.73 o                         
  -6  11   2         73.61         75.48         1.45 o                         
  -5  11   2         40.67         48.81         1.25 o                         
  -4  11   2        271.51        250.39         2.53 o                         
  -3  11   2         49.62         47.04         1.00 o                         
  -2  11   2        417.44        410.70         3.10 o                         
  -1  11   2        401.80        415.16         2.94 o                         
   0  11   2       1845.48       1833.48        10.98 o                         
   1  11   2        425.07        439.32         2.91 o                         
   2  11   2        454.16        447.57         3.70 o                         
   3  11   2         31.82         30.46         0.95 o                         
   4  11   2        296.80        280.67         3.64 o                         
   5  11   2         19.94         26.48         0.98 o                         
   6  11   2         85.24         90.45         1.58 o                         
   7  11   2         97.15         96.13         3.51 o                         
  -6  12   2         61.06         59.92         2.16 o                         
  -5  12   2        176.85        183.35         3.17 o                         
  -4  12   2        365.78        375.65         5.06 o                         
  -3  12   2        381.42        401.82         4.00 o                         
  -2  12   2        748.50        753.39         5.38 o                         
  -1  12   2        208.04        227.16         2.17 o                         
   0  12   2        386.53        421.01         3.89 o                         
   1  12   2        225.94        245.48         2.43 o                         
   2  12   2        685.89        696.74         4.63 o                         
   3  12   2        393.29        419.63         3.42 o                         
   4  12   2        348.58        367.60         3.49 o                         
   5  12   2        168.67        183.01         2.99 o                         
   6  12   2         68.09         66.38         1.53 o                         
  -6  13   2        661.30        636.44        20.02 o                         
  -5  13   2        113.46        111.74         3.04 o                         
  -4  13   2        160.98        163.55         2.32 o                         
  -3  13   2         97.80        114.29         1.85 o                         
  -2  13   2        133.86        135.26         1.88 o                         
  -1  13   2        103.81        101.66         1.42 o                         
   0  13   2          4.65          4.96         0.81 o                         
   1  13   2        126.09        125.20         1.58 o                         
   2  13   2        147.42        147.94         1.74 o                         
   3  13   2        107.11        126.42         1.79 o                         
   4  13   2        164.52        168.66         2.36 o                         
   5  13   2        106.93        104.96         2.88 o                         
   6  13   2        622.26        630.24        30.18 o                         
  -5  14   2        209.00        202.41         3.45 o                         
  -4  14   2         20.35         24.28         1.31 o                         
  -3  14   2        132.13        128.32         1.98 o                         
  -2  14   2        117.88        133.97         1.79 o                         
  -1  14   2        383.97        387.76         4.02 o                         
   0  14   2        196.24        218.42         2.23 o                         
   1  14   2        404.97        408.00         3.13 o                         
   2  14   2        127.15        141.84         1.92 o                         
   3  14   2        132.34        132.97         2.01 o                         
   4  14   2         21.53         23.46         1.05 o                         
   5  14   2        214.88        205.74         6.16 o                         
  -4  15   2         64.70         60.47         1.41 o                         
  -3  15   2         12.96         10.62         0.96 o                         
  -2  15   2         65.20         72.50         1.33 o                         
  -1  15   2         23.07         23.93         0.91 o                         
   0  15   2        311.27        334.84         3.38 o                         
   1  15   2         30.30         31.48         0.99 o                         
   2  15   2         81.45         95.71         1.67 o                         
   3  15   2          7.94          7.13         0.91 o                         
   4  15   2         45.89         44.45         1.55 o                         
  -4  16   2        181.58        172.97         6.14 o                         
  -3  16   2         81.71         79.86         1.77 o                         
  -2  16   2         67.59         72.01         2.07 o                         
  -1  16   2        240.52        268.35         2.61 o                         
   0  16   2         18.63         21.66         0.93 o                         
   1  16   2        258.84        288.05         3.04 o                         
   2  16   2         76.68         86.09         1.95 o                         
   3  16   2         66.85         65.55         1.32 o                         
  -2  17   2         14.86         12.16         0.87 o                         
  -1  17   2        195.80        211.24         5.19 o                         
   0  17   2         24.67         22.87         0.91 o                         
   1  17   2        208.66        228.18         2.64 o                         
   2  17   2         10.10          7.74         0.67 o                         
   1   0   3       6677.71       6378.82       100.25 o                         
   2   0   3       1864.07       1944.86        22.26 o                         
   3   0   3        960.07        918.93        10.06 o                         
   4   0   3        379.03        346.57         6.12 o                         
   5   0   3        803.76        871.01         5.68 o                         
   6   0   3          7.06          9.69         0.95 o                         
   7   0   3        229.86        226.78         5.42 o                         
   8   0   3          0.53          1.07         1.25 o                         
   9   0   3        349.39        346.23         7.17 o                         
  -9   1   3        206.63        221.76         5.98 o                         
  -8   1   3         43.42         44.24         1.46 o                         
  -7   1   3        418.56        408.66         4.59 o                         
  -6   1   3        784.28        781.91         6.70 o                         
  -5   1   3        151.89        169.60         1.87 o                         
  -4   1   3        401.35        418.01         6.38 o                         
  -3   1   3        116.28        131.12         3.31 o                         
  -2   1   3       1092.03       1137.95        18.79 o                         
  -1   1   3        285.02        318.76         4.25 o                         
   0   1   3        512.70        421.46         7.02 o                         
   1   1   3        332.46        370.45         4.63 o                         
   2   1   3        987.95       1004.96        13.98 o                         
   3   1   3         81.27         84.31         2.15 o                         
   4   1   3        348.30        354.79         7.90 o                         
   5   1   3        148.92        168.37         1.93 o                         
   6   1   3        811.03        806.09         6.58 o                         
   7   1   3        426.46        433.56         6.00 o                         
   8   1   3         61.82         63.55         1.74 o                         
   9   1   3        202.09        224.76         3.49 o                         
  -9   2   3         35.13         32.86         2.32 o                         
  -8   2   3         37.77         44.07         1.42 o                         
  -7   2   3        143.70        134.17         2.19 o                         
  -6   2   3        435.77        425.21         5.64 o                         
  -5   2   3        355.18        330.63         2.59 o                         
  -4   2   3       1170.59       1257.70        12.94 o                         
  -3   2   3       2142.94       2260.35        20.00 o                         
  -2   2   3       3946.51       4166.17        48.39 o                         
  -1   2   3       4181.69       4033.03        45.50 o                         
   0   2   3        243.80        240.21         3.76 o                         
   1   2   3       4021.12       3844.57        55.18 o                         
   2   2   3       3781.02       4032.20        41.46 o                         
   3   2   3       2246.46       2356.11        24.53 o                         
   4   2   3       1241.67       1356.69        21.06 o                         
   5   2   3        348.09        320.58         3.78 o                         
   6   2   3        484.85        489.50         5.83 o                         
   7   2   3        156.11        148.60         2.48 o                         
   8   2   3         30.61         35.74         1.55 o                         
   9   2   3         45.12         39.28         1.60 o                         
  -9   3   3        114.09        109.14         2.30 o                         
  -8   3   3        117.90        131.28         2.19 o                         
  -7   3   3        793.65        796.27         6.49 o                         
  -6   3   3       1275.16       1251.25        13.40 o                         
  -5   3   3        666.36        659.74         7.75 o                         
  -4   3   3        291.23        258.84         4.69 o                         
  -3   3   3       1978.23       2119.65        22.08 o                         
  -2   3   3       2161.94       2174.34        33.99 o                         
  -1   3   3       9411.66       9290.87        67.08 o                         
   0   3   3       5584.68       5027.43        52.96 o                         
   1   3   3       9487.17       8878.41       122.06 o                         
   2   3   3       1999.14       1993.42        18.70 o                         
   3   3   3       2073.61       2214.25        31.97 o                         
   4   3   3        231.55        192.75         5.01 o                         
   5   3   3        645.14        640.95         7.78 o                         
   6   3   3       1271.26       1291.99        10.58 o                         
   7   3   3        786.38        796.02         9.07 o                         
   8   3   3        130.81        146.24         3.72 o                         
   9   3   3        116.71         98.56         4.56 o                         
  -9   4   3        156.79        144.52         2.88 o                         
  -8   4   3        383.82        372.86        11.23 o                         
  -7   4   3        585.63        597.53         7.73 o                         
  -6   4   3        351.67        363.27         4.32 o                         
  -5   4   3        612.23        602.24         7.03 o                         
  -4   4   3        211.38        218.91         4.72 o                         
  -3   4   3        441.14        501.23         7.25 o                         
  -2   4   3       2975.80       3163.36        41.99 o                         
  -1   4   3       2398.70       2311.88        23.76 o                         
   0   4   3        103.64        158.56         2.85 o                         
   1   4   3       2350.95       2257.14        21.02 o                         
   2   4   3       3151.73       3321.34        34.49 o                         
   3   4   3        409.96        445.02        11.58 o                         
   4   4   3        228.03        227.60         5.73 o                         
   5   4   3        575.22        588.11         4.96 o                         
   6   4   3        328.84        353.48         4.73 o                         
   7   4   3        604.68        629.89         8.68 o                         
   8   4   3        366.83        393.78         5.76 o                         
   9   4   3        149.96        139.60         3.68 o                         
  -8   5   3        209.86        196.54         5.46 o                         
  -7   5   3        343.20        347.77         4.47 o                         
  -6   5   3        473.27        471.65         4.02 o                         
  -5   5   3       2033.33       2075.07        22.21 o                         
  -4   5   3         19.64         25.07         1.39 o                         
  -3   5   3         81.62         62.85         2.16 o                         
  -2   5   3        301.26        277.59         3.32 o                         
  -1   5   3         28.92         34.96         1.22 o                         
   0   5   3       3493.67       3175.99        34.35 o                         
   1   5   3         22.38         30.50         1.22 o                         
   2   5   3        319.11        295.53         3.91 o                         
   3   5   3         80.83         55.65         2.00 o                         
   4   5   3         15.27         18.99         1.39 o                         
   5   5   3       2015.95       2109.29        16.09 o                         
   6   5   3        419.88        428.84         3.59 o                         
   7   5   3        342.43        358.36         4.35 o                         
   8   5   3        197.03        195.84         3.94 o                         
  -8   6   3        339.46        344.99         5.48 o                         
  -7   6   3         70.28         71.86         1.70 o                         
  -6   6   3        245.50        247.52         2.67 o                         
  -5   6   3        698.93        689.76         6.72 o                         
  -4   6   3        666.15        626.25         6.36 o                         
  -3   6   3        885.42        900.69        10.81 o                         
  -2   6   3        641.87        686.87         6.44 o                         
  -1   6   3       2598.28       2563.01        24.75 o                         
   0   6   3       2029.31       1993.03        15.58 o                         
   1   6   3       2568.29       2535.54        19.42 o                         
   2   6   3        579.69        624.94         8.59 o                         
   3   6   3        855.74        851.00        15.62 o                         
   4   6   3        688.34        654.96         5.73 o                         
   5   6   3        701.02        705.52         5.48 o                         
   6   6   3        224.46        237.98         2.60 o                         
   7   6   3         81.10         84.37         2.44 o                         
   8   6   3        342.43        349.85         6.67 o                         
  -8   7   3        158.90        171.35         3.49 o                         
  -7   7   3        261.94        247.71         3.17 o                         
  -6   7   3        478.39        457.77         5.15 o                         
  -5   7   3       1577.69       1546.88        13.34 o                         
  -4   7   3        305.61        307.94         3.04 o                         
  -3   7   3        251.61        201.13         2.80 o                         
  -2   7   3       1813.73       1785.00        12.31 o                         
  -1   7   3       1691.15       1671.19        14.00 o                         
   0   7   3       2703.20       2582.40        21.26 o                         
   1   7   3       1735.60       1703.71        12.21 o                         
   2   7   3       1888.60       1839.48        15.80 o                         
   3   7   3        217.07        166.79         2.16 o                         
   4   7   3        283.93        285.13         2.31 o                         
   5   7   3       1575.13       1565.09        10.78 o                         
   6   7   3        479.84        475.66         5.83 o                         
   7   7   3        286.04        284.90         4.82 o                         
   8   7   3        169.48        169.33         5.05 o                         
  -8   8   3        174.03        183.02         8.12 o                         
  -7   8   3        316.51        318.68         8.42 o                         
  -6   8   3        184.34        181.04         2.39 o                         
  -5   8   3         67.99         65.96         1.87 o                         
  -4   8   3       1295.19       1358.10         9.61 o                         
  -3   8   3        199.40        172.50         1.91 o                         
  -2   8   3        766.73        793.55         5.31 o                         
  -1   8   3       3166.36       3039.90        24.11 o                         
   0   8   3       2410.72       2290.21        19.71 o                         
   1   8   3       2954.08       2858.26        19.38 o                         
   2   8   3        716.03        741.84         4.55 o                         
   3   8   3        199.74        174.24         1.65 o                         
   4   8   3       1321.91       1397.28        10.09 o                         
   5   8   3         76.20         73.14         2.48 o                         
   6   8   3        149.91        150.40         3.83 o                         
   7   8   3        283.80        300.09         7.69 o                         
   8   8   3        192.08        180.81        11.99 o                         
  -7   9   3        330.82        330.07         4.62 o                         
  -6   9   3        176.51        178.33         2.31 o                         
  -5   9   3        426.27        425.52         4.59 o                         
  -4   9   3       1041.33       1000.54         7.10 o                         
  -3   9   3        472.10        461.73         3.34 o                         
  -2   9   3        421.09        464.60         3.29 o                         
  -1   9   3        187.01        174.29         1.80 o                         
   0   9   3       3496.54       3291.91        21.33 o                         
   1   9   3        224.91        211.72         1.94 o                         
   2   9   3        395.57        447.19         2.95 o                         
   3   9   3        471.69        458.69         3.14 o                         
   4   9   3       1125.04       1097.81         7.76 o                         
   5   9   3        438.54        440.80         6.28 o                         
   6   9   3        155.46        150.90         3.27 o                         
   7   9   3        307.96        313.42         3.84 o                         
   8   9   3         98.53         85.69         3.65 o                         
  -7  10   3         18.53         21.99         1.10 o                         
  -6  10   3         70.52         63.70         1.28 o                         
  -5  10   3        710.29        701.62         7.90 o                         
  -4  10   3        228.43        231.22         2.57 o                         
  -3  10   3         10.32         13.76         0.83 o                         
  -2  10   3        773.35        735.37         4.76 o                         
  -1  10   3        418.81        421.04         3.04 o                         
   0  10   3       2686.37       2579.10        14.29 o                         
   1  10   3        405.45        407.04         2.70 o                         
   2  10   3        738.19        710.29         4.98 o                         
   3  10   3         21.12         24.26         0.92 o                         
   4  10   3        228.42        230.77         3.32 o                         
   5  10   3        736.65        733.38        11.13 o                         
   6  10   3         62.39         55.81         2.10 o                         
   7  10   3         12.77         14.26         0.78 o                         
  -7  11   3         14.17         12.95         0.86 o                         
  -6  11   3        307.96        313.23         4.31 o                         
  -5  11   3        142.94        152.88         2.11 o                         
  -4  11   3       1759.17       1670.90        14.40 o                         
  -3  11   3        296.57        302.75         2.38 o                         
  -2  11   3        245.21        250.18         2.34 o                         
  -1  11   3        142.92        146.16         1.65 o                         
   0  11   3        281.06        248.38         2.51 o                         
   1  11   3        111.35        113.91         1.40 o                         
   2  11   3        230.91        239.81         2.54 o                         
   3  11   3        273.13        285.78         2.92 o                         
   4  11   3       1725.61       1652.05        18.23 o                         
   5  11   3        148.72        158.45         2.93 o                         
   6  11   3        307.87        310.38         4.81 o                         
   7  11   3         12.79         11.27         0.70 o                         
  -6  12   3         10.31         14.65         1.22 o                         
  -5  12   3        255.25        259.08         5.55 o                         
  -4  12   3         32.03         30.40         1.08 o                         
  -3  12   3        576.15        520.12         4.75 o                         
  -2  12   3         82.29         89.02         1.46 o                         
  -1  12   3         97.25         93.41         1.56 o                         
   0  12   3        236.92        233.70         3.28 o                         
   1  12   3         71.57         71.09         1.33 o                         
   2  12   3        106.31        115.58         1.49 o                         
   3  12   3        558.44        515.97         3.71 o                         
   4  12   3         23.82         21.62         1.01 o                         
   5  12   3        231.78        242.49         3.88 o                         
   6  12   3          4.56          7.77         0.83 o                         
  -6  13   3         82.56         81.10         3.62 o                         
  -5  13   3        324.18        324.07         6.69 o                         
  -4  13   3         38.91         35.22         1.17 o                         
  -3  13   3        113.34        114.52         1.69 o                         
  -2  13   3         88.41         84.76         1.45 o                         
  -1  13   3        491.18        513.62         3.68 o                         
   0  13   3        116.13        117.81         1.57 o                         
   1  13   3        480.24        504.25         3.79 o                         
   2  13   3         85.80         83.20         1.33 o                         
   3  13   3        139.94        140.77         1.70 o                         
   4  13   3         42.33         38.22         1.35 o                         
   5  13   3        281.03        290.85         4.24 o                         
   6  13   3         78.50         82.55         1.81 o                         
  -5  14   3        180.08        173.43         3.14 o                         
  -4  14   3        378.36        363.94         7.29 o                         
  -3  14   3        359.58        357.70         5.52 o                         
  -2  14   3         93.84         93.82         1.37 o                         
  -1  14   3        345.11        357.05         3.38 o                         
   0  14   3         39.02         34.31         1.20 o                         
   1  14   3        349.94        365.50         2.93 o                         
   2  14   3         80.35         82.62         1.34 o                         
   3  14   3        371.12        375.99         4.14 o                         
   4  14   3        374.23        374.30         5.02 o                         
   5  14   3        184.18        164.18         2.69 o                         
  -4  15   3        152.88        151.12         3.83 o                         
  -3  15   3        237.41        251.03         4.78 o                         
  -2  15   3        195.57        206.87         2.38 o                         
  -1  15   3         78.98         79.18         1.23 o                         
   0  15   3        355.20        370.11         3.26 o                         
   1  15   3         94.33         96.38         1.37 o                         
   2  15   3        188.69        202.34         2.38 o                         
   3  15   3        215.22        221.91         4.00 o                         
   4  15   3        154.73        152.56         4.88 o                         
  -3  16   3         35.62         35.04         0.92 o                         
  -2  16   3        153.24        148.76         2.83 o                         
  -1  16   3         25.91         32.79         0.98 o                         
   0  16   3        219.63        230.38         1.97 o                         
   1  16   3         32.17         42.13         1.03 o                         
   2  16   3        142.52        141.28         2.73 o                         
   3  16   3         25.53         26.28         0.92 o                         
  -2  17   3        192.15        196.44         6.53 o                         
  -1  17   3        152.88        182.57         2.87 o                         
   0  17   3          0.62          0.91         0.62 o                         
   1  17   3        146.59        168.77         2.34 o                         
   2  17   3        213.54        214.30         6.44 o                         
   0   0   4      11335.64      10372.40       232.89 o                         
   1   0   4         34.72         27.01         1.08 o                         
   2   0   4       3035.96       3162.21        32.11 o                         
   3   0   4       8194.49       8559.80        97.08 o                         
   4   0   4       1200.97       1455.94        16.81 o                         
   5   0   4       1821.61       2029.94        13.92 o                         
   6   0   4        235.35        221.01         4.45 o                         
   7   0   4        125.91        157.93         2.31 o                         
   8   0   4         67.73         75.97         1.87 o                         
   9   0   4          7.52          4.85         0.73 o                         
  -9   1   4         40.92         36.17         1.34 o                         
  -8   1   4         67.43         76.79         1.88 o                         
  -7   1   4        219.75        231.95         4.58 o                         
  -6   1   4        961.21        987.52         9.23 o                         
  -5   1   4        206.63        205.08         1.95 o                         
  -4   1   4       3471.67       3727.86        34.63 o                         
  -3   1   4       4364.17       4748.82        45.02 o                         
  -2   1   4        308.35        351.05         7.90 o                         
  -1   1   4       1026.35       1071.08        15.26 o                         
   0   1   4          3.39          4.65         1.12 o                         
   1   1   4        870.28        902.55        11.32 o                         
   2   1   4        273.80        298.99         4.59 o                         
   3   1   4       4294.65       4613.84        56.92 o                         
   4   1   4       3520.04       3886.66        45.52 o                         
   5   1   4        203.32        204.56         2.06 o                         
   6   1   4        956.69        990.18         8.24 o                         
   7   1   4        236.92        254.69         4.47 o                         
   8   1   4         60.94         68.73         1.87 o                         
   9   1   4         37.92         36.44         1.93 o                         
  -9   2   4        332.33        341.82         6.81 o                         
  -8   2   4         25.34         21.72         1.21 o                         
  -7   2   4        437.81        451.82         5.04 o                         
  -6   2   4        494.13        482.57         7.16 o                         
  -5   2   4        715.74        741.59         5.90 o                         
  -4   2   4       2843.54       3053.13        28.86 o                         
  -3   2   4       1591.96       1719.27        15.06 o                         
  -2   2   4         10.84         16.52         1.49 o                         
  -1   2   4       3794.55       3643.95        26.65 o                         
   0   2   4       2753.44       2640.31        20.52 o                         
   1   2   4       3966.00       3852.82        35.26 o                         
   2   2   4         23.13         30.33         1.36 o                         
   3   2   4       1554.47       1692.86        21.17 o                         
   4   2   4       2812.94       2995.62        54.21 o                         
   5   2   4        638.45        680.84         6.90 o                         
   6   2   4        413.77        408.64         5.47 o                         
   7   2   4        489.77        510.85         5.69 o                         
   8   2   4         16.66         14.46         1.05 o                         
   9   2   4        317.36        324.15         6.99 o                         
  -9   3   4         62.37         59.53         1.71 o                         
  -8   3   4        241.47        248.25         7.06 o                         
  -7   3   4        266.11        264.61         3.18 o                         
  -6   3   4        943.91        904.81        10.21 o                         
  -5   3   4        546.46        509.67         5.15 o                         
  -4   3   4        425.35        478.26         9.11 o                         
  -3   3   4        333.25        351.88         5.31 o                         
  -2   3   4        672.64        701.10         9.02 o                         
  -1   3   4       8106.69       8007.36        72.29 o                         
   0   3   4        798.61        739.53        10.01 o                         
   1   3   4       8131.71       7963.48        69.93 o                         
   2   3   4        566.30        588.30         8.48 o                         
   3   3   4        276.48        290.71         3.93 o                         
   4   3   4        445.15        482.64         8.53 o                         
   5   3   4        541.46        526.85         6.05 o                         
   6   3   4        896.12        899.08         6.84 o                         
   7   3   4        247.99        249.65         3.51 o                         
   8   3   4        219.05        241.47         5.35 o                         
   9   3   4         64.51         66.13         4.18 o                         
  -9   4   4        337.08        299.68         9.26 o                         
  -8   4   4        191.27        190.51         5.20 o                         
  -7   4   4        472.28        486.18         9.00 o                         
  -6   4   4        521.38        527.86         4.64 o                         
  -5   4   4        327.79        346.12         3.91 o                         
  -4   4   4       1891.93       2092.87        26.27 o                         
  -3   4   4         30.36         18.43         1.64 o                         
  -2   4   4       2019.55       2112.55        19.41 o                         
  -1   4   4       1341.64       1295.13        12.32 o                         
   0   4   4        121.85         94.03         2.23 o                         
   1   4   4       1507.19       1425.06        11.36 o                         
   2   4   4       1893.39       1939.27        25.98 o                         
   3   4   4         36.46         24.24         1.47 o                         
   4   4   4       2073.09       2213.57        23.37 o                         
   5   4   4        326.97        359.15         4.22 o                         
   6   4   4        490.63        514.85         4.45 o                         
   7   4   4        441.98        464.11         7.56 o                         
   8   4   4        217.01        233.46         3.51 o                         
   9   4   4        385.61        330.73        10.50 o                         
  -8   5   4         33.15         31.95         1.51 o                         
  -7   5   4        748.44        723.63         8.51 o                         
  -6   5   4        375.23        388.29         3.38 o                         
  -5   5   4        450.44        448.68         4.23 o                         
  -4   5   4        459.33        437.74         5.64 o                         
  -3   5   4       1620.33       1715.07        15.13 o                         
  -2   5   4        913.99        887.37         8.44 o                         
  -1   5   4        212.21        212.37         3.20 o                         
   0   5   4        755.77        762.76        12.13 o                         
   1   5   4        225.63        224.59         2.76 o                         
   2   5   4        871.44        819.13         9.92 o                         
   3   5   4       1728.90       1765.23        35.03 o                         
   4   5   4        442.68        421.68         5.07 o                         
   5   5   4        464.15        476.11         4.02 o                         
   6   5   4        336.86        356.13         3.70 o                         
   7   5   4        692.00        711.08         5.71 o                         
   8   5   4         49.51         50.25         1.64 o                         
  -8   6   4        352.46        342.29         8.04 o                         
  -7   6   4        204.80        193.84         4.52 o                         
  -6   6   4        193.24        193.84         2.79 o                         
  -5   6   4        551.91        534.33         5.68 o                         
  -4   6   4        250.75        213.41         2.55 o                         
  -3   6   4       1049.11       1053.77        11.40 o                         
  -2   6   4       1354.86       1390.56        10.69 o                         
  -1   6   4       2485.07       2533.46        24.03 o                         
   0   6   4        359.73        338.85         3.87 o                         
   1   6   4       2579.05       2598.20        23.13 o                         
   2   6   4       1461.16       1505.23        14.93 o                         
   3   6   4       1171.71       1189.14        12.22 o                         
   4   6   4        259.38        225.00         2.75 o                         
   5   6   4        518.05        519.86         4.04 o                         
   6   6   4        171.21        182.52         3.00 o                         
   7   6   4        164.38        165.23         3.00 o                         
   8   6   4        317.35        309.01         6.62 o                         
  -8   7   4        337.23        313.93        14.98 o                         
  -7   7   4        665.67        679.87         6.52 o                         
  -6   7   4        368.95        350.13         4.30 o                         
  -5   7   4       1509.75       1498.86        17.01 o                         
  -4   7   4         76.33         73.86         1.51 o                         
  -3   7   4        413.73        417.58         3.80 o                         
  -2   7   4         36.11         35.10         1.18 o                         
  -1   7   4        382.42        347.05         4.17 o                         
   0   7   4       2128.84       2034.87        16.03 o                         
   1   7   4        295.83        270.74         2.73 o                         
   2   7   4         52.40         51.32         1.22 o                         
   3   7   4        474.57        480.85         4.70 o                         
   4   7   4         49.00         49.70         1.11 o                         
   5   7   4       1502.37       1540.16        12.62 o                         
   6   7   4        368.66        362.25         4.41 o                         
   7   7   4        602.76        647.83         9.32 o                         
   8   7   4        352.10        331.22         5.35 o                         
  -8   8   4         38.16         39.97         1.94 o                         
  -7   8   4         54.53         48.49         1.25 o                         
  -6   8   4         43.08         47.37         1.41 o                         
  -5   8   4        902.86        886.77         9.44 o                         
  -4   8   4        232.18        220.96         2.46 o                         
  -3   8   4         50.85         41.40         1.13 o                         
  -2   8   4         22.91         19.90         0.80 o                         
  -1   8   4         60.26         64.92         1.23 o                         
   0   8   4       3642.58       3702.46        39.87 o                         
   1   8   4         67.61         75.56         1.14 o                         
   2   8   4         24.60         22.97         0.77 o                         
   3   8   4         50.40         42.59         0.91 o                         
   4   8   4        203.88        193.72         2.03 o                         
   5   8   4        800.32        790.65         7.29 o                         
   6   8   4         62.24         68.24         2.70 o                         
   7   8   4         38.51         35.91         1.11 o                         
   8   8   4         37.48         38.72         2.88 o                         
  -7   9   4         26.08         25.20         1.06 o                         
  -6   9   4        190.60        199.09         2.96 o                         
  -5   9   4        209.71        212.50         2.41 o                         
  -4   9   4        183.32        174.04         2.10 o                         
  -3   9   4         27.05         20.30         0.87 o                         
  -2   9   4        406.72        369.91         2.67 o                         
  -1   9   4        708.84        709.92         4.42 o                         
   0   9   4        615.24        553.52         8.28 o                         
   1   9   4        641.59        660.53         4.24 o                         
   2   9   4        464.53        434.33         2.72 o                         
   3   9   4         41.08         34.22         0.87 o                         
   4   9   4        161.39        150.89         2.20 o                         
   5   9   4        231.17        234.56         2.81 o                         
   6   9   4        189.31        204.32         4.70 o                         
   7   9   4         25.68         24.73         0.86 o                         
  -7  10   4          4.06          5.06         0.72 o                         
  -6  10   4        662.37        685.24         6.43 o                         
  -5  10   4        165.74        154.44         1.96 o                         
  -4  10   4        170.01        183.05         2.25 o                         
  -3  10   4        372.82        375.24         3.22 o                         
  -2  10   4        192.39        188.32         1.88 o                         
  -1  10   4        283.47        294.48         2.63 o                         
   0  10   4       2397.51       2463.60        14.46 o                         
   1  10   4        239.57        254.43         2.10 o                         
   2  10   4        177.93        179.79         1.57 o                         
   3  10   4        349.35        357.45         3.60 o                         
   4  10   4        155.30        171.52         2.12 o                         
   5  10   4        166.04        166.89         2.82 o                         
   6  10   4        593.29        631.47         8.74 o                         
   7  10   4          2.18          2.17         0.76 o                         
  -7  11   4        103.22         96.74         3.24 o                         
  -6  11   4         65.64         70.45         2.19 o                         
  -5  11   4        110.19        117.43         1.56 o                         
  -4  11   4         74.89         72.08         1.29 o                         
  -3  11   4        196.71        199.49         1.99 o                         
  -2  11   4        231.87        223.30         2.21 o                         
  -1  11   4       1318.34       1251.01         8.83 o                         
   0  11   4       1449.77       1472.23         7.51 o                         
   1  11   4       1309.21       1257.77         8.71 o                         
   2  11   4        284.69        280.52         2.20 o                         
   3  11   4        171.34        181.39         1.87 o                         
   4  11   4         83.62         81.70         1.43 o                         
   5  11   4         99.91        108.94         2.06 o                         
   6  11   4         55.10         56.60         1.83 o                         
   7  11   4        120.37        110.21         3.69 o                         
  -6  12   4         81.37         88.81         1.76 o                         
  -5  12   4         77.61         79.65         1.80 o                         
  -4  12   4        316.54        324.35         3.56 o                         
  -3  12   4         37.69         45.26         1.17 o                         
  -2  12   4        474.92        482.51         4.29 o                         
  -1  12   4        568.73        591.86         4.65 o                         
   0  12   4       1726.05       1693.06         8.76 o                         
   1  12   4        629.13        663.59         4.44 o                         
   2  12   4        487.00        502.49         3.35 o                         
   3  12   4         29.09         36.94         1.08 o                         
   4  12   4        353.13        366.92         3.87 o                         
   5  12   4         63.50         67.81         1.43 o                         
   6  12   4         67.09         75.04         1.97 o                         
  -6  13   4        148.30        137.68         2.88 o                         
  -5  13   4        128.48        132.81         2.18 o                         
  -4  13   4         68.57         64.59         1.41 o                         
  -3  13   4        129.25        121.48         1.84 o                         
  -2  13   4         24.04         20.69         1.01 o                         
  -1  13   4         24.91         25.91         0.97 o                         
   0  13   4        154.38        171.40         1.91 o                         
   1  13   4         17.44         15.89         0.89 o                         
   2  13   4         34.98         29.62         1.01 o                         
   3  13   4        119.15        111.03         1.64 o                         
   4  13   4         72.69         68.86         1.57 o                         
   5  13   4        120.01        127.64         2.86 o                         
   6  13   4        129.78        117.53         4.74 o                         
  -5  14   4        256.16        255.98         4.22 o                         
  -4  14   4        165.38        177.91         4.54 o                         
  -3  14   4        116.82        115.74         2.00 o                         
  -2  14   4         71.15         73.70         1.29 o                         
  -1  14   4        373.82        385.76         3.37 o                         
   0  14   4         91.95         89.74         1.78 o                         
   1  14   4        394.88        404.27         3.35 o                         
   2  14   4         69.60         69.99         1.26 o                         
   3  14   4        134.83        139.26         2.32 o                         
   4  14   4        151.77        164.59         3.71 o                         
   5  14   4        263.36        266.04         5.10 o                         
  -4  15   4        181.84        193.87         3.35 o                         
  -3  15   4         42.90         44.44         1.25 o                         
  -2  15   4        105.22        104.43         1.95 o                         
  -1  15   4        107.83        118.43         1.55 o                         
   0  15   4         37.35         40.20         1.19 o                         
   1  15   4        111.46        123.08         1.61 o                         
   2  15   4         96.00         98.51         1.58 o                         
   3  15   4         52.05         57.37         1.47 o                         
   4  15   4        174.14        177.34         5.40 o                         
  -3  16   4         15.74         16.70         0.71 o                         
  -2  16   4         70.77         77.35         1.36 o                         
  -1  16   4        216.15        224.32         4.20 o                         
   0  16   4        181.50        204.88         2.33 o                         
   1  16   4        215.56        232.56         2.23 o                         
   2  16   4         64.88         69.85         1.33 o                         
   3  16   4         18.07         20.53         0.83 o                         
  -2  17   4         57.74         50.18         4.48 o                         
  -1  17   4         17.49         15.57         0.81 o                         
   0  17   4        115.96        125.22         3.22 o                         
   1  17   4         18.81         16.21         0.66 o                         
   2  17   4         53.39         50.67         1.47 o                         
   1   0   5      15483.95      14305.86       197.88 o                         
   2   0   5        104.33         75.13         1.72 o                         
   3   0   5       1959.56       2109.23        26.53 o                         
   4   0   5         94.05        100.37         3.49 o                         
   5   0   5         15.56         12.77         0.71 o                         
   6   0   5       1172.93       1173.64        11.00 o                         
   7   0   5          3.06          0.92         1.04 o                         
   8   0   5          8.44         11.72         1.01 o                         
   9   0   5        148.27        129.43         3.49 o                         
  -9   1   5         79.40         76.17         2.63 o                         
  -8   1   5        399.55        420.74         5.89 o                         
  -7   1   5        103.67         89.96         1.77 o                         
  -6   1   5         99.58         88.64         1.51 o                         
  -5   1   5        268.30        287.78         2.33 o                         
  -4   1   5        768.58        808.54        10.73 o                         
  -3   1   5        166.77        191.82         3.21 o                         
  -2   1   5       3889.71       3944.90        59.07 o                         
  -1   1   5        744.02        732.83        12.23 o                         
   0   1   5       3879.36       3740.29        57.41 o                         
   1   1   5        817.45        795.85         9.17 o                         
   2   1   5       3952.23       3992.01        50.77 o                         
   3   1   5        181.22        201.60         2.95 o                         
   4   1   5        709.16        760.95        11.69 o                         
   5   1   5        284.51        310.21         2.59 o                         
   6   1   5        116.63        105.25         1.60 o                         
   7   1   5        126.76        112.93         1.93 o                         
   8   1   5        367.93        396.31         6.33 o                         
   9   1   5         74.82         73.84         2.13 o                         
  -9   2   5        204.47        209.43         5.15 o                         
  -8   2   5         58.89         59.10         1.86 o                         
  -7   2   5        315.13        325.04         3.33 o                         
  -6   2   5        466.14        445.11         4.84 o                         
  -5   2   5        812.61        790.20         7.07 o                         
  -4   2   5        753.56        802.44         9.43 o                         
  -3   2   5       6634.18       7184.90        54.87 o                         
  -2   2   5        206.65        216.55         3.43 o                         
  -1   2   5       2200.01       2197.32        21.91 o                         
   0   2   5       5125.45       4960.02        53.94 o                         
   1   2   5       2105.53       2114.93        23.47 o                         
   2   2   5        245.15        255.65         3.37 o                         
   3   2   5       6475.94       7135.52        98.12 o                         
   4   2   5        858.91        899.89        10.70 o                         
   5   2   5        837.60        814.85         7.14 o                         
   6   2   5        498.77        493.80         4.29 o                         
   7   2   5        292.01        311.43         3.90 o                         
   8   2   5         50.81         50.27         1.27 o                         
   9   2   5        219.11        202.32         6.40 o                         
  -9   3   5        255.62        259.03         5.86 o                         
  -8   3   5         68.38         73.98         2.11 o                         
  -7   3   5        211.77        207.22         2.53 o                         
  -6   3   5        473.48        460.81         5.10 o                         
  -5   3   5        747.87        764.83         9.68 o                         
  -4   3   5         44.13         27.89         1.54 o                         
  -3   3   5        549.35        593.73         7.26 o                         
  -2   3   5        364.14        421.60         5.01 o                         
  -1   3   5       2394.59       2267.71        26.08 o                         
   0   3   5       1714.07       1606.85        16.27 o                         
   1   3   5       2471.45       2267.29        27.28 o                         
   2   3   5        384.32        421.35         4.07 o                         
   3   3   5        497.07        517.09         8.21 o                         
   4   3   5         53.75         36.78         1.55 o                         
   5   3   5        747.57        788.00         8.91 o                         
   6   3   5        516.93        522.76         4.82 o                         
   7   3   5        168.29        170.50         2.56 o                         
   8   3   5         73.26         82.30         1.62 o                         
  -8   4   5        102.95        108.10         3.25 o                         
  -7   4   5        686.30        674.22         9.22 o                         
  -6   4   5        449.18        429.65         4.72 o                         
  -5   4   5        768.76        746.03         9.97 o                         
  -4   4   5        200.54        215.95         3.74 o                         
  -3   4   5        714.98        765.99         8.71 o                         
  -2   4   5        311.74        272.45         3.80 o                         
  -1   4   5        314.21        281.91         3.14 o                         
   0   4   5       4547.61       4337.75        38.79 o                         
   1   4   5        309.18        269.05         2.97 o                         
   2   4   5        327.94        285.69         3.98 o                         
   3   4   5        613.68        642.19        10.77 o                         
   4   4   5        182.45        193.14         4.43 o                         
   5   4   5        929.64        929.14        10.74 o                         
   6   4   5        444.00        441.06         3.96 o                         
   7   4   5        725.80        758.90         7.37 o                         
   8   4   5         94.85        103.33         2.06 o                         
  -8   5   5        117.67        123.56         5.50 o                         
  -7   5   5        202.30        190.69         3.69 o                         
  -6   5   5        723.60        724.24         7.99 o                         
  -5   5   5        454.36        455.48         5.90 o                         
  -4   5   5        933.62        953.29         9.84 o                         
  -3   5   5        596.70        620.29         7.02 o                         
  -2   5   5       6629.14       7149.68        56.09 o                         
  -1   5   5       1906.30       1838.32        13.26 o                         
   0   5   5       1965.48       1844.20        19.63 o                         
   1   5   5       2037.85       1936.31        16.79 o                         
   2   5   5       6343.05       6715.37        44.64 o                         
   3   5   5        615.28        627.55        10.46 o                         
   4   5   5        863.81        900.99         9.81 o                         
   5   5   5        419.96        442.28         6.33 o                         
   6   5   5        726.16        755.43         7.61 o                         
   7   5   5        213.42        218.58         3.70 o                         
   8   5   5        133.29        151.24         5.14 o                         
  -8   6   5         34.10         37.40         1.51 o                         
  -7   6   5         70.93         64.37         1.34 o                         
  -6   6   5       1986.61       1923.68        21.28 o                         
  -5   6   5        354.14        361.32         4.83 o                         
  -4   6   5       1169.20       1205.00        10.92 o                         
  -3   6   5        388.92        392.36         4.10 o                         
  -2   6   5        923.13        851.54         7.20 o                         
  -1   6   5       2376.34       2246.13        17.27 o                         
   0   6   5        162.94        136.48         1.94 o                         
   1   6   5       2418.38       2263.35        17.13 o                         
   2   6   5        919.24        848.03         7.77 o                         
   3   6   5        373.85        384.96         4.49 o                         
   4   6   5       1145.33       1222.47         8.76 o                         
   5   6   5        334.68        362.66         3.14 o                         
   6   6   5       2097.43       2120.14        18.59 o                         
   7   6   5         79.38         77.55         1.45 o                         
   8   6   5         41.64         40.75         3.02 o                         
  -8   7   5         92.42         88.79         2.39 o                         
  -7   7   5         80.72         81.94         1.98 o                         
  -6   7   5        377.69        380.32         4.03 o                         
  -5   7   5        594.87        562.88         6.30 o                         
  -4   7   5        229.59        222.51         3.21 o                         
  -3   7   5        676.47        708.19         6.57 o                         
  -2   7   5        698.42        688.90         5.10 o                         
  -1   7   5        175.68        164.81         2.16 o                         
   0   7   5          3.77         14.14         0.82 o                         
   1   7   5        162.19        155.07         1.81 o                         
   2   7   5        643.68        632.38         4.71 o                         
   3   7   5        671.04        708.92         4.78 o                         
   4   7   5        246.73        240.61         3.60 o                         
   5   7   5        580.95        573.30         4.33 o                         
   6   7   5        400.48        413.57         4.88 o                         
   7   7   5         95.69         97.63         2.16 o                         
   8   7   5         97.95         95.28         2.69 o                         
  -8   8   5        204.59        183.13         2.98 o                         
  -7   8   5         79.74         85.70         1.54 o                         
  -6   8   5        658.41        664.03         5.39 o                         
  -5   8   5        475.50        455.24         4.28 o                         
  -4   8   5        701.59        722.21         5.31 o                         
  -3   8   5         88.37         99.80         1.48 o                         
  -2   8   5        311.64        282.86         2.43 o                         
  -1   8   5        243.11        209.30         2.22 o                         
   0   8   5        273.61        272.99         2.49 o                         
   1   8   5        222.98        191.39         1.77 o                         
   2   8   5        264.07        243.29         2.21 o                         
   3   8   5         80.63         95.39         1.35 o                         
   4   8   5        698.97        734.02         7.32 o                         
   5   8   5        524.83        521.24         5.00 o                         
   6   8   5        608.35        613.78        10.89 o                         
   7   8   5         60.66         66.36         1.85 o                         
   8   8   5        212.56        196.88         3.95 o                         
  -7   9   5         60.29         59.95         1.43 o                         
  -6   9   5        339.60        336.74         3.14 o                         
  -5   9   5        168.24        181.14         2.14 o                         
  -4   9   5        414.19        406.53         3.67 o                         
  -3   9   5        146.36        147.31         1.91 o                         
  -2   9   5        131.34        132.02         1.60 o                         
  -1   9   5        512.11        460.81         3.65 o                         
   0   9   5        856.05        882.37         6.86 o                         
   1   9   5        485.88        451.46         3.90 o                         
   2   9   5        157.94        162.01         1.51 o                         
   3   9   5        140.47        146.20         1.55 o                         
   4   9   5        424.26        427.91         5.87 o                         
   5   9   5        183.75        202.51         3.00 o                         
   6   9   5        350.84        356.36         5.46 o                         
   7   9   5         75.07         73.03         1.51 o                         
  -7  10   5        172.81        177.33         2.68 o                         
  -6  10   5         14.62         15.89         0.79 o                         
  -5  10   5        724.15        743.33         8.17 o                         
  -4  10   5         64.35         60.54         1.35 o                         
  -3  10   5          8.75          8.78         0.81 o                         
  -2  10   5        269.97        240.81         2.39 o                         
  -1  10   5        755.48        745.23         5.27 o                         
   0  10   5       2148.67       2113.59        10.65 o                         
   1  10   5        772.77        794.63         4.92 o                         
   2  10   5        266.78        245.18         1.97 o                         
   3  10   5         22.78         21.17         0.86 o                         
   4  10   5         68.17         68.69         1.48 o                         
   5  10   5        683.66        714.50         9.82 o                         
   6  10   5         14.20         17.52         1.17 o                         
   7  10   5        141.11        147.24         3.07 o                         
  -7  11   5         24.00         19.51         1.48 o                         
  -6  11   5        136.43        138.32         2.36 o                         
  -5  11   5        163.83        149.50         2.18 o                         
  -4  11   5        183.34        166.58         2.01 o                         
  -3  11   5        241.43        253.06         2.34 o                         
  -2  11   5         60.08         57.39         1.25 o                         
  -1  11   5       1181.27       1143.87         7.04 o                         
   0  11   5         50.43         45.62         1.06 o                         
   1  11   5       1122.27       1115.99         6.10 o                         
   2  11   5         76.61         74.98         1.10 o                         
   3  11   5        260.20        280.44         2.78 o                         
   4  11   5        180.92        172.43         2.25 o                         
   5  11   5        167.23        157.08         2.40 o                         
   6  11   5        145.07        150.71         2.29 o                         
   7  11   5         34.23         24.34         2.00 o                         
  -6  12   5         25.48         25.94         1.11 o                         
  -5  12   5        422.12        422.72         5.25 o                         
  -4  12   5        187.27        192.61         2.24 o                         
  -3  12   5        148.81        145.32         1.83 o                         
  -2  12   5        196.48        202.67         2.17 o                         
  -1  12   5        703.93        699.77         5.50 o                         
   0  12   5        206.30        213.73         2.25 o                         
   1  12   5        654.28        664.77         5.86 o                         
   2  12   5        215.36        225.35         2.14 o                         
   3  12   5        124.75        121.44         1.69 o                         
   4  12   5        162.83        171.26         2.54 o                         
   5  12   5        399.44        412.00         6.70 o                         
   6  12   5         34.62         36.62         1.14 o                         
  -6  13   5         93.98         79.13         2.56 o                         
  -5  13   5        264.18        260.78         3.63 o                         
  -4  13   5        230.30        223.25         2.54 o                         
  -3  13   5         84.61         87.62         1.54 o                         
  -2  13   5         64.43         63.03         1.26 o                         
  -1  13   5       1855.29       1957.71        12.49 o                         
   0  13   5       1592.81       1589.09        11.03 o                         
   1  13   5       1806.26       1874.63        13.18 o                         
   2  13   5         52.01         51.75         1.17 o                         
   3  13   5         91.34         95.84         1.65 o                         
   4  13   5        222.08        217.76         2.97 o                         
   5  13   5        262.48        259.67         5.76 o                         
   6  13   5         93.25         80.33         2.33 o                         
  -5  14   5         81.63         71.53         2.77 o                         
  -4  14   5        469.71        476.50         9.35 o                         
  -3  14   5          2.26          1.94         0.81 o                         
  -2  14   5        207.22        204.27         2.53 o                         
  -1  14   5        141.52        135.41         1.67 o                         
   0  14   5        268.09        293.79         3.68 o                         
   1  14   5        158.37        151.63         1.74 o                         
   2  14   5        175.93        175.38         1.88 o                         
   3  14   5          2.82          2.25         0.78 o                         
   4  14   5        502.12        519.26         7.01 o                         
   5  14   5         89.50         79.35         2.26 o                         
  -4  15   5         36.19         34.79         1.13 o                         
  -3  15   5         89.71         90.92         1.53 o                         
  -2  15   5         80.81         82.98         1.55 o                         
  -1  15   5          9.33         10.29         0.79 o                         
   0  15   5         79.44         90.95         1.32 o                         
   1  15   5         18.04         19.39         0.87 o                         
   2  15   5         64.20         65.36         1.22 o                         
   3  15   5         84.42         87.50         1.66 o                         
   4  15   5         31.23         27.52         0.94 o                         
  -3  16   5        139.22        133.97         3.83 o                         
  -2  16   5        186.94        202.10         3.90 o                         
  -1  16   5        244.20        256.98         3.98 o                         
   0  16   5         58.58         64.09         1.04 o                         
   1  16   5        254.05        274.21         3.32 o                         
   2  16   5        165.05        186.77         2.60 o                         
   3  16   5        140.25        145.44         3.71 o                         
  -2  17   5         71.96         67.05         3.41 o                         
  -1  17   5        131.28        122.59         2.44 o                         
   0  17   5         45.30         44.01         2.00 o                         
   1  17   5        117.40        107.90         3.05 o                         
   2  17   5         77.40         68.66         2.30 o                         
   0   0   6        253.65        256.00         6.53 o                         
   1   0   6       2662.87       2582.17        23.01 o                         
   2   0   6         66.04         45.14         1.55 o                         
   3   0   6       1612.02       1746.44        20.31 o                         
   4   0   6          7.05         13.55         1.39 o                         
   5   0   6        402.21        378.80         3.57 o                         
   6   0   6          0.22          1.33         0.85 o                         
   7   0   6       1878.59       1990.33        22.29 o                         
   8   0   6          0.30          0.89         0.84 o                         
   9   0   6         15.05          9.95         2.87 o                         
  -9   1   6        201.69        212.38         5.13 o                         
  -8   1   6        143.29        152.11         4.31 o                         
  -7   1   6        141.79        121.68         3.27 o                         
  -6   1   6        119.12        129.30         1.66 o                         
  -5   1   6        338.21        339.18         3.36 o                         
  -4   1   6         93.10         86.95         2.07 o                         
  -3   1   6       2598.64       2753.58        24.45 o                         
  -2   1   6       4255.59       4497.95        78.22 o                         
  -1   1   6       1553.83       1488.70        19.95 o                         
   0   1   6       2291.12       2254.55        33.14 o                         
   1   1   6       1661.37       1612.57        18.92 o                         
   2   1   6       4144.27       4424.63        51.72 o                         
   3   1   6       2441.60       2574.31        36.13 o                         
   4   1   6        103.94         97.61         2.01 o                         
   5   1   6        332.84        334.84         3.58 o                         
   6   1   6        123.83        140.20         2.19 o                         
   7   1   6        140.51        118.43         3.26 o                         
   8   1   6        152.29        168.32         4.03 o                         
   9   1   6        188.85        181.01         6.66 o                         
  -9   2   6        215.50        200.61         7.06 o                         
  -8   2   6        288.71        261.63         4.41 o                         
  -7   2   6       1052.76       1086.22        11.34 o                         
  -6   2   6        658.24        621.17         6.02 o                         
  -5   2   6       1033.29       1054.14         7.08 o                         
  -4   2   6        633.21        673.91         6.26 o                         
  -3   2   6       1448.39       1598.16        17.33 o                         
  -2   2   6        765.73        828.96        10.33 o                         
  -1   2   6       8614.89       8838.55       124.84 o                         
   0   2   6      20896.23      20153.47       235.16 o                         
   1   2   6       8628.01       8891.01        98.49 o                         
   2   2   6        841.91        924.63         8.55 o                         
   3   2   6       1531.53       1698.61        20.30 o                         
   4   2   6        604.59        633.60         9.62 o                         
   5   2   6       1040.84       1108.15         9.30 o                         
   6   2   6        655.25        640.60         5.14 o                         
   7   2   6       1086.98       1162.35        11.50 o                         
   8   2   6        283.34        281.73         5.60 o                         
   9   2   6        206.71        188.30         6.67 o                         
  -9   3   6         88.51         69.30         2.19 o                         
  -8   3   6        667.92        676.49        17.70 o                         
  -7   3   6         34.75         30.42         1.05 o                         
  -6   3   6        528.19        497.87         4.96 o                         
  -5   3   6        258.52        239.62         3.27 o                         
  -4   3   6        112.70        110.13         2.37 o                         
  -3   3   6        524.10        557.42         6.23 o                         
  -2   3   6        584.68        624.97         6.46 o                         
  -1   3   6       4840.79       4850.32        45.70 o                         
   0   3   6       2165.26       1956.92        25.10 o                         
   1   3   6       4748.44       4761.74        48.13 o                         
   2   3   6        463.67        483.29         5.66 o                         
   3   3   6        503.50        532.60         6.80 o                         
   4   3   6        120.31        116.89         2.17 o                         
   5   3   6        275.57        265.00         3.13 o                         
   6   3   6        486.75        483.84         3.80 o                         
   7   3   6         37.66         36.62         1.10 o                         
   8   3   6        655.28        725.44        12.64 o                         
   9   3   6         85.06         70.02         3.20 o                         
  -8   4   6        255.02        227.49         5.83 o                         
  -7   4   6         40.07         38.82         1.29 o                         
  -6   4   6       1912.68       1876.30        15.89 o                         
  -5   4   6         81.84         87.95         1.53 o                         
  -4   4   6       1054.05       1054.81        10.74 o                         
  -3   4   6        100.34         92.80         2.24 o                         
  -2   4   6       2742.88       2851.62        26.29 o                         
  -1   4   6       2111.76       2118.90        14.02 o                         
   0   4   6        167.70        152.29         2.79 o                         
   1   4   6       2099.38       2047.92        18.52 o                         
   2   4   6       2659.38       2647.04        31.42 o                         
   3   4   6         91.30         80.15         2.70 o                         
   4   4   6       1078.35       1090.84         9.16 o                         
   5   4   6         85.95         88.60         1.42 o                         
   6   4   6       1892.36       1961.15        18.39 o                         
   7   4   6         43.79         42.87         1.10 o                         
   8   4   6        255.58        255.96         6.59 o                         
  -8   5   6        236.18        228.40         7.91 o                         
  -7   5   6         88.19         84.81         1.96 o                         
  -6   5   6        597.95        569.46        10.93 o                         
  -5   5   6        228.22        228.27         2.70 o                         
  -4   5   6        445.33        444.75         3.86 o                         
  -3   5   6       1686.56       1789.50        14.38 o                         
  -2   5   6       1616.30       1729.11        14.52 o                         
  -1   5   6       1277.92       1216.07        11.16 o                         
   0   5   6       3558.91       3632.69        24.38 o                         
   1   5   6       1145.07       1071.55        14.58 o                         
   2   5   6       1470.83       1541.12        10.51 o                         
   3   5   6       1575.48       1651.50        18.50 o                         
   4   5   6        424.00        440.87         3.41 o                         
   5   5   6        238.14        245.19         2.75 o                         
   6   5   6        622.00        620.26         8.20 o                         
   7   5   6         76.04         76.14         1.43 o                         
   8   5   6        271.56        284.94         7.47 o                         
  -8   6   6        156.28        157.96         5.40 o                         
  -7   6   6        224.87        226.22         4.03 o                         
  -6   6   6        973.12        987.80         8.57 o                         
  -5   6   6        383.17        348.63         4.48 o                         
  -4   6   6        462.76        475.68         4.53 o                         
  -3   6   6       1357.14       1318.15         9.65 o                         
  -2   6   6       1697.96       1703.25        11.48 o                         
  -1   6   6       1744.76       1659.78        16.53 o                         
   0   6   6        417.80        370.08         4.56 o                         
   1   6   6       1685.73       1608.12        12.49 o                         
   2   6   6       1700.12       1670.87        11.38 o                         
   3   6   6       1312.39       1266.50         9.71 o                         
   4   6   6        476.55        514.01         5.14 o                         
   5   6   6        416.12        393.97         3.85 o                         
   6   6   6        983.44       1037.84        12.89 o                         
   7   6   6        253.10        264.05         3.29 o                         
   8   6   6        154.83        159.36         4.12 o                         
  -8   7   6         98.10         94.87         2.85 o                         
  -7   7   6         12.82         14.96         0.99 o                         
  -6   7   6        215.82        203.07         2.69 o                         
  -5   7   6        918.35        896.90        10.18 o                         
  -4   7   6         55.82         47.25         1.15 o                         
  -3   7   6        426.61        438.03         3.78 o                         
  -2   7   6         94.88         92.85         1.52 o                         
  -1   7   6        900.03        752.83         7.38 o                         
   0   7   6         65.07         59.15         1.29 o                         
   1   7   6        904.27        756.92         6.12 o                         
   2   7   6         85.27         82.21         1.25 o                         
   3   7   6        398.28        411.53         4.29 o                         
   4   7   6         59.83         53.02         1.12 o                         
   5   7   6        924.40        939.29         8.66 o                         
   6   7   6        229.70        224.86         2.87 o                         
   7   7   6         18.69         21.50         1.14 o                         
   8   7   6         96.61        100.33         2.45 o                         
  -8   8   6         17.97         13.48         1.31 o                         
  -7   8   6        138.88        125.58         1.95 o                         
  -6   8   6        297.34        275.04         2.78 o                         
  -5   8   6       1411.83       1387.68        10.25 o                         
  -4   8   6       1475.97       1474.56         9.66 o                         
  -3   8   6        286.18        280.51         2.49 o                         
  -2   8   6         43.03         35.87         0.91 o                         
  -1   8   6        334.13        322.28         3.13 o                         
   0   8   6         37.53         37.38         0.93 o                         
   1   8   6        301.18        297.17         2.58 o                         
   2   8   6         30.20         26.57         0.78 o                         
   3   8   6        302.64        301.40         2.66 o                         
   4   8   6       1391.53       1394.64        11.68 o                         
   5   8   6       1268.69       1270.88        11.53 o                         
   6   8   6        344.16        333.56         4.99 o                         
   7   8   6        125.59        117.34         2.48 o                         
   8   8   6         22.32         21.37         1.64 o                         
  -7   9   6         51.43         46.24         1.53 o                         
  -6   9   6         73.76         67.92         1.34 o                         
  -5   9   6        104.66        100.55         1.66 o                         
  -4   9   6       1448.99       1377.42        12.44 o                         
  -3   9   6        448.82        443.20         3.56 o                         
  -2   9   6        908.41        933.67         6.06 o                         
  -1   9   6         15.50         25.15         0.83 o                         
   0   9   6        341.87        331.20         2.41 o                         
   1   9   6         25.12         35.39         0.82 o                         
   2   9   6        915.44        962.15         5.73 o                         
   3   9   6        450.52        461.39         3.90 o                         
   4   9   6       1388.08       1337.68        12.58 o                         
   5   9   6        112.17        110.39         1.88 o                         
   6   9   6         86.49         86.52         1.76 o                         
   7   9   6         41.06         42.88         1.75 o                         
  -7  10   6        204.11        215.65         4.03 o                         
  -6  10   6        753.83        773.46        11.18 o                         
  -5  10   6         76.87         77.20         1.60 o                         
  -4  10   6        345.01        330.09         3.39 o                         
  -3  10   6         29.02         28.88         1.07 o                         
  -2  10   6        198.93        183.48         1.91 o                         
  -1  10   6        207.99        191.40         1.79 o                         
   0  10   6         21.19         18.15         0.93 o                         
   1  10   6        215.76        206.17         2.06 o                         
   2  10   6        209.11        196.67         1.78 o                         
   3  10   6         32.19         32.89         0.93 o                         
   4  10   6        287.12        288.33         3.27 o                         
   5  10   6         79.84         83.68         1.77 o                         
   6  10   6        745.78        776.66        12.87 o                         
   7  10   6        217.58        224.69         2.96 o                         
  -7  11   6         87.90         72.52         2.11 o                         
  -6  11   6        111.16        117.87         2.44 o                         
  -5  11   6         80.44         83.50         1.43 o                         
  -4  11   6         73.47         73.84         1.72 o                         
  -3  11   6        238.94        238.14         2.39 o                         
  -2  11   6        167.24        163.35         1.90 o                         
  -1  11   6        385.09        377.75         2.76 o                         
   0  11   6          1.73          2.18         0.78 o                         
   1  11   6        404.81        413.59         3.10 o                         
   2  11   6        153.83        156.68         1.63 o                         
   3  11   6        234.80        240.54         2.24 o                         
   4  11   6         62.81         63.97         1.22 o                         
   5  11   6         84.86         88.80         1.64 o                         
   6  11   6        117.71        123.92         2.41 o                         
   7  11   6         83.67         62.65         6.61 o                         
  -6  12   6        378.95        388.97         6.73 o                         
  -5  12   6        186.22        189.49         2.15 o                         
  -4  12   6         39.72         37.70         1.18 o                         
  -3  12   6         29.44         29.07         1.09 o                         
  -2  12   6         52.16         48.14         1.15 o                         
  -1  12   6        971.80        915.97         7.12 o                         
   0  12   6         13.77         12.99         0.95 o                         
   1  12   6       1010.06        975.35         6.25 o                         
   2  12   6         38.74         35.68         0.93 o                         
   3  12   6         33.78         32.58         1.10 o                         
   4  12   6         58.00         55.99         1.26 o                         
   5  12   6        171.97        172.80         3.72 o                         
   6  12   6        391.63        399.17         6.91 o                         
  -6  13   6         14.03         11.99         1.23 o                         
  -5  13   6        204.64        208.13         2.97 o                         
  -4  13   6         67.01         65.27         1.39 o                         
  -3  13   6        381.15        386.59         4.47 o                         
  -2  13   6        100.05         98.92         1.48 o                         
  -1  13   6       1196.40       1254.69         9.03 o                         
   0  13   6         92.54         79.68         1.47 o                         
   1  13   6       1183.86       1249.59         9.92 o                         
   2  13   6        109.53        108.38         1.53 o                         
   3  13   6        377.51        399.01         3.64 o                         
   4  13   6         65.17         66.06         1.46 o                         
   5  13   6        205.49        211.37         4.72 o                         
   6  13   6         15.87         14.86         1.42 o                         
  -5  14   6        394.46        374.10         6.14 o                         
  -4  14   6         83.91         85.78         1.70 o                         
  -3  14   6        101.87         94.96         1.64 o                         
  -2  14   6        108.63        110.47         1.62 o                         
  -1  14   6         12.78         14.01         0.94 o                         
   0  14   6        212.76        206.33         2.11 o                         
   1  14   6          9.87         10.81         0.88 o                         
   2  14   6        105.20        109.15         1.46 o                         
   3  14   6         74.75         71.86         1.33 o                         
   4  14   6         81.93         84.86         3.61 o                         
   5  14   6        384.07        402.83         8.83 o                         
  -4  15   6        254.09        251.40         6.55 o                         
  -3  15   6        372.85        369.75         5.10 o                         
  -2  15   6        363.24        366.43         4.88 o                         
  -1  15   6        338.34        371.60         4.81 o                         
   0  15   6        410.31        421.25         3.56 o                         
   1  15   6        315.87        345.13         4.46 o                         
   2  15   6        349.88        354.24         5.31 o                         
   3  15   6        358.48        368.14         4.71 o                         
   4  15   6        261.50        266.91         4.34 o                         
  -3  16   6         66.17         61.51         3.07 o                         
  -2  16   6         45.31         47.41         1.14 o                         
  -1  16   6         90.65         88.93         1.31 o                         
   0  16   6         57.38         66.17         1.35 o                         
   1  16   6         83.13         84.24         1.43 o                         
   2  16   6         33.07         34.54         0.97 o                         
   3  16   6         76.08         72.35         2.85 o                         
  -1  17   6         75.61         58.18         1.86 o                         
   0  17   6        611.66        606.19        19.95 o                         
   1  17   6         74.96         57.55         1.83 o                         
   1   0   7       5472.62       5153.04        65.69 o                         
   2   0   7       1986.52       2308.33        18.78 o                         
   3   0   7         30.05         28.72         1.67 o                         
   4   0   7         34.09         58.44         1.68 o                         
   5   0   7          1.88          3.50         0.69 o                         
   6   0   7        968.86        941.26         8.11 o                         
   7   0   7        526.66        451.65         6.54 o                         
   8   0   7         72.86         63.42         2.20 o                         
   9   0   7          3.63          0.97         1.49 o                         
  -9   1   7         57.33         45.88         1.66 o                         
  -8   1   7        342.28        367.44         5.59 o                         
  -7   1   7         62.04         59.16         1.48 o                         
  -6   1   7        115.71        108.35         2.02 o                         
  -5   1   7        117.70        107.79         1.37 o                         
  -4   1   7        492.45        496.24         5.20 o                         
  -3   1   7        222.09        222.76         3.89 o                         
  -2   1   7       4131.07       4280.03        30.61 o                         
  -1   1   7       2310.91       2249.18        29.36 o                         
   0   1   7        115.97        106.53         1.89 o                         
   1   1   7       2329.72       2343.62        32.36 o                         
   2   1   7       4280.33       4465.28        46.69 o                         
   3   1   7        233.65        223.78         4.90 o                         
   4   1   7        455.35        451.28         4.99 o                         
   5   1   7        119.35        110.02         1.48 o                         
   6   1   7        122.54        111.18         2.41 o                         
   7   1   7         60.78         58.90         1.58 o                         
   8   1   7        360.85        395.75         4.45 o                         
   9   1   7         43.24         36.63         2.47 o                         
  -8   2   7         25.90         28.61         1.16 o                         
  -7   2   7        171.81        169.74         2.62 o                         
  -6   2   7        104.33         90.94         1.40 o                         
  -5   2   7        875.99        887.09         8.16 o                         
  -4   2   7        128.05        120.98         2.22 o                         
  -3   2   7         68.18         93.89         2.27 o                         
  -2   2   7        361.66        405.31         5.54 o                         
  -1   2   7       2478.47       2458.94        31.09 o                         
   0   2   7        549.72        501.62         5.62 o                         
   1   2   7       2416.54       2399.29        19.66 o                         
   2   2   7        320.46        369.21         4.66 o                         
   3   2   7         50.51         77.73         1.94 o                         
   4   2   7         90.63         81.65         1.86 o                         
   5   2   7        724.89        758.58         8.37 o                         
   6   2   7         73.32         64.12         1.38 o                         
   7   2   7        196.23        206.42         2.44 o                         
   8   2   7         16.92         21.36         1.00 o                         
  -8   3   7        156.61        141.38         4.17 o                         
  -7   3   7        225.28        223.74         2.54 o                         
  -6   3   7         60.07         69.69         1.50 o                         
  -5   3   7        165.10        157.61         2.31 o                         
  -4   3   7        321.82        390.11         4.76 o                         
  -3   3   7         69.08         96.15         2.52 o                         
  -2   3   7        160.51        167.92         2.55 o                         
  -1   3   7       2108.75       2179.21        23.13 o                         
   0   3   7         60.81         83.87         1.73 o                         
   1   3   7       2384.85       2440.37        20.28 o                         
   2   3   7        145.54        151.12         2.02 o                         
   3   3   7         71.06         96.33         2.53 o                         
   4   3   7        326.57        391.97         5.15 o                         
   5   3   7        160.05        160.59         1.77 o                         
   6   3   7         57.67         68.60         1.89 o                         
   7   3   7        227.72        239.88         4.00 o                         
   8   3   7        166.64        168.34         2.83 o                         
  -8   4   7         56.12         47.28         2.00 o                         
  -7   4   7        142.50        140.57         2.37 o                         
  -6   4   7        353.95        365.10         3.60 o                         
  -5   4   7        131.82        136.99         2.12 o                         
  -4   4   7        672.50        674.30         6.05 o                         
  -3   4   7        500.47        449.78         5.28 o                         
  -2   4   7        740.57        781.82         9.21 o                         
  -1   4   7        179.03        190.32         2.37 o                         
   0   4   7       2151.21       2034.13        25.00 o                         
   1   4   7        197.24        206.57         3.38 o                         
   2   4   7        777.18        793.65         9.16 o                         
   3   4   7        535.97        471.02         6.27 o                         
   4   4   7        628.93        638.24         5.91 o                         
   5   4   7        199.13        208.83         2.50 o                         
   6   4   7        345.52        374.71         3.97 o                         
   7   4   7        191.29        205.43         2.99 o                         
   8   4   7         48.67         44.36         1.78 o                         
  -8   5   7        332.33        334.47        10.54 o                         
  -7   5   7        138.85        136.13         2.61 o                         
  -6   5   7        253.62        229.13         2.66 o                         
  -5   5   7         91.03         89.82         1.81 o                         
  -4   5   7         16.46         14.08         0.86 o                         
  -3   5   7       1035.22       1044.75        12.53 o                         
  -2   5   7       2391.39       2537.01        19.75 o                         
  -1   5   7        483.40        513.68         4.89 o                         
   0   5   7        191.99        192.03         2.12 o                         
   1   5   7        599.36        616.38         7.31 o                         
   2   5   7       2501.88       2547.26        24.74 o                         
   3   5   7       1070.57       1095.43        12.16 o                         
   4   5   7         22.11         20.23         0.82 o                         
   5   5   7         88.56         87.81         1.70 o                         
   6   5   7        271.60        263.54         3.14 o                         
   7   5   7        158.05        158.74         2.37 o                         
   8   5   7        326.93        348.85         7.56 o                         
  -8   6   7        157.62        146.44         3.23 o                         
  -7   6   7        170.45        177.92         3.32 o                         
  -6   6   7       1165.77       1157.55        12.44 o                         
  -5   6   7         29.16         31.24         1.12 o                         
  -4   6   7        144.45        126.11         1.77 o                         
  -3   6   7        211.84        257.28         4.15 o                         
  -2   6   7       2216.40       2303.32        22.77 o                         
  -1   6   7        899.01        920.04         8.12 o                         
   0   6   7         38.38         33.73         0.97 o                         
   1   6   7        924.61        940.33        10.26 o                         
   2   6   7       2395.15       2422.93        15.48 o                         
   3   6   7        203.90        247.84         3.76 o                         
   4   6   7        144.89        139.57         1.58 o                         
   5   6   7         20.54         23.91         0.96 o                         
   6   6   7       1283.69       1334.26        11.19 o                         
   7   6   7        180.17        194.95         3.78 o                         
   8   6   7        134.22        120.33         3.26 o                         
  -8   7   7         94.94         82.81         3.06 o                         
  -7   7   7         22.98         24.86         1.09 o                         
  -6   7   7         50.49         49.39         1.26 o                         
  -5   7   7        964.67        909.53        12.17 o                         
  -4   7   7        672.81        683.44         6.41 o                         
  -3   7   7        233.76        272.25         2.31 o                         
  -2   7   7        410.95        338.80         3.23 o                         
  -1   7   7         98.34         94.80         1.45 o                         
   0   7   7        242.31        232.23         2.49 o                         
   1   7   7         91.37         89.93         1.39 o                         
   2   7   7        489.12        409.15         3.06 o                         
   3   7   7        227.04        270.22         2.89 o                         
   4   7   7        678.27        701.56         6.24 o                         
   5   7   7        971.69        945.72         8.48 o                         
   6   7   7         58.38         61.48         2.62 o                         
   7   7   7         24.89         28.02         1.02 o                         
   8   7   7        115.46        117.17         2.81 o                         
  -8   8   7         18.23         15.96         2.18 o                         
  -7   8   7         44.60         42.36         1.25 o                         
  -6   8   7         45.34         49.12         1.21 o                         
  -5   8   7       1044.84       1014.42         7.79 o                         
  -4   8   7        361.55        333.12         5.04 o                         
  -3   8   7       1150.68       1158.10         7.73 o                         
  -2   8   7          9.41         16.58         0.78 o                         
  -1   8   7        847.27        818.07         4.99 o                         
   0   8   7       1564.79       1572.97         9.41 o                         
   1   8   7        851.36        826.13         5.80 o                         
   2   8   7          2.50          7.78         0.86 o                         
   3   8   7       1154.42       1208.43         8.78 o                         
   4   8   7        344.63        332.40         6.59 o                         
   5   8   7       1086.32       1074.30         9.41 o                         
   6   8   7         35.27         39.44         1.09 o                         
   7   8   7         37.39         38.38         1.08 o                         
   8   8   7         18.23         15.79         1.22 o                         
  -7   9   7         16.05         14.76         0.88 o                         
  -6   9   7          4.71          7.57         0.77 o                         
  -5   9   7         46.58         43.56         1.35 o                         
  -4   9   7        797.28        747.01         9.29 o                         
  -3   9   7        143.20        133.51         1.83 o                         
  -2   9   7        328.16        304.27         2.48 o                         
  -1   9   7        991.30        938.09         6.39 o                         
   0   9   7         40.80         35.08         0.80 o                         
   1   9   7       1118.55       1087.35         6.77 o                         
   2   9   7        356.61        337.74         3.05 o                         
   3   9   7        134.08        129.61         1.53 o                         
   4   9   7        773.53        747.62         5.90 o                         
   5   9   7         47.65         42.25         1.25 o                         
   6   9   7          3.17          3.69         0.80 o                         
   7   9   7         23.01         23.81         0.97 o                         
  -7  10   7        426.58        387.16         7.31 o                         
  -6  10   7         42.73         43.82         1.08 o                         
  -5  10   7        423.76        404.91         4.55 o                         
  -4  10   7         29.73         29.47         1.19 o                         
  -3  10   7        743.71        739.86         5.45 o                         
  -2  10   7        110.12        110.53         1.80 o                         
  -1  10   7        790.00        759.91         4.40 o                         
   0  10   7       2331.13       2321.38        11.31 o                         
   1  10   7        756.31        755.13         4.50 o                         
   2  10   7        108.32        110.53         1.66 o                         
   3  10   7        777.61        777.99         5.27 o                         
   4  10   7         31.43         31.27         1.00 o                         
   5  10   7        381.95        378.91         5.11 o                         
   6  10   7         42.69         42.38         1.15 o                         
   7  10   7        401.63        364.98         6.75 o                         
  -6  11   7         23.97         25.28         1.07 o                         
  -5  11   7        289.59        284.11         3.53 o                         
  -4  11   7        124.63        124.44         1.78 o                         
  -3  11   7        190.49        173.21         2.09 o                         
  -2  11   7         23.25         21.02         1.07 o                         
  -1  11   7        716.52        686.52         4.69 o                         
   0  11   7         60.93         61.68         1.11 o                         
   1  11   7        712.87        706.60         5.42 o                         
   2  11   7         18.64         15.44         0.81 o                         
   3  11   7        198.72        184.33         2.07 o                         
   4  11   7        126.52        127.26         1.84 o                         
   5  11   7        291.79        294.37         4.36 o                         
   6  11   7         25.69         27.36         1.02 o                         
  -6  12   7        208.04        203.35         3.16 o                         
  -5  12   7         44.75         47.47         1.25 o                         
  -4  12   7        379.92        377.97         3.74 o                         
  -3  12   7        336.55        346.66         4.24 o                         
  -2  12   7         83.04         80.63         1.43 o                         
  -1  12   7         88.57         85.62         1.34 o                         
   0  12   7       1056.31       1050.80         7.17 o                         
   1  12   7         85.25         83.86         1.26 o                         
   2  12   7         78.26         81.26         1.36 o                         
   3  12   7        360.37        385.47         3.30 o                         
   4  12   7        369.23        371.57         4.29 o                         
   5  12   7         62.13         70.07         1.99 o                         
   6  12   7        238.55        221.18         4.29 o                         
  -5  13   7          4.73          6.74         0.76 o                         
  -4  13   7         93.01         89.90         1.60 o                         
  -3  13   7         93.80         91.38         1.53 o                         
  -2  13   7        103.47        116.48         1.67 o                         
  -1  13   7        264.43        259.75         3.23 o                         
   0  13   7        615.84        652.75         5.73 o                         
   1  13   7        256.71        248.77         2.64 o                         
   2  13   7         79.53         89.93         1.31 o                         
   3  13   7         93.16         97.65         1.73 o                         
   4  13   7        106.63        105.49         1.71 o                         
   5  13   7          4.73          6.15         0.66 o                         
  -5  14   7         65.78         67.16         2.55 o                         
  -4  14   7        410.82        403.66         9.86 o                         
  -3  14   7         46.70         44.88         1.33 o                         
  -2  14   7        125.85        133.77         1.75 o                         
  -1  14   7        180.58        201.83         2.24 o                         
   0  14   7          1.83          2.16         0.74 o                         
   1  14   7        181.11        202.79         2.13 o                         
   2  14   7        119.56        127.52         2.04 o                         
   3  14   7         44.42         45.33         1.36 o                         
   4  14   7        438.19        439.72         7.47 o                         
   5  14   7         76.28         74.27         2.37 o                         
  -4  15   7         22.28         19.06         1.48 o                         
  -3  15   7         36.65         34.14         1.40 o                         
  -2  15   7         46.74         49.09         1.02 o                         
  -1  15   7        306.49        325.65         3.74 o                         
   0  15   7          7.74         13.20         0.72 o                         
   1  15   7        279.39        294.23         3.07 o                         
   2  15   7         53.02         57.41         1.11 o                         
   3  15   7         47.46         44.02         1.11 o                         
   4  15   7         26.94         24.14         1.21 o                         
  -3  16   7         29.29         21.50         2.18 o                         
  -2  16   7         24.77         24.59         0.89 o                         
  -1  16   7         58.26         61.95         1.09 o                         
   0  16   7        123.90        111.90         2.61 o                         
   1  16   7         53.09         54.54         1.50 o                         
   2  16   7         22.94         23.09         0.85 o                         
   3  16   7         28.28         21.73         1.29 o                         
  -1  17   7         56.52         49.80         1.57 o                         
   0  17   7        106.18         98.18         2.49 o                         
   1  17   7         34.80         26.66         1.51 o                         
   0   0   8       4816.61       4884.59        51.38 o                         
   1   0   8         43.39         46.56         1.36 o                         
   2   0   8         50.42         46.71         1.63 o                         
   3   0   8         73.87         42.03         1.55 o                         
   4   0   8        202.52        223.28         3.00 o                         
   5   0   8        293.18        357.36         3.47 o                         
   6   0   8        647.80        633.59         8.47 o                         
   7   0   8        376.62        410.08         5.78 o                         
   8   0   8        282.35        312.01         4.02 o                         
  -8   1   8        210.81        204.91         3.16 o                         
  -7   1   8        668.78        683.29        11.38 o                         
  -6   1   8        703.82        733.41         7.46 o                         
  -5   1   8        133.73        127.32         1.65 o                         
  -4   1   8         27.72         34.57         1.49 o                         
  -3   1   8       1158.12       1145.89        13.24 o                         
  -2   1   8        698.55        705.86         6.91 o                         
  -1   1   8       4200.58       4029.00        34.94 o                         
   0   1   8        273.36        242.64         4.23 o                         
   1   1   8       4371.90       4180.70        39.09 o                         
   2   1   8        657.96        667.73         6.90 o                         
   3   1   8       1177.08       1171.19        15.84 o                         
   4   1   8         35.89         42.46         1.23 o                         
   5   1   8        142.48        138.41         1.85 o                         
   6   1   8        724.68        768.05         7.38 o                         
   7   1   8        612.60        652.07        10.21 o                         
   8   1   8        218.43        210.14         3.42 o                         
  -8   2   8        230.17        209.48         5.83 o                         
  -7   2   8         71.66         59.63         1.52 o                         
  -6   2   8         77.45         84.91         1.43 o                         
  -5   2   8        544.06        580.24         5.10 o                         
  -4   2   8       1469.31       1483.52        12.53 o                         
  -3   2   8         50.76         58.27         1.98 o                         
  -2   2   8        309.82        299.80         4.00 o                         
  -1   2   8        354.88        337.08         4.64 o                         
   0   2   8       3240.19       3149.00        41.22 o                         
   1   2   8        396.22        376.33         3.51 o                         
   2   2   8        342.64        330.04         3.24 o                         
   3   2   8         74.34         79.88         1.86 o                         
   4   2   8       1551.90       1581.62        16.92 o                         
   5   2   8        486.07        548.53         6.15 o                         
   6   2   8         61.34         70.31         1.40 o                         
   7   2   8         64.41         58.09         1.37 o                         
   8   2   8        227.39        229.09         3.09 o                         
  -8   3   8        298.66        300.04         9.13 o                         
  -7   3   8        128.27        113.70         1.85 o                         
  -6   3   8        481.91        437.53         5.28 o                         
  -5   3   8        483.42        506.09         5.46 o                         
  -4   3   8       1537.08       1588.35        16.25 o                         
  -3   3   8        451.88        461.76         6.47 o                         
  -2   3   8        828.50        825.30         9.33 o                         
  -1   3   8        567.54        572.07         7.17 o                         
   0   3   8      10573.93      10308.70       119.71 o                         
   1   3   8        593.12        588.56         5.44 o                         
   2   3   8        713.17        703.31         7.96 o                         
   3   3   8        435.00        453.48         8.01 o                         
   4   3   8       1558.80       1623.39        15.76 o                         
   5   3   8        455.46        495.12         5.49 o                         
   6   3   8        472.62        448.65         5.05 o                         
   7   3   8        138.44        132.93         2.43 o                         
   8   3   8        328.54        365.82         7.82 o                         
  -8   4   8         91.49         94.11         3.55 o                         
  -7   4   8        145.57        148.59         2.44 o                         
  -6   4   8        132.82        131.94         1.87 o                         
  -5   4   8        471.13        439.50         4.44 o                         
  -4   4   8        649.68        632.83         7.15 o                         
  -3   4   8        159.96        162.39         2.58 o                         
  -2   4   8        204.43        230.18         3.08 o                         
  -1   4   8       1956.19       1968.77        18.68 o                         
   0   4   8        651.70        687.58         6.17 o                         
   1   4   8       1892.88       1885.52        16.84 o                         
   2   4   8        184.73        212.98         2.98 o                         
   3   4   8        179.23        183.54         3.25 o                         
   4   4   8        617.15        610.82         6.39 o                         
   5   4   8        482.14        472.18         4.71 o                         
   6   4   8        178.74        185.68         2.19 o                         
   7   4   8        164.34        180.71         3.12 o                         
   8   4   8         71.50         80.87         2.13 o                         
  -8   5   8        235.07        226.61         6.35 o                         
  -7   5   8        582.29        537.25         7.89 o                         
  -6   5   8        478.35        468.18         4.86 o                         
  -5   5   8        250.62        232.69         3.34 o                         
  -4   5   8        387.96        386.35         4.03 o                         
  -3   5   8        794.38        784.65        11.27 o                         
  -2   5   8       3123.02       3163.70        21.59 o                         
  -1   5   8        326.63        321.63         3.11 o                         
   0   5   8       1489.23       1534.78        10.74 o                         
   1   5   8        317.91        308.56         4.48 o                         
   2   5   8       3008.71       2994.95        27.01 o                         
   3   5   8        775.09        760.63         8.36 o                         
   4   5   8        383.93        399.56         3.74 o                         
   5   5   8        235.30        226.38         3.09 o                         
   6   5   8        456.99        478.93         5.24 o                         
   7   5   8        630.29        624.34         9.08 o                         
   8   5   8        246.73        245.50        11.90 o                         
  -8   6   8        143.36        145.05         4.36 o                         
  -7   6   8        175.53        181.23         2.33 o                         
  -6   6   8        589.71        579.95         6.50 o                         
  -5   6   8        200.43        186.73         2.37 o                         
  -4   6   8         77.80         68.90         1.33 o                         
  -3   6   8       1873.14       1916.57        13.55 o                         
  -2   6   8       1050.58       1004.21         8.34 o                         
  -1   6   8        669.91        664.54         4.86 o                         
   0   6   8         66.00         73.65         1.34 o                         
   1   6   8        649.45        649.23         6.07 o                         
   2   6   8       1023.55        981.83         6.69 o                         
   3   6   8       1748.90       1839.40        15.50 o                         
   4   6   8         63.38         57.63         1.18 o                         
   5   6   8        210.51        202.56         2.49 o                         
   6   6   8        562.20        576.83         5.68 o                         
   7   6   8        181.99        190.22         3.67 o                         
   8   6   8        134.71        143.93         3.16 o                         
  -8   7   8         14.58         15.38         0.96 o                         
  -7   7   8         84.10         82.49         1.96 o                         
  -6   7   8       1066.43       1068.46         8.59 o                         
  -5   7   8        193.10        182.90         3.29 o                         
  -4   7   8        165.39        176.73         2.85 o                         
  -3   7   8        301.81        277.00         2.62 o                         
  -2   7   8        128.12        128.08         2.03 o                         
  -1   7   8        870.25        815.76         5.66 o                         
   0   7   8         17.16         22.04         0.78 o                         
   1   7   8        748.85        711.19         5.45 o                         
   2   7   8        114.90        112.30         1.73 o                         
   3   7   8        254.27        233.17         2.37 o                         
   4   7   8        147.18        169.89         3.49 o                         
   5   7   8        194.97        188.35         2.43 o                         
   6   7   8       1080.58       1115.03        12.38 o                         
   7   7   8        109.77        108.33         2.80 o                         
   8   7   8         11.02         10.15         1.41 o                         
  -7   8   8         20.84         21.18         0.97 o                         
  -6   8   8        168.82        169.98         3.62 o                         
  -5   8   8        194.67        195.20         3.00 o                         
  -4   8   8        696.72        696.15         4.78 o                         
  -3   8   8         49.74         38.03         1.02 o                         
  -2   8   8        121.33        121.91         1.43 o                         
  -1   8   8        810.38        815.31         4.90 o                         
   0   8   8          6.08          2.83         0.58 o                         
   1   8   8        757.26        762.24         4.42 o                         
   2   8   8        133.03        137.38         1.42 o                         
   3   8   8         83.65         67.89         1.26 o                         
   4   8   8        630.64        646.79         6.14 o                         
   5   8   8        199.05        203.60         3.56 o                         
   6   8   8        205.13        212.25         5.03 o                         
   7   8   8         34.71         36.15         1.13 o                         
  -7   9   8        226.37        214.43         3.77 o                         
  -6   9   8        425.09        428.63         6.07 o                         
  -5   9   8         20.37         18.89         1.07 o                         
  -4   9   8        192.53        169.55         2.45 o                         
  -3   9   8         32.59         38.69         1.24 o                         
  -2   9   8         19.73         16.55         0.86 o                         
  -1   9   8        664.01        705.91         4.22 o                         
   0   9   8        416.70        358.09         3.12 o                         
   1   9   8        660.53        707.14         5.49 o                         
   2   9   8         28.19         27.59         0.83 o                         
   3   9   8         37.62         43.39         1.15 o                         
   4   9   8        173.79        150.80         2.18 o                         
   5   9   8         22.04         21.68         1.06 o                         
   6   9   8        446.47        440.85        11.48 o                         
   7   9   8        232.90        239.10         3.40 o                         
  -7  10   8         30.97         25.75         0.95 o                         
  -6  10   8        346.16        359.19         3.91 o                         
  -5  10   8         73.37         67.05         1.55 o                         
  -4  10   8        105.18        107.09         1.82 o                         
  -3  10   8        486.50        486.11         5.05 o                         
  -2  10   8        149.20        153.10         1.95 o                         
  -1  10   8       1110.40       1079.77         6.05 o                         
   0  10   8         90.69         88.45         1.26 o                         
   1  10   8       1079.46       1082.37         6.08 o                         
   2  10   8        177.37        184.35         2.30 o                         
   3  10   8        470.08        475.43         3.64 o                         
   4  10   8         82.23         88.57         1.51 o                         
   5  10   8         74.72         70.40         1.46 o                         
   6  10   8        407.41        424.09         7.19 o                         
   7  10   8         34.12         30.00         1.13 o                         
  -6  11   8         10.79         14.21         0.99 o                         
  -5  11   8         62.73         57.50         1.22 o                         
  -4  11   8         17.70         16.98         1.04 o                         
  -3  11   8        266.52        261.89         2.92 o                         
  -2  11   8        191.16        189.33         2.27 o                         
  -1  11   8        103.04         95.87         1.38 o                         
   0  11   8         24.82         24.55         0.92 o                         
   1  11   8        120.06        115.43         1.54 o                         
   2  11   8        166.45        171.15         1.69 o                         
   3  11   8        241.56        244.08         3.38 o                         
   4  11   8         24.36         24.66         1.01 o                         
   5  11   8         62.57         61.33         1.30 o                         
   6  11   8         15.28         15.60         1.39 o                         
  -6  12   8         58.25         61.95         1.83 o                         
  -5  12   8        112.76        117.83         1.89 o                         
  -4  12   8         36.39         38.47         1.27 o                         
  -3  12   8        392.03        395.81         3.65 o                         
  -2  12   8        578.14        566.90         4.42 o                         
  -1  12   8         68.48         69.09         1.21 o                         
   0  12   8          4.38          4.42         0.80 o                         
   1  12   8         80.38         84.22         1.22 o                         
   2  12   8        528.83        531.52         4.51 o                         
   3  12   8        369.34        381.63         3.30 o                         
   4  12   8         28.24         33.25         1.11 o                         
   5  12   8        123.32        134.03         2.13 o                         
   6  12   8         71.53         75.50         2.02 o                         
  -5  13   8        185.09        179.53         4.77 o                         
  -4  13   8          1.08          2.01         0.67 o                         
  -3  13   8        242.49        238.84         3.37 o                         
  -2  13   8         70.06         70.50         1.30 o                         
  -1  13   8       1653.44       1660.71        13.30 o                         
   0  13   8          1.46          2.72         0.76 o                         
   1  13   8       1634.71       1669.87        13.44 o                         
   2  13   8         78.89         78.81         1.23 o                         
   3  13   8        243.98        247.87         2.46 o                         
   4  13   8          1.00          2.72         0.82 o                         
   5  13   8        186.42        179.32         4.77 o                         
  -5  14   8        107.85        106.14         4.73 o                         
  -4  14   8         65.94         62.50         1.78 o                         
  -3  14   8        407.83        432.36         5.16 o                         
  -2  14   8        311.24        305.27         3.78 o                         
  -1  14   8          8.76          9.41         0.90 o                         
   0  14   8         34.10         41.44         0.97 o                         
   1  14   8          5.89          7.95         0.78 o                         
   2  14   8        310.28        316.47         3.34 o                         
   3  14   8        398.26        417.22         6.36 o                         
   4  14   8         62.97         60.21         2.12 o                         
   5  14   8        121.49        113.49         8.35 o                         
  -4  15   8          3.54          2.02         1.12 o                         
  -3  15   8        209.42        212.86         3.42 o                         
  -2  15   8        150.03        163.65         2.14 o                         
  -1  15   8         57.17         68.31         1.66 o                         
   0  15   8          2.20          1.12         0.67 o                         
   1  15   8         61.51         76.28         1.65 o                         
   2  15   8        138.47        149.25         2.00 o                         
   3  15   8        233.06        248.48         5.21 o                         
   4  15   8          4.81          3.13         1.66 o                         
  -2  16   8        293.07        296.37         4.57 o                         
  -1  16   8        106.66        103.87         1.98 o                         
   0  16   8         18.83         17.85         0.85 o                         
   1  16   8        104.12         92.68         3.59 o                         
   2  16   8        279.55        291.40         3.73 o                         
   3  16   8         97.87         87.91         3.55 o                         
   0  17   8         42.04         33.67         2.09 o                         
   1   0   9        883.77        865.86         6.57 o                         
   2   0   9       1677.35       1730.90        16.49 o                         
   3   0   9       2619.47       2839.42        46.09 o                         
   4   0   9         34.88         17.40         0.95 o                         
   5   0   9         72.85         82.79         1.74 o                         
   6   0   9       1342.73       1356.31        12.83 o                         
   7   0   9          0.11          0.65         0.90 o                         
   8   0   9         59.21         54.55         1.66 o                         
  -8   1   9         18.74         19.48         1.28 o                         
  -7   1   9        120.68        131.10         3.05 o                         
  -6   1   9        133.50        141.98         2.35 o                         
  -5   1   9        328.10        345.82         4.03 o                         
  -4   1   9        439.97        455.58         3.78 o                         
  -3   1   9         42.17         37.15         1.84 o                         
  -2   1   9        215.86        194.52         2.96 o                         
  -1   1   9       2410.92       2303.36        16.41 o                         
   0   1   9      10238.90      10375.79        98.63 o                         
   1   1   9       2496.44       2417.17        21.76 o                         
   2   1   9        252.81        227.21         2.47 o                         
   3   1   9         51.28         49.53         1.33 o                         
   4   1   9        398.36        403.11         3.85 o                         
   5   1   9        384.85        416.10         5.20 o                         
   6   1   9        127.37        136.57         2.54 o                         
   7   1   9         96.63        110.74         2.76 o                         
   8   1   9         19.83         23.31         1.27 o                         
  -8   2   9        257.48        230.00         9.58 o                         
  -7   2   9        265.35        272.92         4.82 o                         
  -6   2   9        385.62        423.68         3.45 o                         
  -5   2   9        401.91        345.29         3.61 o                         
  -4   2   9        460.01        453.42         5.52 o                         
  -3   2   9        322.08        315.33         4.16 o                         
  -2   2   9       1181.92       1195.24         9.99 o                         
  -1   2   9       6210.65       6135.16        51.78 o                         
   0   2   9       1015.67       1064.21         9.09 o                         
   1   2   9       6295.61       6194.53        70.75 o                         
   2   2   9       1197.94       1218.46        12.42 o                         
   3   2   9        376.78        370.65         4.34 o                         
   4   2   9        451.20        451.29         6.00 o                         
   5   2   9        424.67        372.60         4.58 o                         
   6   2   9        408.34        456.46         4.28 o                         
   7   2   9        281.17        309.83         4.14 o                         
   8   2   9        253.25        258.81         3.72 o                         
  -8   3   9          5.96          5.31         0.84 o                         
  -7   3   9        460.89        449.91         5.28 o                         
  -6   3   9        288.07        305.75         4.25 o                         
  -5   3   9         85.19         91.07         1.82 o                         
  -4   3   9         16.89         14.45         0.90 o                         
  -3   3   9        114.30        119.87         2.13 o                         
  -2   3   9       1132.86       1164.78        19.10 o                         
  -1   3   9       1462.13       1540.19        15.03 o                         
   0   3   9        456.60        486.96         6.25 o                         
   1   3   9       1704.54       1765.25        13.77 o                         
   2   3   9       1173.45       1218.15        13.85 o                         
   3   3   9        146.11        154.29         2.38 o                         
   4   3   9         31.75         28.03         0.87 o                         
   5   3   9         88.78         98.25         1.99 o                         
   6   3   9        315.13        345.72         4.21 o                         
   7   3   9        490.74        518.40         8.57 o                         
   8   3   9         10.50         11.48         1.46 o                         
  -8   4   9         93.07         84.10         3.28 o                         
  -7   4   9         75.30         74.99         1.47 o                         
  -6   4   9         87.68         82.90         1.74 o                         
  -5   4   9       1470.54       1410.48        14.52 o                         
  -4   4   9         16.20         20.66         1.07 o                         
  -3   4   9       1313.47       1292.78        15.27 o                         
  -2   4   9       1185.12       1214.91        14.22 o                         
  -1   4   9        230.22        212.86         2.46 o                         
   0   4   9        434.07        478.06         5.28 o                         
   1   4   9        262.72        244.18         2.56 o                         
   2   4   9       1269.55       1280.72        10.03 o                         
   3   4   9       1262.08       1231.92        12.04 o                         
   4   4   9         14.42         18.79         0.79 o                         
   5   4   9       1488.84       1469.87        16.24 o                         
   6   4   9        101.18        100.12         1.66 o                         
   7   4   9         67.23         78.42         2.13 o                         
   8   4   9        106.82        100.53         2.96 o                         
  -8   5   9        210.51        209.85         8.24 o                         
  -7   5   9         49.36         48.44         1.28 o                         
  -6   5   9        410.95        392.09         3.58 o                         
  -5   5   9        251.51        242.13         3.41 o                         
  -4   5   9        305.20        287.27         4.68 o                         
  -3   5   9        375.71        365.35         4.37 o                         
  -2   5   9        619.25        638.27         6.27 o                         
  -1   5   9       1174.52       1126.83         7.29 o                         
   0   5   9        358.98        352.65         2.98 o                         
   1   5   9       1177.69       1137.13        11.27 o                         
   2   5   9        709.82        714.09         5.69 o                         
   3   5   9        429.53        433.44         3.85 o                         
   4   5   9        327.93        320.13         3.41 o                         
   5   5   9        223.52        220.15         2.79 o                         
   6   5   9        377.51        386.45         3.52 o                         
   7   5   9         67.17         70.75         1.44 o                         
   8   5   9        178.36        186.33         6.49 o                         
  -8   6   9        338.43        347.07         5.07 o                         
  -7   6   9        199.57        195.03         3.42 o                         
  -6   6   9        151.72        152.78         2.13 o                         
  -5   6   9         49.73         55.23         1.23 o                         
  -4   6   9        491.86        459.69         5.24 o                         
  -3   6   9        140.95        136.35         1.68 o                         
  -2   6   9       1090.29       1034.99         7.82 o                         
  -1   6   9       2043.38       2062.64        11.23 o                         
   0   6   9        130.80        101.80         1.38 o                         
   1   6   9       2151.32       2203.54        16.64 o                         
   2   6   9       1061.12       1001.48         5.77 o                         
   3   6   9        119.74        122.28         1.57 o                         
   4   6   9        509.57        502.72         5.07 o                         
   5   6   9         62.73         71.06         1.39 o                         
   6   6   9        193.85        200.77         2.47 o                         
   7   6   9        215.68        222.37         5.17 o                         
   8   6   9        319.13        326.82         7.67 o                         
  -8   7   9         95.87         87.62         3.87 o                         
  -7   7   9        136.04        135.17         2.01 o                         
  -6   7   9         43.68         44.63         1.17 o                         
  -5   7   9        108.60        106.12         1.71 o                         
  -4   7   9       1101.74       1099.32        10.52 o                         
  -3   7   9         76.46         95.20         1.67 o                         
  -2   7   9        412.40        425.02         4.24 o                         
  -1   7   9        358.15        345.88         3.05 o                         
   0   7   9       5985.84       5725.48        32.80 o                         
   1   7   9        353.92        348.58         2.76 o                         
   2   7   9        457.94        467.97         3.99 o                         
   3   7   9         91.62        119.73         1.47 o                         
   4   7   9       1110.56       1150.92         9.69 o                         
   5   7   9        117.92        116.19         1.60 o                         
   6   7   9         39.65         41.33         1.15 o                         
   7   7   9        139.23        144.05         2.43 o                         
   8   7   9        115.41        108.91         4.79 o                         
  -7   8   9        220.92        223.50         2.65 o                         
  -6   8   9        115.25        112.41         1.86 o                         
  -5   8   9        426.51        404.95         5.13 o                         
  -4   8   9       1024.85        955.80         7.24 o                         
  -3   8   9        455.88        456.10         4.09 o                         
  -2   8   9        394.91        376.06         2.78 o                         
  -1   8   9          2.95          2.80         0.65 o                         
   0   8   9          4.45          6.88         0.58 o                         
   1   8   9          1.20          1.41         0.59 o                         
   2   8   9        452.39        434.82         3.95 o                         
   3   8   9        435.77        452.99         4.99 o                         
   4   8   9       1049.25       1014.40        10.88 o                         
   5   8   9        434.45        423.25         4.07 o                         
   6   8   9        134.23        132.33         2.02 o                         
   7   8   9        234.63        252.69         3.18 o                         
  -7   9   9         31.97         35.55         1.04 o                         
  -6   9   9        320.12        309.54         4.93 o                         
  -5   9   9        432.89        401.46         6.51 o                         
  -4   9   9        208.36        204.70         2.39 o                         
  -3   9   9       1286.35       1227.41        12.66 o                         
  -2   9   9        520.94        510.50         4.22 o                         
  -1   9   9       1480.29       1481.05         9.39 o                         
   0   9   9        785.31        773.21         5.07 o                         
   1   9   9       1549.46       1566.48         8.17 o                         
   2   9   9        579.23        572.35         4.01 o                         
   3   9   9       1332.89       1320.72         9.24 o                         
   4   9   9        232.84        234.25         3.32 o                         
   5   9   9        449.41        432.02         4.56 o                         
   6   9   9        321.79        316.30         7.48 o                         
   7   9   9         27.68         33.35         1.22 o                         
  -7  10   9        315.70        257.36        10.06 o                         
  -6  10   9         29.41         28.59         1.03 o                         
  -5  10   9        150.72        154.98         2.29 o                         
  -4  10   9        520.65        518.40         5.15 o                         
  -3  10   9        995.12        943.37         6.99 o                         
  -2  10   9        846.67        833.07         6.86 o                         
  -1  10   9        249.31        242.91         2.09 o                         
   0  10   9        542.98        562.88         3.57 o                         
   1  10   9        226.66        223.18         2.00 o                         
   2  10   9        865.74        855.66         5.68 o                         
   3  10   9       1049.17        999.69         9.22 o                         
   4  10   9        537.91        542.48         8.55 o                         
   5  10   9        176.71        183.91         2.53 o                         
   6  10   9         25.84         25.55         0.94 o                         
   7  10   9        331.92        255.23         9.78 o                         
  -6  11   9         10.77         13.45         0.71 o                         
  -5  11   9        276.64        271.81         4.31 o                         
  -4  11   9        137.97        149.35         2.03 o                         
  -3  11   9        605.76        578.77         4.90 o                         
  -2  11   9        113.98        124.77         1.83 o                         
  -1  11   9        854.21        808.73         6.14 o                         
   0  11   9        254.35        254.07         2.18 o                         
   1  11   9        780.92        765.43         6.28 o                         
   2  11   9        136.14        149.54         1.58 o                         
   3  11   9        631.60        619.46         6.61 o                         
   4  11   9        112.03        122.98         1.80 o                         
   5  11   9        293.86        296.61         3.02 o                         
   6  11   9         15.86         17.84         0.97 o                         
  -6  12   9         61.30         54.55         2.99 o                         
  -5  12   9        190.55        192.71         3.78 o                         
  -4  12   9        646.40        624.12         6.94 o                         
  -3  12   9        103.17         94.81         1.82 o                         
  -2  12   9         28.85         24.83         1.08 o                         
  -1  12   9         33.15         36.02         0.98 o                         
   0  12   9         38.88         33.86         0.95 o                         
   1  12   9         46.47         51.15         1.03 o                         
   2  12   9         40.42         37.21         0.93 o                         
   3  12   9        123.44        118.00         2.04 o                         
   4  12   9        666.56        655.88        10.81 o                         
   5  12   9        188.92        198.20         4.14 o                         
   6  12   9         56.13         50.59         3.06 o                         
  -5  13   9        363.61        350.59         5.90 o                         
  -4  13   9        155.03        148.53         2.44 o                         
  -3  13   9        429.27        442.31         5.15 o                         
  -2  13   9        273.44        272.75         3.04 o                         
  -1  13   9        489.44        516.17         5.86 o                         
   0  13   9        370.59        395.12         4.32 o                         
   1  13   9        470.42        499.83         5.16 o                         
   2  13   9        299.87        306.65         2.72 o                         
   3  13   9        429.38        451.80         4.56 o                         
   4  13   9        171.03        165.32         4.75 o                         
   5  13   9        341.93        325.14         6.68 o                         
  -4  14   9         88.95         84.90         2.42 o                         
  -3  14   9         92.97         89.20         1.65 o                         
  -2  14   9         99.62        105.80         1.66 o                         
  -1  14   9         16.51         13.60         0.93 o                         
   0  14   9          9.14          9.05         0.77 o                         
   1  14   9         23.82         21.99         0.82 o                         
   2  14   9         88.16         97.38         1.53 o                         
   3  14   9         99.64         97.46         2.61 o                         
   4  14   9         97.18        102.67         2.88 o                         
  -3  15   9         28.57         29.08         1.18 o                         
  -2  15   9        157.75        161.19         2.03 o                         
  -1  15   9        151.83        164.89         2.54 o                         
   0  15   9        103.62        102.78         2.87 o                         
   1  15   9        165.43        178.89         3.12 o                         
   2  15   9        150.59        158.13         2.56 o                         
   3  15   9         27.20         25.06         1.09 o                         
  -2  16   9         33.84         35.32         1.18 o                         
  -1  16   9         47.11         44.49         1.17 o                         
   0  16   9         16.00         14.53         1.02 o                         
   1  16   9         55.83         53.30         1.48 o                         
   2  16   9         26.50         26.60         1.51 o                         
   0   0  10       2738.23       2939.68        23.54 o                         
   1   0  10       3102.86       3281.89        23.58 o                         
   2   0  10        633.66        532.05         5.66 o                         
   3   0  10         27.37         31.99         1.38 o                         
   4   0  10        472.88        490.52         4.24 o                         
   5   0  10       1596.98       1492.83         9.05 o                         
   6   0  10         72.51         75.90         1.51 o                         
   7   0  10        160.57        162.43         2.92 o                         
   8   0  10        169.87        171.93         8.65 o                         
  -8   1  10         67.28         63.56         1.87 o                         
  -7   1  10        119.56        129.51         2.33 o                         
  -6   1  10        169.05        163.24         2.42 o                         
  -5   1  10         81.43         80.18         1.96 o                         
  -4   1  10        105.18        118.07         2.60 o                         
  -3   1  10       1663.46       1664.16        14.19 o                         
  -2   1  10         83.87         83.92         1.86 o                         
  -1   1  10        904.99        906.14         7.94 o                         
   0   1  10       9086.70       9363.19        50.93 o                         
   1   1  10        919.97        924.52         6.76 o                         
   2   1  10        104.68        103.16         1.93 o                         
   3   1  10       1736.22       1735.86        21.21 o                         
   4   1  10        148.18        167.07         2.54 o                         
   5   1  10         96.77         95.33         2.20 o                         
   6   1  10        131.01        124.97         1.85 o                         
   7   1  10        121.81        139.21         3.68 o                         
   8   1  10         50.83         51.37         1.85 o                         
  -8   2  10        214.57        200.10         7.13 o                         
  -7   2  10         85.74         71.62         1.39 o                         
  -6   2  10        706.93        667.78         7.17 o                         
  -5   2  10        369.26        385.72         4.41 o                         
  -4   2  10        881.33        989.68         7.21 o                         
  -3   2  10        971.58       1029.80        12.02 o                         
  -2   2  10        130.09        109.28         1.92 o                         
  -1   2  10        558.62        579.10         5.54 o                         
   0   2  10        369.42        385.66         5.17 o                         
   1   2  10        548.61        569.51         4.73 o                         
   2   2  10        131.89        110.85         1.46 o                         
   3   2  10        902.33        968.43        10.22 o                         
   4   2  10        984.53       1113.60        10.40 o                         
   5   2  10        318.74        343.17         3.37 o                         
   6   2  10        614.60        587.60         6.91 o                         
   7   2  10        108.86         98.12         3.22 o                         
   8   2  10        239.76        221.65         9.96 o                         
  -8   3  10         54.44         49.77         1.54 o                         
  -7   3  10        139.15        129.69         1.91 o                         
  -6   3  10        651.49        593.22         7.31 o                         
  -5   3  10        287.52        302.42         4.43 o                         
  -4   3  10         14.78         17.51         1.05 o                         
  -3   3  10        664.40        642.19         5.93 o                         
  -2   3  10          2.62          2.17         0.87 o                         
  -1   3  10        129.15        127.15         1.68 o                         
   0   3  10       6881.72       7060.35        50.02 o                         
   1   3  10        113.58        108.37         1.76 o                         
   2   3  10          2.92          7.39         0.70 o                         
   3   3  10        570.34        555.48         6.10 o                         
   4   3  10         21.84         27.60         0.88 o                         
   5   3  10        291.47        311.22         4.01 o                         
   6   3  10        638.13        591.21         6.53 o                         
   7   3  10        174.48        179.56         2.57 o                         
   8   3  10         59.83         58.84         1.95 o                         
  -8   4  10         42.82         39.07         1.66 o                         
  -7   4  10        375.17        348.46         4.74 o                         
  -6   4  10        116.77        114.54         1.74 o                         
  -5   4  10        267.41        266.24         3.13 o                         
  -4   4  10       1978.62       1908.94        16.46 o                         
  -3   4  10        149.04        141.24         2.50 o                         
  -2   4  10        791.27        822.12        10.75 o                         
  -1   4  10        269.20        262.59         3.60 o                         
   0   4  10        572.61        506.46         5.35 o                         
   1   4  10        275.32        255.50         3.09 o                         
   2   4  10        876.99        883.09         6.51 o                         
   3   4  10        167.99        160.47         2.94 o                         
   4   4  10       1947.20       1883.55        16.63 o                         
   5   4  10        255.45        257.07         3.43 o                         
   6   4  10         80.04         86.63         1.44 o                         
   7   4  10        347.04        356.53         5.93 o                         
   8   4  10         33.09         31.34         1.69 o                         
  -8   5  10        147.94        139.45         2.77 o                         
  -7   5  10         61.64         57.68         1.29 o                         
  -6   5  10        773.54        751.63         8.40 o                         
  -5   5  10        468.09        450.81         4.69 o                         
  -4   5  10       1385.73       1409.88        10.30 o                         
  -3   5  10        465.32        449.00         4.36 o                         
  -2   5  10        221.48        229.26         2.81 o                         
  -1   5  10        850.69        892.52         8.05 o                         
   0   5  10       2682.00       2680.20        23.40 o                         
   1   5  10        950.32        990.02        11.17 o                         
   2   5  10        185.58        186.21         1.89 o                         
   3   5  10        520.79        509.05         5.10 o                         
   4   5  10       1400.06       1482.88        12.60 o                         
   5   5  10        422.14        413.10         4.59 o                         
   6   5  10        742.11        760.33         5.93 o                         
   7   5  10         47.19         47.83         1.34 o                         
   8   5  10        132.88        123.85         4.01 o                         
  -8   6  10        314.60        297.92         6.33 o                         
  -7   6  10        228.66        215.00         3.28 o                         
  -6   6  10         65.65         62.74         1.35 o                         
  -5   6  10        122.01        111.47         1.65 o                         
  -4   6  10         58.60         60.29         1.41 o                         
  -3   6  10        239.22        234.04         2.56 o                         
  -2   6  10       1484.94       1453.65         9.86 o                         
  -1   6  10       1170.76       1139.29         7.12 o                         
   0   6  10       1513.78       1347.18        10.35 o                         
   1   6  10       1206.78       1167.76         6.97 o                         
   2   6  10       1560.00       1534.60         9.82 o                         
   3   6  10        274.77        276.42         3.13 o                         
   4   6  10         66.95         72.79         1.27 o                         
   5   6  10        111.76        107.56         1.90 o                         
   6   6  10         59.64         59.61         1.37 o                         
   7   6  10        195.76        195.46         4.17 o                         
   8   6  10        323.06        306.70        10.41 o                         
  -7   7  10        326.89        315.17         4.63 o                         
  -6   7  10        224.69        225.86         2.55 o                         
  -5   7  10        134.41        122.81         1.85 o                         
  -4   7  10        123.68        120.92         1.82 o                         
  -3   7  10         21.94         27.83         1.00 o                         
  -2   7  10        244.49        251.58         2.45 o                         
  -1   7  10        412.53        381.38         3.08 o                         
   0   7  10        318.56        280.89         2.66 o                         
   1   7  10        382.14        350.21         2.52 o                         
   2   7  10        225.25        237.99         1.81 o                         
   3   7  10         20.80         24.20         0.94 o                         
   4   7  10        122.19        127.32         2.15 o                         
   5   7  10        129.39        122.09         1.87 o                         
   6   7  10        241.64        247.00         3.77 o                         
   7   7  10        323.60        326.20         3.61 o                         
  -7   8  10         21.18         22.22         0.87 o                         
  -6   8  10         13.69         14.54         0.95 o                         
  -5   8  10         36.01         39.62         1.14 o                         
  -4   8  10        111.31        107.85         1.87 o                         
  -3   8  10        314.79        310.81         3.33 o                         
  -2   8  10        425.41        416.12         3.00 o                         
  -1   8  10        629.13        597.29         5.04 o                         
   0   8  10        843.83        811.28         4.80 o                         
   1   8  10        557.05        541.49         3.86 o                         
   2   8  10        408.16        405.67         2.94 o                         
   3   8  10        372.35        378.60         3.76 o                         
   4   8  10        118.11        113.18         1.86 o                         
   5   8  10         57.75         63.19         1.49 o                         
   6   8  10         12.15         13.23         0.88 o                         
   7   8  10         29.58         31.57         1.04 o                         
  -7   9  10        326.84        307.29         8.34 o                         
  -6   9  10         72.78         66.55         1.55 o                         
  -5   9  10         10.04         10.18         0.96 o                         
  -4   9  10         41.21         45.50         1.25 o                         
  -3   9  10          1.90          2.48         0.86 o                         
  -2   9  10        243.25        234.64         2.20 o                         
  -1   9  10        319.88        304.93         2.91 o                         
   0   9  10        131.08        126.76         1.43 o                         
   1   9  10        285.74        277.92         2.03 o                         
   2   9  10        276.22        270.16         2.32 o                         
   3   9  10          7.70          9.05         0.83 o                         
   4   9  10         28.65         33.13         1.10 o                         
   5   9  10          3.37          4.22         0.75 o                         
   6   9  10         75.37         72.76         2.13 o                         
   7   9  10        340.77        320.83         7.70 o                         
  -6  10  10        119.20        108.74         1.62 o                         
  -5  10  10         10.20         11.71         0.92 o                         
  -4  10  10        148.11        139.58         1.95 o                         
  -3  10  10         52.00         44.12         1.17 o                         
  -2  10  10        318.38        301.85         3.14 o                         
  -1  10  10        690.48        664.05         5.49 o                         
   0  10  10         84.95         85.54         1.28 o                         
   1  10  10        632.93        630.15         5.16 o                         
   2  10  10        325.78        315.48         3.10 o                         
   3  10  10         67.34         59.78         1.25 o                         
   4  10  10        142.99        138.56         1.85 o                         
   5  10  10          9.13         10.46         0.80 o                         
   6  10  10         96.07         85.89         1.82 o                         
  -6  11  10        105.03        104.96         1.99 o                         
  -5  11  10        179.11        170.39         2.02 o                         
  -4  11  10         32.28         29.75         1.16 o                         
  -3  11  10       1078.92       1095.63         7.20 o                         
  -2  11  10        501.47        480.37         5.39 o                         
  -1  11  10         20.46         20.76         0.89 o                         
   0  11  10        134.37        139.25         1.63 o                         
   1  11  10         28.29         29.62         0.98 o                         
   2  11  10        534.00        525.56         5.95 o                         
   3  11  10       1066.96       1118.65         9.97 o                         
   4  11  10         37.37         36.81         1.24 o                         
   5  11  10        184.96        181.69         2.52 o                         
   6  11  10        102.53        108.49         3.82 o                         
  -5  12  10        241.03        239.15         3.99 o                         
  -4  12  10        104.49        103.93         1.80 o                         
  -3  12  10        343.77        325.81         3.25 o                         
  -2  12  10        238.64        233.18         3.01 o                         
  -1  12  10        259.38        240.67         3.20 o                         
   0  12  10        167.95        166.43         1.75 o                         
   1  12  10        281.25        275.07         2.71 o                         
   2  12  10        207.02        211.55         2.31 o                         
   3  12  10        305.15        295.72         3.74 o                         
   4  12  10        117.68        123.43         1.79 o                         
   5  12  10        242.17        246.24         3.05 o                         
   6  12  10          1.16          1.39         1.31 o                         
  -5  13  10        128.66        131.27         1.94 o                         
  -4  13  10         70.97         74.05         1.65 o                         
  -3  13  10        149.07        159.04         1.94 o                         
  -2  13  10        337.80        351.55         4.29 o                         
  -1  13  10         30.48         34.69         1.11 o                         
   0  13  10        342.88        354.62         4.69 o                         
   1  13  10         43.61         50.27         1.01 o                         
   2  13  10        353.86        375.16         4.05 o                         
   3  13  10        174.59        189.54         2.90 o                         
   4  13  10         94.68        100.22         1.98 o                         
   5  13  10        136.71        131.99         5.17 o                         
  -4  14  10         11.63         11.17         1.00 o                         
  -3  14  10        257.91        275.36         3.14 o                         
  -2  14  10        219.00        218.39         3.50 o                         
  -1  14  10         31.69         29.28         1.04 o                         
   0  14  10         19.35         23.51         0.99 o                         
   1  14  10         39.01         36.58         1.19 o                         
   2  14  10        220.20        221.30         2.62 o                         
   3  14  10        272.24        293.12         5.77 o                         
   4  14  10          8.37          8.86         1.29 o                         
  -3  15  10        676.70        630.19        13.55 o                         
  -2  15  10        182.97        196.74         3.43 o                         
  -1  15  10         74.83         82.43         1.53 o                         
   0  15  10         40.70         48.74         1.73 o                         
   1  15  10         79.39         91.51         1.47 o                         
   2  15  10        177.29        194.82         3.27 o                         
   3  15  10        702.70        678.48        33.16 o                         
  -2  16  10         27.82         23.63         1.02 o                         
  -1  16  10          6.07          4.31         0.68 o                         
   0  16  10         41.83         35.99         1.03 o                         
   1  16  10          3.11          2.57         0.63 o                         
   2  16  10         28.51         27.22         2.32 o                         
   1   0  11        578.85        604.36         4.52 o                         
   2   0  11        226.11        196.83         2.41 o                         
   3   0  11        127.32        163.20         3.06 o                         
   4   0  11        610.32        607.61         5.62 o                         
   5   0  11        137.72        148.36         2.20 o                         
   6   0  11        213.33        220.44         2.49 o                         
   7   0  11        418.20        428.17         9.61 o                         
   8   0  11         52.42         41.77         1.66 o                         
  -8   1  11         32.15         31.05         1.38 o                         
  -7   1  11         73.16         78.30         1.73 o                         
  -6   1  11        763.02        763.29        10.26 o                         
  -5   1  11       1655.84       1681.51        13.38 o                         
  -4   1  11       1654.46       1703.02        15.50 o                         
  -3   1  11       1335.23       1402.37        10.94 o                         
  -2   1  11       1772.78       1764.68        15.65 o                         
  -1   1  11       1740.14       1904.57        13.38 o                         
   0   1  11         73.04         72.25         1.24 o                         
   1   1  11       1661.43       1823.34        10.47 o                         
   2   1  11       1927.39       1881.13        16.62 o                         
   3   1  11       1266.44       1339.02        11.46 o                         
   4   1  11       1716.34       1799.58        19.75 o                         
   5   1  11       1727.15       1751.08        13.47 o                         
   6   1  11        755.48        773.27         9.53 o                         
   7   1  11         73.87         80.82         1.70 o                         
   8   1  11         20.65         18.26         1.14 o                         
  -8   2  11          4.37          6.64         0.74 o                         
  -7   2  11         35.81         34.38         1.14 o                         
  -6   2  11          6.26          5.49         0.99 o                         
  -5   2  11        825.66        808.26         7.40 o                         
  -4   2  11       1382.47       1413.17        12.30 o                         
  -3   2  11       1213.48       1196.88        12.51 o                         
  -2   2  11         18.79         16.43         1.07 o                         
  -1   2  11       3399.79       3423.03        27.53 o                         
   0   2  11         19.07         17.55         0.75 o                         
   1   2  11       3412.90       3426.83        22.10 o                         
   2   2  11         38.72         32.86         1.00 o                         
   3   2  11       1165.28       1172.44        10.35 o                         
   4   2  11       1429.60       1492.23        16.08 o                         
   5   2  11        863.76        869.27         9.23 o                         
   6   2  11          8.13          8.54         0.92 o                         
   7   2  11         43.67         43.01         1.44 o                         
   8   2  11          6.39          8.21         1.39 o                         
  -8   3  11         63.26         54.04         1.64 o                         
  -7   3  11        408.37        374.86         4.83 o                         
  -6   3  11        447.39        465.24         5.32 o                         
  -5   3  11       1492.57       1419.79        14.11 o                         
  -4   3  11        830.07        839.03         8.37 o                         
  -3   3  11        654.63        627.12         6.85 o                         
  -2   3  11       1258.03       1237.01        12.46 o                         
  -1   3  11          3.53          4.96         0.67 o                         
   0   3  11        418.39        398.13         3.61 o                         
   1   3  11          0.02          2.50         0.67 o                         
   2   3  11       1299.34       1252.30         8.71 o                         
   3   3  11        654.17        635.63         5.09 o                         
   4   3  11        848.97        851.48         8.52 o                         
   5   3  11       1488.97       1466.49        13.91 o                         
   6   3  11        488.25        513.23         6.13 o                         
   7   3  11        434.96        440.62         4.76 o                         
   8   3  11         45.59         42.43         2.11 o                         
  -8   4  11          1.60          0.66         0.78 o                         
  -7   4  11         68.47         63.33         1.50 o                         
  -6   4  11        159.01        148.71         2.35 o                         
  -5   4  11       1437.59       1419.80        13.25 o                         
  -4   4  11        137.09        122.94         2.06 o                         
  -3   4  11        388.64        384.55         4.06 o                         
  -2   4  11        727.75        659.33         5.83 o                         
  -1   4  11        504.97        522.37         3.69 o                         
   0   4  11       2290.94       2224.89        15.71 o                         
   1   4  11        471.27        483.05         5.07 o                         
   2   4  11        684.37        609.31         4.93 o                         
   3   4  11        362.53        353.49         2.79 o                         
   4   4  11        151.31        142.02         1.70 o                         
   5   4  11       1405.26       1397.84        13.67 o                         
   6   4  11        173.78        171.77         2.71 o                         
   7   4  11         83.84         86.36         2.30 o                         
   8   4  11          6.63          5.94         1.40 o                         
  -8   5  11        160.05        155.70         3.54 o                         
  -7   5  11        124.87        106.68         1.53 o                         
  -6   5  11        280.85        280.20         3.13 o                         
  -5   5  11        303.62        296.13         3.81 o                         
  -4   5  11        295.61        299.19         3.48 o                         
  -3   5  11       1257.35       1233.92         9.98 o                         
  -2   5  11        450.22        430.95         3.77 o                         
  -1   5  11        182.24        212.77         2.07 o                         
   0   5  11         38.78         32.04         0.85 o                         
   1   5  11        144.54        166.22         1.83 o                         
   2   5  11        509.63        478.97         3.83 o                         
   3   5  11       1312.86       1315.79         9.97 o                         
   4   5  11        346.38        364.21         3.06 o                         
   5   5  11        361.30        359.24         4.64 o                         
   6   5  11        249.34        263.39         3.64 o                         
   7   5  11        127.22        125.11         1.98 o                         
   8   5  11        187.92        173.14        16.89 o                         
  -7   6  11        777.23        751.30        12.39 o                         
  -6   6  11        473.37        452.91         4.57 o                         
  -5   6  11         68.62         60.53         1.38 o                         
  -4   6  11         52.04         51.30         1.34 o                         
  -3   6  11        619.24        644.15         4.98 o                         
  -2   6  11       1611.61       1659.67        11.47 o                         
  -1   6  11       1978.50       1915.01        10.60 o                         
   0   6  11        845.39        779.53         5.31 o                         
   1   6  11       1974.85       1911.88        10.40 o                         
   2   6  11       1515.70       1567.40         9.98 o                         
   3   6  11        656.77        691.28         5.99 o                         
   4   6  11         37.28         37.32         1.02 o                         
   5   6  11         58.55         50.01         1.20 o                         
   6   6  11        427.95        421.08         4.17 o                         
   7   6  11        770.16        802.13        11.37 o                         
  -7   7  11        339.03        340.01         6.41 o                         
  -6   7  11         15.80         14.09         0.92 o                         
  -5   7  11        495.38        494.09         5.70 o                         
  -4   7  11        176.19        168.68         2.37 o                         
  -3   7  11        414.57        424.77         4.76 o                         
  -2   7  11        329.57        315.41         2.40 o                         
  -1   7  11        364.78        350.18         2.66 o                         
   0   7  11        241.29        218.52         2.06 o                         
   1   7  11        399.44        389.00         3.40 o                         
   2   7  11        365.23        355.58         2.42 o                         
   3   7  11        413.74        431.51         3.85 o                         
   4   7  11        171.25        172.74         2.43 o                         
   5   7  11        574.66        588.37         5.72 o                         
   6   7  11         12.67         12.08         0.96 o                         
   7   7  11        334.00        350.22         6.70 o                         
  -7   8  11        326.17        302.15         4.59 o                         
  -6   8  11        393.13        403.63         4.11 o                         
  -5   8  11          4.49          5.05         0.89 o                         
  -4   8  11       1236.81       1177.57        14.04 o                         
  -3   8  11        160.23        151.86         1.93 o                         
  -2   8  11       1251.31       1202.41         7.38 o                         
  -1   8  11         87.92         82.92         1.15 o                         
   0   8  11          8.64         14.73         0.69 o                         
   1   8  11        104.74        104.10         1.25 o                         
   2   8  11       1294.87       1262.49         6.87 o                         
   3   8  11        197.82        196.09         2.25 o                         
   4   8  11       1302.71       1281.48        10.99 o                         
   5   8  11          4.40          4.75         0.68 o                         
   6   8  11        411.12        421.26         5.30 o                         
   7   8  11        330.50        322.59         9.24 o                         
  -7   9  11        435.97        430.81        16.51 o                         
  -6   9  11        182.05        187.69         2.27 o                         
  -5   9  11         26.81         28.00         1.08 o                         
  -4   9  11         52.48         65.71         1.55 o                         
  -3   9  11        347.36        387.52         3.25 o                         
  -2   9  11        242.51        240.27         2.31 o                         
  -1   9  11        913.56        908.68         6.34 o                         
   0   9  11        128.50        133.88         1.42 o                         
   1   9  11        904.43        925.73         6.25 o                         
   2   9  11        219.43        217.67         1.95 o                         
   3   9  11        324.25        367.67         3.37 o                         
   4   9  11         68.19         82.29         1.43 o                         
   5   9  11         23.27         23.81         1.01 o                         
   6   9  11        186.85        195.83         2.26 o                         
   7   9  11        424.76        413.00         8.09 o                         
  -6  10  11         11.15         11.79         0.69 o                         
  -5  10  11        171.69        182.92         2.20 o                         
  -4  10  11        410.77        386.74         4.48 o                         
  -3  10  11        134.64        136.39         2.13 o                         
  -2  10  11       2689.82       2688.45        20.39 o                         
  -1  10  11         76.93         76.25         1.42 o                         
   0  10  11       2001.06       1988.05        11.21 o                         
   1  10  11         69.00         69.64         1.20 o                         
   2  10  11       2695.57       2750.81        18.66 o                         
   3  10  11        156.08        158.39         1.99 o                         
   4  10  11        426.57        410.68         4.90 o                         
   5  10  11        206.11        218.42         2.71 o                         
   6  10  11         12.69         12.86         0.76 o                         
  -6  11  11        150.08        149.14         4.41 o                         
  -5  11  11          7.98          9.32         0.82 o                         
  -4  11  11        435.22        447.08         5.31 o                         
  -3  11  11        306.39        301.74         3.65 o                         
  -2  11  11        301.28        289.20         2.87 o                         
  -1  11  11        324.55        320.62         3.12 o                         
   0  11  11        373.58        367.63         4.32 o                         
   1  11  11        278.57        284.72         3.32 o                         
   2  11  11        274.12        271.14         2.93 o                         
   3  11  11        299.74        300.74         3.03 o                         
   4  11  11        448.53        459.33         5.37 o                         
   5  11  11          8.19          8.05         0.75 o                         
   6  11  11        155.66        151.17         5.02 o                         
  -5  12  11        254.12        253.37         2.87 o                         
  -4  12  11        214.67        214.08         2.85 o                         
  -3  12  11       1150.82       1147.07         7.88 o                         
  -2  12  11         71.81         68.46         1.46 o                         
  -1  12  11        311.44        313.15         4.14 o                         
   0  12  11         16.03         23.21         0.96 o                         
   1  12  11        317.28        335.83         2.77 o                         
   2  12  11         90.73         87.67         1.48 o                         
   3  12  11       1196.27       1204.62        13.92 o                         
   4  12  11        242.36        239.30         4.73 o                         
   5  12  11        238.96        239.93         4.20 o                         
  -5  13  11         84.01         72.94         3.42 o                         
  -4  13  11        104.60         99.58         1.72 o                         
  -3  13  11        162.90        156.99         2.09 o                         
  -2  13  11        271.18        268.84         3.08 o                         
  -1  13  11         77.03         82.33         1.59 o                         
   0  13  11        406.50        423.27         3.97 o                         
   1  13  11         66.23         69.04         1.19 o                         
   2  13  11        250.12        250.51         3.62 o                         
   3  13  11        187.25        188.23         2.46 o                         
   4  13  11         94.53         92.57         2.09 o                         
   5  13  11         71.77         50.76         3.85 o                         
  -4  14  11          2.40          2.07         0.96 o                         
  -3  14  11         12.38         11.16         0.77 o                         
  -2  14  11        128.28        129.93         1.98 o                         
  -1  14  11         87.41         90.68         1.48 o                         
   0  14  11         51.65         54.76         1.33 o                         
   1  14  11         96.82        102.71         1.62 o                         
   2  14  11        130.30        131.58         2.60 o                         
   3  14  11         18.79         15.96         0.83 o                         
   4  14  11          4.08          4.36         0.76 o                         
  -3  15  11        220.01        205.28         4.65 o                         
  -2  15  11         32.98         33.67         1.25 o                         
  -1  15  11         58.13         58.09         1.30 o                         
   0  15  11        175.03        181.53         2.90 o                         
   1  15  11         70.19         69.49         1.94 o                         
   2  15  11         35.83         37.33         1.34 o                         
   3  15  11        208.99        199.86         6.69 o                         
  -1  16  11        207.44        191.61         8.76 o                         
   0  16  11          4.17          1.73         0.57 o                         
   1  16  11        209.41        147.54         5.73 o                         
   0   0  12         36.76         62.01         3.06 o                         
   1   0  12       5123.18       5098.71        30.60 o                         
   2   0  12        281.90        357.25         2.96 o                         
   3   0  12        359.85        383.51         5.86 o                         
   4   0  12         93.61        101.04         1.76 o                         
   5   0  12        900.79        883.86         7.10 o                         
   6   0  12         62.00         61.92         1.32 o                         
   7   0  12         62.60         48.30         1.43 o                         
   8   0  12        137.90        140.17         3.90 o                         
  -8   1  12        185.85        179.72         6.86 o                         
  -7   1  12         58.84         51.57         2.18 o                         
  -6   1  12         17.74         14.51         0.94 o                         
  -5   1  12         74.01         78.54         1.57 o                         
  -4   1  12        532.38        532.79         5.29 o                         
  -3   1  12        479.92        523.31         5.37 o                         
  -2   1  12       2136.35       2168.84        16.57 o                         
  -1   1  12        817.87        856.80         5.79 o                         
   0   1  12        977.12        940.66         6.57 o                         
   1   1  12        755.27        793.52         5.30 o                         
   2   1  12       2009.20       2005.21        15.81 o                         
   3   1  12        429.04        456.91         4.45 o                         
   4   1  12        597.43        612.09         5.63 o                         
   5   1  12         60.51         65.07         1.36 o                         
   6   1  12         29.01         23.39         1.12 o                         
   7   1  12         47.94         45.29         1.43 o                         
   8   1  12        206.50        198.25        10.71 o                         
  -8   2  12        149.72        152.32         3.37 o                         
  -7   2  12       1178.11       1124.45        11.78 o                         
  -6   2  12         55.22         58.40         1.48 o                         
  -5   2  12        298.55        277.74         2.94 o                         
  -4   2  12        884.37        880.09         7.95 o                         
  -3   2  12       2182.59       2212.59        17.43 o                         
  -2   2  12       1822.59       1891.82        13.16 o                         
  -1   2  12       2328.35       2482.15        17.12 o                         
   0   2  12       5883.95       6063.72        30.20 o                         
   1   2  12       2296.39       2421.58        13.92 o                         
   2   2  12       1709.16       1754.99        11.12 o                         
   3   2  12       2273.61       2349.24        19.13 o                         
   4   2  12        877.73        870.02         8.69 o                         
   5   2  12        301.79        287.72         3.33 o                         
   6   2  12         52.22         55.43         1.30 o                         
   7   2  12       1145.12       1139.31        28.21 o                         
   8   2  12        146.89        143.45        11.34 o                         
  -8   3  12         22.65         19.55         0.95 o                         
  -7   3  12        648.78        634.32         7.44 o                         
  -6   3  12         49.72         45.05         1.44 o                         
  -5   3  12        326.73        341.86         3.73 o                         
  -4   3  12        112.57        105.28         1.78 o                         
  -3   3  12        508.62        477.44         3.39 o                         
  -2   3  12        357.46        357.34         3.44 o                         
  -1   3  12        249.97        234.03         2.20 o                         
   0   3  12         58.67         57.27         1.21 o                         
   1   3  12        241.01        220.96         2.63 o                         
   2   3  12        357.51        358.67         3.90 o                         
   3   3  12        486.82        460.63         4.44 o                         
   4   3  12        115.30        109.24         1.51 o                         
   5   3  12        357.69        382.30         3.28 o                         
   6   3  12         49.97         45.64         1.18 o                         
   7   3  12        676.92        705.43        15.45 o                         
   8   3  12         30.62         27.01         1.87 o                         
  -8   4  12         43.60         32.38         2.37 o                         
  -7   4  12        514.41        514.90         9.34 o                         
  -6   4  12        493.98        472.54         5.70 o                         
  -5   4  12        199.78        193.04         3.58 o                         
  -4   4  12        730.29        739.22         6.08 o                         
  -3   4  12        295.32        303.17         2.74 o                         
  -2   4  12        395.31        393.14         3.37 o                         
  -1   4  12        614.46        632.41         3.93 o                         
   0   4  12        102.47         91.81         1.25 o                         
   1   4  12        564.51        571.29         3.92 o                         
   2   4  12        397.11        388.92         2.69 o                         
   3   4  12        292.89        303.72         2.42 o                         
   4   4  12        746.68        763.51         7.20 o                         
   5   4  12        207.07        209.73         3.99 o                         
   6   4  12        460.80        453.22         4.32 o                         
   7   4  12        467.78        502.67         7.16 o                         
   8   4  12         38.27         31.16         2.64 o                         
  -7   5  12         53.80         52.52         1.77 o                         
  -6   5  12        694.47        677.41         6.18 o                         
  -5   5  12        504.10        489.06         5.10 o                         
  -4   5  12        830.61        803.18         6.05 o                         
  -3   5  12        735.45        731.98         5.99 o                         
  -2   5  12        100.10         90.77         1.18 o                         
  -1   5  12        405.80        367.48         2.51 o                         
   0   5  12        275.43        241.96         2.03 o                         
   1   5  12        365.43        325.59         2.50 o                         
   2   5  12        100.09         88.96         1.13 o                         
   3   5  12        747.64        755.09         7.78 o                         
   4   5  12        902.92        893.24         6.67 o                         
   5   5  12        425.86        418.59         5.99 o                         
   6   5  12        686.00        699.08         7.00 o                         
   7   5  12         65.48         68.79         2.00 o                         
  -7   6  12         75.65         78.23         3.11 o                         
  -6   6  12        258.86        236.49         2.94 o                         
  -5   6  12         67.27         63.04         1.36 o                         
  -4   6  12        520.66        517.90         6.56 o                         
  -3   6  12        366.47        361.96         4.13 o                         
  -2   6  12        740.90        754.25         5.06 o                         
  -1   6  12        259.00        257.25         2.30 o                         
   0   6  12       1543.93       1527.47         9.79 o                         
   1   6  12        242.49        241.38         1.96 o                         
   2   6  12        788.70        800.88         5.29 o                         
   3   6  12        388.44        389.59         2.94 o                         
   4   6  12        501.47        509.50         6.55 o                         
   5   6  12         64.83         63.66         1.28 o                         
   6   6  12        234.76        225.81         2.96 o                         
   7   6  12         61.02         69.94         2.19 o                         
  -7   7  12         59.12         60.75         2.68 o                         
  -6   7  12        658.56        662.59         7.51 o                         
  -5   7  12        136.70        140.82         1.91 o                         
  -4   7  12        471.20        459.96         5.33 o                         
  -3   7  12        192.64        174.83         2.54 o                         
  -2   7  12        630.51        609.79         4.35 o                         
  -1   7  12       1342.41       1353.56         7.78 o                         
   0   7  12        780.45        770.55         4.73 o                         
   1   7  12       1283.93       1300.27         7.01 o                         
   2   7  12        559.69        553.28         3.51 o                         
   3   7  12        174.92        163.47         1.68 o                         
   4   7  12        507.60        517.21         4.21 o                         
   5   7  12        133.95        139.44         2.43 o                         
   6   7  12        595.48        619.58         6.59 o                         
   7   7  12         60.13         58.56         2.50 o                         
  -7   8  12        339.18        315.87         8.94 o                         
  -6   8  12        138.23        134.94         1.69 o                         
  -5   8  12         70.40         77.38         1.51 o                         
  -4   8  12         28.88         33.78         1.15 o                         
  -3   8  12        245.17        245.01         2.59 o                         
  -2   8  12        852.26        845.61         6.81 o                         
  -1   8  12        408.52        426.89         3.01 o                         
   0   8  12       1865.23       1827.72         9.86 o                         
   1   8  12        383.85        413.38         2.75 o                         
   2   8  12        874.28        887.74         5.68 o                         
   3   8  12        271.76        278.22         2.33 o                         
   4   8  12         25.89         32.56         1.02 o                         
   5   8  12         68.99         75.31         1.57 o                         
   6   8  12        128.17        127.81         1.68 o                         
   7   8  12        326.01        331.01         6.22 o                         
  -6   9  12         14.36         17.40         0.81 o                         
  -5   9  12        666.82        656.79         6.78 o                         
  -4   9  12         15.96         14.60         1.04 o                         
  -3   9  12        958.52        930.50         7.33 o                         
  -2   9  12        519.23        501.10         4.24 o                         
  -1   9  12        396.34        393.02         2.98 o                         
   0   9  12        838.40        824.67         5.12 o                         
   1   9  12        399.91        404.48         2.77 o                         
   2   9  12        524.19        514.45         3.80 o                         
   3   9  12       1005.07       1009.27         7.00 o                         
   4   9  12         23.54         20.45         0.91 o                         
   5   9  12        644.66        632.45         7.66 o                         
   6   9  12         11.94         14.67         0.85 o                         
  -6  10  12         19.64         16.68         0.72 o                         
  -5  10  12        186.18        190.43         2.51 o                         
  -4  10  12         25.38         32.66         1.17 o                         
  -3  10  12        306.14        318.10         3.01 o                         
  -2  10  12         53.17         56.32         1.27 o                         
  -1  10  12        383.58        360.64         3.22 o                         
   0  10  12        110.88        116.31         1.45 o                         
   1  10  12        364.62        358.20         2.70 o                         
   2  10  12         45.05         48.98         1.06 o                         
   3  10  12        360.00        377.92         3.81 o                         
   4  10  12         16.50         23.07         0.89 o                         
   5  10  12        180.08        188.51         1.92 o                         
   6  10  12         25.53         22.13         0.79 o                         
  -6  11  12         12.63         13.33         1.08 o                         
  -5  11  12        162.84        162.51         2.20 o                         
  -4  11  12         43.69         36.54         1.22 o                         
  -3  11  12        474.21        479.13         4.25 o                         
  -2  11  12        280.99        272.41         2.67 o                         
  -1  11  12        389.47        371.13         3.91 o                         
   0  11  12         62.40         62.72         1.18 o                         
   1  11  12        418.14        421.45         3.18 o                         
   2  11  12        264.45        270.00         2.34 o                         
   3  11  12        510.14        537.99         4.61 o                         
   4  11  12         37.40         32.54         0.93 o                         
   5  11  12        150.69        149.54         2.19 o                         
   6  11  12         18.29         15.81         1.96 o                         
  -5  12  12        153.49        146.15         3.05 o                         
  -4  12  12        124.22        115.09         1.78 o                         
  -3  12  12         44.01         47.40         1.15 o                         
  -2  12  12        356.73        370.52         4.54 o                         
  -1  12  12        318.91        308.79         3.71 o                         
   0  12  12         13.69         13.36         0.88 o                         
   1  12  12        346.93        357.69         3.10 o                         
   2  12  12        382.93        405.93         4.09 o                         
   3  12  12         31.99         36.90         1.02 o                         
   4  12  12        127.52        119.98         2.20 o                         
   5  12  12        148.89        143.40         3.69 o                         
  -4  13  12        192.45        184.74         3.00 o                         
  -3  13  12         49.46         51.07         1.16 o                         
  -2  13  12        300.52        318.04         3.17 o                         
  -1  13  12         35.70         36.49         1.30 o                         
   0  13  12         66.58         56.16         1.19 o                         
   1  13  12         44.56         43.88         1.03 o                         
   2  13  12        306.93        327.87         4.88 o                         
   3  13  12         52.09         56.31         1.19 o                         
   4  13  12        197.71        192.42         6.83 o                         
  -3  14  12         91.37         89.63         1.90 o                         
  -2  14  12        177.97        184.27         3.03 o                         
  -1  14  12         40.26         40.00         1.14 o                         
   0  14  12         64.49         61.30         1.26 o                         
   1  14  12         44.41         43.38         1.34 o                         
   2  14  12        185.87        195.14         4.32 o                         
   3  14  12         85.49         82.04         4.33 o                         
  -2  15  12        166.70        170.44         2.81 o                         
  -1  15  12         45.68         42.41         1.01 o                         
   0  15  12         56.26         57.99         1.25 o                         
   1  15  12         44.30         42.98         1.17 o                         
   2  15  12        178.56        196.00         4.37 o                         
   1   0  13        935.97        835.61         5.56 o                         
   2   0  13        331.34        330.64         2.67 o                         
   3   0  13        319.76        359.15         5.05 o                         
   4   0  13        290.96        295.31         2.98 o                         
   5   0  13        231.30        221.39         3.59 o                         
   6   0  13        129.79        118.01         2.16 o                         
   7   0  13        558.06        548.94         9.85 o                         
   8   0  13        109.29        124.05         3.70 o                         
  -8   1  13         60.36         54.45         1.81 o                         
  -7   1  13        374.39        379.57         4.11 o                         
  -6   1  13        131.24        122.27         2.25 o                         
  -5   1  13        694.46        701.49         6.09 o                         
  -4   1  13        562.29        545.55         5.62 o                         
  -3   1  13       1680.75       1716.80        13.80 o                         
  -2   1  13          1.97          4.33         0.68 o                         
  -1   1  13       1354.38       1371.07         8.52 o                         
   0   1  13       1969.22       2157.68        12.22 o                         
   1   1  13       1386.46       1401.73         7.63 o                         
   2   1  13          3.52          4.64         0.71 o                         
   3   1  13       1654.08       1690.00        14.82 o                         
   4   1  13        616.84        607.16         5.84 o                         
   5   1  13        677.32        682.87         6.06 o                         
   6   1  13        108.35        101.69         1.81 o                         
   7   1  13        340.54        355.19         7.63 o                         
   8   1  13         69.27         67.11         2.63 o                         
  -8   2  13        206.58        198.04         6.00 o                         
  -7   2  13         10.25         13.74         0.90 o                         
  -6   2  13         72.28         76.29         1.59 o                         
  -5   2  13        135.39        142.62         2.71 o                         
  -4   2  13       1770.06       1817.45        13.13 o                         
  -3   2  13        460.11        452.51         3.76 o                         
  -2   2  13       1904.25       1858.43        12.88 o                         
  -1   2  13        207.00        196.86         1.83 o                         
   0   2  13          1.95          4.33         0.62 o                         
   1   2  13        225.37        218.21         2.03 o                         
   2   2  13       1777.37       1737.61        14.19 o                         
   3   2  13        488.37        479.47         4.01 o                         
   4   2  13       1723.67       1767.35        17.76 o                         
   5   2  13        135.72        140.91         2.13 o                         
   6   2  13         83.90         86.05         1.65 o                         
   7   2  13          6.40          9.95         1.04 o                         
   8   2  13        250.09        265.17        21.55 o                         
  -7   3  13         12.83         12.56         0.85 o                         
  -6   3  13        778.38        746.30         8.21 o                         
  -5   3  13       1022.56        996.10        11.65 o                         
  -4   3  13        747.41        758.39         7.69 o                         
  -3   3  13        451.94        473.55         3.46 o                         
  -2   3  13       2760.22       2767.19        18.08 o                         
  -1   3  13        267.78        285.18         2.19 o                         
   0   3  13        201.62        187.29         1.78 o                         
   1   3  13        266.66        276.18         2.45 o                         
   2   3  13       2659.84       2670.75        16.12 o                         
   3   3  13        457.11        486.01         4.82 o                         
   4   3  13        816.56        829.89         7.96 o                         
   5   3  13       1028.73       1037.54         8.86 o                         
   6   3  13        767.75        759.25        10.84 o                         
   7   3  13         15.56         17.44         1.14 o                         
  -7   4  13        519.75        506.26         4.78 o                         
  -6   4  13         82.93         79.04         1.45 o                         
  -5   4  13         91.54         99.43         2.03 o                         
  -4   4  13        531.00        546.82         5.30 o                         
  -3   4  13        109.73        100.92         1.54 o                         
  -2   4  13        238.03        230.41         1.95 o                         
  -1   4  13        591.37        595.45         3.24 o                         
   0   4  13         44.53         26.66         0.74 o                         
   1   4  13        585.83        584.43         4.44 o                         
   2   4  13        216.98        209.30         1.62 o                         
   3   4  13         97.07         90.35         1.30 o                         
   4   4  13        496.63        506.48         6.90 o                         
   5   4  13         84.68         91.50         2.01 o                         
   6   4  13         94.05         92.69         1.59 o                         
   7   4  13        531.52        546.73         9.39 o                         
  -7   5  13        121.29        106.61         2.90 o                         
  -6   5  13         45.87         38.97         1.06 o                         
  -5   5  13         34.05         36.21         1.21 o                         
  -4   5  13       1478.36       1507.26        12.91 o                         
  -3   5  13        380.84        361.51         2.93 o                         
  -2   5  13        274.23        263.77         2.31 o                         
  -1   5  13        318.17        290.19         2.04 o                         
   0   5  13        119.79        111.12         1.17 o                         
   1   5  13        286.49        256.31         2.02 o                         
   2   5  13        285.27        274.69         2.20 o                         
   3   5  13        398.50        383.77         3.31 o                         
   4   5  13       1594.74       1645.24        14.42 o                         
   5   5  13         58.58         60.08         1.31 o                         
   6   5  13         38.45         34.92         1.07 o                         
   7   5  13        117.16        114.84         2.50 o                         
  -7   6  13        383.64        386.31         4.38 o                         
  -6   6  13        133.34        122.01         1.60 o                         
  -5   6  13        317.71        337.46         3.50 o                         
  -4   6  13         69.61         64.64         2.11 o                         
  -3   6  13         82.28         75.59         1.28 o                         
  -2   6  13         41.48         38.37         0.91 o                         
  -1   6  13         23.30         19.16         0.70 o                         
   0   6  13          0.50          2.38         0.64 o                         
   1   6  13         22.58         20.49         0.73 o                         
   2   6  13         40.81         38.26         0.86 o                         
   3   6  13        113.60        106.63         1.44 o                         
   4   6  13         63.31         59.23         1.38 o                         
   5   6  13        312.93        342.04         4.13 o                         
   6   6  13        136.81        131.72         1.97 o                         
   7   6  13        368.38        388.03         5.52 o                         
  -7   7  13        104.98         95.96         2.09 o                         
  -6   7  13         45.99         45.11         1.11 o                         
  -5   7  13        634.67        646.01         5.30 o                         
  -4   7  13        563.54        548.93         6.53 o                         
  -3   7  13       2152.95       2105.14        15.86 o                         
  -2   7  13        363.94        347.80         3.01 o                         
  -1   7  13          4.24          4.96         0.68 o                         
   0   7  13        122.88        102.39         1.20 o                         
   1   7  13          8.07          9.62         0.69 o                         
   2   7  13        371.00        364.66         3.21 o                         
   3   7  13       2195.72       2208.82        14.98 o                         
   4   7  13        566.18        569.02         5.30 o                         
   5   7  13        632.78        650.47         7.60 o                         
   6   7  13         49.66         47.72         1.03 o                         
   7   7  13         97.81         94.12         2.54 o                         
  -7   8  13         80.39         80.16         2.44 o                         
  -6   8  13         41.11         41.13         0.97 o                         
  -5   8  13         12.90         12.85         1.16 o                         
  -4   8  13        105.05        116.65         1.73 o                         
  -3   8  13        691.17        705.21         6.87 o                         
  -2   8  13       1126.63       1090.28         7.48 o                         
  -1   8  13         39.90         33.73         0.90 o                         
   0   8  13         59.50         56.96         1.20 o                         
   1   8  13         20.26         17.65         0.78 o                         
   2   8  13       1102.19       1083.43         6.24 o                         
   3   8  13        723.76        757.46         5.53 o                         
   4   8  13         92.57        107.31         1.48 o                         
   5   8  13         13.47         14.20         0.75 o                         
   6   8  13         47.47         49.39         0.97 o                         
   7   8  13         73.86         78.99         3.48 o                         
  -6   9  13         79.23         81.16         1.37 o                         
  -5   9  13        115.91        110.73         1.85 o                         
  -4   9  13        187.48        205.20         2.58 o                         
  -3   9  13        208.86        205.88         2.15 o                         
  -2   9  13        738.76        691.84         4.58 o                         
  -1   9  13       1279.20       1226.12         7.54 o                         
   0   9  13        626.99        581.99         4.49 o                         
   1   9  13       1233.32       1207.07         6.60 o                         
   2   9  13        679.91        653.95         5.66 o                         
   3   9  13        181.71        183.49         2.72 o                         
   4   9  13        149.10        164.46         1.80 o                         
   5   9  13         98.28         89.23         1.77 o                         
   6   9  13         72.61         75.32         2.29 o                         
  -6  10  13         52.03         48.63         1.61 o                         
  -5  10  13        321.24        321.86         3.46 o                         
  -4  10  13         45.69         50.21         1.23 o                         
  -3  10  13          4.46          3.31         0.81 o                         
  -2  10  13         53.68         56.76         1.23 o                         
  -1  10  13        318.68        306.21         2.98 o                         
   0  10  13       1062.80       1039.04         6.54 o                         
   1  10  13        314.59        312.10         2.97 o                         
   2  10  13         74.50         78.42         1.20 o                         
   3  10  13          3.90          3.17         0.68 o                         
   4  10  13         49.56         54.41         1.01 o                         
   5  10  13        314.68        306.34         4.84 o                         
   6  10  13         60.64         56.90         2.82 o                         
  -5  11  13         52.17         51.24         1.55 o                         
  -4  11  13        265.08        266.67         3.10 o                         
  -3  11  13        254.65        253.57         2.83 o                         
  -2  11  13        383.58        402.74         5.39 o                         
  -1  11  13         67.35         70.25         1.30 o                         
   0  11  13        130.80        139.72         1.68 o                         
   1  11  13         68.01         73.59         1.29 o                         
   2  11  13        382.58        417.68         4.88 o                         
   3  11  13        229.43        237.86         2.71 o                         
   4  11  13        292.27        298.44         3.39 o                         
   5  11  13         66.67         61.15         1.88 o                         
  -5  12  13         65.27         63.74         3.40 o                         
  -4  12  13        122.14        120.14         1.91 o                         
  -3  12  13          3.68          6.74         0.78 o                         
  -2  12  13         54.13         60.21         1.27 o                         
  -1  12  13        110.86        114.59         1.63 o                         
   0  12  13         23.53         24.54         0.91 o                         
   1  12  13        126.02        133.43         1.67 o                         
   2  12  13         56.30         63.73         1.16 o                         
   3  12  13          2.13          3.73         0.72 o                         
   4  12  13        117.12        115.91         2.69 o                         
   5  12  13         62.63         60.61         2.63 o                         
  -4  13  13        154.09        140.28         2.45 o                         
  -3  13  13         12.02         11.92         0.84 o                         
  -2  13  13        107.36        106.97         1.59 o                         
  -1  13  13          0.82          1.77         0.88 o                         
   0  13  13        207.14        201.89         2.51 o                         
   1  13  13          2.50          3.56         0.78 o                         
   2  13  13        100.20        102.37         1.41 o                         
   3  13  13         18.45         19.74         0.92 o                         
   4  13  13        142.94        137.35         3.86 o                         
  -3  14  13        235.77        227.27         4.16 o                         
  -2  14  13          6.76          6.88         0.77 o                         
  -1  14  13        279.48        281.42         6.67 o                         
   0  14  13        100.11        106.69         1.96 o                         
   1  14  13        297.03        311.18         4.52 o                         
   2  14  13          8.94          8.47         0.77 o                         
   3  14  13        201.29        194.73         6.56 o                         
  -2  15  13         38.95         41.18         2.32 o                         
  -1  15  13         34.41         31.56         1.05 o                         
   0  15  13          9.85          7.34         0.64 o                         
   1  15  13         29.31         26.36         0.84 o                         
   2  15  13         43.80         46.58         1.97 o                         
   0   0  14        116.39         88.15         1.69 o                         
   1   0  14        200.13        202.44         2.36 o                         
   2   0  14       3818.33       3901.70        26.58 o                         
   3   0  14         80.42         72.13         1.39 o                         
   4   0  14         46.73         64.33         1.60 o                         
   5   0  14         48.86         51.16         1.51 o                         
   6   0  14        239.87        243.64         3.86 o                         
   7   0  14         34.49         40.67         1.34 o                         
  -7   1  14         97.14         90.03         1.76 o                         
  -6   1  14        727.06        722.12        11.69 o                         
  -5   1  14       1086.16       1115.03        10.87 o                         
  -4   1  14        636.10        637.30         4.71 o                         
  -3   1  14        491.82        491.54         3.95 o                         
  -2   1  14       2136.64       2185.57        13.80 o                         
  -1   1  14         88.85         95.26         1.30 o                         
   0   1  14        318.61        345.69         2.51 o                         
   1   1  14         78.79         82.81         1.17 o                         
   2   1  14       2064.21       2105.61        14.70 o                         
   3   1  14        460.67        456.81         3.55 o                         
   4   1  14        630.98        639.07         4.96 o                         
   5   1  14       1113.36       1111.50        10.37 o                         
   6   1  14        717.57        696.06        10.31 o                         
   7   1  14        100.88         98.90         2.85 o                         
  -7   2  14         85.93         80.65         1.85 o                         
  -6   2  14        221.39        215.11         4.01 o                         
  -5   2  14         75.44         73.15         1.56 o                         
  -4   2  14        324.39        330.83         2.99 o                         
  -3   2  14        421.22        399.21         3.15 o                         
  -2   2  14       1134.02       1127.03         7.51 o                         
  -1   2  14        162.29        162.96         1.36 o                         
   0   2  14        381.35        418.39         2.57 o                         
   1   2  14        109.89        107.10         1.35 o                         
   2   2  14       1125.95       1097.32         8.31 o                         
   3   2  14        463.82        444.00         3.99 o                         
   4   2  14        302.79        308.30         3.98 o                         
   5   2  14         71.93         72.60         1.76 o                         
   6   2  14        216.61        207.58         4.83 o                         
   7   2  14         73.21         71.18         2.46 o                         
  -7   3  14       1001.58        953.96        11.17 o                         
  -6   3  14        112.40        113.51         2.09 o                         
  -5   3  14        332.76        326.33         3.84 o                         
  -4   3  14         21.99         20.37         1.01 o                         
  -3   3  14       1344.55       1324.58         9.05 o                         
  -2   3  14        626.43        621.34         4.02 o                         
  -1   3  14          1.39          3.57         0.54 o                         
   0   3  14        935.91        953.05         5.13 o                         
   1   3  14          1.22          2.11         0.67 o                         
   2   3  14        638.89        632.59         5.89 o                         
   3   3  14       1280.16       1277.01         9.62 o                         
   4   3  14         26.34         25.53         1.07 o                         
   5   3  14        251.68        255.86         2.69 o                         
   6   3  14        114.18        113.81         1.84 o                         
   7   3  14        973.93        985.89        18.49 o                         
  -7   4  14        415.99        425.47         7.35 o                         
  -6   4  14        128.13        130.79         2.10 o                         
  -5   4  14        513.19        501.12         5.76 o                         
  -4   4  14         94.47         99.18         1.60 o                         
  -3   4  14       1442.42       1454.11        12.41 o                         
  -2   4  14        314.57        315.10         3.30 o                         
  -1   4  14       1245.69       1155.09         6.95 o                         
   0   4  14        585.95        581.98         3.55 o                         
   1   4  14       1206.86       1108.39         6.00 o                         
   2   4  14        287.37        291.62         2.71 o                         
   3   4  14       1522.07       1541.44        11.08 o                         
   4   4  14         90.55         93.77         1.47 o                         
   5   4  14        516.05        511.61         5.17 o                         
   6   4  14        132.80        139.69         2.45 o                         
   7   4  14        378.26        405.58         8.63 o                         
  -7   5  14        323.22        317.74         3.98 o                         
  -6   5  14        196.30        184.53         2.70 o                         
  -5   5  14       1035.39       1051.32         8.56 o                         
  -4   5  14        154.65        153.20         1.95 o                         
  -3   5  14       1355.08       1376.40         8.79 o                         
  -2   5  14         20.64         19.74         0.84 o                         
  -1   5  14        282.61        277.31         2.02 o                         
   0   5  14        761.12        752.73         4.72 o                         
   1   5  14        300.93        293.67         2.55 o                         
   2   5  14         10.83         10.51         0.71 o                         
   3   5  14       1356.34       1371.05        10.52 o                         
   4   5  14        167.84        165.30         2.02 o                         
   5   5  14        981.79       1025.13         9.47 o                         
   6   5  14        223.78        222.40         3.38 o                         
   7   5  14        350.99        353.18         5.27 o                         
  -7   6  14        218.63        204.48         4.33 o                         
  -6   6  14          6.40          5.19         0.79 o                         
  -5   6  14         49.27         50.32         1.30 o                         
  -4   6  14        367.61        374.97         3.45 o                         
  -3   6  14        194.95        190.76         2.00 o                         
  -2   6  14        786.34        795.52         4.63 o                         
  -1   6  14        154.48        158.60         1.50 o                         
   0   6  14       2768.82       2791.95        13.27 o                         
   1   6  14        136.96        143.11         1.48 o                         
   2   6  14        701.72        716.29         4.00 o                         
   3   6  14        212.00        208.70         1.94 o                         
   4   6  14        332.34        349.42         3.02 o                         
   5   6  14         51.27         51.82         1.10 o                         
   6   6  14          7.02          6.13         0.91 o                         
   7   6  14        209.35        191.97         6.33 o                         
  -7   7  14        193.90        188.14         4.66 o                         
  -6   7  14        573.89        567.65         8.61 o                         
  -5   7  14        107.63        117.02         1.96 o                         
  -4   7  14        940.87        974.23         8.32 o                         
  -3   7  14        292.70        268.53         2.39 o                         
  -2   7  14        312.77        327.75         2.62 o                         
  -1   7  14       1063.65       1037.74         6.74 o                         
   0   7  14        720.10        704.32         4.22 o                         
   1   7  14       1069.23       1056.30         6.21 o                         
   2   7  14        272.39        290.04         2.43 o                         
   3   7  14        296.85        280.84         2.44 o                         
   4   7  14        947.61        984.74         8.67 o                         
   5   7  14        112.76        121.89         2.34 o                         
   6   7  14        532.57        536.04         7.09 o                         
   7   7  14        193.41        182.94         6.28 o                         
  -6   8  14         42.32         38.87         0.94 o                         
  -5   8  14          8.33         11.98         1.01 o                         
  -4   8  14        112.59        113.76         1.70 o                         
  -3   8  14        141.07        129.75         1.71 o                         
  -2   8  14        278.28        279.41         2.32 o                         
  -1   8  14          8.71          7.36         0.79 o                         
   0   8  14          1.40          2.42         0.69 o                         
   1   8  14          3.33          3.92         0.70 o                         
   2   8  14        286.94        291.88         2.38 o                         
   3   8  14        139.19        133.22         1.66 o                         
   4   8  14        126.66        132.59         1.62 o                         
   5   8  14          8.30          9.84         0.70 o                         
   6   8  14         39.64         37.28         1.01 o                         
  -6   9  14        407.45        380.65         8.17 o                         
  -5   9  14        322.38        333.52         3.15 o                         
  -4   9  14        166.54        182.48         2.32 o                         
  -3   9  14         49.80         53.02         1.27 o                         
  -2   9  14        439.41        465.70         3.91 o                         
  -1   9  14        243.93        245.61         2.27 o                         
   0   9  14         96.83        105.52         1.49 o                         
   1   9  14        264.85        271.05         2.25 o                         
   2   9  14        444.00        486.47         4.38 o                         
   3   9  14         32.58         36.09         0.93 o                         
   4   9  14        159.57        170.24         1.86 o                         
   5   9  14        305.09        311.13         5.24 o                         
   6   9  14        400.13        390.59         8.02 o                         
  -6  10  14          4.78          4.43         1.21 o                         
  -5  10  14         29.37         26.31         0.94 o                         
  -4  10  14         47.31         45.45         1.17 o                         
  -3  10  14        228.21        223.31         2.51 o                         
  -2  10  14        118.53        113.16         1.64 o                         
  -1  10  14       1543.38       1576.92        12.68 o                         
   0  10  14        469.34        455.75         4.41 o                         
   1  10  14       1484.36       1534.85         9.95 o                         
   2  10  14        120.69        118.02         1.41 o                         
   3  10  14        187.93        182.39         2.15 o                         
   4  10  14         48.49         46.12         0.96 o                         
   5  10  14         27.52         24.49         0.92 o                         
   6  10  14          4.37          2.78         1.15 o                         
  -5  11  14        454.15        433.89         8.75 o                         
  -4  11  14         66.83         63.74         1.44 o                         
  -3  11  14         49.51         53.39         1.29 o                         
  -2  11  14        261.95        260.38         4.09 o                         
  -1  11  14        155.86        151.15         1.87 o                         
   0  11  14         28.47         32.15         1.03 o                         
   1  11  14        166.44        166.55         1.95 o                         
   2  11  14        250.13        248.34         2.85 o                         
   3  11  14         59.21         66.84         1.21 o                         
   4  11  14         53.67         51.06         1.07 o                         
   5  11  14        473.56        454.43        12.53 o                         
  -4  12  14        155.04        153.51         2.44 o                         
  -3  12  14         47.42         48.02         1.12 o                         
  -2  12  14        411.60        424.08         4.62 o                         
  -1  12  14        292.83        310.61         3.07 o                         
   0  12  14        763.28        839.50         7.10 o                         
   1  12  14        274.45        303.93         3.16 o                         
   2  12  14        408.10        426.53         3.31 o                         
   3  12  14         38.35         39.74         1.02 o                         
   4  12  14        151.88        146.50         4.43 o                         
  -4  13  14          2.01          2.19         1.46 o                         
  -3  13  14         80.92         72.79         1.54 o                         
  -2  13  14        225.13        224.94         2.54 o                         
  -1  13  14         56.60         56.48         1.31 o                         
   0  13  14        143.40        147.09         1.92 o                         
   1  13  14         56.95         54.17         1.02 o                         
   2  13  14        239.01        241.15         3.15 o                         
   3  13  14         75.69         69.48         1.61 o                         
   4  13  14          4.52          6.40         1.30 o                         
  -2  14  14        150.87        149.83         3.58 o                         
  -1  14  14         51.28         52.37         1.45 o                         
   0  14  14         99.77         98.18         2.29 o                         
   1  14  14         49.66         50.49         1.40 o                         
   2  14  14        141.11        150.07         4.23 o                         
   3  14  14         52.75         42.50         7.30 o                         
  -1  15  14         23.99         22.61         1.41 o                         
   0  15  14         44.83         39.78         1.80 o                         
   1  15  14         20.98         19.35         1.68 o                         
   1   0  15       2544.15       2546.33        13.41 o                         
   2   0  15       1232.23       1241.57         8.75 o                         
   3   0  15         82.54        100.76         1.57 o                         
   4   0  15        689.61        689.89         8.34 o                         
   5   0  15        124.12        125.44         2.05 o                         
   6   0  15        303.82        298.82         5.71 o                         
   7   0  15        103.57        115.07         3.58 o                         
  -7   1  15        241.87        230.68         3.71 o                         
  -6   1  15         19.41         16.87         1.00 o                         
  -5   1  15         31.75         32.55         1.15 o                         
  -4   1  15        505.12        493.44         4.44 o                         
  -3   1  15        726.07        724.26         5.82 o                         
  -2   1  15        615.53        611.94         4.25 o                         
  -1   1  15        371.06        383.37         2.97 o                         
   0   1  15        348.51        370.41         2.90 o                         
   1   1  15        357.78        373.96         2.50 o                         
   2   1  15        665.15        665.46         5.42 o                         
   3   1  15        737.25        739.12         5.67 o                         
   4   1  15        464.55        457.61         4.43 o                         
   5   1  15         58.91         59.60         1.46 o                         
   6   1  15         15.10         13.18         0.94 o                         
   7   1  15        255.14        253.97         4.32 o                         
  -7   2  15         97.39        105.08         1.51 o                         
  -6   2  15          4.32          6.03         0.98 o                         
  -5   2  15         62.35         56.44         1.40 o                         
  -4   2  15        344.25        351.95         3.61 o                         
  -3   2  15        849.14        880.24         7.36 o                         
  -2   2  15       4234.35       4325.58        22.60 o                         
  -1   2  15        733.04        719.03         4.02 o                         
   0   2  15        467.40        509.47         3.33 o                         
   1   2  15        742.90        719.98         5.51 o                         
   2   2  15       4191.03       4228.44        27.90 o                         
   3   2  15        914.96        948.78         6.22 o                         
   4   2  15        317.61        329.82         3.30 o                         
   5   2  15         53.01         49.81         1.26 o                         
   6   2  15          3.01          4.73         0.81 o                         
   7   2  15        100.90        114.16         2.69 o                         
  -7   3  15         69.31         75.11         1.26 o                         
  -6   3  15        868.77        851.59         7.96 o                         
  -5   3  15        203.62        201.50         2.37 o                         
  -4   3  15        225.26        231.17         3.22 o                         
  -3   3  15        799.34        816.28         6.38 o                         
  -2   3  15        636.81        604.43         3.57 o                         
  -1   3  15        219.95        235.93         1.61 o                         
   0   3  15        445.23        491.69         2.78 o                         
   1   3  15        221.25        238.03         2.00 o                         
   2   3  15        671.74        642.04         5.50 o                         
   3   3  15        766.79        794.11         5.85 o                         
   4   3  15        253.20        255.92         3.19 o                         
   5   3  15        208.52        211.49         2.40 o                         
   6   3  15        884.37        850.15        17.62 o                         
   7   3  15         78.00         92.01         2.04 o                         
  -7   4  15         64.12         58.73         1.12 o                         
  -6   4  15        291.26        264.64         3.34 o                         
  -5   4  15        215.73        205.82         2.53 o                         
  -4   4  15        257.01        264.46         2.52 o                         
  -3   4  15        333.62        333.00         3.25 o                         
  -2   4  15       1750.26       1775.58        11.20 o                         
  -1   4  15         55.77         59.01         0.90 o                         
   0   4  15        983.16        959.22         5.67 o                         
   1   4  15         62.38         68.47         1.13 o                         
   2   4  15       1643.16       1654.05        12.72 o                         
   3   4  15        321.08        320.16         3.13 o                         
   4   4  15        229.35        232.08         3.09 o                         
   5   4  15        226.74        221.76         2.28 o                         
   6   4  15        311.34        293.86         4.33 o                         
   7   4  15         57.35         55.93         2.23 o                         
  -7   5  15        202.08        196.20         3.01 o                         
  -6   5  15        402.23        406.66         4.26 o                         
  -5   5  15        123.24        122.45         1.77 o                         
  -4   5  15        203.01        201.89         2.46 o                         
  -3   5  15        659.58        665.03         4.26 o                         
  -2   5  15        485.20        480.53         3.14 o                         
  -1   5  15        428.56        431.73         2.75 o                         
   0   5  15        283.68        260.57         2.62 o                         
   1   5  15        424.67        429.78         2.96 o                         
   2   5  15        516.21        514.82         3.97 o                         
   3   5  15        647.16        653.69         6.12 o                         
   4   5  15        234.45        229.55         2.55 o                         
   5   5  15        129.47        130.59         1.93 o                         
   6   5  15        429.73        443.95         6.33 o                         
   7   5  15        195.38        178.77         3.75 o                         
  -7   6  15        119.52        106.07         9.80 o                         
  -6   6  15        148.78        142.01         2.77 o                         
  -5   6  15         11.82         12.03         0.83 o                         
  -4   6  15        121.63        122.75         1.62 o                         
  -3   6  15        346.55        356.42         3.03 o                         
  -2   6  15        581.25        590.59         4.23 o                         
  -1   6  15        294.06        272.43         2.12 o                         
   0   6  15        141.19        120.08         1.61 o                         
   1   6  15        310.99        293.68         2.20 o                         
   2   6  15        595.81        624.47         5.26 o                         
   3   6  15        318.15        325.92         3.63 o                         
   4   6  15        112.17        115.53         1.61 o                         
   5   6  15         12.91         12.97         0.83 o                         
   6   6  15        134.60        132.85         2.46 o                         
   7   6  15        129.08        115.95         4.54 o                         
  -6   7  15         40.25         35.64         1.02 o                         
  -5   7  15         63.43         67.29         1.21 o                         
  -4   7  15        205.15        213.28         2.28 o                         
  -3   7  15        253.98        256.39         2.65 o                         
  -2   7  15        577.10        560.50         4.46 o                         
  -1   7  15        607.94        613.24         4.03 o                         
   0   7  15        242.16        253.92         2.06 o                         
   1   7  15        571.24        585.22         3.89 o                         
   2   7  15        545.35        543.96         4.35 o                         
   3   7  15        212.87        225.47         2.09 o                         
   4   7  15        194.12        203.21         2.07 o                         
   5   7  15         61.60         63.57         1.20 o                         
   6   7  15         45.06         43.93         1.18 o                         
  -6   8  15          5.89          6.49         0.57 o                         
  -5   8  15         40.69         38.80         1.07 o                         
  -4   8  15        123.11        129.11         1.73 o                         
  -3   8  15       1492.32       1492.52         9.60 o                         
  -2   8  15        603.17        613.57         5.32 o                         
  -1   8  15       1343.86       1288.44         7.69 o                         
   0   8  15        518.48        509.54         3.53 o                         
   1   8  15       1332.58       1311.27         8.16 o                         
   2   8  15        619.56        637.51         5.32 o                         
   3   8  15       1450.39       1484.89        13.55 o                         
   4   8  15        129.16        140.37         2.03 o                         
   5   8  15         44.74         41.34         1.08 o                         
   6   8  15          9.74         11.31         0.89 o                         
  -6   9  15        170.91        158.89         6.63 o                         
  -5   9  15         15.31         15.53         0.88 o                         
  -4   9  15        806.38        819.35         7.30 o                         
  -3   9  15        218.69        218.62         2.29 o                         
  -2   9  15        324.01        314.27         2.82 o                         
  -1   9  15       1060.46       1031.17         9.21 o                         
   0   9  15          0.56          1.16         0.71 o                         
   1   9  15       1118.37       1110.67         7.07 o                         
   2   9  15        301.73        304.87         3.02 o                         
   3   9  15        202.97        213.05         2.61 o                         
   4   9  15        762.88        788.20         7.63 o                         
   5   9  15         15.58         15.70         0.79 o                         
   6   9  15        171.20        143.41         6.99 o                         
  -5  10  15         35.10         38.50         1.22 o                         
  -4  10  15        100.07        104.24         1.88 o                         
  -3  10  15         32.86         32.87         1.07 o                         
  -2  10  15         76.68         74.09         1.42 o                         
  -1  10  15         15.23         13.22         0.89 o                         
   0  10  15        135.69        149.29         1.72 o                         
   1  10  15         14.83         12.82         0.87 o                         
   2  10  15         82.17         82.02         1.25 o                         
   3  10  15         26.73         26.24         0.97 o                         
   4  10  15         89.22         91.66         1.72 o                         
   5  10  15         39.46         41.78         1.39 o                         
  -5  11  15        173.75        158.36         4.11 o                         
  -4  11  15         83.48         88.65         2.30 o                         
  -3  11  15         78.39         74.69         1.47 o                         
  -2  11  15         38.28         40.52         1.08 o                         
  -1  11  15         12.10         11.25         0.89 o                         
   0  11  15         63.18         62.86         1.19 o                         
   1  11  15         11.13         10.51         0.84 o                         
   2  11  15         36.17         41.79         1.05 o                         
   3  11  15         82.71         79.90         1.51 o                         
   4  11  15         62.45         67.16         1.41 o                         
   5  11  15        171.52        150.00         4.56 o                         
  -4  12  15         57.33         53.72         1.32 o                         
  -3  12  15          0.52          1.18         0.78 o                         
  -2  12  15        191.15        191.51         2.58 o                         
  -1  12  15        130.00        131.25         2.59 o                         
   0  12  15        214.15        212.21         2.78 o                         
   1  12  15        143.00        146.12         1.56 o                         
   2  12  15        184.88        190.04         2.07 o                         
   3  12  15          2.75          2.39         0.72 o                         
   4  12  15         52.69         50.58         1.26 o                         
  -3  13  15        100.82         96.75         1.75 o                         
  -2  13  15         25.82         25.83         0.97 o                         
  -1  13  15         16.85         13.01         0.75 o                         
   0  13  15          4.00          5.30         0.77 o                         
   1  13  15         14.36         12.16         0.72 o                         
   2  13  15         21.76         22.36         0.79 o                         
   3  13  15         80.78         81.14         2.58 o                         
  -2  14  15         10.10         12.08         0.94 o                         
  -1  14  15        112.95        109.33         2.56 o                         
   0  14  15          0.76          1.08         0.62 o                         
   1  14  15         87.84         85.91         2.59 o                         
   2  14  15          8.68         10.24         0.92 o                         
   0   0  16        960.60        996.47         9.14 o                         
   1   0  16        150.65        136.40         1.50 o                         
   2   0  16       2738.57       2763.06        21.99 o                         
   3   0  16          0.85          1.87         0.83 o                         
   4   0  16        471.54        500.09         5.47 o                         
   5   0  16        272.82        278.84         2.87 o                         
   6   0  16        137.18        139.39         2.13 o                         
   7   0  16         14.92         11.22         0.84 o                         
  -7   1  16         36.30         33.90         1.20 o                         
  -6   1  16        312.15        312.46         5.97 o                         
  -5   1  16          3.27          3.75         0.92 o                         
  -4   1  16        306.95        301.62         2.90 o                         
  -3   1  16         68.29         67.12         1.30 o                         
  -2   1  16          0.29          2.77         0.65 o                         
  -1   1  16         65.48         46.99         0.87 o                         
   0   1  16         15.99         12.64         0.66 o                         
   1   1  16         83.49         63.59         0.99 o                         
   2   1  16          1.22          5.39         0.75 o                         
   3   1  16         92.47         90.47         1.57 o                         
   4   1  16        253.04        252.21         2.92 o                         
   5   1  16          8.19          8.08         0.89 o                         
   6   1  16        295.29        308.48         6.29 o                         
   7   1  16         28.11         27.68         1.09 o                         
  -7   2  16         52.72         45.04         0.96 o                         
  -6   2  16        126.11        132.95         2.09 o                         
  -5   2  16         64.79         67.14         1.50 o                         
  -4   2  16         74.58         79.78         1.34 o                         
  -3   2  16        602.04        599.52         5.68 o                         
  -2   2  16        576.87        578.74         3.68 o                         
  -1   2  16        524.78        520.27         5.04 o                         
   0   2  16        101.69        110.09         1.28 o                         
   1   2  16        626.48        621.27         4.55 o                         
   2   2  16        602.77        604.02         5.82 o                         
   3   2  16        554.27        548.73         4.40 o                         
   4   2  16         75.71         82.94         1.54 o                         
   5   2  16         52.45         56.94         1.27 o                         
   6   2  16        118.96        122.73         2.38 o                         
   7   2  16         70.42         63.47         1.62 o                         
  -7   3  16        587.23        542.91         9.65 o                         
  -6   3  16         11.04         14.36         0.93 o                         
  -5   3  16        238.53        241.36         2.97 o                         
  -4   3  16        102.15        109.88         1.74 o                         
  -3   3  16        833.98        827.08         5.17 o                         
  -2   3  16       1331.66       1323.35         8.00 o                         
  -1   3  16        523.86        533.17         3.07 o                         
   0   3  16        217.10        246.49         2.37 o                         
   1   3  16        483.84        498.99         3.58 o                         
   2   3  16       1378.33       1379.86        10.17 o                         
   3   3  16        800.67        786.87         6.43 o                         
   4   3  16        115.12        124.01         1.87 o                         
   5   3  16        181.84        187.32         2.35 o                         
   6   3  16          8.35          9.22         0.71 o                         
   7   3  16        572.42        564.17         7.84 o                         
  -7   4  16        169.59        162.69         2.93 o                         
  -6   4  16        284.31        284.32         2.79 o                         
  -5   4  16        153.19        147.98         1.90 o                         
  -4   4  16        933.60        938.14         6.40 o                         
  -3   4  16         14.63         16.00         0.90 o                         
  -2   4  16        248.81        241.10         2.13 o                         
  -1   4  16         48.61         45.51         0.84 o                         
   0   4  16       1066.87       1131.50         6.63 o                         
   1   4  16         62.85         60.08         1.19 o                         
   2   4  16        270.27        270.41         2.43 o                         
   3   4  16          5.55          6.49         0.82 o                         
   4   4  16        866.22        870.75         8.31 o                         
   5   4  16        155.42        149.63         2.32 o                         
   6   4  16        278.83        275.50         4.97 o                         
   7   4  16        151.24        149.46         3.20 o                         
  -7   5  16         64.44         54.58         6.22 o                         
  -6   5  16         53.49         56.12         1.04 o                         
  -5   5  16         48.60         52.88         1.21 o                         
  -4   5  16        233.48        257.26         2.35 o                         
  -3   5  16        287.27        279.81         2.32 o                         
  -2   5  16        522.80        519.79         3.37 o                         
  -1   5  16         40.96         43.44         0.94 o                         
   0   5  16        163.41        147.29         1.70 o                         
   1   5  16         57.42         60.28         1.14 o                         
   2   5  16        586.47        593.08         4.69 o                         
   3   5  16        237.36        233.60         2.35 o                         
   4   5  16        195.17        212.00         2.78 o                         
   5   5  16         73.85         82.97         1.87 o                         
   6   5  16         42.15         43.80         1.13 o                         
   7   5  16         86.67         73.47         3.62 o                         
  -6   6  16         92.27         90.79         2.26 o                         
  -5   6  16        174.56        180.30         2.37 o                         
  -4   6  16          3.30          3.21         0.74 o                         
  -3   6  16        300.29        307.92         2.55 o                         
  -2   6  16        118.37        121.14         1.55 o                         
  -1   6  16        387.20        361.10         3.43 o                         
   0   6  16        332.29        276.85         2.68 o                         
   1   6  16        408.93        385.75         2.70 o                         
   2   6  16         83.85         85.57         1.67 o                         
   3   6  16        262.20        272.63         3.05 o                         
   4   6  16          2.55          1.68         0.80 o                         
   5   6  16        164.29        171.86         2.72 o                         
   6   6  16        103.64        103.08         2.75 o                         
  -6   7  16        331.52        327.31         5.11 o                         
  -5   7  16         81.09         75.89         1.25 o                         
  -4   7  16        533.76        557.14         5.34 o                         
  -3   7  16        446.12        452.01         4.72 o                         
  -2   7  16        352.49        341.13         2.97 o                         
  -1   7  16        446.33        430.65         3.48 o                         
   0   7  16        406.78        395.34         2.88 o                         
   1   7  16        440.68        432.71         2.91 o                         
   2   7  16        404.76        406.78         3.61 o                         
   3   7  16        436.51        451.07         5.74 o                         
   4   7  16        495.40        521.91         5.56 o                         
   5   7  16         81.91         77.73         1.43 o                         
   6   7  16        331.55        335.73         5.06 o                         
  -6   8  16         49.27         41.47         1.56 o                         
  -5   8  16        318.58        318.06         3.54 o                         
  -4   8  16         27.99         24.36         0.86 o                         
  -3   8  16        800.98        811.46         5.71 o                         
  -2   8  16        219.38        231.37         2.32 o                         
  -1   8  16        752.82        732.31         6.13 o                         
   0   8  16         41.87         40.89         0.99 o                         
   1   8  16        746.36        740.65         5.65 o                         
   2   8  16        206.11        222.98         2.11 o                         
   3   8  16        796.47        842.90         7.10 o                         
   4   8  16         22.83         20.33         0.83 o                         
   5   8  16        330.33        324.00         5.60 o                         
   6   8  16         41.08         35.22         0.96 o                         
  -5   9  16        264.49        254.88         4.50 o                         
  -4   9  16         58.34         58.96         1.36 o                         
  -3   9  16        283.27        292.95         2.81 o                         
  -2   9  16        164.86        172.31         1.91 o                         
  -1   9  16         17.55         14.87         0.83 o                         
   0   9  16        917.16        897.93         5.56 o                         
   1   9  16         23.68         20.74         0.86 o                         
   2   9  16        152.57        161.41         1.88 o                         
   3   9  16        285.29        311.26         2.54 o                         
   4   9  16         42.68         41.95         0.94 o                         
   5   9  16        223.89        227.29         3.99 o                         
  -5  10  16         17.95         16.38         1.21 o                         
  -4  10  16         84.94         85.23         1.77 o                         
  -3  10  16        197.68        196.74         2.20 o                         
  -2  10  16        210.85        203.65         2.24 o                         
  -1  10  16        181.94        180.63         1.97 o                         
   0  10  16         14.03         12.30         0.81 o                         
   1  10  16        171.31        167.94         1.80 o                         
   2  10  16        225.66        220.61         2.00 o                         
   3  10  16        172.50        169.01         1.91 o                         
   4  10  16        104.29        104.05         2.68 o                         
   5  10  16         17.26         16.17         1.01 o                         
  -4  11  16         98.50         99.62         2.07 o                         
  -3  11  16         19.17         17.26         0.92 o                         
  -2  11  16        337.66        346.18         3.56 o                         
  -1  11  16         15.08         16.90         0.86 o                         
   0  11  16          4.08          3.27         0.74 o                         
   1  11  16         11.51         13.70         0.87 o                         
   2  11  16        312.34        331.44         3.53 o                         
   3  11  16         32.03         30.71         0.93 o                         
   4  11  16         88.90         87.85         1.96 o                         
  -4  12  16        162.28        141.31         3.65 o                         
  -3  12  16         25.82         25.53         1.02 o                         
  -2  12  16        170.48        170.31         2.63 o                         
  -1  12  16        350.87        353.74         4.44 o                         
   0  12  16          1.22          2.93         0.75 o                         
   1  12  16        336.50        355.62         3.83 o                         
   2  12  16        142.28        148.57         2.44 o                         
   3  12  16         25.81         26.98         1.04 o                         
   4  12  16        151.45        134.05         3.66 o                         
  -3  13  16         17.27         19.78         1.47 o                         
  -2  13  16        147.48        141.13         2.87 o                         
  -1  13  16         66.96         69.88         2.01 o                         
   0  13  16        230.97        244.88         5.85 o                         
   1  13  16         61.62         66.26         1.43 o                         
   2  13  16        153.08        146.99         4.47 o                         
   3  13  16         21.80         25.37         1.59 o                         
  -1  14  16        150.31        131.44         3.93 o                         
   0  14  16        123.90        123.37         2.28 o                         
   1  14  16        149.37        130.77         3.03 o                         
   1   0  17        713.60        715.53         4.39 o                         
   2   0  17       1114.56       1105.95         6.67 o                         
   3   0  17          2.82          5.26         0.86 o                         
   4   0  17        146.83        142.03         2.38 o                         
   5   0  17          1.71          0.87         0.86 o                         
   6   0  17        302.76        316.83         4.98 o                         
   7   0  17          0.55          0.60         0.58 o                         
  -7   1  17         27.32         32.36         1.55 o                         
  -6   1  17        153.17        154.60         2.30 o                         
  -5   1  17        173.06        179.17         2.42 o                         
  -4   1  17         52.73         55.60         1.21 o                         
  -3   1  17         45.54         44.35         1.14 o                         
  -2   1  17        686.76        679.38         4.13 o                         
  -1   1  17        223.99        225.13         1.83 o                         
   0   1  17        474.16        473.41         3.28 o                         
   1   1  17        190.27        191.38         2.01 o                         
   2   1  17        722.96        708.43         6.21 o                         
   3   1  17         45.72         46.44         1.09 o                         
   4   1  17         61.57         63.89         1.34 o                         
   5   1  17        166.98        172.26         2.00 o                         
   6   1  17        170.79        166.20         2.53 o                         
   7   1  17         38.81         42.20         1.34 o                         
  -7   2  17         16.85         15.01         0.82 o                         
  -6   2  17         58.98         58.75         1.48 o                         
  -5   2  17         11.82         12.28         0.94 o                         
  -4   2  17          3.89          4.02         0.77 o                         
  -3   2  17         67.06         68.78         1.20 o                         
  -2   2  17        855.24        853.01         4.45 o                         
  -1   2  17        276.43        288.15         2.23 o                         
   0   2  17         22.21         21.61         0.81 o                         
   1   2  17        322.90        340.54         2.62 o                         
   2   2  17        872.58        880.90         5.77 o                         
   3   2  17         94.61         96.31         1.46 o                         
   4   2  17          9.15         10.29         0.85 o                         
   5   2  17         23.06         23.69         0.99 o                         
   6   2  17         58.55         58.62         1.12 o                         
   7   2  17          7.78          6.88         0.81 o                         
  -7   3  17        253.39        240.45         7.67 o                         
  -6   3  17        451.36        483.58         3.93 o                         
  -5   3  17         20.43         18.29         0.79 o                         
  -4   3  17         14.52         12.79         0.92 o                         
  -3   3  17       1454.20       1470.78        12.53 o                         
  -2   3  17        839.96        835.44         4.69 o                         
  -1   3  17       2218.94       2189.06        12.00 o                         
   0   3  17        328.39        301.00         2.44 o                         
   1   3  17       2226.23       2200.95        10.48 o                         
   2   3  17        918.47        915.71         8.14 o                         
   3   3  17       1368.72       1360.51        14.22 o                         
   4   3  17         33.00         30.68         1.16 o                         
   5   3  17         23.05         22.67         0.97 o                         
   6   3  17        413.57        427.96        10.05 o                         
   7   3  17        283.55        238.51         7.37 o                         
  -6   4  17         83.22         89.04         1.46 o                         
  -5   4  17        307.29        310.27         3.25 o                         
  -4   4  17       1258.28       1317.02        11.58 o                         
  -3   4  17         82.78         86.72         1.36 o                         
  -2   4  17       1394.69       1405.41         9.66 o                         
  -1   4  17         97.84         83.81         1.13 o                         
   0   4  17        721.09        727.95         4.97 o                         
   1   4  17        106.73         93.66         1.23 o                         
   2   4  17       1459.24       1504.44        11.09 o                         
   3   4  17         57.24         60.47         1.33 o                         
   4   4  17       1279.75       1323.96        14.68 o                         
   5   4  17        338.48        342.69         4.22 o                         
   6   4  17         74.74         77.79         1.79 o                         
  -6   5  17        337.25        353.48         4.57 o                         
  -5   5  17         27.74         24.64         0.96 o                         
  -4   5  17        655.54        642.84         4.62 o                         
  -3   5  17       1075.30       1095.81         7.08 o                         
  -2   5  17         42.71         41.00         1.01 o                         
  -1   5  17        564.90        554.32         4.44 o                         
   0   5  17          1.59          2.18         0.68 o                         
   1   5  17        594.34        593.21         4.85 o                         
   2   5  17         26.16         25.64         0.92 o                         
   3   5  17       1040.09       1063.69        10.71 o                         
   4   5  17        664.05        653.26         8.23 o                         
   5   5  17         35.57         30.93         0.92 o                         
   6   5  17        344.18        345.51         6.85 o                         
  -6   6  17         81.28         83.67         1.51 o                         
  -5   6  17        290.82        286.71         2.67 o                         
  -4   6  17        371.39        383.38         4.37 o                         
  -3   6  17        214.99        203.27         2.13 o                         
  -2   6  17         35.07         33.14         0.94 o                         
  -1   6  17        695.19        681.95         5.52 o                         
   0   6  17         79.71         75.22         1.22 o                         
   1   6  17        706.11        706.32         5.00 o                         
   2   6  17         47.59         45.78         1.02 o                         
   3   6  17        227.53        219.66         2.72 o                         
   4   6  17        311.43        322.12         3.48 o                         
   5   6  17        302.97        301.67         5.01 o                         
   6   6  17         92.29         92.39         1.40 o                         
  -6   7  17        127.69        119.80         3.30 o                         
  -5   7  17         38.47         40.06         1.11 o                         
  -4   7  17         76.47         87.46         1.42 o                         
  -3   7  17        389.15        400.38         3.82 o                         
  -2   7  17       1351.29       1354.16        12.78 o                         
  -1   7  17         16.75         17.10         0.81 o                         
   0   7  17       1360.42       1341.43         8.15 o                         
   1   7  17         21.88         22.93         0.82 o                         
   2   7  17       1311.15       1356.47        10.79 o                         
   3   7  17        418.67        440.54         4.79 o                         
   4   7  17         79.56         91.38         1.31 o                         
   5   7  17         50.38         49.28         0.98 o                         
   6   7  17        135.82        134.18         3.03 o                         
  -5   8  17        167.77        159.97         2.37 o                         
  -4   8  17         53.78         52.62         1.20 o                         
  -3   8  17        374.99        369.75         3.64 o                         
  -2   8  17        371.07        367.36         2.94 o                         
  -1   8  17        205.49        196.15         1.88 o                         
   0   8  17        104.04         80.86         1.22 o                         
   1   8  17        207.42        200.30         2.15 o                         
   2   8  17        410.34        413.34         4.76 o                         
   3   8  17        370.80        381.19         4.25 o                         
   4   8  17         44.19         43.21         0.94 o                         
   5   8  17        162.28        158.59         3.20 o                         
  -5   9  17         65.23         60.71         1.99 o                         
  -4   9  17         49.44         48.05         1.33 o                         
  -3   9  17          4.52          5.37         0.79 o                         
  -2   9  17        354.17        358.44         3.12 o                         
  -1   9  17        111.90        100.84         1.59 o                         
   0   9  17         98.06         97.18         1.27 o                         
   1   9  17        136.86        128.39         1.50 o                         
   2   9  17        360.53        383.44         4.38 o                         
   3   9  17          2.62          4.51         0.73 o                         
   4   9  17         58.77         57.53         1.25 o                         
   5   9  17         69.87         66.43         1.08 o                         
  -4  10  17         48.83         46.57         1.52 o                         
  -3  10  17        296.46        295.19         3.20 o                         
  -2  10  17         68.08         68.29         1.33 o                         
  -1  10  17        100.91         97.15         1.51 o                         
   0  10  17          4.57          3.54         0.76 o                         
   1  10  17         94.81         93.87         1.36 o                         
   2  10  17         87.66         88.54         1.31 o                         
   3  10  17        254.27        260.64         2.96 o                         
   4  10  17         55.87         53.95         1.39 o                         
   5  10  17        167.68        146.44         7.03 o                         
  -4  11  17         22.34         18.58         0.87 o                         
  -3  11  17        335.34        328.83         3.50 o                         
  -2  11  17         55.03         54.87         1.19 o                         
  -1  11  17          7.32         10.53         0.78 o                         
   0  11  17        226.17        217.34         2.93 o                         
   1  11  17          2.20          4.80         0.71 o                         
   2  11  17         55.75         60.90         1.30 o                         
   3  11  17        326.86        336.85         5.50 o                         
   4  11  17         18.51         16.32         0.88 o                         
  -3  12  17         32.66         34.12         1.04 o                         
  -2  12  17         39.24         40.15         1.04 o                         
  -1  12  17        360.19        353.81         6.57 o                         
   0  12  17         28.01         28.70         0.90 o                         
   1  12  17        372.60        383.50         5.21 o                         
   2  12  17         30.29         34.20         0.95 o                         
   3  12  17         25.75         28.10         0.86 o                         
  -2  13  17        170.79        161.11         8.34 o                         
  -1  13  17        161.96        161.65         2.26 o                         
   0  13  17         45.67         41.36         1.21 o                         
   1  13  17        169.21        159.36         4.67 o                         
   2  13  17        157.13        157.91        12.20 o                         
   0   0  18        803.70        878.55        10.65 o                         
   1   0  18       1038.96        983.21         5.56 o                         
   2   0  18        227.96        232.48         2.50 o                         
   3   0  18        160.26        169.04         1.90 o                         
   4   0  18        906.83        941.02         6.20 o                         
   5   0  18        395.56        419.91         5.96 o                         
   6   0  18        102.13        104.86         4.04 o                         
  -6   1  18        185.66        200.00         3.48 o                         
  -5   1  18         23.99         23.62         0.92 o                         
  -4   1  18        517.46        537.90         5.18 o                         
  -3   1  18        139.14        149.71         1.76 o                         
  -2   1  18        518.71        541.37         3.60 o                         
  -1   1  18        241.36        231.73         2.15 o                         
   0   1  18          0.99          2.35         0.67 o                         
   1   1  18        219.42        209.33         1.98 o                         
   2   1  18        576.70        597.33         5.02 o                         
   3   1  18        116.77        124.49         1.56 o                         
   4   1  18        500.04        520.41         4.20 o                         
   5   1  18         20.25         19.95         0.87 o                         
   6   1  18        179.78        187.53         3.90 o                         
  -6   2  18        332.40        352.05         4.09 o                         
  -5   2  18         44.21         46.08         1.25 o                         
  -4   2  18        602.02        631.35         4.81 o                         
  -3   2  18        104.35        105.24         1.35 o                         
  -2   2  18        191.72        185.28         2.00 o                         
  -1   2  18        153.05        166.68         1.58 o                         
   0   2  18         84.48         83.40         1.28 o                         
   1   2  18        160.50        176.82         2.02 o                         
   2   2  18        225.04        216.88         2.28 o                         
   3   2  18        130.71        132.66         1.75 o                         
   4   2  18        533.80        541.13         5.66 o                         
   5   2  18         63.96         66.28         1.19 o                         
   6   2  18        352.33        366.70         5.67 o                         
  -6   3  18         27.42         29.46         1.09 o                         
  -5   3  18         37.18         41.26         1.21 o                         
  -4   3  18        238.88        244.16         2.53 o                         
  -3   3  18         53.40         61.11         1.15 o                         
  -2   3  18        117.22        117.22         1.50 o                         
  -1   3  18        117.91        126.67         1.40 o                         
   0   3  18         93.80        100.38         1.27 o                         
   1   3  18        112.08        122.90         1.46 o                         
   2   3  18        141.93        141.69         1.57 o                         
   3   3  18         68.58         74.42         1.55 o                         
   4   3  18        221.02        229.40         2.59 o                         
   5   3  18         27.37         28.55         1.06 o                         
   6   3  18         22.13         22.62         0.95 o                         
  -6   4  18        255.13        275.50         5.15 o                         
  -5   4  18         41.44         46.13         1.14 o                         
  -4   4  18        215.20        223.15         2.44 o                         
  -3   4  18         61.51         65.18         1.15 o                         
  -2   4  18        285.37        280.10         2.83 o                         
  -1   4  18        250.36        250.07         2.38 o                         
   0   4  18        255.70        205.70         2.32 o                         
   1   4  18        214.58        227.73         1.92 o                         
   2   4  18        251.00        253.62         2.40 o                         
   3   4  18         65.09         70.51         1.34 o                         
   4   4  18        179.51        185.28         3.08 o                         
   5   4  18         37.01         39.61         0.94 o                         
   6   4  18        295.18        310.90         8.00 o                         
  -6   5  18         63.86         64.72         1.32 o                         
  -5   5  18         50.78         53.70         1.33 o                         
  -4   5  18        112.72        108.25         1.47 o                         
  -3   5  18        729.76        750.44         5.74 o                         
  -2   5  18         37.49         35.14         1.00 o                         
  -1   5  18        193.83        190.12         2.55 o                         
   0   5  18        464.79        390.30         3.66 o                         
   1   5  18        193.59        194.44         1.85 o                         
   2   5  18         53.04         52.97         1.16 o                         
   3   5  18        701.10        732.95        10.04 o                         
   4   5  18         94.57         94.24         2.13 o                         
   5   5  18         43.68         47.28         1.02 o                         
   6   5  18         60.44         57.79         2.07 o                         
  -6   6  18          7.38          6.83         0.70 o                         
  -5   6  18        355.12        355.19         4.55 o                         
  -4   6  18        339.61        354.20         3.02 o                         
  -3   6  18         91.75         89.75         1.42 o                         
  -2   6  18        172.11        168.91         1.92 o                         
  -1   6  18        297.48        306.61         2.97 o                         
   0   6  18        116.70        137.01         1.58 o                         
   1   6  18        292.17        302.30         2.68 o                         
   2   6  18        185.29        183.71         1.83 o                         
   3   6  18         82.93         83.35         1.42 o                         
   4   6  18        347.14        369.53         4.25 o                         
   5   6  18        300.32        299.49         4.63 o                         
   6   6  18          3.80          3.90         0.70 o                         
  -5   7  18         26.11         22.84         0.99 o                         
  -4   7  18        167.08        166.34         2.08 o                         
  -3   7  18        300.90        294.14         2.86 o                         
  -2   7  18        184.79        171.39         2.27 o                         
  -1   7  18         90.74         85.75         1.42 o                         
   0   7  18        170.87        186.73         2.00 o                         
   1   7  18        126.60        119.42         1.40 o                         
   2   7  18        172.18        164.14         2.01 o                         
   3   7  18        263.34        262.14         3.12 o                         
   4   7  18        136.22        138.99         1.73 o                         
   5   7  18         25.37         22.48         0.75 o                         
  -5   8  18         23.53         21.08         1.04 o                         
  -4   8  18          5.65          5.28         0.74 o                         
  -3   8  18        461.34        449.82         4.25 o                         
  -2   8  18         22.82         25.12         0.96 o                         
  -1   8  18        195.12        190.26         1.97 o                         
   0   8  18        312.37        331.35         3.65 o                         
   1   8  18        211.20        207.51         2.02 o                         
   2   8  18         19.05         22.51         0.85 o                         
   3   8  18        459.96        471.59         4.64 o                         
   4   8  18          2.88          1.63         0.63 o                         
   5   8  18         28.98         25.37         0.78 o                         
  -5   9  18         22.90         18.50         1.03 o                         
  -4   9  18         29.56         24.56         0.93 o                         
  -3   9  18        220.20        215.64         3.66 o                         
  -2   9  18        283.94        294.54         2.95 o                         
  -1   9  18        177.51        172.03         2.36 o                         
   0   9  18         35.93         37.79         0.99 o                         
   1   9  18        201.66        199.96         2.42 o                         
   2   9  18        267.30        288.42         3.00 o                         
   3   9  18        215.07        216.01         2.39 o                         
   4   9  18         39.26         34.59         0.85 o                         
   5   9  18         32.13         26.65         1.24 o                         
  -4  10  18         48.06         40.61         1.41 o                         
  -3  10  18         17.00         18.02         1.08 o                         
  -2  10  18        201.45        186.97         2.18 o                         
  -1  10  18        136.49        149.58         2.05 o                         
   0  10  18          1.28          1.61         0.71 o                         
   1  10  18        143.78        159.07         2.31 o                         
   2  10  18        231.02        225.99         2.45 o                         
   3  10  18         12.02         14.33         0.81 o                         
   4  10  18         50.77         46.98         1.13 o                         
  -3  11  18        245.09        247.84         3.15 o                         
  -2  11  18        985.36        967.63        12.64 o                         
  -1  11  18        166.11        169.46         2.76 o                         
   0  11  18         43.99         58.08         1.21 o                         
   1  11  18        148.87        155.19         2.44 o                         
   2  11  18        998.43       1020.55        10.40 o                         
   3  11  18        249.50        248.46         5.94 o                         
  -2  12  18        280.57        270.38         4.09 o                         
  -1  12  18        112.58        106.45         3.13 o                         
   0  12  18          5.47          5.54         0.63 o                         
   1  12  18         98.17         93.15         2.34 o                         
   2  12  18        283.51        261.53         6.60 o                         
   0  13  18          5.65          1.74         0.94 o                         
   1  13  18         44.45         32.94         8.45 o                         
   1   0  19          1.63          1.20         0.66 o                         
   2   0  19         51.96         51.32         1.08 o                         
   3   0  19       1439.54       1489.01         8.06 o                         
   4   0  19        145.48        141.94         1.74 o                         
   5   0  19         96.54         95.17         2.14 o                         
   6   0  19         78.57         88.42         1.80 o                         
  -6   1  19        196.34        201.32         3.39 o                         
  -5   1  19         28.21         28.91         1.07 o                         
  -4   1  19        257.22        273.33         2.52 o                         
  -3   1  19        140.55        151.63         1.72 o                         
  -2   1  19        447.27        452.60         3.23 o                         
  -1   1  19        751.36        720.90         4.34 o                         
   0   1  19        197.15        192.44         2.22 o                         
   1   1  19        696.23        676.18         5.34 o                         
   2   1  19        374.90        379.45         3.04 o                         
   3   1  19        157.50        172.15         1.85 o                         
   4   1  19        269.57        282.56         3.44 o                         
   5   1  19         30.32         29.66         0.87 o                         
   6   1  19        193.50        193.30         4.53 o                         
  -6   2  19         52.76         49.51         1.50 o                         
  -5   2  19         99.51        114.14         1.64 o                         
  -4   2  19        234.43        246.58         2.46 o                         
  -3   2  19        309.02        313.54         2.71 o                         
  -2   2  19         87.78         87.18         1.31 o                         
  -1   2  19        156.94        141.29         1.53 o                         
   0   2  19        357.92        339.03         3.60 o                         
   1   2  19        177.62        166.15         1.74 o                         
   2   2  19         85.22         85.75         1.28 o                         
   3   2  19        370.54        370.48         3.82 o                         
   4   2  19        237.08        246.68         3.29 o                         
   5   2  19         85.46         95.93         1.47 o                         
   6   2  19         68.35         61.10         1.42 o                         
  -6   3  19        216.47        205.80         3.63 o                         
  -5   3  19         43.28         44.35         1.17 o                         
  -4   3  19        401.36        427.86         3.32 o                         
  -3   3  19        434.69        445.28         3.27 o                         
  -2   3  19        183.41        179.23         1.86 o                         
  -1   3  19        765.30        806.10         5.93 o                         
   0   3  19        123.98        126.24         1.59 o                         
   1   3  19        758.38        814.36         7.55 o                         
   2   3  19        175.73        173.77         1.67 o                         
   3   3  19        462.51        479.51         4.87 o                         
   4   3  19        420.39        450.04         3.61 o                         
   5   3  19         42.90         43.51         0.92 o                         
   6   3  19        218.87        210.97         4.76 o                         
  -6   4  19        130.75        136.83         2.91 o                         
  -5   4  19        440.56        452.18         5.17 o                         
  -4   4  19        208.20        212.33         2.06 o                         
  -3   4  19        341.58        357.30         3.26 o                         
  -2   4  19         89.77         91.46         1.27 o                         
  -1   4  19        175.01        145.82         1.72 o                         
   0   4  19         79.67         62.58         1.06 o                         
   1   4  19        194.34        171.71         1.72 o                         
   2   4  19        104.81        110.16         1.39 o                         
   3   4  19        391.32        416.45         3.95 o                         
   4   4  19        229.46        236.87         2.51 o                         
   5   4  19        440.76        448.33         6.96 o                         
   6   4  19        124.91        123.76         4.83 o                         
  -6   5  19         97.09         93.12         3.36 o                         
  -5   5  19         59.88         64.78         1.42 o                         
  -4   5  19         10.40          6.93         0.69 o                         
  -3   5  19        289.39        282.71         2.53 o                         
  -2   5  19        239.95        216.50         2.37 o                         
  -1   5  19        157.43        163.05         1.99 o                         
   0   5  19         47.64         41.50         1.09 o                         
   1   5  19        178.83        184.99         1.74 o                         
   2   5  19        211.76        199.33         1.82 o                         
   3   5  19        263.07        263.62         3.08 o                         
   4   5  19         11.76          9.28         0.74 o                         
   5   5  19         56.23         59.39         1.08 o                         
   6   5  19        106.35        100.63        13.58 o                         
  -5   6  19         42.52         41.09         1.26 o                         
  -4   6  19        312.10        314.76         4.39 o                         
  -3   6  19         38.08         40.76         1.11 o                         
  -2   6  19        272.96        276.32         2.53 o                         
  -1   6  19         10.34          7.57         0.90 o                         
   0   6  19        260.14        260.22         2.77 o                         
   1   6  19          5.87          5.38         0.75 o                         
   2   6  19        310.81        324.82         3.35 o                         
   3   6  19         45.98         50.87         1.16 o                         
   4   6  19        302.44        313.56         2.82 o                         
   5   6  19         49.70         47.57         1.18 o                         
  -5   7  19        117.54        113.07         3.59 o                         
  -4   7  19        156.57        151.41         2.01 o                         
  -3   7  19        390.69        376.98         3.74 o                         
  -2   7  19        289.32        294.76         3.32 o                         
  -1   7  19        216.66        216.04         2.41 o                         
   0   7  19        203.09        189.31         2.58 o                         
   1   7  19        215.33        221.16         2.54 o                         
   2   7  19        316.74        336.66         3.50 o                         
   3   7  19        412.89        417.12         5.56 o                         
   4   7  19        171.46        172.21         2.42 o                         
   5   7  19        132.74        137.70         2.44 o                         
  -5   8  19         28.93         18.53         1.67 o                         
  -4   8  19         36.65         37.85         1.18 o                         
  -3   8  19         50.33         52.75         1.14 o                         
  -2   8  19        169.80        174.39         2.45 o                         
  -1   8  19         37.95         36.64         1.05 o                         
   0   8  19        262.12        273.22         3.83 o                         
   1   8  19         46.81         43.21         0.99 o                         
   2   8  19        203.73        220.20         2.46 o                         
   3   8  19         59.93         66.84         1.53 o                         
   4   8  19         40.77         44.25         1.05 o                         
   5   8  19         24.45         15.16         1.00 o                         
  -4   9  19         90.03         87.29         1.68 o                         
  -3   9  19        127.23        107.99         1.59 o                         
  -2   9  19         90.72         88.97         1.69 o                         
  -1   9  19        131.77        130.63         1.98 o                         
   0   9  19          0.43          1.27         0.74 o                         
   1   9  19        134.36        137.79         2.29 o                         
   2   9  19         97.28        101.91         1.81 o                         
   3   9  19        157.60        147.07         1.75 o                         
   4   9  19        101.41         98.23         1.88 o                         
  -4  10  19          1.10          1.11         0.84 o                         
  -3  10  19        255.32        266.01         4.35 o                         
  -2  10  19        299.45        304.36         5.26 o                         
  -1  10  19         77.21         80.22         1.22 o                         
   0  10  19          6.67          7.20         0.82 o                         
   1  10  19         90.29         97.15         2.17 o                         
   2  10  19        320.89        343.30         5.44 o                         
   3  10  19        249.84        265.50         5.60 o                         
   4  10  19          1.81          1.37         0.68 o                         
  -3  11  19         24.90         20.85         5.93 o                         
  -2  11  19        132.26        129.33         4.19 o                         
  -1  11  19        205.59        207.61         4.26 o                         
   0  11  19         76.20         73.03         1.75 o                         
   1  11  19        260.69        261.57         5.92 o                         
   2  11  19        125.10        128.68         2.94 o                         
   3  11  19         26.04         23.52         2.27 o                         
  -2  12  19        107.71         95.35         2.79 o                         
  -1  12  19         28.79         29.47         0.98 o                         
   0  12  19         10.11          7.32         0.64 o                         
   1  12  19         36.98         37.77         1.33 o                         
   2  12  19        127.35        120.93         4.65 o                         
   0   0  20        135.42         97.89         1.97 o                         
   1   0  20        200.96        204.22         2.60 o                         
   2   0  20          2.48          2.55         0.76 o                         
   3   0  20        133.25        150.56         1.58 o                         
   4   0  20         65.29         74.28         1.20 o                         
   5   0  20        430.64        480.74         4.93 o                         
   6   0  20         16.93         16.81         0.86 o                         
  -6   1  20         19.89         19.27         0.95 o                         
  -5   1  20        127.93        137.71         2.96 o                         
  -4   1  20         75.79         73.39         1.21 o                         
  -3   1  20        126.12        124.42         1.54 o                         
  -2   1  20        117.62        120.97         2.30 o                         
  -1   1  20        333.00        341.85         2.67 o                         
   0   1  20        142.96        149.15         1.58 o                         
   1   1  20        328.17        339.08         3.62 o                         
   2   1  20        140.63        145.64         2.32 o                         
   3   1  20        109.70        104.39         1.33 o                         
   4   1  20         78.91         75.56         1.31 o                         
   5   1  20        129.29        134.53         3.02 o                         
   6   1  20         21.02         20.03         0.88 o                         
  -6   2  20        423.39        382.54         5.91 o                         
  -5   2  20        471.63        514.76         4.55 o                         
  -4   2  20        364.81        381.86         3.14 o                         
  -3   2  20        188.13        197.17         1.98 o                         
  -2   2  20        460.55        437.47         3.90 o                         
  -1   2  20         54.58         49.08         1.21 o                         
   0   2  20         15.69         14.90         0.83 o                         
   1   2  20         63.14         57.65         1.12 o                         
   2   2  20        406.42        386.70         3.84 o                         
   3   2  20        213.95        222.85         2.32 o                         
   4   2  20        333.75        346.66         3.40 o                         
   5   2  20        468.29        497.02         5.25 o                         
   6   2  20        459.50        385.28         8.33 o                         
  -6   3  20         30.31         29.72         1.65 o                         
  -5   3  20         27.80         27.94         1.17 o                         
  -4   3  20        868.98        891.91         8.88 o                         
  -3   3  20         22.65         20.96         0.92 o                         
  -2   3  20        212.78        223.73         2.01 o                         
  -1   3  20        485.11        458.75         4.26 o                         
   0   3  20       1002.36        956.22         7.39 o                         
   1   3  20        496.37        472.04         4.49 o                         
   2   3  20        253.49        275.25         3.47 o                         
   3   3  20         22.19         19.34         0.86 o                         
   4   3  20        866.98        903.33         9.17 o                         
   5   3  20         30.55         30.38         0.73 o                         
  -5   4  20         45.92         43.45         1.26 o                         
  -4   4  20        354.25        379.80         5.12 o                         
  -3   4  20        109.66        106.19         1.73 o                         
  -2   4  20        369.40        375.14         3.51 o                         
  -1   4  20        217.35        231.49         2.68 o                         
   0   4  20        237.63        245.21         2.61 o                         
   1   4  20        218.82        241.78         2.05 o                         
   2   4  20        312.71        328.83         2.93 o                         
   3   4  20         97.10         98.26         1.44 o                         
   4   4  20        346.74        371.69         3.59 o                         
   5   4  20         42.46         41.21         0.91 o                         
  -5   5  20         15.12         11.13         0.70 o                         
  -4   5  20        149.25        153.68         2.68 o                         
  -3   5  20        655.04        673.42         6.04 o                         
  -2   5  20          3.68          4.41         0.81 o                         
  -1   5  20        578.52        597.99         5.94 o                         
   0   5  20          7.47          7.70         0.80 o                         
   1   5  20        515.34        530.82         4.53 o                         
   2   5  20         12.08         13.84         0.81 o                         
   3   5  20        681.84        725.27         6.32 o                         
   4   5  20        139.08        146.33         1.59 o                         
   5   5  20         14.07         11.14         0.57 o                         
  -5   6  20        114.86        107.92         2.94 o                         
  -4   6  20         14.98         15.51         0.81 o                         
  -3   6  20        119.63        118.02         1.75 o                         
  -2   6  20         81.88         80.55         1.37 o                         
  -1   6  20         28.92         25.16         1.04 o                         
   0   6  20         72.77         74.46         1.29 o                         
   1   6  20         35.03         30.40         0.96 o                         
   2   6  20         85.47         86.69         1.37 o                         
   3   6  20        138.47        144.66         1.68 o                         
   4   6  20          9.51         10.08         0.72 o                         
   5   6  20        110.43        104.81         2.57 o                         
  -5   7  20          8.67          7.42         1.28 o                         
  -4   7  20          9.66          9.89         0.80 o                         
  -3   7  20        237.54        243.58         3.45 o                         
  -2   7  20          4.05          4.59         0.87 o                         
  -1   7  20        532.47        564.04         6.65 o                         
   0   7  20          1.17          3.24         0.76 o                         
   1   7  20        557.55        585.60         5.80 o                         
   2   7  20          4.42          5.65         0.72 o                         
   3   7  20        283.21        308.15         3.10 o                         
   4   7  20          8.27          9.27         0.59 o                         
   5   7  20          8.73          7.45         1.52 o                         
  -4   8  20        326.78        316.45         4.38 o                         
  -3   8  20        611.32        631.38        10.98 o                         
  -2   8  20         98.87        103.84         2.01 o                         
  -1   8  20         57.00         59.79         1.32 o                         
   0   8  20         73.08         68.73         1.33 o                         
   1   8  20         47.83         48.55         0.98 o                         
   2   8  20        106.81        113.04         1.66 o                         
   3   8  20        564.55        619.23         6.45 o                         
   4   8  20        358.22        353.87         7.08 o                         
  -4   9  20         29.57         21.22         2.45 o                         
  -3   9  20         49.45         46.93         1.51 o                         
  -2   9  20        313.68        310.22         5.83 o                         
  -1   9  20         57.98         64.70         1.85 o                         
   0   9  20        206.22        196.82         4.10 o                         
   1   9  20         52.97         58.44         1.89 o                         
   2   9  20        286.05        293.84         4.28 o                         
   3   9  20         45.86         45.44         0.92 o                         
   4   9  20         32.25         28.53         1.21 o                         
  -3  10  20         28.01         27.14         1.01 o                         
  -2  10  20        204.91        216.77         4.98 o                         
  -1  10  20          0.10          0.36         0.70 o                         
   0  10  20          0.19          1.68         0.69 o                         
   1  10  20          0.00          0.63         0.81 o                         
   2  10  20        190.92        212.64         4.36 o                         
   3  10  20         27.46         25.92         1.07 o                         
  -2  11  20        763.39        761.52        26.94 o                         
  -1  11  20        202.71        187.72         3.60 o                         
   0  11  20        396.92        382.37         8.27 o                         
   1  11  20        187.02        174.78         4.10 o                         
   2  11  20        760.84        724.21        25.91 o                         
   1   0  21          2.86          2.88         0.71 o                         
   2   0  21        733.79        800.81         6.83 o                         
   3   0  21        161.06        153.02         1.67 o                         
   4   0  21         70.50         71.64         1.18 o                         
   5   0  21        112.02        113.66         1.77 o                         
  -5   1  21         38.85         45.76         1.13 o                         
  -4   1  21         21.93         26.11         0.88 o                         
  -3   1  21         46.13         40.13         0.94 o                         
  -2   1  21        264.45        255.23         2.68 o                         
  -1   1  21        108.50        104.79         1.65 o                         
   0   1  21         31.49         35.17         0.92 o                         
   1   1  21         92.80         92.33         1.37 o                         
   2   1  21        202.51        194.70         1.95 o                         
   3   1  21         45.56         39.91         0.96 o                         
   4   1  21         28.45         31.21         0.92 o                         
   5   1  21         41.12         46.18         0.91 o                         
  -5   2  21        460.31        461.08         8.05 o                         
  -4   2  21        224.62        234.28         2.54 o                         
  -3   2  21        806.20        795.17         6.48 o                         
  -2   2  21        325.18        340.85         3.16 o                         
  -1   2  21        120.97        116.62         1.62 o                         
   0   2  21          8.80          7.22         0.77 o                         
   1   2  21        108.30        106.68         1.45 o                         
   2   2  21        342.49        362.00         3.63 o                         
   3   2  21        780.30        771.73         7.74 o                         
   4   2  21        217.94        226.16         2.07 o                         
   5   2  21        479.71        480.68         9.00 o                         
  -5   3  21         52.65         52.66         1.41 o                         
  -4   3  21         14.23         18.84         0.78 o                         
  -3   3  21         12.77         13.07         0.75 o                         
  -2   3  21         38.98         40.89         0.99 o                         
  -1   3  21        280.07        284.71         2.76 o                         
   0   3  21         16.48         10.32         0.75 o                         
   1   3  21        247.77        254.78         2.41 o                         
   2   3  21         36.62         39.56         0.97 o                         
   3   3  21         22.62         22.98         0.86 o                         
   4   3  21         11.90         15.83         0.67 o                         
   5   3  21         53.43         49.59         1.78 o                         
  -5   4  21        235.35        233.24         4.95 o                         
  -4   4  21        290.65        303.39         4.08 o                         
  -3   4  21        684.61        718.56         5.73 o                         
  -2   4  21         11.11          8.49         0.73 o                         
  -1   4  21        115.97        117.17         1.63 o                         
   0   4  21         79.03         83.28         1.29 o                         
   1   4  21        102.90        105.87         1.34 o                         
   2   4  21          9.25          7.64         0.78 o                         
   3   4  21        712.42        764.38         7.67 o                         
   4   4  21        309.34        335.96         4.01 o                         
   5   4  21        278.68        266.10         9.18 o                         
  -5   5  21         41.36         36.75         1.48 o                         
  -4   5  21         51.39         53.41         1.28 o                         
  -3   5  21         50.43         52.78         1.17 o                         
  -2   5  21        328.60        328.83         3.78 o                         
  -1   5  21         21.22         23.72         1.14 o                         
   0   5  21        519.68        519.14         4.54 o                         
   1   5  21         36.22         39.12         0.95 o                         
   2   5  21        327.24        340.81         2.90 o                         
   3   5  21         37.51         42.04         1.05 o                         
   4   5  21         46.17         47.82         1.22 o                         
   5   5  21         38.39         33.79         2.22 o                         
  -4   6  21        573.84        551.30         9.01 o                         
  -3   6  21         93.68         84.56         1.57 o                         
  -2   6  21         80.87         76.88         2.01 o                         
  -1   6  21         89.38         97.84         1.61 o                         
   0   6  21        123.66        131.45         2.00 o                         
   1   6  21        101.46        112.69         1.37 o                         
   2   6  21         72.99         71.31         1.19 o                         
   3   6  21        107.57        102.61         1.52 o                         
   4   6  21        619.66        625.92        13.95 o                         
  -4   7  21          4.70          3.38         0.80 o                         
  -3   7  21         25.95         21.54         0.88 o                         
  -2   7  21         31.91         28.49         1.07 o                         
  -1   7  21         23.98         24.71         1.00 o                         
   0   7  21        182.11        187.28         2.63 o                         
   1   7  21         25.34         25.16         0.91 o                         
   2   7  21         32.53         29.71         0.97 o                         
   3   7  21         29.90         27.23         0.80 o                         
   4   7  21          3.81          3.59         0.50 o                         
  -4   8  21        266.73        211.95        15.55 o                         
  -3   8  21          6.44          5.79         0.72 o                         
  -2   8  21         76.10         70.83         1.50 o                         
  -1   8  21         20.53         21.94         1.05 o                         
   0   8  21         13.70         13.39         0.81 o                         
   1   8  21         17.54         18.79         0.90 o                         
   2   8  21         64.49         61.66         1.18 o                         
   3   8  21          3.27          3.27         0.64 o                         
   4   8  21        268.07        219.71        40.02 o                         
  -3   9  21        203.91        187.73         3.07 o                         
  -2   9  21         92.57         90.85         1.71 o                         
  -1   9  21        301.05        312.36         4.80 o                         
   0   9  21          7.98         10.49         0.74 o                         
   1   9  21        290.05        313.65         7.88 o                         
   2   9  21         76.07         78.18         2.03 o                         
   3   9  21        238.91        220.91         3.84 o                         
  -2  10  21        396.11        375.35        12.87 o                         
  -1  10  21        101.86        101.98         2.80 o                         
   0  10  21          9.93          8.94         0.93 o                         
   1  10  21        111.19        111.52         2.18 o                         
   2  10  21        395.74        376.14         6.26 o                         
  -1  11  21        172.21        156.20         5.37 o                         
   0  11  21          1.19          0.94         0.62 o                         
   1  11  21        218.12        193.03         4.61 o                         
   0   0  22         98.10         92.60         2.17 o                         
   1   0  22         73.76         66.30         1.23 o                         
   2   0  22        359.46        370.67         4.11 o                         
   3   0  22         62.45         63.16         1.51 o                         
   4   0  22        358.17        364.92         5.23 o                         
   5   0  22         26.27         27.31         1.17 o                         
  -5   1  22         35.95         38.81         1.80 o                         
  -4   1  22        154.11        161.71         1.77 o                         
  -3   1  22        235.64        232.50         2.27 o                         
  -2   1  22        282.15        273.85         3.19 o                         
  -1   1  22        474.54        480.82         5.27 o                         
   0   1  22        349.91        311.30         2.66 o                         
   1   1  22        410.91        422.10         3.66 o                         
   2   1  22        311.15        311.05         3.34 o                         
   3   1  22        220.75        216.23         2.16 o                         
   4   1  22        144.23        155.51         2.09 o                         
   5   1  22         39.91         45.54         1.66 o                         
  -5   2  22        228.52        227.12         4.23 o                         
  -4   2  22        181.73        186.98         4.59 o                         
  -3   2  22         62.91         62.09         1.07 o                         
  -2   2  22        136.84        135.75         1.66 o                         
  -1   2  22         82.06         69.67         1.41 o                         
   0   2  22         51.37         50.95         1.06 o                         
   1   2  22         74.50         63.08         1.28 o                         
   2   2  22        116.38        113.47         1.63 o                         
   3   2  22         71.10         70.07         1.19 o                         
   4   2  22        170.35        186.21         3.14 o                         
   5   2  22        227.79        218.77         4.33 o                         
  -5   3  22         10.38         10.65         0.86 o                         
  -4   3  22         37.07         36.12         1.11 o                         
  -3   3  22         38.03         38.22         1.06 o                         
  -2   3  22        118.96        126.34         1.69 o                         
  -1   3  22         27.75         21.67         0.87 o                         
   0   3  22        706.51        717.83         9.15 o                         
   1   3  22         25.17         18.46         0.73 o                         
   2   3  22        147.66        155.59         1.78 o                         
   3   3  22         46.36         50.44         1.18 o                         
   4   3  22         39.13         41.43         1.13 o                         
   5   3  22         10.09         10.09         1.43 o                         
  -4   4  22        145.41        143.96         3.57 o                         
  -3   4  22         79.14         70.06         1.62 o                         
  -2   4  22        155.34        163.74         2.53 o                         
  -1   4  22         97.14         92.00         1.53 o                         
   0   4  22          0.17          1.14         0.79 o                         
   1   4  22         82.71         75.84         1.21 o                         
   2   4  22        150.20        153.69         2.69 o                         
   3   4  22         83.10         80.68         1.30 o                         
   4   4  22        156.41        164.08         2.71 o                         
  -4   5  22         14.90         15.51         0.79 o                         
  -3   5  22         39.15         42.34         1.14 o                         
  -2   5  22        313.17        321.93         3.99 o                         
  -1   5  22         30.53         34.77         1.06 o                         
   0   5  22          2.03          4.08         0.73 o                         
   1   5  22         20.29         25.31         0.88 o                         
   2   5  22        308.60        314.54         3.22 o                         
   3   5  22         37.22         41.38         1.01 o                         
   4   5  22         18.11         18.45         0.68 o                         
  -4   6  22        319.63        293.57         6.76 o                         
  -3   6  22        428.79        429.17         6.34 o                         
  -2   6  22         71.12         80.84         1.38 o                         
  -1   6  22         25.24         27.99         0.94 o                         
   0   6  22         70.19         72.20         1.22 o                         
   1   6  22         18.34         20.97         0.86 o                         
   2   6  22         81.80         91.97         1.33 o                         
   3   6  22        444.47        446.46         7.50 o                         
   4   6  22        305.61        288.88         5.39 o                         
  -3   7  22        301.33        304.78         7.20 o                         
  -2   7  22         66.22         64.41         1.49 o                         
  -1   7  22        206.40        205.37         2.99 o                         
   0   7  22         64.04         67.59         1.11 o                         
   1   7  22        227.10        223.90         2.41 o                         
   2   7  22         61.35         60.18         1.16 o                         
   3   7  22        336.16        337.31         7.85 o                         
  -3   8  22        474.33        442.79        16.02 o                         
  -2   8  22         73.90         69.22         1.72 o                         
  -1   8  22         77.05         74.98         1.52 o                         
   0   8  22        118.58        121.59         2.23 o                         
   1   8  22         68.57         67.62         1.32 o                         
   2   8  22         60.40         57.29         1.38 o                         
   3   8  22        442.58        428.39         6.19 o                         
  -2   9  22        130.36        130.14         6.49 o                         
  -1   9  22        219.90        220.64         4.07 o                         
   0   9  22        222.04        218.15         4.77 o                         
   1   9  22        238.76        237.11         3.21 o                         
   2   9  22        113.03        114.11         2.14 o                         
  -1  10  22        112.63        104.81         2.32 o                         
   0  10  22          0.00          0.42         0.77 o                         
   1  10  22        106.27         83.80        13.84 o                         
   1   0  23          0.52          1.37         0.76 o                         
   2   0  23        580.55        642.60         5.39 o                         
   3   0  23         63.13         63.91         1.35 o                         
   4   0  23        215.16        230.98         3.87 o                         
  -4   1  23         98.90         88.73         2.48 o                         
  -3   1  23        347.37        341.40         4.02 o                         
  -2   1  23        884.26        927.09         9.66 o                         
  -1   1  23        408.90        440.79         5.13 o                         
   0   1  23        405.50        444.15         5.58 o                         
   1   1  23        404.28        429.54         4.16 o                         
   2   1  23        868.67        925.03         8.12 o                         
   3   1  23        326.92        321.25         4.14 o                         
   4   1  23        113.06        108.10         1.93 o                         
  -4   2  23        194.64        179.93         5.50 o                         
  -3   2  23        222.72        218.80         3.17 o                         
  -2   2  23         79.77         83.66         1.53 o                         
  -1   2  23         83.70         79.05         1.71 o                         
   0   2  23         21.17         29.34         1.08 o                         
   1   2  23         91.63         86.19         1.45 o                         
   2   2  23         94.49        100.75         1.43 o                         
   3   2  23        198.74        196.34         2.62 o                         
   4   2  23        182.79        181.60         3.64 o                         
  -4   3  23        282.49        275.93         5.56 o                         
  -3   3  23        111.22        105.19         2.06 o                         
  -2   3  23        195.04        206.97         2.85 o                         
  -1   3  23        573.08        587.17        10.29 o                         
   0   3  23        128.25        156.68         3.43 o                         
   1   3  23        543.34        561.47         7.75 o                         
   2   3  23        196.90        212.93         3.08 o                         
   3   3  23        116.83        119.21         2.32 o                         
   4   3  23        283.25        282.98         5.67 o                         
  -4   4  23         47.74         48.97         1.62 o                         
  -3   4  23        394.11        411.82         6.08 o                         
  -2   4  23        114.50        110.91         1.96 o                         
  -1   4  23         51.83         54.85         1.26 o                         
   0   4  23        135.00        147.93         2.64 o                         
   1   4  23         50.16         55.43         1.11 o                         
   2   4  23         94.82         91.05         1.47 o                         
   3   4  23        413.85        442.58         6.43 o                         
   4   4  23         55.04         55.50         1.42 o                         
  -4   5  23        238.52        218.65         4.90 o                         
  -3   5  23        341.92        342.23         4.85 o                         
  -2   5  23        360.72        370.96         4.75 o                         
  -1   5  23         45.75         49.92         1.23 o                         
   0   5  23        406.54        394.19         5.43 o                         
   1   5  23         39.64         44.16         0.97 o                         
   2   5  23        368.55        372.99         5.59 o                         
   3   5  23        328.40        312.08         6.37 o                         
   4   5  23        213.65        192.29         8.91 o                         
  -3   6  23         37.37         36.73         1.33 o                         
  -2   6  23        175.20        184.94         2.20 o                         
  -1   6  23         61.83         60.25         1.26 o                         
   0   6  23         97.90        103.07         1.40 o                         
   1   6  23         66.67         63.44         1.11 o                         
   2   6  23        166.91        168.57         3.62 o                         
   3   6  23         47.49         45.56         1.57 o                         
  -3   7  23         29.38         24.10         1.32 o                         
  -2   7  23        347.18        340.36         4.81 o                         
  -1   7  23          1.71          1.73         0.67 o                         
   0   7  23        282.31        276.66         3.84 o                         
   1   7  23          3.00          2.16         0.63 o                         
   2   7  23        320.14        292.98         6.83 o                         
   3   7  23         19.68         18.76         1.09 o                         
  -2   8  23        230.49        243.49        24.79 o                         
  -1   8  23         76.36         71.18         1.72 o                         
   0   8  23        281.25        245.55         9.21 o                         
   1   8  23         67.81         62.61         1.60 o                         
   2   8  23        219.93        199.95         6.05 o                         
   0   9  23          3.21          2.58         1.36 o                         
   1   9  23         53.44         43.85         2.95 o                         
   0   0  24        253.25        271.19         5.39 o                         
   1   0  24          5.15          3.49         0.73 o                         
   2   0  24         60.43         63.85         1.02 o                         
   3   0  24         72.76         78.31         1.46 o                         
   4   0  24        132.61        113.50         2.34 o                         
  -4   1  24        117.82        109.69         3.56 o                         
  -3   1  24        274.30        272.83         4.84 o                         
  -2   1  24        149.12        162.98         2.40 o                         
  -1   1  24         36.18         36.78         1.05 o                         
   0   1  24         61.74         64.91         1.21 o                         
   1   1  24         29.34         30.23         0.93 o                         
   2   1  24        173.42        192.92         2.29 o                         
   3   1  24        289.00        292.71         5.18 o                         
   4   1  24        118.71        108.56         5.14 o                         
  -4   2  24         83.12         80.30         3.36 o                         
  -3   2  24         64.88         65.59         1.46 o                         
  -2   2  24         23.21         25.60         0.83 o                         
  -1   2  24         17.85         15.65         1.00 o                         
   0   2  24        509.41        517.55         6.36 o                         
   1   2  24         29.72         27.50         0.97 o                         
   2   2  24         12.99         15.55         0.87 o                         
   3   2  24         51.11         52.71         1.33 o                         
   4   2  24         79.80         63.88         2.33 o                         
  -3   3  24        108.72        102.95         2.60 o                         
  -2   3  24         48.61         51.32         1.12 o                         
  -1   3  24         49.87         54.46         1.37 o                         
   0   3  24        141.99        147.91         2.84 o                         
   1   3  24         44.33         46.68         1.11 o                         
   2   3  24         56.07         59.56         1.26 o                         
   3   3  24        138.91        137.99         2.58 o                         
  -3   4  24          2.56          3.06         0.73 o                         
  -2   4  24        276.24        289.14         5.42 o                         
  -1   4  24        260.09        266.42         3.26 o                         
   0   4  24         10.69         13.44         0.93 o                         
   1   4  24        250.23        250.33         3.34 o                         
   2   4  24        287.56        296.27         4.32 o                         
   3   4  24          3.99          4.95         0.69 o                         
  -3   5  24         11.19          7.92         0.78 o                         
  -2   5  24        641.45        653.46         6.10 o                         
  -1   5  24         20.06         18.27         0.88 o                         
   0   5  24        283.88        316.34         3.62 o                         
   1   5  24         31.44         26.85         0.83 o                         
   2   5  24        632.82        649.13         7.03 o                         
   3   5  24         17.35         13.91         0.72 o                         
  -2   6  24        250.23        269.33         3.10 o                         
  -1   6  24         57.84         56.68         1.63 o                         
   0   6  24         72.97         66.68         1.18 o                         
   1   6  24         62.79         58.97         1.50 o                         
   2   6  24        264.19        264.41         6.53 o                         
  -2   7  24         79.16         71.38         2.90 o                         
  -1   7  24         94.46         89.72         2.26 o                         
   0   7  24         12.94         10.97         0.69 o                         
   1   7  24         89.80         79.03         4.40 o                         
   2   7  24         77.33         76.20         2.62 o                         
   0   8  24        116.18        117.94         4.58 o                         
   1   0  25        511.95        538.76         9.75 o                         
   2   0  25         84.89         74.50         1.26 o                         
   3   0  25        619.59        527.50         9.68 o                         
  -3   1  25        220.33        219.92         4.10 o                         
  -2   1  25        927.23        924.35        15.49 o                         
  -1   1  25         29.24         29.84         0.90 o                         
   0   1  25         46.64         41.43         1.08 o                         
   1   1  25         28.19         29.63         0.93 o                         
   2   1  25        915.72        927.58        14.67 o                         
   3   1  25        221.92        206.81         7.31 o                         
  -3   2  25        463.19        431.11         9.18 o                         
  -2   2  25        556.20        558.00         8.61 o                         
  -1   2  25        136.59        144.22         2.51 o                         
   0   2  25        414.76        433.63         6.49 o                         
   1   2  25        154.49        167.06         2.22 o                         
   2   2  25        569.20        566.58        10.51 o                         
   3   2  25        474.46        422.57         7.76 o                         
  -3   3  25         95.47         87.46         3.52 o                         
  -2   3  25        129.05        135.60         3.39 o                         
  -1   3  25         96.28        102.32         1.77 o                         
   0   3  25          4.07          7.37         0.76 o                         
   1   3  25         84.02         92.90         1.64 o                         
   2   3  25        138.82        142.24         3.08 o                         
   3   3  25         82.80         67.03         1.80 o                         
  -2   4  25        316.12        309.37         7.83 o                         
  -1   4  25         24.89         16.92         0.86 o                         
   0   4  25        261.89        272.45         5.46 o                         
   1   4  25         31.32         22.16         0.98 o                         
   2   4  25        301.00        278.41         4.76 o                         
  -2   5  25         84.79         84.25         2.06 o                         
  -1   5  25         96.34         89.93         2.73 o                         
   0   5  25          5.55          5.04         0.67 o                         
   1   5  25         92.19         84.78         1.89 o                         
   2   5  25         72.84         71.79         2.25 o                         
  -1   6  25        335.81        292.93         5.45 o                         
   0   6  25         24.04         23.17         1.26 o                         
   1   6  25        325.08        303.13        29.23 o                         
   0   0  26         52.56         48.97         1.53 o                         
   1   0  26          1.18          2.91         0.69 o                         
   2   0  26          4.18          2.41         1.27 o                         
  -2   1  26         49.89         45.41         2.29 o                         
  -1   1  26         26.65         21.30         1.11 o                         
   0   1  26          6.32          6.89         0.77 o                         
   1   1  26         32.81         26.07         1.19 o                         
   2   1  26         50.90         42.15         1.86 o                         
  -2   2  26        183.79        159.81         6.53 o                         
  -1   2  26        191.82        192.46         6.07 o                         
   0   2  26        182.39        197.32         3.36 o                         
   1   2  26        184.27        184.41         2.70 o                         
   2   2  26        205.35        170.36         5.96 o                         
  -1   3  26         93.25         85.44         2.83 o                         
   0   3  26         14.18         14.18         0.87 o                         
   1   3  26         97.84         80.93         1.96 o                         
  -1   4  26        272.55        256.61         6.53 o                         
   0   4  26        151.29        152.55         2.57 o                         
   1   4  26        268.37        264.89         5.45 o                         
                                                                                
