# Supplementary material for: Crystal structures of four thio­glycosides involving carbamimido­thio­ate groups
Source: Acta Crystallogr E Crystallogr Commun. 2024 Jul 9;80(Pt 8):829–39. doi: 10.1107/S2056989024006455 (PMC11299743; doi:10.1107/S2056989024006455)
Supplement: Supplementary file 5 [file e-80-00829-5dsup5.hkl]

data_5d                                                                         
_shelx_title ' M4_Mo in P2(1)2(1)2(1)'                                          
_shelx_refln_list_code          4                                               
_shelx_F_calc_maximum      231.52                                               
_exptl_crystal_F_000      1096.00                                               
_reflns_d_resolution_high  0.6000                                               
                                                                                
loop_                                                                           
 _space_group_symop_operation_xyz                                               
 'x, y, z'                                                                      
 '-x+1/2, -y, z+1/2'                                                            
 '-x, y+1/2, -z+1/2'                                                            
 'x+1/2, -y+1/2, -z'                                                            
                                                                                
_cell_length_a     7.4204                                                       
_cell_length_b    14.9634                                                       
_cell_length_c    22.7580                                                       
_cell_angle_alpha  90.000                                                       
_cell_angle_beta   90.000                                                       
_cell_angle_gamma  90.000                                                       
                                                                                
_shelx_F_squared_multiplier     1.000                                           
                                                                                
loop_                                                                           
 _refln_index_h                                                                 
 _refln_index_k                                                                 
 _refln_index_l                                                                 
 _refln_F_squared_calc                                                          
 _refln_F_squared_meas                                                          
 _refln_F_squared_sigma                                                         
 _refln_observed_status                                                         
   2   0   0      14148.14      14885.39       370.74 o                         
   4   0   0        830.34       1075.62        21.21 o                         
   6   0   0       2136.74       2138.46        59.57 o                         
   8   0   0        272.74        204.57         7.69 o                         
  10   0   0         86.24         76.12         8.50 o                         
  12   0   0          3.77          4.69        10.47 o                         
   1   1   0       2218.31       2581.06        69.88 o                         
   2   1   0       2294.48       2192.02        43.95 o                         
   3   1   0        352.21        422.52         6.40 o                         
   4   1   0        441.99        408.57         6.78 o                         
   5   1   0         40.45         36.20         1.54 o                         
   6   1   0        170.59        174.79         5.78 o                         
   7   1   0         10.07          9.90         2.10 o                         
   8   1   0          0.21         -0.57         3.06 o                         
   9   1   0         34.84         38.34         4.55 o                         
  10   1   0        231.23        242.04         9.88 o                         
  11   1   0         28.25         17.07         7.20 o                         
  12   1   0         91.64        106.06         8.36 o                         
   0   2   0      37609.77      39130.92       916.34 o                         
   1   2   0      20382.14      22286.78       548.76 o                         
   2   2   0       3763.73       3834.16        71.08 o                         
   3   2   0        149.38        189.88         3.67 o                         
   4   2   0       1139.47       1148.39        15.77 o                         
   5   2   0        187.10        195.12         3.60 o                         
   6   2   0       1410.37       1478.17        23.88 o                         
   7   2   0          5.08          6.40         2.62 o                         
   8   2   0        423.65        426.79        10.05 o                         
   9   2   0         43.93         33.53         3.39 o                         
  10   2   0        401.96        379.19        15.00 o                         
  11   2   0          0.23          1.06         6.61 o                         
  12   2   0         12.94          9.59         7.42 o                         
   1   3   0        793.23        877.45        24.48 o                         
   2   3   0        590.87        630.32        13.60 o                         
   3   3   0       1116.53       1200.46        20.30 o                         
   4   3   0         71.07         44.90         1.47 o                         
   5   3   0         56.45         46.54         1.90 o                         
   6   3   0       1392.24       1475.99        25.01 o                         
   7   3   0        405.69        376.76         7.88 o                         
   8   3   0         85.32         86.30         4.44 o                         
   9   3   0         69.09         64.97         4.39 o                         
  10   3   0         36.75         29.97         5.27 o                         
  11   3   0          0.58         -4.29         6.67 o                         
  12   3   0        120.47        123.28        10.12 o                         
   0   4   0       1857.92       1774.69        44.49 o                         
   1   4   0       4342.35       4425.74        82.64 o                         
   2   4   0        790.89        851.30        17.52 o                         
   3   4   0          3.56          2.58         1.19 o                         
   4   4   0       1359.66       1400.42        21.30 o                         
   5   4   0       3902.18       4434.23       107.43 o                         
   6   4   0       2248.63       2214.63        45.41 o                         
   7   4   0        207.59        189.49         5.52 o                         
   8   4   0         18.02         13.03         3.31 o                         
   9   4   0         56.94         53.30         4.60 o                         
  10   4   0        504.01        497.10        13.89 o                         
  11   4   0        129.72        143.22         8.57 o                         
  12   4   0         35.73         35.16         8.55 o                         
   1   5   0        976.49       1218.72        25.28 o                         
   2   5   0        850.36        855.61        17.94 o                         
   3   5   0       1028.66       1316.73        24.19 o                         
   4   5   0        246.72        225.43         5.38 o                         
   5   5   0        359.73        332.45         8.68 o                         
   6   5   0          6.40         11.92         2.17 o                         
   7   5   0        499.45        499.93        10.75 o                         
   8   5   0        397.67        399.58        10.09 o                         
   9   5   0         10.48          4.86         4.62 o                         
  10   5   0         48.86         40.27         5.26 o                         
  11   5   0        131.24        145.51         9.20 o                         
  12   5   0         71.57         42.01         9.14 o                         
   0   6   0         76.79         57.33         2.07 o                         
   1   6   0         59.60         62.44         1.88 o                         
   2   6   0        123.96         98.08         2.84 o                         
   3   6   0        322.43        346.52         8.41 o                         
   5   6   0       5207.70       5314.18       103.45 o                         
   6   6   0        548.40        563.19        15.93 o                         
   7   6   0        323.03        308.70         9.72 o                         
   8   6   0          2.04          0.99         3.31 o                         
   9   6   0        134.32        156.53         6.81 o                         
  10   6   0          3.62          3.15         5.28 o                         
  11   6   0          0.69          2.59         7.77 o                         
  12   6   0         36.47         44.72         8.38 o                         
   1   7   0       1152.97       1185.14        20.37 o                         
   2   7   0        256.27        213.34         6.68 o                         
   3   7   0       2083.69       2066.73        34.55 o                         
   4   7   0       2155.11       2241.89        39.14 o                         
   5   7   0          3.58          4.52         1.49 o                         
   6   7   0        361.50        341.36         8.58 o                         
   7   7   0          3.86          6.49         2.89 o                         
   8   7   0        487.77        480.36        12.61 o                         
   9   7   0         29.53         29.02         4.88 o                         
  10   7   0          5.71          6.39         5.57 o                         
  11   7   0          0.24         -1.08         8.01 o                         
   0   8   0       1142.09       1438.43        29.03 o                         
   1   8   0       6206.55       6370.09        87.81 o                         
   2   8   0       1973.11       1951.52        42.63 o                         
   3   8   0       1004.08       1111.06        21.19 o                         
   4   8   0        187.22        234.93         7.52 o                         
   5   8   0        604.76        579.94        13.32 o                         
   6   8   0        146.60        131.85         5.74 o                         
   7   8   0        158.95        160.54         5.89 o                         
   8   8   0         38.63         35.29         4.00 o                         
   9   8   0         75.32         69.10         5.69 o                         
  10   8   0         15.53         20.30         6.93 o                         
  11   8   0         73.26        100.62        11.44 o                         
   1   9   0         21.64         30.33         1.44 o                         
   2   9   0       1408.95       1234.71        20.65 o                         
   3   9   0       1068.32       1050.56        23.80 o                         
   4   9   0         97.01        119.45         3.62 o                         
   5   9   0        190.05        185.81         5.31 o                         
   6   9   0        103.38         92.23         4.23 o                         
   7   9   0         40.19         39.38         5.96 o                         
   8   9   0        464.64        458.31        13.21 o                         
   9   9   0         70.84         76.03         7.19 o                         
  10   9   0         25.08         27.55         7.31 o                         
  11   9   0         25.92         35.39         9.82 o                         
   0  10   0      12542.29      13152.28       260.08 o                         
   1  10   0        155.44        155.73         3.46 o                         
   2  10   0        635.49        678.68        11.85 o                         
   3  10   0          2.96          3.40         2.34 o                         
   4  10   0        475.41        409.24         9.88 o                         
   5  10   0         18.18         18.45         2.90 o                         
   6  10   0         44.23         48.44         4.05 o                         
   7  10   0        182.84        197.18        12.91 o                         
   8  10   0          9.57          8.04         5.33 o                         
   9  10   0        298.87        291.40        14.24 o                         
  10  10   0         58.81         69.42         9.15 o                         
  11  10   0         30.33         40.77        10.21 o                         
   1  11   0        151.09        157.05         3.27 o                         
   2  11   0         10.13         11.92         1.94 o                         
   3  11   0        468.99        451.22        11.11 o                         
   4  11   0        116.89        114.88         5.63 o                         
   5  11   0        140.33        115.19         6.91 o                         
   6  11   0         49.01         47.75         4.71 o                         
   7  11   0        289.63        296.76        12.21 o                         
   8  11   0        228.81        244.51        11.68 o                         
   9  11   0         89.25         86.75         6.96 o                         
  10  11   0          0.05         -7.77         7.77 o                         
  11  11   0        227.43        244.92        19.21 o                         
   0  12   0       1165.09       1269.01        40.48 o                         
   1  12   0        129.16        138.30         4.09 o                         
   2  12   0         42.73         49.71         2.66 o                         
   3  12   0        131.59        146.70         4.63 o                         
   4  12   0       1001.92        918.06        24.42 o                         
   5  12   0        212.37        196.67         8.32 o                         
   6  12   0          0.41          1.25         4.60 o                         
   7  12   0          1.79         -0.90         6.34 o                         
   8  12   0          1.10         -3.77         6.24 o                         
   9  12   0         13.55         19.68         6.16 o                         
  10  12   0          7.56          7.37         7.55 o                         
   1  13   0       1515.80       1486.60        27.70 o                         
   2  13   0         51.24         48.07         3.02 o                         
   3  13   0       1461.88       1499.21        33.31 o                         
   4  13   0        567.47        470.25        13.11 o                         
   5  13   0        184.91        211.06         8.36 o                         
   6  13   0         16.60         17.16         4.62 o                         
   7  13   0        453.54        440.33        17.28 o                         
   8  13   0         14.14          9.45         6.23 o                         
   9  13   0        559.61        605.25        25.44 o                         
  10  13   0          0.18          0.16         8.48 o                         
   0  14   0        364.17        373.57        12.09 o                         
   1  14   0        254.77        256.00         6.60 o                         
   2  14   0         64.73         64.76         3.58 o                         
   3  14   0        205.71        199.81         7.88 o                         
   4  14   0        158.09        152.61         9.30 o                         
   5  14   0        110.58         87.42         5.73 o                         
   6  14   0         21.94         20.23         5.13 o                         
   7  14   0          2.30         -2.34         6.65 o                         
   8  14   0          0.13         -4.72         6.24 o                         
   9  14   0         74.28         66.81         8.41 o                         
  10  14   0         23.69         19.41         9.13 o                         
   1  15   0        643.25        663.08        15.38 o                         
   2  15   0        371.06        388.74        11.34 o                         
   3  15   0        528.28        475.08        16.10 o                         
   4  15   0          0.15          1.01         4.15 o                         
   5  15   0        486.72        456.86        17.42 o                         
   6  15   0         95.38         96.70         7.95 o                         
   7  15   0          4.01          5.50         6.65 o                         
   8  15   0          0.11         -2.24         7.58 o                         
   9  15   0         72.19         56.59         8.15 o                         
   0  16   0         59.21         50.07         4.66 o                         
   1  16   0        237.93        224.89         8.24 o                         
   2  16   0          0.61          2.63         3.93 o                         
   3  16   0         43.09         48.04         5.17 o                         
   4  16   0          0.00         -2.56         4.74 o                         
   5  16   0        205.31        217.21         8.75 o                         
   6  16   0         43.14         54.25         7.44 o                         
   7  16   0        105.13        111.82         9.62 o                         
   8  16   0          0.77         -2.81         8.66 o                         
   9  16   0        133.39        158.78        12.50 o                         
   1  17   0        156.49        146.89         7.92 o                         
   2  17   0        144.53        143.72         9.35 o                         
   3  17   0         36.27         33.63         5.53 o                         
   4  17   0          0.02         -1.32         5.12 o                         
   5  17   0          8.98          5.97         7.40 o                         
   6  17   0        100.88        107.86         8.12 o                         
   7  17   0        142.06        130.52        11.05 o                         
   8  17   0          0.76         -3.98         9.35 o                         
   9  17   0         29.51         39.09        11.53 o                         
   0  18   0        213.74        198.67        10.11 o                         
   1  18   0         20.23         25.48         4.97 o                         
   2  18   0          2.16          2.52         4.90 o                         
   3  18   0         71.72         82.46         7.98 o                         
   4  18   0          1.01         -0.44         5.57 o                         
   5  18   0        136.36        148.08        12.05 o                         
   6  18   0        149.25        174.12        15.47 o                         
   7  18   0         45.32         50.46        11.27 o                         
   8  18   0          0.73         11.77        12.51 o                         
   1  19   0        291.09        292.22         8.43 o                         
   2  19   0          6.63         -1.12         5.04 o                         
   3  19   0          2.47          8.00         5.48 o                         
   4  19   0          3.23          7.82         5.47 o                         
   5  19   0         25.76         16.67         8.23 o                         
   6  19   0         13.22          5.46         7.27 o                         
   7  19   0         86.93        105.94        21.09 o                         
   8  19   0         17.42         10.41        13.19 o                         
   0  20   0        227.79        238.59        14.77 o                         
   1  20   0        194.74        233.14         9.65 o                         
   2  20   0         77.51         71.47         5.99 o                         
   3  20   0         27.62         28.21         5.80 o                         
   4  20   0          4.34          7.03         6.25 o                         
   5  20   0        107.36        117.41         8.50 o                         
   6  20   0         24.75         24.42         8.30 o                         
   7  20   0         24.43         41.46        10.65 o                         
   1  21   0        499.56        519.06        13.35 o                         
   2  21   0         38.97         28.23         5.35 o                         
   3  21   0         74.14         72.62         6.49 o                         
   4  21   0        210.80        211.53        11.32 o                         
   5  21   0         72.63         86.86         8.81 o                         
   6  21   0          0.34         -8.20         8.56 o                         
   0  22   0         76.69         84.50         8.69 o                         
   1  22   0         10.17         19.09         5.76 o                         
   2  22   0          0.37         -1.37         5.52 o                         
   3  22   0          3.70          7.80         6.77 o                         
   4  22   0         56.06         61.21         8.56 o                         
   5  22   0         81.64        101.92        10.46 o                         
   1  23   0         89.60         97.78         6.88 o                         
   2  23   0          0.02         -1.95         6.51 o                         
   3  23   0        106.11        103.98         8.25 o                         
   4  23   0        132.11        121.83        10.29 o                         
   0  24   0         67.16         67.49        11.16 o                         
   1  24   0          0.31         -3.81         6.90 o                         
   2  24   0         47.74         39.43         7.00 o                         
   3  24   0         14.00          7.49         7.70 o                         
   1   0   1       1670.83       1735.21        38.31 o                         
   2   0   1      12912.28      13492.01       315.98 o                         
   3   0   1        119.01        114.30         2.19 o                         
   4   0   1        239.55        278.60         4.36 o                         
   5   0   1       1635.13       1544.94        21.09 o                         
   6   0   1          3.23          1.05         1.73 o                         
   7   0   1       1283.96       1165.13        21.51 o                         
   8   0   1        408.79        414.01         9.83 o                         
   9   0   1        170.36        158.33         6.75 o                         
  10   0   1         39.21         24.91         4.92 o                         
  11   0   1       1116.16       1167.77        33.12 o                         
  12   0   1          1.68         -4.75         8.34 o                         
 -12   1   1        107.05        134.03        11.55 o                         
 -11   1   1        164.83        180.58        10.03 o                         
 -10   1   1         63.07         59.80         5.35 o                         
  -9   1   1        632.52        629.71        19.05 o                         
  -8   1   1         25.01         22.10         3.26 o                         
  -7   1   1        110.84        121.34         4.69 o                         
  -6   1   1        101.68        112.72         3.80 o                         
  -5   1   1        214.98        207.11         4.31 o                         
  -4   1   1       3619.81       3947.51        50.50 o                         
  -3   1   1        130.35        130.95         3.10 o                         
  -2   1   1       3082.89       3217.34        66.54 o                         
  -1   1   1       1555.77       1625.47        36.81 o                         
   1   1   1       1568.79       1680.26        38.90 o                         
   2   1   1       3070.91       3184.15        78.33 o                         
   3   1   1        116.64        109.22         2.22 o                         
   4   1   1       3635.13       4083.28        56.72 o                         
   5   1   1        213.05        203.08         3.47 o                         
   6   1   1        100.32        104.68         3.17 o                         
   7   1   1        117.38        124.17         3.84 o                         
   8   1   1         24.61         24.21         2.59 o                         
   9   1   1        639.74        636.32        16.24 o                         
  10   1   1         63.12         57.11         5.38 o                         
  11   1   1        166.36        169.51        13.52 o                         
  12   1   1        107.51        122.79         9.84 o                         
 -12   2   1        119.16        109.84        10.12 o                         
 -11   2   1        160.30        173.96        10.16 o                         
 -10   2   1         61.27         59.21         5.51 o                         
  -9   2   1        103.11         96.60         5.13 o                         
  -8   2   1        192.89        187.36         6.41 o                         
  -7   2   1        727.19        684.84        15.81 o                         
  -6   2   1        389.65        327.19         6.45 o                         
  -5   2   1        957.26        983.95        15.65 o                         
  -4   2   1        106.14        119.66         2.15 o                         
  -3   2   1       3580.80       3943.71        57.72 o                         
  -2   2   1       1962.44       2121.93        36.16 o                         
  -1   2   1      15705.75      16872.41       357.08 o                         
   0   2   1       1113.00       1206.28        20.00 o                         
   1   2   1      15865.84      17761.68       518.50 o                         
   2   2   1       1949.54       2119.67        31.91 o                         
   3   2   1       3589.32       3982.62        75.88 o                         
   4   2   1        104.29        116.91         2.67 o                         
   5   2   1        922.39        964.40        15.50 o                         
   6   2   1        385.18        317.41         6.27 o                         
   7   2   1        733.59        697.05        15.33 o                         
   8   2   1        192.86        193.60         5.72 o                         
   9   2   1        104.26        107.42         6.65 o                         
  10   2   1         60.73         55.73         5.71 o                         
  11   2   1        161.11        162.64         8.77 o                         
  12   2   1        118.42        123.39         9.16 o                         
 -12   3   1          2.43         -2.08         9.64 o                         
 -11   3   1         21.48          4.37         6.68 o                         
 -10   3   1        352.43        359.13        11.00 o                         
  -9   3   1        267.75        264.94         7.72 o                         
  -8   3   1        136.08        132.93         6.09 o                         
  -7   3   1        184.61        157.19         4.80 o                         
  -6   3   1        602.93        631.74        12.28 o                         
  -5   3   1        595.32        664.69        11.97 o                         
  -4   3   1        498.30        489.62         7.01 o                         
  -3   3   1       1120.51       1219.47        21.70 o                         
  -2   3   1      13865.33      15511.60       233.49 o                         
  -1   3   1       1391.78       1702.35        40.27 o                         
   0   3   1        525.39        649.97        11.55 o                         
   1   3   1       1425.20       1752.35        40.49 o                         
   2   3   1      13807.56      15704.42       233.92 o                         
   3   3   1       1088.27       1206.81        24.88 o                         
   4   3   1        501.17        515.77        10.02 o                         
   5   3   1        597.35        652.52        10.98 o                         
   6   3   1        602.69        627.73        12.56 o                         
   7   3   1        201.42        179.29         5.13 o                         
   8   3   1        131.35        134.74         6.51 o                         
   9   3   1        274.45        257.80         8.09 o                         
  10   3   1        350.21        343.41        11.47 o                         
  11   3   1         20.00         12.83         6.61 o                         
  12   3   1          2.85         -0.57         8.43 o                         
 -12   4   1         13.20         15.12         9.57 o                         
 -11   4   1         32.62         23.74         6.64 o                         
 -10   4   1         23.89         21.64         5.02 o                         
  -9   4   1        173.16        165.42         7.19 o                         
  -8   4   1         70.03         71.18         4.12 o                         
  -7   4   1        920.83        845.41        16.32 o                         
  -6   4   1        847.16        869.42        16.18 o                         
  -5   4   1       2677.08       2719.64        55.15 o                         
  -4   4   1          0.41          3.17         1.13 o                         
  -3   4   1       4840.95       5196.70        71.42 o                         
  -2   4   1       4566.48       5045.85        87.99 o                         
  -1   4   1      16123.80      16936.54       343.93 o                         
   0   4   1      22613.55      23511.63       385.79 o                         
   1   4   1      15992.75      16624.52       253.78 o                         
   2   4   1       4578.67       5006.77       101.40 o                         
   3   4   1       4812.56       5493.20       130.63 o                         
   4   4   1          0.73          4.82         1.20 o                         
   5   4   1       2683.01       2706.33        48.70 o                         
   6   4   1        836.90        881.65        20.68 o                         
   7   4   1        928.05        868.22        17.15 o                         
   8   4   1         70.91         78.88         4.00 o                         
   9   4   1        180.43        171.47         6.99 o                         
  10   4   1         21.87         18.32         5.17 o                         
  11   4   1         35.53         42.93         6.75 o                         
  12   4   1         12.87         -8.93         8.93 o                         
 -12   5   1         10.94         11.06        13.15 o                         
 -11   5   1         20.73         20.30         6.87 o                         
 -10   5   1          2.22          3.94         5.11 o                         
  -9   5   1         69.64         67.10         5.40 o                         
  -8   5   1         26.71         32.25         4.45 o                         
  -7   5   1       1058.54       1049.00        20.77 o                         
  -6   5   1       3001.82       2946.47        52.53 o                         
  -5   5   1        761.20        759.32        14.55 o                         
  -4   5   1        195.67        205.10         4.96 o                         
  -3   5   1       1598.25       1703.50        26.70 o                         
  -2   5   1       1534.76       1760.24        25.85 o                         
  -1   5   1       4550.31       5112.67       122.84 o                         
   0   5   1        144.38        116.89         2.15 o                         
   1   5   1       4602.89       4919.81        73.98 o                         
   2   5   1       1513.42       1684.56        27.24 o                         
   3   5   1       1561.14       1659.45        43.89 o                         
   4   5   1        189.80        199.97         6.02 o                         
   5   5   1        767.13        783.21        22.19 o                         
   6   5   1       2997.62       2929.04        63.01 o                         
   7   5   1       1076.62       1081.91        27.55 o                         
   8   5   1         26.69         23.35         2.86 o                         
   9   5   1         76.64         83.74         5.35 o                         
  10   5   1          1.99         -0.23         5.28 o                         
  11   5   1         20.46         24.00         7.47 o                         
  12   5   1         10.49         15.69         8.87 o                         
 -11   6   1        222.60        252.46        15.71 o                         
 -10   6   1         15.83         14.16         5.30 o                         
  -9   6   1        279.00        281.76        12.99 o                         
  -8   6   1         25.89         28.25         4.42 o                         
  -7   6   1         21.85         20.32         2.66 o                         
  -6   6   1       1427.51       1413.32        30.43 o                         
  -5   6   1       1758.94       1789.60        31.62 o                         
  -4   6   1        177.81        228.30         5.15 o                         
  -3   6   1       1048.73       1253.50        28.62 o                         
  -2   6   1       1337.07       1445.58        22.59 o                         
  -1   6   1       2022.36       2054.54        31.03 o                         
   0   6   1      10338.86      10785.56       149.23 o                         
   1   6   1       1970.66       2016.76        28.22 o                         
   2   6   1       1346.43       1506.49        35.57 o                         
   3   6   1       1040.06       1202.43        31.53 o                         
   4   6   1        171.21        216.41         5.14 o                         
   5   6   1       1752.31       1770.88        41.07 o                         
   6   6   1       1444.03       1449.87        32.63 o                         
   7   6   1         19.34         22.12         2.34 o                         
   8   6   1         26.71         22.27         3.15 o                         
   9   6   1        284.63        285.02        10.39 o                         
  10   6   1         17.79          8.99         5.24 o                         
  11   6   1        231.59        218.35        16.25 o                         
 -11   7   1        116.25        109.51        10.63 o                         
 -10   7   1          3.89          0.24         6.43 o                         
  -9   7   1        248.37        246.66        10.68 o                         
  -8   7   1         83.73         82.76         4.82 o                         
  -7   7   1         58.63         59.93         3.53 o                         
  -6   7   1         95.96         94.65         4.24 o                         
  -5   7   1       2647.02       2521.98        58.65 o                         
  -4   7   1        243.69        208.92         4.35 o                         
  -3   7   1       2446.48       2568.32        44.57 o                         
  -2   7   1       2362.83       2526.11        57.68 o                         
  -1   7   1        184.71        173.21         3.36 o                         
   0   7   1       1520.78       1544.31        21.87 o                         
   1   7   1        177.97        157.81         2.71 o                         
   2   7   1       2412.38       2578.42        42.55 o                         
   3   7   1       2472.25       2529.87        39.88 o                         
   4   7   1        244.24        205.66         4.75 o                         
   5   7   1       2642.10       2574.80        52.95 o                         
   6   7   1         99.07         99.56         4.04 o                         
   7   7   1         62.94         62.15         3.33 o                         
   8   7   1         86.65         76.17         4.63 o                         
   9   7   1        251.02        258.50         9.74 o                         
  10   7   1          4.05          9.08         5.83 o                         
  11   7   1        115.83        124.82        10.00 o                         
 -11   8   1        128.05        109.76        12.80 o                         
 -10   8   1        197.20        194.07        11.94 o                         
  -9   8   1         79.59         74.13         6.03 o                         
  -8   8   1        106.04        108.20         5.26 o                         
  -7   8   1        778.77        784.66        32.52 o                         
  -6   8   1       2959.87       2867.38        68.62 o                         
  -5   8   1        806.53        819.47        20.13 o                         
  -4   8   1         75.45         91.87         2.89 o                         
  -3   8   1        101.48        113.26         3.31 o                         
  -2   8   1        461.22        530.16        14.39 o                         
  -1   8   1       2351.45       2542.71        42.12 o                         
   0   8   1        383.52        457.11         7.03 o                         
   1   8   1       2353.07       2343.91        31.61 o                         
   2   8   1        467.54        509.23         9.42 o                         
   3   8   1        101.41        117.78         4.78 o                         
   4   8   1         76.36         92.38         3.38 o                         
   5   8   1        799.76        793.25        16.71 o                         
   6   8   1       2977.77       2891.61        66.40 o                         
   7   8   1        770.29        754.13        17.88 o                         
   8   8   1        107.54        112.53         5.27 o                         
   9   8   1         81.50         76.50         7.32 o                         
  10   8   1        197.63        188.33        10.72 o                         
  11   8   1        129.81        147.09        13.55 o                         
 -11   9   1         75.97         85.16        11.91 o                         
 -10   9   1         13.72          7.00         7.78 o                         
  -9   9   1        162.36        150.61         8.25 o                         
  -8   9   1         58.10         58.06         4.45 o                         
  -7   9   1        321.97        314.70        11.23 o                         
  -6   9   1        250.16        271.81         9.17 o                         
  -5   9   1        236.86        209.71         8.27 o                         
  -4   9   1        678.79        712.56        16.46 o                         
  -3   9   1        628.01        567.33        14.52 o                         
  -2   9   1        160.80        130.62         3.07 o                         
  -1   9   1        424.12        444.13         6.73 o                         
   0   9   1       2658.52       2637.45        37.39 o                         
   1   9   1        415.90        433.49         6.51 o                         
   2   9   1        170.38        147.28         2.97 o                         
   3   9   1        631.60        587.15        13.15 o                         
   4   9   1        698.34        758.51        16.02 o                         
   5   9   1        240.46        218.61         5.86 o                         
   6   9   1        256.99        282.25         7.73 o                         
   7   9   1        327.92        299.57        10.92 o                         
   8   9   1         57.02         50.20         4.68 o                         
   9   9   1        163.77        140.82         8.07 o                         
  10   9   1         13.13          5.40         6.33 o                         
  11   9   1         76.30         62.14        10.57 o                         
 -11  10   1         59.49         41.78        11.34 o                         
 -10  10   1        175.24        171.09         9.96 o                         
  -9  10   1        149.36        166.20         8.77 o                         
  -8  10   1         64.41         75.04         6.68 o                         
  -7  10   1        407.82        405.19        14.45 o                         
  -6  10   1         13.13         11.62         2.72 o                         
  -5  10   1        416.97        457.21        13.56 o                         
  -4  10   1        569.07        551.54        14.73 o                         
  -3  10   1         53.59         58.92         3.03 o                         
  -2  10   1        449.33        523.42        14.40 o                         
  -1  10   1       1443.43       1407.18        20.59 o                         
   0  10   1       5768.36       5784.98        92.10 o                         
   1  10   1       1431.00       1404.31        20.58 o                         
   2  10   1        456.11        554.91         9.35 o                         
   3  10   1         54.80         71.20         3.81 o                         
   4  10   1        563.41        551.82        13.03 o                         
   5  10   1        431.16        437.06         9.45 o                         
   6  10   1         13.33         14.53         2.73 o                         
   7  10   1        402.39        406.32        14.29 o                         
   8  10   1         65.41         61.09         5.55 o                         
   9  10   1        148.85        163.47         8.50 o                         
  10  10   1        174.48        149.12        11.43 o                         
  11  10   1         57.60         69.29        11.57 o                         
 -11  11   1         90.13        118.62        13.84 o                         
 -10  11   1         33.63         44.98         9.16 o                         
  -9  11   1         19.07         19.33         5.99 o                         
  -8  11   1         27.82         30.37         6.42 o                         
  -7  11   1        112.68        105.51         8.02 o                         
  -6  11   1        310.09        314.18         9.14 o                         
  -5  11   1        157.22        163.19         5.53 o                         
  -4  11   1        474.61        459.19        13.23 o                         
  -3  11   1        406.71        382.27         9.77 o                         
  -2  11   1        850.20        816.09        23.29 o                         
  -1  11   1        183.56        179.70         3.68 o                         
   0  11   1       1222.81       1127.23        18.25 o                         
   1  11   1        178.18        181.66         5.41 o                         
   2  11   1        871.62        846.28        14.80 o                         
   3  11   1        416.61        379.19        11.20 o                         
   4  11   1        465.97        471.52        11.47 o                         
   5  11   1        156.65        140.90         4.74 o                         
   6  11   1        304.14        345.10        16.11 o                         
   7  11   1        108.52        109.97        10.18 o                         
   8  11   1         29.02         19.32         6.24 o                         
   9  11   1         20.86         14.06         6.05 o                         
  10  11   1         33.05         31.95         9.97 o                         
  11  11   1         89.07        103.34        11.50 o                         
 -10  12   1         95.76         94.34        10.28 o                         
  -9  12   1         60.42         62.16         7.09 o                         
  -8  12   1         69.17         71.62         7.91 o                         
  -7  12   1        142.40        137.07         7.56 o                         
  -6  12   1        486.72        508.10        13.76 o                         
  -5  12   1        412.84        435.01        14.42 o                         
  -4  12   1        274.28        258.56        10.06 o                         
  -3  12   1         15.16         15.19         2.47 o                         
  -2  12   1         78.40         67.78         3.09 o                         
  -1  12   1        666.59        661.29        11.19 o                         
   0  12   1       3654.78       3578.09        58.13 o                         
   1  12   1        654.67        634.57        11.42 o                         
   2  12   1         79.12         68.37         3.30 o                         
   3  12   1         14.69         13.59         2.58 o                         
   4  12   1        278.38        254.03         6.79 o                         
   5  12   1        421.44        459.88        12.87 o                         
   6  12   1        478.45        477.61        19.24 o                         
   7  12   1        138.29        142.62        10.99 o                         
   8  12   1         69.38         64.90         7.25 o                         
   9  12   1         59.25         64.03         6.98 o                         
  10  12   1         98.15         98.21         8.65 o                         
 -10  13   1         52.19         53.77         9.76 o                         
  -9  13   1         30.50         31.02         7.61 o                         
  -8  13   1        224.06        213.21        11.35 o                         
  -7  13   1        293.69        271.22        13.62 o                         
  -6  13   1        481.52        463.93        14.01 o                         
  -5  13   1        172.52        164.83         7.22 o                         
  -4  13   1        420.63        412.33        11.78 o                         
  -3  13   1         72.71         68.03         3.46 o                         
  -2  13   1        368.95        352.08         8.33 o                         
  -1  13   1         91.18        101.85         3.29 o                         
   0  13   1         88.30         79.93         4.59 o                         
   1  13   1         89.41        100.75         3.25 o                         
   2  13   1        378.44        355.19        14.16 o                         
   3  13   1         75.38         84.19         4.17 o                         
   4  13   1        414.06        402.18        12.48 o                         
   5  13   1        172.87        159.62         6.72 o                         
   6  13   1        478.24        483.98        14.77 o                         
   7  13   1        290.51        259.86        15.03 o                         
   8  13   1        230.69        212.63        10.31 o                         
   9  13   1         29.50         24.81         6.60 o                         
  10  13   1         52.84         48.61         8.16 o                         
 -10  14   1        136.29        144.10        12.26 o                         
  -9  14   1         47.09         57.59         9.73 o                         
  -8  14   1         74.79         56.07         7.69 o                         
  -7  14   1        216.77        227.13        11.60 o                         
  -6  14   1        327.47        350.46        14.86 o                         
  -5  14   1         34.87         34.39         4.78 o                         
  -4  14   1        402.67        370.46        11.78 o                         
  -3  14   1          1.66          4.84         2.76 o                         
  -2  14   1        502.28        486.59        17.19 o                         
  -1  14   1        287.92        286.25         6.58 o                         
   0  14   1         57.56         51.73         2.71 o                         
   1  14   1        284.84        275.66         7.18 o                         
   2  14   1        494.87        494.37        12.00 o                         
   3  14   1          1.66          2.65         3.32 o                         
   4  14   1        403.50        393.27        17.80 o                         
   5  14   1         36.18         38.11         4.43 o                         
   6  14   1        331.36        365.10        19.86 o                         
   7  14   1        215.00        225.95        15.22 o                         
   8  14   1         75.13         81.09         7.59 o                         
   9  14   1         46.43         48.92         7.14 o                         
  10  14   1        136.51        136.10        10.98 o                         
  -9  15   1         37.60         45.69         9.84 o                         
  -8  15   1        177.63        161.99        14.20 o                         
  -7  15   1        193.00        221.38        11.71 o                         
  -6  15   1        234.84        274.16        12.16 o                         
  -5  15   1         16.77         13.60         4.62 o                         
  -4  15   1          8.59          5.14         4.22 o                         
  -3  15   1         89.70         73.27         5.17 o                         
  -2  15   1        394.79        392.22        10.73 o                         
  -1  15   1        106.96        104.44         4.11 o                         
   0  15   1          2.71         -1.83         2.70 o                         
   1  15   1        107.75        102.16         5.78 o                         
   2  15   1        404.10        390.83        10.24 o                         
   3  15   1         88.47         76.90         5.37 o                         
   4  15   1         10.28          9.17         4.60 o                         
   5  15   1         16.68         10.15         4.18 o                         
   6  15   1        235.08        238.59        11.36 o                         
   7  15   1        192.06        185.65        15.81 o                         
   8  15   1        172.78        174.27        10.65 o                         
   9  15   1         37.72         40.40         7.80 o                         
  -9  16   1         30.77         28.14         9.83 o                         
  -8  16   1         29.82         25.57        10.46 o                         
  -7  16   1          6.61          0.52         8.81 o                         
  -6  16   1        284.70        297.75        13.12 o                         
  -5  16   1        432.63        408.72        13.25 o                         
  -4  16   1        429.47        455.06        13.51 o                         
  -3  16   1         33.59         20.59         4.42 o                         
  -2  16   1        164.17        146.88         6.50 o                         
  -1  16   1         23.35         26.50         3.03 o                         
   0  16   1        373.78        331.75         8.37 o                         
   1  16   1         23.22         22.61         3.00 o                         
   2  16   1        161.36        147.62         5.80 o                         
   3  16   1         33.25         19.55         4.61 o                         
   4  16   1        436.34        465.06        22.21 o                         
   5  16   1        432.73        444.44        16.33 o                         
   6  16   1        275.66        278.40        13.95 o                         
   7  16   1          6.81         -0.72         7.32 o                         
   8  16   1         29.64         36.33         9.41 o                         
   9  16   1         31.19         29.21        10.61 o                         
  -9  17   1          4.76          1.74        11.33 o                         
  -8  17   1         70.93         74.58        13.10 o                         
  -7  17   1         25.65         24.50        10.96 o                         
  -6  17   1        166.26        189.26        10.04 o                         
  -5  17   1         93.97        108.43        11.15 o                         
  -4  17   1        139.98        142.31         7.71 o                         
  -3  17   1         88.84         84.60         6.27 o                         
  -2  17   1         48.72         56.81         5.40 o                         
  -1  17   1        219.65        216.08         7.65 o                         
   0  17   1          9.96          5.77         3.98 o                         
   1  17   1        218.23        214.00         6.60 o                         
   2  17   1         50.27         48.65         4.83 o                         
   3  17   1         89.45         81.10         5.51 o                         
   4  17   1        136.63        126.48         6.66 o                         
   5  17   1         94.99        103.69        10.12 o                         
   6  17   1        161.35        172.68        10.03 o                         
   7  17   1         25.83         20.58         9.90 o                         
   8  17   1         71.64         68.31         9.95 o                         
   9  17   1          4.73          1.83        10.86 o                         
  -8  18   1          1.61          6.12        12.99 o                         
  -7  18   1        157.51        158.34        17.88 o                         
  -6  18   1         58.90         55.15         8.26 o                         
  -5  18   1        194.34        189.35        11.60 o                         
  -4  18   1        155.57        153.18         8.28 o                         
  -3  18   1        128.05        116.99         6.39 o                         
  -2  18   1        221.82        230.99        13.16 o                         
  -1  18   1         57.21         55.00         4.78 o                         
   0  18   1          2.39         -1.22         4.33 o                         
   1  18   1         56.49         53.80         5.80 o                         
   2  18   1        221.00        242.80         8.61 o                         
   3  18   1        129.05        136.41         6.76 o                         
   4  18   1        153.63        148.28         8.23 o                         
   5  18   1        193.87        221.32        10.56 o                         
   6  18   1         55.78         44.86         6.90 o                         
   7  18   1        157.98        160.50        13.13 o                         
   8  18   1          1.71        -10.35        12.43 o                         
  -8  19   1         80.49         94.56        15.24 o                         
  -7  19   1         39.70         46.73        10.26 o                         
  -6  19   1         66.70         57.55        10.54 o                         
  -5  19   1         36.34         40.95         7.67 o                         
  -4  19   1         35.30         24.23         6.10 o                         
  -3  19   1         86.15         92.54         6.82 o                         
  -2  19   1         86.04         78.37         5.98 o                         
  -1  19   1         54.92         51.38         5.12 o                         
   0  19   1        117.12        122.95         6.81 o                         
   1  19   1         54.68         67.33         5.05 o                         
   2  19   1         86.51         88.34         5.91 o                         
   3  19   1         84.53         73.97         6.32 o                         
   4  19   1         32.45         33.56         5.46 o                         
   5  19   1         36.05         36.47         7.12 o                         
   6  19   1         64.56         67.58         9.03 o                         
   7  19   1         38.75         34.41         9.22 o                         
   8  19   1         80.74         85.76        22.41 o                         
  -7  20   1         90.57        101.91        11.86 o                         
  -6  20   1         46.10         42.33         9.24 o                         
  -5  20   1         23.05         27.92         7.49 o                         
  -4  20   1         25.73         17.37         6.34 o                         
  -3  20   1          0.35         -3.87         5.92 o                         
  -2  20   1         13.47         11.34         5.17 o                         
  -1  20   1        120.58        110.75         6.91 o                         
   0  20   1        121.05        119.25         6.72 o                         
   1  20   1        120.50        125.10         6.07 o                         
   2  20   1         14.04         22.57         5.24 o                         
   3  20   1          0.36         -5.42         5.49 o                         
   4  20   1         26.99         26.02         7.45 o                         
   5  20   1         23.34         21.79         7.13 o                         
   6  20   1         44.64         37.86         8.25 o                         
   7  20   1         90.70         69.44        11.08 o                         
  -6  21   1         10.08         13.77         8.97 o                         
  -5  21   1         45.41         37.40         7.81 o                         
  -4  21   1         15.91         12.51         8.20 o                         
  -3  21   1          7.74         -0.54         5.94 o                         
  -2  21   1         33.80         35.74         5.64 o                         
  -1  21   1         45.88         37.06         5.71 o                         
   0  21   1        269.37        267.97        15.32 o                         
   1  21   1         46.09         48.87         5.60 o                         
   2  21   1         35.59         33.54         5.78 o                         
   3  21   1          8.66          6.26         5.84 o                         
   4  21   1         14.47         12.57         7.73 o                         
   5  21   1         45.66         55.30         8.73 o                         
   6  21   1         10.79          3.37         8.72 o                         
  -5  22   1         35.79         39.82         9.11 o                         
  -4  22   1         25.93         32.14         8.16 o                         
  -3  22   1          2.02          4.89         6.03 o                         
  -2  22   1         13.45         19.72         5.85 o                         
  -1  22   1          8.87          9.00         5.70 o                         
   0  22   1         52.76         52.81         5.83 o                         
   1  22   1          7.99          2.77         5.52 o                         
   2  22   1         12.95         17.01         5.87 o                         
   3  22   1          2.08          1.20         6.97 o                         
   4  22   1         26.31         32.00         8.82 o                         
   5  22   1         36.79         38.43         9.31 o                         
  -4  23   1         28.14         21.32         8.57 o                         
  -3  23   1          0.26         -0.18         6.89 o                         
  -2  23   1         15.90         12.51         6.04 o                         
  -1  23   1          6.27         10.03         6.01 o                         
   0  23   1         28.28         24.00         6.56 o                         
   1  23   1          5.85          6.15         5.81 o                         
   2  23   1         14.30         12.77         6.63 o                         
   3  23   1          0.45         -1.70         7.08 o                         
   4  23   1         28.91         26.48         8.73 o                         
  -3  24   1         37.35         50.67         7.66 o                         
  -2  24   1         20.44         34.16         7.16 o                         
  -1  24   1         60.49         53.50         7.73 o                         
   0  24   1         35.19         30.03         7.39 o                         
   1  24   1         58.11         42.84         7.36 o                         
   2  24   1         20.15         20.26         7.48 o                         
   3  24   1         37.09         46.71         8.25 o                         
   1   0   2      10786.53      11132.28       211.39 o                         
   2   0   2       2387.85       2726.99        60.81 o                         
   3   0   2         64.30         64.65         1.92 o                         
   4   0   2       3105.17       3459.10        49.24 o                         
   5   0   2        604.17        608.16        10.25 o                         
   6   0   2        562.67        543.76        10.62 o                         
   7   0   2          6.47          5.21         2.52 o                         
   8   0   2        844.44        769.03        18.12 o                         
   9   0   2         56.27         55.27         3.96 o                         
  10   0   2        423.54        396.46        13.08 o                         
  11   0   2         23.91         11.79         8.04 o                         
  12   0   2         15.38         12.64         8.16 o                         
 -12   1   2        153.97        181.02        11.50 o                         
 -11   1   2        241.13        226.14        12.11 o                         
 -10   1   2         11.74          6.42         4.95 o                         
  -9   1   2         24.22         18.18         3.76 o                         
  -8   1   2        267.13        286.65         8.10 o                         
  -7   1   2        327.02        302.56         7.71 o                         
  -6   1   2        122.98        141.29         5.44 o                         
  -5   1   2        795.77        884.91        13.16 o                         
  -4   1   2       3630.54       3863.07        50.09 o                         
  -3   1   2       1736.38       1992.20        28.02 o                         
  -2   1   2        262.80        313.27         5.55 o                         
  -1   1   2       1287.69       1298.06        24.25 o                         
   0   1   2       1789.66       1828.52        40.05 o                         
   1   1   2       1288.88       1346.03        38.58 o                         
   2   1   2        270.57        315.31         5.72 o                         
   3   1   2       1742.33       2043.85        29.17 o                         
   4   1   2       3605.31       3953.27        54.34 o                         
   5   1   2        790.48        879.19        13.20 o                         
   6   1   2        128.35        147.12         3.85 o                         
   7   1   2        324.55        287.06         7.64 o                         
   8   1   2        265.85        295.00         8.83 o                         
   9   1   2         25.16         20.52         4.33 o                         
  10   1   2         12.15          4.95         5.22 o                         
  11   1   2        243.27        247.38        17.02 o                         
  12   1   2        148.67        147.94        11.62 o                         
 -12   2   2          5.51          0.10         8.84 o                         
 -11   2   2         29.27         15.07         7.30 o                         
 -10   2   2        974.71       1002.07        36.78 o                         
  -9   2   2         13.55          7.45         3.69 o                         
  -8   2   2        356.54        333.28         8.58 o                         
  -7   2   2        739.87        756.58        23.11 o                         
  -6   2   2       2190.86       2184.27        37.07 o                         
  -5   2   2        377.50        384.96         6.29 o                         
  -4   2   2        663.61        719.82        12.54 o                         
  -3   2   2        203.70        220.25         3.99 o                         
  -2   2   2         98.01        121.41         2.64 o                         
  -1   2   2       5042.98       5340.97        94.70 o                         
   0   2   2       2407.88       2657.46        45.11 o                         
   1   2   2       5054.06       5420.24        88.30 o                         
   2   2   2         91.59        121.57         2.71 o                         
   3   2   2        205.22        226.84         4.42 o                         
   4   2   2        661.04        710.90        10.60 o                         
   5   2   2        374.50        377.68         6.27 o                         
   6   2   2       2240.93       2240.84        40.80 o                         
   7   2   2        744.95        701.23        14.86 o                         
   8   2   2        357.33        343.09         9.20 o                         
   9   2   2         14.34          9.09         4.15 o                         
  10   2   2        967.74       1000.76        27.98 o                         
  11   2   2         28.24         22.91         7.74 o                         
  12   2   2          5.70         -1.04         8.08 o                         
 -12   3   2        234.23        249.27        21.80 o                         
 -11   3   2          6.93          5.12         7.12 o                         
 -10   3   2         11.48         11.57         5.98 o                         
  -9   3   2        108.45        114.92         5.45 o                         
  -8   3   2        422.13        440.70        10.70 o                         
  -7   3   2        110.94        106.71         4.52 o                         
  -6   3   2         31.16         29.40         2.43 o                         
  -5   3   2         99.80        130.91         3.16 o                         
  -4   3   2       2542.54       2816.14        40.37 o                         
  -3   3   2        128.31        156.09         3.71 o                         
  -2   3   2       1741.79       1839.16        25.14 o                         
  -1   3   2      25825.68      27307.68       539.51 o                         
   0   3   2       2457.92       2557.43        43.44 o                         
   1   3   2      25867.46      27995.98       623.03 o                         
   2   3   2       1732.59       1876.59        40.19 o                         
   3   3   2        131.56        154.75         3.57 o                         
   4   3   2       2514.77       2761.79        50.42 o                         
   5   3   2         96.55        128.00         3.58 o                         
   6   3   2         34.43         34.61         2.23 o                         
   7   3   2        106.91        105.52         3.65 o                         
   8   3   2        406.11        406.59        10.43 o                         
   9   3   2        110.01        112.57         5.83 o                         
  10   3   2         10.86         16.70         5.81 o                         
  11   3   2          6.22         -3.26         7.26 o                         
  12   3   2        222.54        221.79        15.94 o                         
 -12   4   2         86.42         77.11        10.61 o                         
 -11   4   2        527.94        581.98        30.12 o                         
 -10   4   2        156.14        156.78         8.46 o                         
  -9   4   2         84.21         88.20         5.85 o                         
  -8   4   2         56.21         50.84         3.64 o                         
  -7   4   2        240.76        239.68         5.59 o                         
  -6   4   2       1713.52       1638.55        28.21 o                         
  -5   4   2       1617.90       1518.08        26.75 o                         
  -4   4   2        783.06        804.92        12.48 o                         
  -3   4   2        746.93        749.93        12.84 o                         
  -2   4   2        246.62        264.59         5.64 o                         
  -1   4   2        107.09        124.86         2.59 o                         
   0   4   2      15183.20      15333.77       279.14 o                         
   1   4   2        110.62        120.06         3.18 o                         
   2   4   2        246.78        250.24         4.79 o                         
   3   4   2        755.44        795.36        16.08 o                         
   4   4   2        785.88        814.00        12.95 o                         
   5   4   2       1634.20       1509.25        28.89 o                         
   6   4   2       1732.09       1635.87        29.29 o                         
   7   4   2        245.85        247.48         6.21 o                         
   8   4   2         56.60         54.70         3.41 o                         
   9   4   2         81.09         88.29         5.09 o                         
  10   4   2        153.64        153.72         9.42 o                         
  11   4   2        524.88        528.79        18.42 o                         
  12   4   2         88.33         74.93         9.75 o                         
 -12   5   2        170.41        189.64        14.27 o                         
 -11   5   2        139.65        149.65         9.66 o                         
 -10   5   2        363.41        351.76        12.73 o                         
  -9   5   2         78.92         79.08         7.29 o                         
  -8   5   2        112.79        111.12         5.49 o                         
  -7   5   2        153.28        139.98         6.64 o                         
  -6   5   2        749.27        693.96        14.43 o                         
  -5   5   2        264.42        284.85         6.11 o                         
  -4   5   2       1904.77       1919.63        32.24 o                         
  -3   5   2       1368.53       1631.92        29.49 o                         
  -2   5   2       6709.06       6932.02       152.62 o                         
  -1   5   2        992.00        999.59        15.75 o                         
   0   5   2       2417.97       2331.18        35.59 o                         
   1   5   2       1003.61       1012.28        17.41 o                         
   2   5   2       6815.79       7694.07       155.72 o                         
   3   5   2       1356.24       1581.28        23.29 o                         
   4   5   2       1868.43       1877.06        37.56 o                         
   5   5   2        268.43        289.29         8.90 o                         
   6   5   2        736.47        677.07        14.06 o                         
   7   5   2        160.30        143.41         4.35 o                         
   8   5   2        119.83        115.07         4.54 o                         
   9   5   2         75.31         70.86         6.52 o                         
  10   5   2        360.36        357.49        13.41 o                         
  11   5   2        137.41        128.01        10.78 o                         
  12   5   2        161.94        152.31        11.18 o                         
 -11   6   2        141.10        125.91        10.51 o                         
 -10   6   2         81.34         79.82         6.87 o                         
  -9   6   2         91.99         90.67         6.82 o                         
  -8   6   2         15.37         13.26         4.47 o                         
  -7   6   2        132.59        126.10         4.91 o                         
  -6   6   2         11.49         12.02         2.29 o                         
  -5   6   2       1965.68       1862.34        36.98 o                         
  -4   6   2       3196.66       3484.17        79.46 o                         
  -3   6   2        734.75        821.61        17.15 o                         
  -2   6   2       3848.50       4423.35        90.39 o                         
  -1   6   2       1107.74       1174.74        17.13 o                         
   0   6   2         56.93         47.79         1.60 o                         
   1   6   2       1131.79       1195.37        21.29 o                         
   2   6   2       3845.12       4331.82        68.36 o                         
   3   6   2        742.38        879.57        22.73 o                         
   4   6   2       3199.24       3377.53        62.25 o                         
   5   6   2       1949.28       1944.48        43.70 o                         
   6   6   2         14.84         11.77         2.49 o                         
   7   6   2        134.11        131.17         4.32 o                         
   8   6   2         14.73         11.58         3.29 o                         
   9   6   2         91.64         86.56         5.47 o                         
  10   6   2         89.72         93.13         6.74 o                         
  11   6   2        140.19        128.55        10.77 o                         
 -11   7   2         13.78          5.76        11.18 o                         
 -10   7   2         35.67         45.32         7.22 o                         
  -9   7   2        190.06        198.40        10.19 o                         
  -8   7   2        432.41        454.95        19.38 o                         
  -7   7   2        184.38        183.60         6.18 o                         
  -6   7   2       1274.02       1271.42        29.74 o                         
  -5   7   2       1105.14       1145.11        24.92 o                         
  -4   7   2        898.74       1001.62        18.44 o                         
  -3   7   2        811.02        892.16        16.04 o                         
  -2   7   2       4046.39       4534.47        74.31 o                         
  -1   7   2       2881.55       3051.31        43.10 o                         
   0   7   2       1618.23       1829.53        27.57 o                         
   1   7   2       2899.67       2969.60        40.49 o                         
   2   7   2       4118.43       4712.84        86.12 o                         
   3   7   2        790.98        898.28        19.28 o                         
   4   7   2        878.66        945.01        18.82 o                         
   5   7   2       1096.42       1161.00        25.64 o                         
   6   7   2       1258.39       1220.91        27.83 o                         
   7   7   2        177.49        182.22         5.24 o                         
   8   7   2        439.95        456.84        11.01 o                         
   9   7   2        185.18        191.12        10.40 o                         
  10   7   2         34.45         36.85         5.86 o                         
  11   7   2         14.39          2.54         9.26 o                         
 -11   8   2         65.87         60.07        11.38 o                         
 -10   8   2         36.97         34.93         8.65 o                         
  -9   8   2         36.26         43.53         5.09 o                         
  -8   8   2         57.40         59.58         4.70 o                         
  -7   8   2         46.57         51.42         4.73 o                         
  -6   8   2        392.95        399.92        13.08 o                         
  -5   8   2       2624.00       2559.65        47.94 o                         
  -4   8   2        372.22        328.00         8.24 o                         
  -3   8   2        453.23        475.41        10.86 o                         
  -2   8   2        942.96       1055.32        20.43 o                         
  -1   8   2       1466.25       1534.89        22.35 o                         
   0   8   2          6.11         12.30         1.34 o                         
   1   8   2       1465.77       1625.23        28.70 o                         
   2   8   2        932.41       1133.55        22.60 o                         
   3   8   2        459.96        472.86        10.26 o                         
   4   8   2        359.96        320.69         7.07 o                         
   5   8   2       2598.96       2476.61        50.07 o                         
   6   8   2        408.99        423.16        10.88 o                         
   7   8   2         48.80         49.77         3.85 o                         
   8   8   2         58.31         59.08         4.26 o                         
   9   8   2         39.42         36.44         5.90 o                         
  10   8   2         35.27         33.24         8.28 o                         
  11   8   2         68.55         63.34        10.99 o                         
 -11   9   2          0.52         -6.13         9.32 o                         
 -10   9   2        219.14        190.39        11.61 o                         
  -9   9   2         45.80         47.29         6.64 o                         
  -8   9   2        295.63        279.76         9.87 o                         
  -7   9   2          5.71          0.16         3.86 o                         
  -6   9   2         69.53         72.70         4.11 o                         
  -5   9   2        185.52        182.91         6.82 o                         
  -4   9   2       1267.74       1328.59        28.06 o                         
  -3   9   2        336.79        311.85        14.87 o                         
  -2   9   2       1608.42       1693.09        25.08 o                         
  -1   9   2       1076.75       1160.81        16.56 o                         
   0   9   2          6.78          2.76         1.36 o                         
   1   9   2       1098.52       1201.08        16.35 o                         
   2   9   2       1608.91       1680.52        25.97 o                         
   3   9   2        317.29        269.67         7.31 o                         
   4   9   2       1266.76       1295.37        26.32 o                         
   5   9   2        183.83        172.30         4.82 o                         
   6   9   2         71.25         64.86         3.16 o                         
   7   9   2          8.01          4.14         2.84 o                         
   8   9   2        298.62        302.48         9.90 o                         
   9   9   2         44.23         52.60         6.38 o                         
  10   9   2        222.44        229.76        12.32 o                         
  11   9   2          0.48          3.00        10.26 o                         
 -11  10   2         70.42         45.96        11.74 o                         
 -10  10   2         46.11         51.40         8.30 o                         
  -9  10   2        155.48        181.41         9.01 o                         
  -8  10   2        158.34        165.52         7.53 o                         
  -7  10   2        129.25        124.15         7.51 o                         
  -6  10   2        245.58        229.94         7.88 o                         
  -5  10   2        329.89        338.04         8.96 o                         
  -4  10   2        511.26        478.14        13.28 o                         
  -3  10   2         69.75         92.43         4.21 o                         
  -2  10   2         46.95         54.30         2.28 o                         
  -1  10   2        836.66        910.85        16.16 o                         
   0  10   2        104.55        106.98         2.77 o                         
   1  10   2        814.43        912.12        14.14 o                         
   2  10   2         44.40         50.94         1.86 o                         
   3  10   2         68.09         85.19         3.24 o                         
   4  10   2        523.93        475.32        10.62 o                         
   5  10   2        324.05        307.54         8.03 o                         
   6  10   2        235.05        219.69         8.82 o                         
   7  10   2        130.36        131.68         7.60 o                         
   8  10   2        161.04        176.98         7.55 o                         
   9  10   2        158.56        154.81        12.41 o                         
  10  10   2         45.70         33.74         7.86 o                         
  11  10   2         69.81         60.86        11.11 o                         
 -11  11   2        111.43        112.56        16.46 o                         
 -10  11   2          8.64         13.24         7.98 o                         
  -9  11   2         95.88         90.72         7.51 o                         
  -8  11   2        253.45        269.35        12.56 o                         
  -7  11   2        317.08        303.78        15.80 o                         
  -6  11   2        115.20        110.69         6.54 o                         
  -5  11   2         20.67         22.32         2.90 o                         
  -4  11   2        245.53        226.28         9.25 o                         
  -3  11   2        159.13        172.50         6.04 o                         
  -2  11   2         76.93         62.79         2.96 o                         
  -1  11   2         83.09        114.37         2.78 o                         
   0  11   2       4668.79       4771.89        74.70 o                         
   1  11   2         82.45        110.52         3.11 o                         
   2  11   2         82.52         62.60         2.19 o                         
   3  11   2        166.40        175.53         5.14 o                         
   4  11   2        247.10        212.28         6.81 o                         
   5  11   2         19.83         11.85         2.58 o                         
   6  11   2        113.73        102.77         5.07 o                         
   7  11   2        332.35        341.50        13.23 o                         
   8  11   2        258.97        260.44        12.19 o                         
   9  11   2         94.36         89.43         9.73 o                         
  10  11   2          9.32          7.48         6.70 o                         
  11  11   2        108.41        122.81        12.95 o                         
 -10  12   2         19.77         21.67        10.64 o                         
  -9  12   2        167.97        177.89         9.76 o                         
  -8  12   2          0.68         -6.87         6.87 o                         
  -7  12   2        350.05        376.40        14.87 o                         
  -6  12   2        270.84        272.06        10.54 o                         
  -5  12   2        197.10        217.51         8.69 o                         
  -4  12   2         34.60         37.41         4.13 o                         
  -3  12   2        100.42         91.32         4.13 o                         
  -2  12   2        281.08        279.58         8.10 o                         
  -1  12   2        794.63        793.37        14.76 o                         
   0  12   2         20.89         35.99         2.36 o                         
   1  12   2        791.07        804.08        14.05 o                         
   2  12   2        284.64        290.20         6.24 o                         
   3  12   2        103.56         94.82         4.09 o                         
   4  12   2         36.24         43.35         4.82 o                         
   5  12   2        202.96        231.82         8.33 o                         
   6  12   2        266.09        300.42        13.25 o                         
   7  12   2        343.69        370.06        15.13 o                         
   8  12   2          0.80         -5.98         5.98 o                         
   9  12   2        163.75        169.97         9.29 o                         
  10  12   2         21.18         11.79         7.32 o                         
 -10  13   2         28.05          2.18        12.42 o                         
  -9  13   2         65.11         71.96         7.46 o                         
  -8  13   2        203.40        198.59        12.11 o                         
  -7  13   2        352.29        370.77        16.82 o                         
  -6  13   2        183.30        201.89         8.47 o                         
  -5  13   2         82.16         83.99         5.61 o                         
  -4  13   2        205.27        182.80         6.34 o                         
  -3  13   2        171.17        143.60         5.16 o                         
  -2  13   2        155.48        149.76         4.34 o                         
  -1  13   2        353.26        375.21         7.75 o                         
   0  13   2        474.29        477.00         8.83 o                         
   1  13   2        341.14        345.53         7.24 o                         
   2  13   2        155.10        153.02         4.63 o                         
   3  13   2        179.28        150.23         5.42 o                         
   4  13   2        207.59        190.36         7.20 o                         
   5  13   2         81.38         64.50         4.55 o                         
   6  13   2        182.04        176.20         9.04 o                         
   7  13   2        366.83        325.74        14.36 o                         
   8  13   2        206.78        208.89        14.56 o                         
   9  13   2         67.47         65.55         7.25 o                         
  10  13   2         28.96         31.07         7.57 o                         
 -10  14   2        171.74        212.05        15.36 o                         
  -9  14   2        138.48        136.70        11.63 o                         
  -8  14   2          1.33         -1.75         6.84 o                         
  -7  14   2        113.69        109.10         8.62 o                         
  -6  14   2         55.75         56.20         5.75 o                         
  -5  14   2        236.52        230.65         9.86 o                         
  -4  14   2        173.59        148.47         9.84 o                         
  -3  14   2        219.38        188.71         6.56 o                         
  -2  14   2        247.60        230.41         6.72 o                         
  -1  14   2        375.28        371.81         8.50 o                         
   0  14   2        143.82        127.57         4.11 o                         
   1  14   2        365.89        348.87         7.78 o                         
   2  14   2        244.35        238.20         6.03 o                         
   3  14   2        216.03        180.86         7.15 o                         
   4  14   2        176.55        161.14         8.31 o                         
   5  14   2        249.09        240.47         9.08 o                         
   6  14   2         53.97         40.38         6.77 o                         
   7  14   2        108.78         96.67         8.61 o                         
   8  14   2          1.38          6.02         7.69 o                         
   9  14   2        137.48        128.29        10.24 o                         
  10  14   2        173.30        177.32        13.28 o                         
  -9  15   2        127.48        143.74        12.14 o                         
  -8  15   2         22.08         28.07         8.81 o                         
  -7  15   2        253.44        265.34        12.78 o                         
  -6  15   2        279.47        270.46        10.49 o                         
  -5  15   2         53.75         61.77         5.18 o                         
  -4  15   2         78.88         78.68         7.17 o                         
  -3  15   2        205.05        198.91        11.06 o                         
  -2  15   2         88.06         87.25         6.06 o                         
  -1  15   2        122.53        114.90         4.89 o                         
   0  15   2         84.31         85.20         3.58 o                         
   1  15   2        116.23        115.41         4.41 o                         
   2  15   2         88.10         82.53         3.63 o                         
   3  15   2        209.62        174.94         7.25 o                         
   4  15   2         79.42         62.93         5.42 o                         
   5  15   2         54.39         52.82         5.43 o                         
   6  15   2        276.62        294.94        14.19 o                         
   7  15   2        246.61        249.26        12.71 o                         
   8  15   2         21.93         12.50         7.49 o                         
   9  15   2        133.57        132.48        15.54 o                         
  -9  16   2        104.62        115.24        14.21 o                         
  -8  16   2         69.73         68.62         9.81 o                         
  -7  16   2          1.96          6.58         8.83 o                         
  -6  16   2         36.45         35.63         6.72 o                         
  -5  16   2        411.24        405.33        12.58 o                         
  -4  16   2         32.48         18.20         4.56 o                         
  -3  16   2         12.20         18.93         5.18 o                         
  -2  16   2         57.43         67.59         5.17 o                         
  -1  16   2        154.12        155.99         6.07 o                         
   0  16   2         22.76         27.07         3.90 o                         
   1  16   2        158.03        152.08         6.96 o                         
   2  16   2         55.73         55.92         4.45 o                         
   3  16   2         11.98         14.79         4.25 o                         
   4  16   2         33.13         30.95         4.97 o                         
   5  16   2        413.26        412.36        16.96 o                         
   6  16   2         36.47         37.53         6.96 o                         
   7  16   2          2.19         -9.04         9.04 o                         
   8  16   2         68.16         61.45         9.77 o                         
   9  16   2        109.22        112.33        11.45 o                         
  -9  17   2         89.69         98.04        11.49 o                         
  -8  17   2         28.26         11.67        11.26 o                         
  -7  17   2        164.19        181.00        14.00 o                         
  -6  17   2        259.68        282.45        12.16 o                         
  -5  17   2        102.28        106.91         7.86 o                         
  -4  17   2        245.46        236.87         9.54 o                         
  -3  17   2        191.37        184.29         7.53 o                         
  -2  17   2        133.69        127.98         6.70 o                         
  -1  17   2        382.82        400.86        12.67 o                         
   0  17   2         44.07         39.92         4.32 o                         
   1  17   2        382.96        378.92        10.11 o                         
   2  17   2        134.89        137.81         5.84 o                         
   3  17   2        196.50        200.13         7.80 o                         
   4  17   2        247.15        239.99         9.33 o                         
   5  17   2        103.10        106.31         8.17 o                         
   6  17   2        256.61        227.92        11.88 o                         
   7  17   2        158.62        175.00        12.92 o                         
   8  17   2         28.63         12.01        11.03 o                         
   9  17   2         92.77        111.70        12.82 o                         
  -8  18   2         39.57         64.50        13.64 o                         
  -7  18   2         64.76         53.75         8.95 o                         
  -6  18   2         25.98         28.04         7.25 o                         
  -5  18   2        230.10        259.80        16.75 o                         
  -4  18   2          8.20          7.50         5.65 o                         
  -3  18   2        170.54        175.44         7.94 o                         
  -2  18   2         63.01         63.78         6.39 o                         
  -1  18   2        395.13        415.80        16.34 o                         
   0  18   2        504.99        493.18        15.41 o                         
   1  18   2        386.89        402.44        10.69 o                         
   2  18   2         61.76         55.70         5.44 o                         
   3  18   2        169.50        183.57         8.76 o                         
   4  18   2          8.45          4.86         4.98 o                         
   5  18   2        242.27        263.23        12.30 o                         
   6  18   2         26.52         23.06         7.99 o                         
   7  18   2         61.72         73.91        10.90 o                         
   8  18   2         39.03         29.44        12.54 o                         
  -7  19   2         90.96         80.79        11.04 o                         
  -6  19   2         36.93         35.87         8.48 o                         
  -5  19   2         19.82         26.25         6.99 o                         
  -4  19   2        176.97        185.07         9.07 o                         
  -3  19   2        112.18        116.37         9.85 o                         
  -2  19   2         20.20         13.94         5.21 o                         
  -1  19   2         81.41         82.46         6.74 o                         
   0  19   2         30.38         35.45         4.01 o                         
   1  19   2         77.52         83.23         6.11 o                         
   2  19   2         21.13         17.06         4.95 o                         
   3  19   2        114.61        116.42         7.10 o                         
   4  19   2        178.76        152.67         7.41 o                         
   5  19   2         20.56         14.28         7.13 o                         
   6  19   2         36.82         44.16         8.32 o                         
   7  19   2         88.65         92.75        10.26 o                         
  -7  20   2         92.83        103.67        15.30 o                         
  -6  20   2         24.15         38.31         8.34 o                         
  -5  20   2        442.65        489.83        19.86 o                         
  -4  20   2         13.48         12.53         5.99 o                         
  -3  20   2         75.37         85.40         7.31 o                         
  -2  20   2          3.44          5.65         5.32 o                         
  -1  20   2        370.59        389.76        12.52 o                         
   0  20   2          6.53          1.14         5.02 o                         
   1  20   2        365.66        387.03        13.16 o                         
   2  20   2          3.72          2.40         5.40 o                         
   3  20   2         74.44         79.48         6.57 o                         
   4  20   2         14.44         -4.67         7.42 o                         
   5  20   2        449.86        508.92        20.94 o                         
   6  20   2         24.43         20.69         8.53 o                         
   7  20   2         90.36        102.02        10.82 o                         
  -6  21   2          6.13         12.01         9.87 o                         
  -5  21   2         59.00         61.29         8.31 o                         
  -4  21   2         46.82         40.38         7.53 o                         
  -3  21   2         76.40         64.41         7.01 o                         
  -2  21   2          3.79         -1.24         5.57 o                         
  -1  21   2         82.28         87.68         7.37 o                         
   0  21   2        133.68        143.07         7.11 o                         
   1  21   2         80.28         77.93         5.82 o                         
   2  21   2          3.77          5.35         5.89 o                         
   3  21   2         72.39         78.93         7.29 o                         
   4  21   2         47.76         52.12         8.51 o                         
   5  21   2         59.75         63.08         8.84 o                         
   6  21   2          6.02          0.67         9.27 o                         
  -5  22   2         24.69         27.31        12.49 o                         
  -4  22   2         79.29         63.97         9.20 o                         
  -3  22   2         29.50         33.42         6.78 o                         
  -2  22   2         25.75         25.10         6.28 o                         
  -1  22   2         48.35         52.40         6.88 o                         
   0  22   2        223.15        239.54        10.60 o                         
   1  22   2         47.37         47.73         6.07 o                         
   2  22   2         25.90         16.79         6.42 o                         
   3  22   2         29.55         18.66         7.30 o                         
   4  22   2         81.01         97.32        10.85 o                         
   5  22   2         24.51         38.25         9.89 o                         
  -4  23   2         18.52         10.51         8.75 o                         
  -3  23   2          3.49          7.48         7.78 o                         
  -2  23   2         11.98          7.51         6.47 o                         
  -1  23   2         53.33         52.42         6.88 o                         
   0  23   2        371.85        371.74        17.43 o                         
   1  23   2         52.28         42.72         6.58 o                         
   2  23   2         11.49          5.44         6.91 o                         
   3  23   2          3.08          4.85         7.61 o                         
   4  23   2         18.18         22.49         9.08 o                         
  -3  24   2          5.37          5.58         7.68 o                         
  -2  24   2          3.38          4.92         7.24 o                         
  -1  24   2         15.65         13.45         7.03 o                         
   0  24   2        158.04        136.25        11.17 o                         
   1  24   2         14.54         15.48         7.63 o                         
   2  24   2          3.45         14.78         7.64 o                         
   3  24   2          5.59         -5.92         8.38 o                         
   1   0   3       1280.41       1349.00        24.53 o                         
   2   0   3        889.26       1018.58        18.04 o                         
   3   0   3        239.78        281.06         4.82 o                         
   4   0   3       2387.76       2432.84        35.74 o                         
   5   0   3        654.66        567.61         8.93 o                         
   6   0   3        902.79        814.66        14.64 o                         
   7   0   3        995.13        931.61        19.66 o                         
   8   0   3        185.10        203.45         7.49 o                         
   9   0   3        101.65         87.48         4.60 o                         
  10   0   3        121.49        112.83         6.83 o                         
  11   0   3        127.45        125.40         9.03 o                         
  12   0   3         29.90         26.76         8.77 o                         
 -12   1   3          5.15          2.60         8.59 o                         
 -11   1   3         60.64         69.18         7.87 o                         
 -10   1   3         65.00         59.89         5.88 o                         
  -9   1   3          9.85          8.02         3.68 o                         
  -8   1   3        255.73        245.17         7.32 o                         
  -7   1   3       1225.17       1143.54        23.55 o                         
  -6   1   3        254.54        241.43         5.35 o                         
  -5   1   3        555.94        553.47         8.77 o                         
  -4   1   3       1323.21       1327.69        18.90 o                         
  -3   1   3       2114.93       2283.26        32.40 o                         
  -2   1   3       1510.73       1642.88        26.22 o                         
  -1   1   3       3052.08       3471.87        69.62 o                         
   0   1   3       2733.09       2904.92        58.06 o                         
   1   1   3       3004.30       3449.72        79.15 o                         
   2   1   3       1503.89       1681.54        27.14 o                         
   3   1   3       2134.01       2320.71        41.51 o                         
   4   1   3       1333.70       1291.76        18.23 o                         
   5   1   3        553.37        530.88         8.45 o                         
   6   1   3        261.20        258.75         5.26 o                         
   7   1   3       1250.37       1202.12        25.12 o                         
   8   1   3        253.49        229.59         6.78 o                         
   9   1   3         10.25          4.30         3.33 o                         
  10   1   3         66.21         72.41         6.35 o                         
  11   1   3         61.49         56.15         9.31 o                         
  12   1   3          4.76          5.05         8.19 o                         
 -12   2   3         69.89         80.10        10.46 o                         
 -11   2   3         27.54         13.49         6.58 o                         
 -10   2   3        187.82        195.12         9.12 o                         
  -9   2   3        220.80        208.16         6.68 o                         
  -8   2   3        383.45        352.34         9.14 o                         
  -7   2   3         75.49         84.53         3.87 o                         
  -6   2   3       1361.65       1401.55        35.85 o                         
  -5   2   3        303.85        301.76         5.47 o                         
  -4   2   3        245.55        220.21         4.49 o                         
  -3   2   3       3135.09       3255.91        47.75 o                         
  -2   2   3       3136.38       3498.49        56.27 o                         
  -1   2   3       1694.64       1726.95        31.68 o                         
   0   2   3       6945.68       7344.28       134.80 o                         
   1   2   3       1714.77       1837.55        33.39 o                         
   2   2   3       3146.01       3488.54        62.44 o                         
   3   2   3       3142.47       3207.38        48.83 o                         
   4   2   3        244.62        204.89         3.44 o                         
   5   2   3        315.87        327.95         5.65 o                         
   6   2   3       1351.74       1349.63        23.88 o                         
   7   2   3         81.20         82.73         3.12 o                         
   8   2   3        375.90        351.78         9.11 o                         
   9   2   3        227.09        217.40         9.37 o                         
  10   2   3        186.60        186.62         9.18 o                         
  11   2   3         25.58         14.29         6.82 o                         
  12   2   3         68.23         63.97         8.37 o                         
 -12   3   3         11.67          5.48         8.76 o                         
 -11   3   3         38.05         34.99         6.72 o                         
 -10   3   3        114.44        103.21         8.62 o                         
  -9   3   3        270.03        287.47         8.52 o                         
  -8   3   3        274.85        267.48         8.35 o                         
  -7   3   3       1194.61       1156.00        21.80 o                         
  -6   3   3        135.80        118.45         4.11 o                         
  -5   3   3         29.84         28.60         2.12 o                         
  -4   3   3         17.34         32.51         1.42 o                         
  -3   3   3        225.21        221.11         3.85 o                         
  -2   3   3       2092.18       2182.99        34.00 o                         
  -1   3   3      10427.78      11670.81       203.57 o                         
   0   3   3       9068.54       9956.35       201.39 o                         
   1   3   3      10335.79      11501.10       193.63 o                         
   2   3   3       2114.64       2309.69        38.91 o                         
   3   3   3        215.48        207.48         4.60 o                         
   4   3   3         15.55         29.45         1.48 o                         
   5   3   3         30.79         32.02         1.76 o                         
   6   3   3        137.46        114.43         3.13 o                         
   7   3   3       1231.29       1129.39        21.64 o                         
   8   3   3        274.29        258.91         6.48 o                         
   9   3   3        263.34        277.45        11.99 o                         
  10   3   3        117.00        130.54         8.21 o                         
  11   3   3         36.29         17.34         6.51 o                         
  12   3   3         10.95          0.65         8.70 o                         
 -12   4   3         78.58         71.48        10.28 o                         
 -11   4   3        177.96        202.66         9.84 o                         
 -10   4   3         27.21         30.43         7.20 o                         
  -9   4   3        142.30        143.73         9.07 o                         
  -8   4   3         79.58         82.71         5.40 o                         
  -7   4   3        344.96        314.64        10.76 o                         
  -6   4   3        150.71        148.31         3.98 o                         
  -5   4   3       4039.06       4004.92        69.64 o                         
  -4   4   3        356.85        413.63         6.73 o                         
  -3   4   3        385.51        417.50        10.09 o                         
  -2   4   3       4924.98       5083.32       111.91 o                         
  -1   4   3       2612.44       2768.94        41.90 o                         
   0   4   3       6764.71       7242.20       120.38 o                         
   1   4   3       2675.55       2708.81        68.73 o                         
   2   4   3       4890.38       5215.60        80.19 o                         
   3   4   3        393.41        412.68         7.66 o                         
   4   4   3        362.05        421.02         7.03 o                         
   5   4   3       4074.66       4004.07        68.68 o                         
   6   4   3        152.01        150.27         4.18 o                         
   7   4   3        341.91        322.34         7.27 o                         
   8   4   3         80.45         76.73         4.17 o                         
   9   4   3        145.28        145.17         6.01 o                         
  10   4   3         25.56         23.18         9.45 o                         
  11   4   3        185.12        201.38        10.86 o                         
  12   4   3         77.55         60.32         9.14 o                         
 -12   5   3         38.20         39.60        10.70 o                         
 -11   5   3          8.15          7.29         6.65 o                         
 -10   5   3        110.05        107.84         7.49 o                         
  -9   5   3        548.70        545.14        15.77 o                         
  -8   5   3        134.57        148.94         6.91 o                         
  -7   5   3        736.77        694.08        15.12 o                         
  -6   5   3        222.37        217.61         5.14 o                         
  -5   5   3        253.11        271.32         6.08 o                         
  -4   5   3         21.46         24.17         1.65 o                         
  -3   5   3        133.77        110.11         2.83 o                         
  -2   5   3        454.36        495.54         8.93 o                         
  -1   5   3        513.82        589.32         8.74 o                         
   0   5   3         47.87         65.03         1.70 o                         
   1   5   3        497.26        578.37        12.80 o                         
   2   5   3        442.78        534.87        13.26 o                         
   3   5   3        120.02         98.82         2.24 o                         
   4   5   3         19.26         26.66         1.68 o                         
   5   5   3        257.27        278.95         7.48 o                         
   6   5   3        218.51        225.72         5.52 o                         
   7   5   3        758.42        755.85        15.82 o                         
   8   5   3        135.49        136.21         6.25 o                         
   9   5   3        549.75        554.86        14.48 o                         
  10   5   3        113.53        118.67         8.08 o                         
  11   5   3          8.33          6.38         8.35 o                         
  12   5   3         37.04         11.01         9.58 o                         
 -11   6   3        213.74        195.12        11.06 o                         
 -10   6   3         40.45         46.65         6.76 o                         
  -9   6   3        486.53        531.46        16.35 o                         
  -8   6   3         18.29         23.22         4.67 o                         
  -7   6   3        205.18        215.71         6.17 o                         
  -6   6   3       1431.34       1419.90        30.13 o                         
  -5   6   3        206.62        220.84         6.35 o                         
  -4   6   3       1948.45       2036.47        36.08 o                         
  -3   6   3       1647.60       1641.59        24.36 o                         
  -2   6   3       4803.05       5399.78       109.54 o                         
  -1   6   3       1245.49       1340.77        23.02 o                         
   0   6   3        807.03        802.62        12.38 o                         
   1   6   3       1238.62       1318.56        20.77 o                         
   2   6   3       4791.87       5365.90        85.25 o                         
   3   6   3       1644.29       1667.42        26.66 o                         
   4   6   3       1949.44       2019.88        39.95 o                         
   5   6   3        217.60        225.94         5.43 o                         
   6   6   3       1453.39       1404.47        31.49 o                         
   7   6   3        208.17        207.56         6.12 o                         
   8   6   3         16.98         17.31         3.52 o                         
   9   6   3        489.18        523.43        13.31 o                         
  10   6   3         37.84         41.14         6.60 o                         
  11   6   3        222.42        230.37        15.33 o                         
 -11   7   3          0.62         12.96         9.18 o                         
 -10   7   3        127.46        135.44         9.08 o                         
  -9   7   3        230.00        247.74        10.55 o                         
  -8   7   3         35.40         35.98         5.19 o                         
  -7   7   3        754.77        752.87        24.30 o                         
  -6   7   3        817.76        847.62        23.61 o                         
  -5   7   3       1506.57       1399.58        30.07 o                         
  -4   7   3         24.83         34.78         2.42 o                         
  -3   7   3        188.17        182.07         3.87 o                         
  -2   7   3       2118.80       2392.39        49.64 o                         
  -1   7   3       5685.92       6216.01        83.36 o                         
   1   7   3       5666.14       5927.25        82.95 o                         
   2   7   3       2110.42       2384.21        44.43 o                         
   3   7   3        180.13        168.57         4.34 o                         
   4   7   3         26.95         32.57         1.90 o                         
   5   7   3       1519.54       1468.81        32.31 o                         
   6   7   3        806.35        812.70        18.68 o                         
   7   7   3        771.83        743.09        15.65 o                         
   8   7   3         35.30         33.46         3.39 o                         
   9   7   3        226.00        222.35         7.57 o                         
  10   7   3        124.67        133.86         8.64 o                         
  11   7   3          0.65          6.51         9.09 o                         
 -11   8   3         45.89         57.05        11.40 o                         
 -10   8   3        341.10        334.55        16.96 o                         
  -9   8   3         49.95         56.09         5.33 o                         
  -8   8   3         32.57         34.11         4.62 o                         
  -7   8   3         57.86         55.17         4.58 o                         
  -6   8   3        787.00        783.44        18.20 o                         
  -5   8   3       1756.37       1728.57        33.13 o                         
  -4   8   3       1142.47       1223.27        33.91 o                         
  -3   8   3        189.20        207.74         5.28 o                         
  -2   8   3        186.57        187.75         4.36 o                         
  -1   8   3       1752.86       1860.42        25.95 o                         
   0   8   3        172.38        145.12         2.83 o                         
   1   8   3       1738.93       1849.66        24.98 o                         
   2   8   3        185.80        184.90         3.54 o                         
   3   8   3        194.14        205.50         5.56 o                         
   4   8   3       1135.32       1202.69        24.20 o                         
   5   8   3       1757.01       1791.88        38.15 o                         
   6   8   3        808.47        799.68        18.45 o                         
   7   8   3         56.37         50.58         4.31 o                         
   8   8   3         32.75         22.92         3.84 o                         
   9   8   3         48.91         46.64         6.09 o                         
  10   8   3        350.69        381.41        29.48 o                         
  11   8   3         47.65         45.05         9.95 o                         
 -11   9   3         59.62         44.07         9.89 o                         
 -10   9   3         27.12         35.86         8.04 o                         
  -9   9   3        142.54        171.13         9.27 o                         
  -8   9   3        332.11        357.17        11.78 o                         
  -7   9   3        180.81        169.45        10.23 o                         
  -6   9   3        218.13        230.33        10.08 o                         
  -5   9   3       1735.40       1686.20        32.49 o                         
  -4   9   3        320.96        283.34         7.27 o                         
  -3   9   3         37.98         58.61         2.81 o                         
  -2   9   3        101.65        114.64         2.63 o                         
  -1   9   3        344.43        366.57         5.56 o                         
   0   9   3        726.51        676.17        10.73 o                         
   1   9   3        336.61        355.75         5.31 o                         
   2   9   3        109.24        120.63         2.73 o                         
   3   9   3         43.29         54.08         2.41 o                         
   4   9   3        324.24        291.66         7.84 o                         
   5   9   3       1740.85       1708.20        37.39 o                         
   6   9   3        212.13        227.24         7.04 o                         
   7   9   3        180.50        170.64         5.76 o                         
   8   9   3        336.92        320.76        10.47 o                         
   9   9   3        146.25        153.77         8.39 o                         
  10   9   3         26.31         26.95         8.44 o                         
  11   9   3         57.55         59.61         9.88 o                         
 -11  10   3         40.30         23.96        13.78 o                         
 -10  10   3        219.21        240.57        11.90 o                         
  -9  10   3         19.97         28.15         6.44 o                         
  -8  10   3         81.34         70.74         5.39 o                         
  -7  10   3         99.66        102.42        10.16 o                         
  -6  10   3        978.60        941.78        24.33 o                         
  -5  10   3        313.53        299.73         9.28 o                         
  -4  10   3       2065.70       2091.28        62.59 o                         
  -3  10   3        745.49        679.44        18.88 o                         
  -2  10   3         13.67         20.40         2.01 o                         
  -1  10   3        213.25        234.07         4.25 o                         
   0  10   3        869.99        864.51        14.09 o                         
   1  10   3        211.90        238.33         4.29 o                         
   2  10   3         12.24         19.06         1.62 o                         
   3  10   3        751.55        728.47        16.16 o                         
   4  10   3       2068.91       2083.68        43.54 o                         
   5  10   3        313.70        322.64         7.93 o                         
   6  10   3       1007.11        953.13        24.76 o                         
   7  10   3         96.85         95.74         6.13 o                         
   8  10   3         82.45         88.83         6.71 o                         
   9  10   3         19.85         12.79         7.27 o                         
  10  10   3        225.00        253.05        11.98 o                         
  11  10   3         40.18         39.36        10.92 o                         
 -11  11   3        104.61        103.08        15.72 o                         
 -10  11   3         78.44         87.58         9.15 o                         
  -9  11   3        110.42        107.41         8.18 o                         
  -8  11   3        262.74        255.27        11.66 o                         
  -7  11   3        106.41        108.21         8.83 o                         
  -6  11   3         76.79         88.30         5.24 o                         
  -5  11   3       1054.27       1045.16        23.87 o                         
  -4  11   3        291.76        222.42         7.67 o                         
  -3  11   3        409.41        413.53        11.14 o                         
  -2  11   3        627.23        592.16        12.82 o                         
  -1  11   3         31.63         23.82         1.44 o                         
   0  11   3         82.38         65.29         2.25 o                         
   1  11   3         30.36         22.87         1.64 o                         
   2  11   3        650.95        636.12        11.15 o                         
   3  11   3        398.93        389.71         9.73 o                         
   4  11   3        283.90        204.57         6.16 o                         
   5  11   3       1041.76       1014.32        22.26 o                         
   6  11   3         72.17         80.91         4.40 o                         
   7  11   3        103.75         93.51         6.88 o                         
   8  11   3        271.12        273.40        12.71 o                         
   9  11   3        113.11        105.76         8.23 o                         
  10  11   3         76.52         74.92        13.48 o                         
  11  11   3        102.28        105.43        14.34 o                         
 -10  12   3         78.11         72.86        10.39 o                         
  -9  12   3         24.72         36.21         7.56 o                         
  -8  12   3        136.14        131.91         9.81 o                         
  -7  12   3        388.40        397.24        15.65 o                         
  -6  12   3       1118.00       1127.59        28.66 o                         
  -5  12   3          8.76          7.52         4.07 o                         
  -4  12   3        699.92        644.93        20.38 o                         
  -3  12   3         86.06         95.07         4.27 o                         
  -2  12   3         65.92         56.50         3.89 o                         
  -1  12   3        269.48        263.66         5.42 o                         
   0  12   3       1855.89       1868.44        30.42 o                         
   1  12   3        264.28        262.28         5.35 o                         
   2  12   3         68.99         54.68         2.42 o                         
   3  12   3         83.47         85.55         4.79 o                         
   4  12   3        717.61        622.78        18.51 o                         
   5  12   3          9.22          9.61         2.75 o                         
   6  12   3       1136.10       1113.68        30.20 o                         
   7  12   3        386.66        382.73        15.51 o                         
   8  12   3        137.91        132.82         8.24 o                         
   9  12   3         24.36         19.13         6.57 o                         
  10  12   3         79.26         85.97         8.69 o                         
 -10  13   3         53.61         57.88        11.92 o                         
  -9  13   3         36.52         30.64         9.03 o                         
  -8  13   3         47.76         39.20         7.17 o                         
  -7  13   3        110.01        108.89         7.33 o                         
  -6  13   3        157.47        153.34         7.79 o                         
  -5  13   3        230.80        207.90        14.12 o                         
  -4  13   3        263.45        242.47         8.67 o                         
  -3  13   3         63.91         77.83         5.14 o                         
  -2  13   3        108.51         98.87         3.49 o                         
  -1  13   3        264.26        261.37         6.23 o                         
   0  13   3          0.46          1.36         2.29 o                         
   1  13   3        262.75        255.71         5.84 o                         
   2  13   3        111.76         99.24         3.23 o                         
   3  13   3         61.43         74.05         4.04 o                         
   4  13   3        257.57        212.28         7.81 o                         
   5  13   3        226.95        218.99         7.56 o                         
   6  13   3        162.71        159.72         7.78 o                         
   7  13   3        107.45        110.18         7.83 o                         
   8  13   3         49.27         42.57         7.33 o                         
   9  13   3         34.94         28.03         7.08 o                         
  10  13   3         53.59         36.99         8.47 o                         
 -10  14   3        451.24        485.99        27.83 o                         
  -9  14   3          2.96          3.74         8.82 o                         
  -8  14   3         97.25        102.61        18.77 o                         
  -7  14   3        349.10        413.98        18.26 o                         
  -6  14   3         75.50         87.08         6.26 o                         
  -5  14   3          4.93          6.61         4.30 o                         
  -4  14   3        464.24        467.77        12.36 o                         
  -3  14   3         20.23         22.81         4.10 o                         
  -2  14   3        132.10        132.15         4.48 o                         
  -1  14   3       1111.43       1050.65        23.10 o                         
   0  14   3        384.40        398.51         7.97 o                         
   1  14   3       1104.82       1066.40        19.67 o                         
   2  14   3        131.28        132.36         6.32 o                         
   3  14   3         21.35         23.18         4.08 o                         
   4  14   3        477.40        485.48        14.74 o                         
   5  14   3          4.72          7.93         4.23 o                         
   6  14   3         68.99         73.25         6.83 o                         
   7  14   3        349.30        362.10        14.38 o                         
   8  14   3         96.12         92.94         8.48 o                         
   9  14   3          3.33         -6.72         6.72 o                         
  10  14   3        449.68        500.68        30.82 o                         
  -9  15   3          9.35         12.30         9.66 o                         
  -8  15   3         61.81         60.46         9.13 o                         
  -7  15   3        260.32        246.40        13.84 o                         
  -6  15   3         75.71         97.66         6.64 o                         
  -5  15   3         18.87         20.36         4.67 o                         
  -4  15   3         70.27         59.90         6.63 o                         
  -3  15   3        287.48        284.95         9.07 o                         
  -2  15   3        258.20        254.07         8.67 o                         
  -1  15   3        773.99        763.81        18.22 o                         
   0  15   3         10.04         14.16         2.70 o                         
   1  15   3        782.46        772.24        16.24 o                         
   2  15   3        249.62        241.38         7.04 o                         
   3  15   3        289.12        304.68        10.45 o                         
   4  15   3         75.18         73.03         5.53 o                         
   5  15   3         19.69         11.25         5.51 o                         
   6  15   3         73.93         79.51         7.27 o                         
   7  15   3        259.42        262.73        14.65 o                         
   8  15   3         58.73         62.06         8.29 o                         
   9  15   3          8.92          0.57         7.52 o                         
  -9  16   3         30.56         39.67        10.46 o                         
  -8  16   3          0.26         -8.79         8.79 o                         
  -7  16   3         24.74         19.87         8.56 o                         
  -6  16   3        538.98        615.08        20.36 o                         
  -5  16   3         62.69         47.44         5.36 o                         
  -4  16   3         96.98         86.68         5.58 o                         
  -3  16   3         18.69         22.12         4.78 o                         
  -2  16   3        382.39        388.32        10.86 o                         
  -1  16   3         54.70         53.81         3.99 o                         
   0  16   3        554.07        556.82        12.72 o                         
   1  16   3         56.11         53.68         3.39 o                         
   2  16   3        376.95        385.51        14.83 o                         
   3  16   3         17.88         12.58         4.29 o                         
   4  16   3         98.45         81.65         5.86 o                         
   5  16   3         63.27         47.96         6.73 o                         
   6  16   3        527.23        560.22        24.15 o                         
   7  16   3         25.22         14.77         8.97 o                         
   8  16   3          0.29          0.74         7.45 o                         
   9  16   3         30.90         24.29         9.30 o                         
  -8  17   3        195.11        216.34        16.11 o                         
  -7  17   3        107.06        125.00        11.06 o                         
  -6  17   3         36.69         32.05         7.11 o                         
  -5  17   3         26.32         34.65         5.41 o                         
  -4  17   3        236.26        216.00         8.31 o                         
  -3  17   3        161.83        170.28         8.00 o                         
  -2  17   3         44.33         42.40         5.18 o                         
  -1  17   3         78.19         81.00         6.06 o                         
   0  17   3          1.69          1.93         3.59 o                         
   1  17   3         80.48         83.01         5.29 o                         
   2  17   3         48.79         49.18         6.56 o                         
   3  17   3        162.71        165.30         7.48 o                         
   4  17   3        237.34        224.40         8.84 o                         
   5  17   3         24.84         22.59         6.63 o                         
   6  17   3         34.62         43.20         6.99 o                         
   7  17   3        108.35        112.74        11.09 o                         
   8  17   3        191.83        198.76        15.62 o                         
  -8  18   3         27.98         49.62        13.80 o                         
  -7  18   3         11.00          2.06         8.14 o                         
  -6  18   3        354.83        361.53        18.46 o                         
  -5  18   3         40.35         43.78         7.54 o                         
  -4  18   3         84.43         78.30         6.80 o                         
  -3  18   3         10.10          4.58         5.21 o                         
  -2  18   3        190.18        195.63        14.33 o                         
  -1  18   3         69.93         66.60         5.86 o                         
   0  18   3        147.03        141.47         5.62 o                         
   1  18   3         68.63         81.66         5.17 o                         
   2  18   3        186.21        190.72         7.20 o                         
   3  18   3         10.59          7.07         5.12 o                         
   4  18   3         89.54         96.34         6.72 o                         
   5  18   3         39.72         37.59         7.27 o                         
   6  18   3        345.68        362.68        21.07 o                         
   7  18   3         10.66          8.94         9.18 o                         
   8  18   3         28.00         28.19        12.63 o                         
  -7  19   3        112.11        110.95        11.47 o                         
  -6  19   3         73.60         65.49         9.41 o                         
  -5  19   3        119.34        135.67         9.72 o                         
  -4  19   3          3.77         -3.59         6.01 o                         
  -3  19   3         90.74         99.11         9.51 o                         
  -2  19   3         41.88         36.95         5.82 o                         
  -1  19   3        419.37        449.60        15.97 o                         
   0  19   3         87.17         87.22         5.62 o                         
   1  19   3        423.56        455.99        12.46 o                         
   2  19   3         41.00         46.13         5.36 o                         
   3  19   3         92.10         90.86         6.64 o                         
   4  19   3          3.75          2.22         6.25 o                         
   5  19   3        116.60        137.88         9.47 o                         
   6  19   3         71.15         73.71         8.78 o                         
   7  19   3        110.18        131.92        12.74 o                         
  -7  20   3          6.65         11.28        10.99 o                         
  -6  20   3        222.24        217.87        13.11 o                         
  -5  20   3         43.38         50.35         7.80 o                         
  -4  20   3        199.93        189.64         9.42 o                         
  -3  20   3          3.38         -1.79         6.36 o                         
  -2  20   3         57.60         55.92         6.12 o                         
  -1  20   3        188.64        176.64         8.68 o                         
   0  20   3         13.44         11.15         4.86 o                         
   1  20   3        184.97        193.23        10.53 o                         
   2  20   3         57.17         63.03         6.13 o                         
   3  20   3          3.65         -5.77         5.77 o                         
   4  20   3        203.26        208.12        10.97 o                         
   5  20   3         45.00         31.03         8.53 o                         
   6  20   3        214.79        233.25        16.84 o                         
   7  20   3          6.24          3.91         9.20 o                         
  -6  21   3          6.70         11.55        10.05 o                         
  -5  21   3          8.18         14.77         7.64 o                         
  -4  21   3         20.39         13.33         7.61 o                         
  -3  21   3          2.83          1.42         6.73 o                         
  -2  21   3         71.69         72.45         6.59 o                         
  -1  21   3         10.64          9.70         6.07 o                         
   0  21   3        206.17        221.82         8.91 o                         
   1  21   3          9.92         10.67         5.03 o                         
   2  21   3         68.65         73.23         6.55 o                         
   3  21   3          2.38         -2.37         6.34 o                         
   4  21   3         21.58         30.43         9.15 o                         
   5  21   3          8.65         17.83        10.00 o                         
   6  21   3          6.46          2.69         8.45 o                         
  -5  22   3          9.91          3.48         8.94 o                         
  -4  22   3         99.91        117.01        12.49 o                         
  -3  22   3         42.70         21.57         6.54 o                         
  -2  22   3         56.04         57.06         7.04 o                         
  -1  22   3          2.47          5.34         6.28 o                         
   0  22   3          6.43         14.40         6.02 o                         
   1  22   3          2.70         14.46         5.93 o                         
   2  22   3         56.11         62.19         7.30 o                         
   3  22   3         43.59         33.25         7.37 o                         
   4  22   3         98.45         97.92        10.89 o                         
   5  22   3         10.12         29.58        10.08 o                         
  -4  23   3         38.22         33.58         8.99 o                         
  -3  23   3         25.42         22.30         8.53 o                         
  -2  23   3         46.08         35.84         7.15 o                         
  -1  23   3        129.05        144.46         8.77 o                         
   0  23   3          9.93          8.46         7.04 o                         
   1  23   3        127.34        138.09         9.37 o                         
   2  23   3         43.75         31.76         7.32 o                         
   3  23   3         24.82         21.30         7.63 o                         
   4  23   3         39.72         28.03         9.23 o                         
  -3  24   3         30.39         45.14         8.41 o                         
  -2  24   3         29.84         29.53         7.68 o                         
  -1  24   3         86.67        100.78         9.75 o                         
   0  24   3        224.39        231.01        15.19 o                         
   1  24   3         84.65         86.48         8.19 o                         
   2  24   3         30.14         20.98         8.57 o                         
   3  24   3         30.86         34.86         8.17 o                         
   0   0   4        614.69        610.99        23.30 o                         
   1   0   4       3009.78       3122.31        64.11 o                         
   2   0   4       4528.93       4658.29        74.00 o                         
   3   0   4       1720.52       1980.86        29.95 o                         
   4   0   4       4047.52       4123.74        70.36 o                         
   5   0   4        694.44        667.09        10.65 o                         
   6   0   4          0.47          1.18         1.94 o                         
   7   0   4        750.41        812.23        16.16 o                         
   8   0   4        835.79        852.72        24.98 o                         
   9   0   4          6.73         -1.78         3.65 o                         
  10   0   4        146.77        137.72         7.63 o                         
  11   0   4        107.63         93.75         8.33 o                         
  12   0   4         18.42          2.22         7.90 o                         
 -12   1   4        317.43        330.31        13.57 o                         
 -11   1   4         80.46         58.64         7.90 o                         
 -10   1   4        110.04         97.77         6.20 o                         
  -9   1   4        131.35        125.21         6.01 o                         
  -8   1   4        231.34        213.10         6.55 o                         
  -7   1   4        751.54        750.13        15.81 o                         
  -6   1   4       1309.08       1207.15        22.30 o                         
  -5   1   4        238.55        256.23         4.81 o                         
  -4   1   4       2658.48       3120.02        40.96 o                         
  -3   1   4       4447.07       4921.95        72.01 o                         
  -2   1   4       2503.52       2490.44        43.00 o                         
  -1   1   4      13895.56      14741.12       292.97 o                         
   0   1   4         31.07         41.32         1.69 o                         
   1   1   4      13836.25      15143.71       311.15 o                         
   2   1   4       2557.09       2688.56        50.37 o                         
   3   1   4       4445.77       4838.01        69.85 o                         
   4   1   4       2645.48       2897.86        42.57 o                         
   5   1   4        232.86        235.43         4.19 o                         
   6   1   4       1316.52       1305.48        22.43 o                         
   7   1   4        749.30        735.89        14.02 o                         
   8   1   4        227.33        221.14         7.00 o                         
   9   1   4        132.78        126.19         6.23 o                         
  10   1   4        111.15        109.53         6.52 o                         
  11   1   4         84.14         95.06         8.52 o                         
  12   1   4        314.68        336.34        17.49 o                         
 -12   2   4         24.55         11.17         8.19 o                         
 -11   2   4         35.18         45.46         7.03 o                         
 -10   2   4        275.15        282.40        14.28 o                         
  -9   2   4        224.53        240.50         8.37 o                         
  -8   2   4         65.09         75.36         4.27 o                         
  -7   2   4        151.63        133.66         5.72 o                         
  -6   2   4        234.31        249.89         5.55 o                         
  -5   2   4       1638.01       1782.03        26.96 o                         
  -4   2   4       2903.09       3238.46        44.19 o                         
  -3   2   4       6517.65       6909.23        98.61 o                         
  -2   2   4        755.25        864.46        15.11 o                         
  -1   2   4       5933.22       6190.01        97.94 o                         
   0   2   4       2170.98       2314.81        46.15 o                         
   1   2   4       5953.27       6344.80       156.46 o                         
   2   2   4        762.51        861.32        14.25 o                         
   3   2   4       6480.85       6947.15       111.04 o                         
   4   2   4       2952.34       3212.70        42.89 o                         
   5   2   4       1644.54       1800.90        27.02 o                         
   6   2   4        222.48        229.62         6.12 o                         
   7   2   4        156.40        134.48         4.43 o                         
   8   2   4         64.79         67.34         3.66 o                         
   9   2   4        219.98        219.85         8.02 o                         
  10   2   4        264.15        263.25        10.65 o                         
  11   2   4         36.54         38.02         7.57 o                         
  12   2   4         23.23         20.87         8.79 o                         
 -12   3   4        113.97        117.00         9.34 o                         
 -11   3   4        132.96        139.09         8.08 o                         
 -10   3   4        195.46        181.68        13.86 o                         
  -9   3   4         44.76         32.09         4.30 o                         
  -8   3   4        589.35        600.07        13.78 o                         
  -7   3   4        652.37        603.62        12.95 o                         
  -6   3   4       1160.55       1146.44        20.56 o                         
  -5   3   4        147.30        139.53         3.63 o                         
  -4   3   4        169.42        163.98         3.52 o                         
  -3   3   4        644.45        722.86        11.21 o                         
  -2   3   4        893.93        836.73        15.37 o                         
  -1   3   4        963.23       1075.59        17.14 o                         
   0   3   4       2352.96       2447.21        43.22 o                         
   1   3   4        953.68       1071.26        19.09 o                         
   2   3   4        888.72        877.35        13.86 o                         
   3   3   4        632.74        700.13        11.73 o                         
   4   3   4        156.47        147.42         2.79 o                         
   5   3   4        141.29        134.61         3.10 o                         
   6   3   4       1150.69       1121.44        18.97 o                         
   7   3   4        653.74        602.82        11.45 o                         
   8   3   4        594.13        618.93        13.08 o                         
   9   3   4         42.02         49.43         6.22 o                         
  10   3   4        196.42        184.38        10.42 o                         
  11   3   4        135.46        151.48         8.47 o                         
  12   3   4        109.78        102.59         8.88 o                         
 -12   4   4        117.66        122.83        10.92 o                         
 -11   4   4          1.31         -1.81         6.04 o                         
 -10   4   4        314.46        318.92        12.07 o                         
  -9   4   4        238.77        224.06         7.50 o                         
  -8   4   4        136.60        128.90         5.73 o                         
  -7   4   4        158.86        145.74         4.56 o                         
  -6   4   4         93.66         88.44         3.83 o                         
  -5   4   4        156.48        164.05         4.43 o                         
  -4   4   4        206.00        155.08         3.20 o                         
  -3   4   4       4039.91       4600.30        73.75 o                         
  -2   4   4       4152.94       4555.28        68.71 o                         
  -1   4   4        152.18        139.17         3.39 o                         
   0   4   4       4031.06       4039.51        61.43 o                         
   1   4   4        159.03        133.68         2.65 o                         
   2   4   4       4117.40       4586.72        71.84 o                         
   3   4   4       4024.64       4422.55        70.41 o                         
   4   4   4        204.38        159.75         3.64 o                         
   5   4   4        163.32        174.05         4.19 o                         
   6   4   4         88.95         90.52         2.93 o                         
   7   4   4        154.80        145.09         4.25 o                         
   8   4   4        134.33        118.78         3.97 o                         
   9   4   4        238.85        226.89         8.02 o                         
  10   4   4        303.71        305.37        12.49 o                         
  11   4   4          1.19         -0.76         6.67 o                         
  12   4   4        118.53        133.93        10.18 o                         
 -12   5   4         98.49        116.38        14.10 o                         
 -11   5   4         69.79         88.02         8.29 o                         
 -10   5   4        213.29        223.49        16.51 o                         
  -9   5   4        316.41        312.39        12.73 o                         
  -8   5   4        570.92        580.68        20.95 o                         
  -7   5   4        534.95        534.39        11.58 o                         
  -6   5   4        242.58        215.45         6.19 o                         
  -5   5   4        211.69        229.30         6.37 o                         
  -4   5   4        124.40        122.42         3.19 o                         
  -3   5   4        156.96        178.85         5.31 o                         
  -2   5   4       2289.59       2432.95        38.39 o                         
  -1   5   4       1426.29       1451.02        21.43 o                         
   0   5   4       2757.05       2858.09        45.04 o                         
   1   5   4       1404.04       1429.14        28.72 o                         
   2   5   4       2318.35       2524.36        48.69 o                         
   3   5   4        165.47        186.52         4.81 o                         
   4   5   4        133.68        134.40         3.96 o                         
   5   5   4        216.01        230.30         6.69 o                         
   6   5   4        251.65        225.58         5.22 o                         
   7   5   4        543.36        523.11        10.81 o                         
   8   5   4        560.37        563.59        13.08 o                         
   9   5   4        313.35        315.07         9.76 o                         
  10   5   4        217.10        211.58         9.52 o                         
  11   5   4         73.39        103.68        12.67 o                         
  12   5   4        102.36        104.76        10.28 o                         
 -11   6   4         46.10         58.33         8.01 o                         
 -10   6   4        166.63        183.18        10.24 o                         
  -9   6   4        282.36        311.21        14.40 o                         
  -8   6   4         69.30         83.80         6.48 o                         
  -7   6   4        319.05        307.91        10.93 o                         
  -6   6   4         55.90         64.63         3.17 o                         
  -5   6   4        613.45        635.31        14.98 o                         
  -4   6   4       1453.33       1439.33        26.03 o                         
  -3   6   4       1278.45       1416.79        20.30 o                         
  -2   6   4       2549.95       2766.61        63.61 o                         
  -1   6   4        132.92        148.32         2.93 o                         
   0   6   4       2004.29       1891.97        28.16 o                         
   1   6   4        125.07        140.11         2.83 o                         
   2   6   4       2542.98       2610.29        41.47 o                         
   3   6   4       1259.33       1337.18        20.69 o                         
   4   6   4       1466.96       1393.22        27.63 o                         
   5   6   4        597.85        592.31        11.86 o                         
   6   6   4         51.60         65.09         2.97 o                         
   7   6   4        328.35        285.15         7.65 o                         
   8   6   4         67.34         69.70         3.94 o                         
   9   6   4        282.00        315.87        13.62 o                         
  10   6   4        170.83        163.28         7.67 o                         
  11   6   4         43.09         28.75        11.98 o                         
 -11   7   4         14.51          8.57         8.34 o                         
 -10   7   4         12.73          8.42         6.85 o                         
  -9   7   4        189.20        184.75         8.89 o                         
  -8   7   4        451.48        440.38        12.29 o                         
  -7   7   4        521.89        522.44        12.88 o                         
  -6   7   4        645.28        623.52        15.22 o                         
  -5   7   4        451.45        429.21        14.47 o                         
  -4   7   4       1673.29       1711.75        32.30 o                         
  -3   7   4        222.07        234.43         5.46 o                         
  -2   7   4          8.37         22.37         1.55 o                         
  -1   7   4        692.52        724.10        12.78 o                         
   0   7   4       1475.82       1523.73        23.37 o                         
   1   7   4        710.11        749.01        11.08 o                         
   2   7   4         10.60         21.14         1.33 o                         
   3   7   4        234.64        253.18         5.28 o                         
   4   7   4       1680.96       1627.95        37.47 o                         
   5   7   4        442.04        435.76        10.51 o                         
   6   7   4        649.43        618.01        14.96 o                         
   7   7   4        531.40        508.91        11.33 o                         
   8   7   4        439.41        421.88        10.87 o                         
   9   7   4        189.69        184.20         7.16 o                         
  10   7   4         11.47         14.56         6.23 o                         
  11   7   4         13.99          0.58         8.88 o                         
 -11   8   4          7.40         11.33         8.00 o                         
 -10   8   4         86.25         85.69         9.27 o                         
  -9   8   4         23.84         17.50         5.10 o                         
  -8   8   4         72.73         84.54         5.50 o                         
  -7   8   4        211.47        191.35         6.75 o                         
  -6   8   4        834.49        868.55        22.12 o                         
  -5   8   4         17.90         27.01         2.57 o                         
  -4   8   4       1829.94       1824.56        35.99 o                         
  -3   8   4        299.78        328.63         9.42 o                         
  -2   8   4        518.78        575.77        10.38 o                         
  -1   8   4       2713.25       2716.78        37.43 o                         
   0   8   4        496.05        475.62         7.47 o                         
   1   8   4       2682.18       2778.45        36.94 o                         
   2   8   4        531.48        584.26        13.53 o                         
   3   8   4        308.15        332.97         7.99 o                         
   4   8   4       1848.83       1801.05        35.42 o                         
   5   8   4         16.61         27.35         2.44 o                         
   6   8   4        838.33        860.83        18.89 o                         
   7   8   4        218.83        199.48         5.92 o                         
   8   8   4         70.04         74.68         4.67 o                         
   9   8   4         25.95         24.93         6.51 o                         
  10   8   4         89.42         85.20         8.21 o                         
  11   8   4          6.28         -2.72         8.11 o                         
 -11   9   4         50.00         54.15        10.17 o                         
 -10   9   4         45.96         57.90         7.98 o                         
  -9   9   4         99.40        113.78         7.20 o                         
  -8   9   4          8.66         16.78         4.58 o                         
  -7   9   4         37.00         30.84         4.87 o                         
  -6   9   4         21.06         25.06         3.37 o                         
  -5   9   4        160.75        140.32         5.62 o                         
  -4   9   4        191.30        210.52         9.35 o                         
  -3   9   4        479.38        405.03        10.26 o                         
  -2   9   4        338.61        368.23         6.57 o                         
  -1   9   4        347.45        372.87         5.89 o                         
   0   9   4         31.54         28.17         1.49 o                         
   1   9   4        359.92        385.18         6.00 o                         
   2   9   4        331.97        369.83         6.60 o                         
   3   9   4        480.01        390.12        11.20 o                         
   4   9   4        195.64        192.54         5.03 o                         
   5   9   4        155.86        131.04         3.95 o                         
   6   9   4         23.28         24.65         2.61 o                         
   7   9   4         39.08         31.45         4.08 o                         
   8   9   4          6.89          5.90         4.23 o                         
   9   9   4         96.30         89.35         7.34 o                         
  10   9   4         47.50         41.37         6.41 o                         
  11   9   4         48.26         33.40         8.36 o                         
 -11  10   4         16.66         18.29        11.86 o                         
 -10  10   4        119.53        106.45         8.44 o                         
  -9  10   4        324.65        346.25        16.83 o                         
  -8  10   4        136.84        128.65         6.81 o                         
  -7  10   4        114.70        117.77         6.28 o                         
  -6  10   4        440.48        437.86        12.06 o                         
  -5  10   4        114.86        120.12         4.52 o                         
  -4  10   4       1028.45       1029.86        34.91 o                         
  -3  10   4        286.44        258.50         7.94 o                         
  -2  10   4        383.46        388.74         7.87 o                         
  -1  10   4        308.90        268.96         4.73 o                         
   0  10   4        778.28        711.30        11.94 o                         
   1  10   4        322.92        289.10         4.71 o                         
   2  10   4        376.18        388.77         7.22 o                         
   3  10   4        291.34        265.80         7.67 o                         
   4  10   4       1034.54       1013.72        21.94 o                         
   5  10   4        120.27        115.71         4.48 o                         
   6  10   4        449.01        433.82        12.07 o                         
   7  10   4        110.43        111.34         6.38 o                         
   8  10   4        133.67        131.25         8.24 o                         
   9  10   4        323.90        322.77        12.72 o                         
  10  10   4        123.29        139.06        11.86 o                         
  11  10   4         19.49         20.77         9.10 o                         
 -11  11   4         13.30          0.91        11.75 o                         
 -10  11   4        112.36        100.44        10.15 o                         
  -9  11   4         64.04         60.20         9.28 o                         
  -8  11   4        182.48        186.57         9.30 o                         
  -7  11   4        191.46        191.85         8.08 o                         
  -6  11   4        404.51        366.90        11.14 o                         
  -5  11   4        220.77        213.77         6.46 o                         
  -4  11   4        614.39        567.52        16.35 o                         
  -3  11   4       1106.27       1046.63        23.41 o                         
  -2  11   4        240.94        226.28         5.66 o                         
  -1  11   4        498.03        474.69         8.29 o                         
   0  11   4        121.45        112.18         2.87 o                         
   1  11   4        489.40        467.05         7.75 o                         
   2  11   4        232.67        220.13         6.13 o                         
   3  11   4       1073.97        967.55        22.97 o                         
   4  11   4        619.22        567.91        17.87 o                         
   5  11   4        221.64        212.26         6.11 o                         
   6  11   4        414.52        371.68        11.92 o                         
   7  11   4        190.38        180.99         8.88 o                         
   8  11   4        185.27        204.92        10.77 o                         
   9  11   4         62.64         64.46        10.05 o                         
  10  11   4        109.21        114.99         9.46 o                         
  11  11   4         12.14          6.47        11.61 o                         
 -10  12   4         13.92         14.73         8.22 o                         
  -9  12   4        165.32        175.24        13.61 o                         
  -8  12   4        119.71        127.56         9.77 o                         
  -7  12   4        205.99        230.63        10.83 o                         
  -6  12   4        322.87        328.24        10.32 o                         
  -5  12   4        362.26        409.88        12.15 o                         
  -4  12   4         66.56         67.32         4.65 o                         
  -3  12   4        643.41        618.08        16.37 o                         
  -2  12   4         50.55         49.64         2.71 o                         
  -1  12   4        310.15        296.31         6.39 o                         
   0  12   4       2683.66       2719.33        44.80 o                         
   1  12   4        298.83        298.05         6.49 o                         
   2  12   4         48.81         44.10         2.28 o                         
   3  12   4        650.57        643.78        15.30 o                         
   4  12   4         69.71         72.62         4.33 o                         
   5  12   4        354.89        396.79        10.81 o                         
   6  12   4        324.74        318.46        10.48 o                         
   7  12   4        209.37        210.22         9.71 o                         
   8  12   4        116.35        110.68         7.98 o                         
   9  12   4        170.33        170.01         9.46 o                         
  10  12   4         14.84         12.95         7.24 o                         
 -10  13   4         31.34         22.69        11.10 o                         
  -9  13   4         20.94         16.62         7.38 o                         
  -8  13   4         90.61         79.38         7.93 o                         
  -7  13   4        106.10         99.44         7.07 o                         
  -6  13   4         99.53        104.15         7.25 o                         
  -5  13   4        145.33        139.31         6.56 o                         
  -4  13   4        349.30        324.12        10.32 o                         
  -3  13   4        101.27         93.64         4.89 o                         
  -2  13   4         46.88         41.96         3.01 o                         
  -1  13   4       1857.41       1829.46        35.47 o                         
   0  13   4         37.67         46.47         2.93 o                         
   1  13   4       1854.68       1828.70        33.89 o                         
   2  13   4         44.90         50.88         2.49 o                         
   3  13   4         94.74         82.77         5.29 o                         
   4  13   4        357.21        363.05        12.31 o                         
   5  13   4        142.96        138.74         7.27 o                         
   6  13   4         99.69        100.64         6.40 o                         
   7  13   4        109.38         99.77         6.94 o                         
   8  13   4         88.93         82.83         9.08 o                         
   9  13   4         23.78         19.75         6.82 o                         
  10  13   4         33.20         48.98         8.91 o                         
 -10  14   4         81.91         84.86        14.55 o                         
  -9  14   4        191.92        187.97        15.26 o                         
  -8  14   4        105.42         83.66        11.29 o                         
  -7  14   4        157.09        121.31         9.50 o                         
  -6  14   4        187.92        185.33        12.09 o                         
  -5  14   4         68.43         70.58         5.20 o                         
  -4  14   4         40.68         48.63         4.66 o                         
  -3  14   4        486.56        450.55        12.46 o                         
  -2  14   4        152.09        144.67         4.64 o                         
  -1  14   4       1190.17       1227.32        26.65 o                         
   0  14   4        647.75        629.38        13.20 o                         
   1  14   4       1194.58       1217.04        22.85 o                         
   2  14   4        155.14        146.92         4.65 o                         
   3  14   4        492.13        443.70        11.54 o                         
   4  14   4         39.04         33.93         4.37 o                         
   5  14   4         75.20         68.69         5.60 o                         
   6  14   4        185.47        179.19         9.90 o                         
   7  14   4        159.66        158.39         9.06 o                         
   8  14   4        107.61        101.77         9.79 o                         
   9  14   4        196.54        195.37        10.09 o                         
  10  14   4         83.12         91.72        11.00 o                         
  -9  15   4         13.17          4.68         8.75 o                         
  -8  15   4        129.06        128.60        11.18 o                         
  -7  15   4         12.96         15.29         8.47 o                         
  -6  15   4        108.34        106.75         7.95 o                         
  -5  15   4        185.95        170.67         8.08 o                         
  -4  15   4         48.03         55.40         4.77 o                         
  -3  15   4        169.35        207.70         7.91 o                         
  -2  15   4         28.49         31.37         3.60 o                         
  -1  15   4        145.37        137.94         5.59 o                         
   0  15   4         16.83         23.21         2.83 o                         
   1  15   4        143.29        138.63         5.42 o                         
   2  15   4         27.58         28.31         2.67 o                         
   3  15   4        168.67        180.20         6.50 o                         
   4  15   4         50.42         46.71         4.87 o                         
   5  15   4        187.29        181.33        10.31 o                         
   6  15   4        104.51        118.34         9.31 o                         
   7  15   4         12.13         15.50         7.46 o                         
   8  15   4        128.72        127.59        11.96 o                         
   9  15   4         14.66          1.20         7.33 o                         
  -9  16   4         38.63         32.69         9.29 o                         
  -8  16   4         30.56         21.27         9.02 o                         
  -7  16   4        156.99        174.09        12.13 o                         
  -6  16   4        459.32        471.65        17.37 o                         
  -5  16   4        215.11        216.21         8.91 o                         
  -4  16   4        130.09        127.51         6.32 o                         
  -3  16   4         28.90         28.57         4.52 o                         
  -2  16   4        101.73        101.09         4.75 o                         
  -1  16   4        640.89        612.76        14.83 o                         
   0  16   4        155.13        147.38         5.14 o                         
   1  16   4        639.34        625.63        13.37 o                         
   2  16   4         99.41         97.33         3.91 o                         
   3  16   4         29.36         23.88         4.36 o                         
   4  16   4        131.32        135.75         6.77 o                         
   5  16   4        221.64        220.64        10.51 o                         
   6  16   4        460.47        468.17        17.30 o                         
   7  16   4        157.53        165.72        16.96 o                         
   8  16   4         32.03         12.13        10.35 o                         
   9  16   4         40.01         33.21         9.84 o                         
  -8  17   4         50.64         60.63        10.14 o                         
  -7  17   4         17.79         20.40         9.17 o                         
  -6  17   4         18.70         11.76         6.89 o                         
  -5  17   4        182.88        181.85         9.35 o                         
  -4  17   4         19.28         14.30         4.85 o                         
  -3  17   4        176.57        175.47         8.13 o                         
  -2  17   4         23.01         28.46         4.82 o                         
  -1  17   4         92.76        107.97         5.67 o                         
   0  17   4         50.30         49.76         3.68 o                         
   1  17   4         92.08        102.07         5.21 o                         
   2  17   4         23.74         26.55         4.19 o                         
   3  17   4        182.55        190.05        10.70 o                         
   4  17   4         20.41         22.52         4.76 o                         
   5  17   4        183.87        166.56         9.58 o                         
   6  17   4         17.73         10.12         7.35 o                         
   7  17   4         17.93         -1.81         7.96 o                         
   8  17   4         50.30         52.20        16.54 o                         
  -8  18   4          7.12          1.11        12.56 o                         
  -7  18   4         56.02         60.75         9.21 o                         
  -6  18   4         55.68         53.58         8.21 o                         
  -5  18   4        597.76        620.76        18.26 o                         
  -4  18   4         76.92         78.98         6.37 o                         
  -3  18   4          9.23          5.59         5.20 o                         
  -2  18   4        229.40        248.90        12.10 o                         
  -1  18   4          9.79          7.60         4.95 o                         
   0  18   4         72.07         72.34         6.15 o                         
   1  18   4          9.22          3.78         3.83 o                         
   2  18   4        227.84        224.70         8.76 o                         
   3  18   4          9.32          9.36         4.95 o                         
   4  18   4         79.45         75.17         7.04 o                         
   5  18   4        596.96        625.36        21.73 o                         
   6  18   4         56.73         63.47         8.63 o                         
   7  18   4         53.98         45.16         9.89 o                         
   8  18   4          7.44          4.79        13.92 o                         
  -7  19   4         41.91         40.56         9.05 o                         
  -6  19   4        162.88        185.50        11.14 o                         
  -5  19   4        174.16        159.31         9.79 o                         
  -4  19   4         62.63         75.62         6.23 o                         
  -3  19   4        103.29        101.67         7.40 o                         
  -2  19   4          5.39         -1.69         5.86 o                         
  -1  19   4        108.95        117.56         6.91 o                         
   0  19   4        149.95        145.45         6.34 o                         
   1  19   4        104.73         98.22         5.47 o                         
   2  19   4          5.07          5.29         4.41 o                         
   3  19   4        106.15        108.21         7.96 o                         
   4  19   4         62.79         57.37         6.98 o                         
   5  19   4        175.84        185.16        12.03 o                         
   6  19   4        161.56        177.12        11.14 o                         
   7  19   4         44.09         30.84         9.14 o                         
  -7  20   4         10.84         14.96        10.17 o                         
  -6  20   4         47.28         37.97        10.73 o                         
  -5  20   4        404.34        420.60        15.21 o                         
  -4  20   4        204.96        196.40         9.34 o                         
  -3  20   4          9.65          8.87         6.40 o                         
  -2  20   4         27.64         26.82         6.18 o                         
  -1  20   4         80.80         93.28        10.37 o                         
   0  20   4         22.75         17.63         6.41 o                         
   1  20   4         84.89         82.53         5.64 o                         
   2  20   4         26.57         10.27         4.95 o                         
   3  20   4         10.19         12.57         6.18 o                         
   4  20   4        207.41        220.86        11.20 o                         
   5  20   4        401.09        429.02        18.79 o                         
   6  20   4         46.86         66.36         9.11 o                         
   7  20   4         10.04         18.92         9.67 o                         
  -6  21   4          8.16         17.42         8.34 o                         
  -5  21   4        180.54        190.94        10.29 o                         
  -4  21   4        209.72        207.64        10.46 o                         
  -3  21   4         42.84         53.37         7.13 o                         
  -2  21   4         31.65         32.95         6.54 o                         
  -1  21   4         51.28         61.11         6.48 o                         
   0  21   4         28.62         29.68         5.75 o                         
   1  21   4         50.00         57.05         6.38 o                         
   2  21   4         30.10         35.82         6.47 o                         
   3  21   4         45.99         54.60         6.11 o                         
   4  21   4        211.11        206.59        12.27 o                         
   5  21   4        180.50        192.99        14.11 o                         
   6  21   4          7.98          1.43         8.67 o                         
  -5  22   4         11.38         -8.98         9.69 o                         
  -4  22   4        170.12        178.62        10.60 o                         
  -3  22   4         16.13         32.79         6.77 o                         
  -2  22   4         25.28         23.53         6.50 o                         
  -1  22   4         80.91        100.90         9.04 o                         
   0  22   4         47.79         56.06         6.17 o                         
   1  22   4         81.53         86.56         7.76 o                         
   2  22   4         24.60         29.73         6.78 o                         
   3  22   4         16.09         16.23         8.01 o                         
   4  22   4        172.75        177.36        12.80 o                         
   5  22   4         12.98         -0.71         9.52 o                         
  -4  23   4        137.73        151.72        11.31 o                         
  -3  23   4        113.37        136.90         9.20 o                         
  -2  23   4          4.90         -2.52         6.91 o                         
  -1  23   4         36.59         33.73         6.69 o                         
   0  23   4         83.28         81.23         7.87 o                         
   1  23   4         38.22         30.19         7.21 o                         
   2  23   4          4.27          7.73         7.09 o                         
   3  23   4        111.70        141.92         9.92 o                         
   4  23   4        137.01        148.70        11.48 o                         
  -3  24   4         26.77         12.83         8.61 o                         
  -2  24   4          9.08          6.32         7.25 o                         
  -1  24   4         13.45         12.01         8.23 o                         
   0  24   4        165.73        164.64         9.55 o                         
   1  24   4         12.42          0.58         7.79 o                         
   2  24   4          9.01          4.68         8.85 o                         
   3  24   4         27.49         16.69         8.42 o                         
   1   0   5       4042.90       4260.19        84.70 o                         
   2   0   5        990.58       1048.50        16.76 o                         
   3   0   5       1685.19       1750.07        26.30 o                         
   4   0   5         46.38         57.99         1.79 o                         
   5   0   5        512.83        519.63         8.17 o                         
   6   0   5        204.43        211.67         5.18 o                         
   7   0   5          2.57          4.00         2.43 o                         
   8   0   5        259.72        254.38         6.87 o                         
   9   0   5       1489.59       1492.97        30.56 o                         
  10   0   5        197.73        200.93        10.02 o                         
  11   0   5        111.91        100.61         7.85 o                         
  12   0   5          2.83         -0.67         7.80 o                         
 -12   1   5         71.05         57.32         8.21 o                         
 -11   1   5        126.94        107.90         8.14 o                         
 -10   1   5         23.14         22.97         5.17 o                         
  -9   1   5        693.46        695.20        14.90 o                         
  -8   1   5        176.92        175.93         5.53 o                         
  -7   1   5        837.63        841.75        16.81 o                         
  -6   1   5        349.97        381.03         8.16 o                         
  -5   1   5        208.70        220.72         4.34 o                         
  -4   1   5       2396.98       2625.10        35.77 o                         
  -3   1   5       3026.26       3133.22        44.86 o                         
  -2   1   5       1466.42       1622.99        27.29 o                         
  -1   1   5       3915.03       4158.10        68.40 o                         
   0   1   5         78.68         68.99         2.44 o                         
   1   1   5       3915.20       4052.54        78.12 o                         
   2   1   5       1473.93       1607.67        22.44 o                         
   3   1   5       3036.75       3070.39        41.45 o                         
   4   1   5       2410.94       2594.13        34.94 o                         
   5   1   5        208.67        218.47         4.20 o                         
   6   1   5        349.06        383.58         7.09 o                         
   7   1   5        847.89        799.54        14.87 o                         
   8   1   5        175.17        173.40         6.41 o                         
   9   1   5        704.46        709.20        15.73 o                         
  10   1   5         25.98         18.47         4.96 o                         
  11   1   5        129.84        126.02         8.36 o                         
  12   1   5         69.74         66.26         8.61 o                         
 -12   2   5         61.65         54.72         8.28 o                         
 -11   2   5        266.77        273.56        10.64 o                         
 -10   2   5        265.72        255.47         8.81 o                         
  -9   2   5        756.71        761.32        16.11 o                         
  -8   2   5        319.90        317.63        11.05 o                         
  -7   2   5        157.66        143.09         4.43 o                         
  -6   2   5        520.80        485.03         9.67 o                         
  -5   2   5        527.66        549.71         8.91 o                         
  -4   2   5       2042.05       2237.34        30.54 o                         
  -3   2   5       2514.93       2607.44        38.54 o                         
  -2   2   5        728.01        796.94        15.62 o                         
  -1   2   5       8086.20       8587.09       145.69 o                         
   0   2   5      16637.96      17684.69       336.99 o                         
   1   2   5       8015.88       8934.16       189.55 o                         
   2   2   5        743.54        839.95        12.92 o                         
   3   2   5       2503.76       2540.21        39.11 o                         
   4   2   5       2043.48       2294.40        33.38 o                         
   5   2   5        502.47        531.03         9.25 o                         
   6   2   5        521.37        493.83         8.57 o                         
   7   2   5        150.18        139.60         4.20 o                         
   8   2   5        331.27        358.29         9.93 o                         
   9   2   5        748.70        717.07        17.01 o                         
  10   2   5        261.47        254.86         9.80 o                         
  11   2   5        276.28        270.43        11.97 o                         
  12   2   5         62.28         55.66         8.12 o                         
 -12   3   5         43.94         39.67         9.75 o                         
 -11   3   5          6.34         -0.93         6.34 o                         
 -10   3   5        100.46        109.63         7.01 o                         
  -9   3   5        331.50        342.96         9.15 o                         
  -8   3   5        357.42        323.51         9.96 o                         
  -7   3   5         87.39         87.52         3.57 o                         
  -6   3   5        470.05        495.05         9.52 o                         
  -5   3   5        291.57        312.15         5.65 o                         
  -4   3   5        469.93        464.73         7.23 o                         
  -3   3   5       5307.38       5469.91        92.43 o                         
  -2   3   5        731.62        748.06        12.16 o                         
  -1   3   5       1917.57       2054.01        30.02 o                         
   0   3   5       2216.90       2319.12        40.51 o                         
   1   3   5       1890.75       2030.22        38.48 o                         
   2   3   5        724.74        752.50        13.25 o                         
   3   3   5       5311.51       5453.37        75.49 o                         
   4   3   5        457.12        446.09         8.88 o                         
   5   3   5        296.06        308.55         5.85 o                         
   6   3   5        478.62        502.49         9.30 o                         
   7   3   5         96.64        100.76         3.21 o                         
   8   3   5        360.46        328.53         7.78 o                         
   9   3   5        341.73        348.29         9.68 o                         
  10   3   5        102.98        116.01         6.67 o                         
  11   3   5          6.10         -6.48         6.48 o                         
  12   3   5         41.89         50.77         8.85 o                         
 -12   4   5         61.92         73.56        11.51 o                         
 -11   4   5         64.53         53.02         6.70 o                         
 -10   4   5        117.49        104.96         6.40 o                         
  -9   4   5         79.67         81.04         5.57 o                         
  -8   4   5        165.81        166.62         5.95 o                         
  -7   4   5         20.57         19.40         2.72 o                         
  -6   4   5        240.05        262.41         5.61 o                         
  -5   4   5        331.82        332.86         6.85 o                         
  -4   4   5       1323.21       1486.67        22.48 o                         
  -3   4   5        904.44        864.07        13.29 o                         
  -2   4   5       1218.49       1311.70        19.62 o                         
  -1   4   5      18198.98      18824.01       291.37 o                         
   0   4   5       4431.24       4673.24        81.78 o                         
   1   4   5      18282.74      19260.99       303.54 o                         
   2   4   5       1192.99       1266.75        19.71 o                         
   3   4   5        912.71        917.04        18.89 o                         
   4   4   5       1328.41       1516.86        21.80 o                         
   5   4   5        310.67        308.56         6.02 o                         
   6   4   5        247.71        258.07         6.05 o                         
   7   4   5         21.50         15.51         2.25 o                         
   8   4   5        168.86        156.13         4.60 o                         
   9   4   5         84.44         81.70         4.60 o                         
  10   4   5        114.93         92.65         6.60 o                         
  11   4   5         64.24         50.88         6.85 o                         
  12   4   5         64.99         40.75         9.52 o                         
 -12   5   5         20.70         17.43         8.88 o                         
 -11   5   5          5.12         15.34         6.96 o                         
 -10   5   5        167.65        190.88        10.24 o                         
  -9   5   5        299.05        334.94        13.05 o                         
  -8   5   5         98.14        100.88         6.41 o                         
  -7   5   5        262.29        240.74         6.31 o                         
  -6   5   5        461.18        422.04         9.04 o                         
  -5   5   5         15.45         11.93         1.93 o                         
  -4   5   5          5.97          5.38         1.77 o                         
  -3   5   5       1218.58       1241.16        22.34 o                         
  -2   5   5       2361.22       2313.00        38.62 o                         
  -1   5   5        440.50        460.45         7.24 o                         
   0   5   5        216.45        223.64         4.15 o                         
   1   5   5        451.62        458.41         8.51 o                         
   2   5   5       2380.05       2370.18        44.72 o                         
   3   5   5       1228.28       1311.20        25.51 o                         
   4   5   5          5.20          5.64         1.26 o                         
   5   5   5         15.35          9.70         1.91 o                         
   6   5   5        473.05        436.46         8.95 o                         
   7   5   5        266.96        250.52         6.45 o                         
   8   5   5         99.75        107.12         4.42 o                         
   9   5   5        311.98        321.83         9.18 o                         
  10   5   5        164.31        165.21         7.80 o                         
  11   5   5          4.41         -1.39         6.95 o                         
  12   5   5         22.70         19.57         9.02 o                         
 -11   6   5        144.90        121.90         9.23 o                         
 -10   6   5         30.18         23.08         5.84 o                         
  -9   6   5        325.09        311.88        10.40 o                         
  -8   6   5        202.52        222.59         9.77 o                         
  -7   6   5         56.95         55.77         3.93 o                         
  -6   6   5       1287.63       1234.21        24.99 o                         
  -5   6   5       1059.70       1091.47        22.41 o                         
  -4   6   5       1208.42       1254.97        23.11 o                         
  -3   6   5       1090.40       1274.01        26.81 o                         
  -2   6   5       5313.27       5873.00       107.03 o                         
  -1   6   5         11.79         19.34         1.23 o                         
   0   6   5       1583.59       1814.88        27.09 o                         
   1   6   5         15.61         21.26         1.38 o                         
   2   6   5       5300.06       5976.38        99.95 o                         
   3   6   5       1102.09       1310.17        33.73 o                         
   4   6   5       1224.88       1240.94        25.67 o                         
   5   6   5       1046.82       1065.66        22.23 o                         
   6   6   5       1300.53       1248.12        21.37 o                         
   7   6   5         58.28         55.43         3.31 o                         
   8   6   5        198.98        208.12         6.10 o                         
   9   6   5        329.53        320.28         9.30 o                         
  10   6   5         28.34         23.33         5.81 o                         
  11   6   5        149.45        154.24        10.58 o                         
 -11   7   5         85.61         92.51         9.65 o                         
 -10   7   5        254.14        284.60        14.13 o                         
  -9   7   5        193.65        196.25         8.57 o                         
  -8   7   5        343.97        359.51        11.21 o                         
  -7   7   5        183.61        197.41         7.73 o                         
  -6   7   5       2049.46       1881.65        43.73 o                         
  -5   7   5        172.31        157.21         5.90 o                         
  -4   7   5        175.16        189.39         5.00 o                         
  -3   7   5        953.21       1098.24        23.95 o                         
  -2   7   5        904.54       1057.97        19.16 o                         
  -1   7   5       3749.90       3861.28        55.74 o                         
   0   7   5       1867.47       2041.46        29.95 o                         
   1   7   5       3720.28       3936.86        59.64 o                         
   2   7   5        929.26       1048.80        22.83 o                         
   3   7   5        957.69       1081.40        18.68 o                         
   4   7   5        180.84        190.36         4.78 o                         
   5   7   5        166.84        153.25         3.90 o                         
   6   7   5       2070.05       1942.26        35.98 o                         
   7   7   5        179.29        183.90         5.39 o                         
   8   7   5        342.28        352.26        10.53 o                         
   9   7   5        201.87        206.94         7.47 o                         
  10   7   5        252.24        266.65        10.42 o                         
  11   7   5         84.33         87.03         8.72 o                         
 -11   8   5        172.51        177.15        10.90 o                         
 -10   8   5         27.55         26.48         7.59 o                         
  -9   8   5         46.09         52.41         6.46 o                         
  -8   8   5        252.86        254.36         8.13 o                         
  -7   8   5        491.50        459.45        12.35 o                         
  -6   8   5        831.83        827.43        21.39 o                         
  -5   8   5       1813.29       1696.88        35.90 o                         
  -4   8   5         90.71         99.32         3.48 o                         
  -3   8   5       1062.11       1134.68        26.32 o                         
  -2   8   5        328.97        392.15         8.60 o                         
  -1   8   5        319.56        395.48         6.78 o                         
   0   8   5        269.25        306.29         5.15 o                         
   1   8   5        312.43        382.56         6.00 o                         
   2   8   5        340.18        389.43         7.17 o                         
   3   8   5       1056.78       1131.03        23.75 o                         
   4   8   5         84.47         89.07         3.77 o                         
   5   8   5       1797.36       1653.65        34.75 o                         
   6   8   5        831.39        825.00        17.69 o                         
   7   8   5        494.56        474.28        12.61 o                         
   8   8   5        259.89        257.69        10.03 o                         
   9   8   5         47.71         39.84         6.54 o                         
  10   8   5         28.02         33.09         6.30 o                         
  11   8   5        174.40        190.32        10.93 o                         
 -11   9   5          2.60          2.88         9.11 o                         
 -10   9   5         19.58         13.43         7.41 o                         
  -9   9   5        106.99        108.91         8.03 o                         
  -8   9   5        563.75        602.88        21.61 o                         
  -7   9   5        228.74        224.67         8.18 o                         
  -6   9   5        268.39        247.83         9.63 o                         
  -5   9   5       1111.19       1021.28        27.76 o                         
  -4   9   5        168.92        188.32         5.25 o                         
  -3   9   5        274.67        309.72        13.33 o                         
  -2   9   5        429.73        416.47         9.62 o                         
  -1   9   5        740.44        785.56        12.38 o                         
   0   9   5        596.13        559.27         8.77 o                         
   1   9   5        730.06        754.27        11.19 o                         
   2   9   5        449.08        424.47         8.94 o                         
   3   9   5        265.39        297.48         7.10 o                         
   4   9   5        177.24        189.76         5.25 o                         
   5   9   5       1127.14       1073.01        23.79 o                         
   6   9   5        270.71        263.99         8.14 o                         
   7   9   5        232.54        222.39         7.32 o                         
   8   9   5        570.95        592.26        19.18 o                         
   9   9   5        101.60        111.51         7.26 o                         
  10   9   5         19.52         17.95         6.27 o                         
  11   9   5          2.07         -6.14         8.03 o                         
 -11  10   5         95.04         97.47        10.14 o                         
 -10  10   5         63.88         83.32         9.13 o                         
  -9  10   5        241.06        280.18        12.67 o                         
  -8  10   5         55.51         55.03         5.22 o                         
  -7  10   5        375.84        361.48        16.72 o                         
  -6  10   5        505.65        460.99        11.07 o                         
  -5  10   5       1352.69       1193.65        30.54 o                         
  -4  10   5        112.20        106.14         4.10 o                         
  -3  10   5        238.95        248.72        12.43 o                         
  -2  10   5         91.21         94.58         3.25 o                         
  -1  10   5        425.68        412.58         7.27 o                         
   0  10   5        561.96        539.86         9.07 o                         
   1  10   5        423.52        400.55         6.55 o                         
   2  10   5         94.75         99.51         2.76 o                         
   3  10   5        244.64        236.22         6.24 o                         
   4  10   5        112.96         98.21         5.19 o                         
   5  10   5       1359.44       1191.39        29.74 o                         
   6  10   5        498.44        447.50        12.63 o                         
   7  10   5        378.91        398.04        13.17 o                         
   8  10   5         54.09         57.28         5.39 o                         
   9  10   5        246.40        242.12        17.48 o                         
  10  10   5         65.54         74.20         7.53 o                         
  11  10   5         94.24         90.20        10.44 o                         
 -10  11   5        220.68        203.93        12.74 o                         
  -9  11   5        104.85        105.84         8.06 o                         
  -8  11   5        138.51        146.74         9.39 o                         
  -7  11   5         37.20         33.48         4.59 o                         
  -6  11   5         69.01         56.57         4.30 o                         
  -5  11   5        446.22        438.89        11.08 o                         
  -4  11   5       1416.27       1377.34        38.41 o                         
  -3  11   5        430.38        398.86        10.27 o                         
  -2  11   5          6.33          3.89         2.06 o                         
  -1  11   5        295.56        282.36         5.48 o                         
   0  11   5         42.34         36.97         1.86 o                         
   1  11   5        294.87        281.15         6.29 o                         
   2  11   5          4.52          2.39         1.72 o                         
   3  11   5        426.12        366.61         8.46 o                         
   4  11   5       1414.98       1329.18        29.61 o                         
   5  11   5        455.90        444.99        17.44 o                         
   6  11   5         66.21         56.91         5.85 o                         
   7  11   5         38.24         39.36         5.21 o                         
   8  11   5        130.03        150.96         9.71 o                         
   9  11   5        102.26         97.52         7.73 o                         
  10  11   5        220.29        204.65        11.39 o                         
 -10  12   5        207.64        255.51        14.10 o                         
  -9  12   5         48.00         47.92         8.50 o                         
  -8  12   5         22.86         22.07         6.44 o                         
  -7  12   5         26.03         23.38         5.97 o                         
  -6  12   5        406.62        403.38        14.38 o                         
  -5  12   5        181.45        193.58        11.08 o                         
  -4  12   5        177.80        164.18         9.09 o                         
  -3  12   5        633.65        657.41        15.82 o                         
  -2  12   5        218.53        234.28         6.74 o                         
  -1  12   5        436.06        406.07         9.07 o                         
   0  12   5       3784.71       3835.60        59.84 o                         
   1  12   5        445.88        415.41         7.74 o                         
   2  12   5        224.82        229.91         6.48 o                         
   3  12   5        636.16        654.27        13.47 o                         
   4  12   5        187.85        171.98         7.16 o                         
   5  12   5        178.05        164.71         5.85 o                         
   6  12   5        407.14        368.08        11.13 o                         
   7  12   5         27.83         34.86         7.21 o                         
   8  12   5         22.19         36.01         6.54 o                         
   9  12   5         49.67         29.35         6.91 o                         
  10  12   5        210.35        207.76        12.70 o                         
 -10  13   5        286.72        312.63        18.47 o                         
  -9  13   5         36.03         28.74         8.17 o                         
  -8  13   5         91.96         81.12        10.86 o                         
  -7  13   5          6.27         -0.76         5.82 o                         
  -6  13   5          0.87          0.06         4.29 o                         
  -5  13   5        247.98        234.21         8.76 o                         
  -4  13   5        650.10        594.94        15.01 o                         
  -3  13   5        141.06        128.24         6.52 o                         
  -2  13   5        128.47        116.57         4.08 o                         
  -1  13   5         33.88         26.76         2.66 o                         
   0  13   5        741.48        712.18        12.27 o                         
   1  13   5         36.99         25.75         2.18 o                         
   2  13   5        119.10        109.18         3.37 o                         
   3  13   5        144.80        132.84         3.98 o                         
   4  13   5        650.14        588.23        15.92 o                         
   5  13   5        248.80        240.33         9.53 o                         
   6  13   5          1.32         -4.37         4.93 o                         
   7  13   5          5.69          2.45         5.40 o                         
   8  13   5         85.36         85.54         7.41 o                         
   9  13   5         37.33         26.78         6.62 o                         
  10  13   5        286.74        325.31        17.11 o                         
 -10  14   5        224.49        241.69        17.56 o                         
  -9  14   5         30.43         29.09         8.69 o                         
  -8  14   5         90.30        119.74        19.15 o                         
  -7  14   5         56.91         62.71         7.86 o                         
  -6  14   5         95.05         98.23         6.30 o                         
  -5  14   5        142.65        146.35         6.73 o                         
  -4  14   5        190.95        164.91         7.53 o                         
  -3  14   5        326.55        340.98         9.28 o                         
  -2  14   5        166.99        163.34         5.46 o                         
  -1  14   5        395.45        393.79         9.50 o                         
   0  14   5       1254.66       1181.74        19.29 o                         
   1  14   5        390.32        384.10         8.08 o                         
   2  14   5        162.90        151.71         4.25 o                         
   3  14   5        330.64        353.79        10.84 o                         
   4  14   5        190.00        176.17         7.46 o                         
   5  14   5        141.60        130.33         6.26 o                         
   6  14   5         97.33        100.62         7.42 o                         
   7  14   5         54.80         56.59         7.16 o                         
   8  14   5         92.10         95.09         9.98 o                         
   9  14   5         28.86         32.68         7.65 o                         
  10  14   5        225.80        254.07        17.17 o                         
  -9  15   5         73.68         61.22         8.75 o                         
  -8  15   5         11.92         15.90        10.49 o                         
  -7  15   5        165.96        148.34        12.34 o                         
  -6  15   5         78.40         94.83         7.34 o                         
  -5  15   5          9.72          5.93         4.08 o                         
  -4  15   5         10.62          8.77         4.30 o                         
  -3  15   5         15.32         20.84         4.41 o                         
  -2  15   5         60.63         71.79         4.64 o                         
  -1  15   5         84.81         78.26         4.85 o                         
   0  15   5         29.38         16.13         2.80 o                         
   1  15   5         88.54         81.67         3.73 o                         
   2  15   5         58.22         67.87         3.33 o                         
   3  15   5         15.37         19.62         3.42 o                         
   4  15   5         10.99         10.75         3.87 o                         
   5  15   5          8.47          5.52         5.22 o                         
   6  15   5         74.28         73.22         9.60 o                         
   7  15   5        168.31        167.84        10.66 o                         
   8  15   5         13.69         10.85         8.13 o                         
   9  15   5         73.41         72.90         8.50 o                         
  -9  16   5         17.18         13.03         9.09 o                         
  -8  16   5         72.67         99.89        14.78 o                         
  -7  16   5         49.43         49.64         9.34 o                         
  -6  16   5        184.01        190.70         9.70 o                         
  -5  16   5         11.12          5.51         5.03 o                         
  -4  16   5        125.41        150.37         7.02 o                         
  -3  16   5         94.46        104.69         6.26 o                         
  -2  16   5        147.84        135.21         5.91 o                         
  -1  16   5          3.28          6.12         3.67 o                         
   0  16   5       2242.77       2306.46        41.54 o                         
   1  16   5          3.41         -0.89         3.02 o                         
   2  16   5        145.81        144.43         6.00 o                         
   3  16   5         90.38         94.25         4.81 o                         
   4  16   5        125.51        123.32         5.98 o                         
   5  16   5         11.36         10.29         5.47 o                         
   6  16   5        176.28        156.46        13.32 o                         
   7  16   5         51.24         52.35         8.00 o                         
   8  16   5         73.27         62.71        10.32 o                         
   9  16   5         17.55         19.55         9.07 o                         
  -8  17   5         22.48         29.12        10.47 o                         
  -7  17   5         35.14         23.01         9.11 o                         
  -6  17   5        361.44        382.21        15.96 o                         
  -5  17   5         42.45         44.22         7.96 o                         
  -4  17   5        132.86        141.57         8.68 o                         
  -3  17   5        120.23        133.05         7.15 o                         
  -2  17   5        202.72        224.59        11.05 o                         
  -1  17   5         60.98         60.50         4.68 o                         
   0  17   5         46.00         48.83         3.70 o                         
   1  17   5         63.84         64.85         4.21 o                         
   2  17   5        197.95        207.30         6.88 o                         
   3  17   5        121.71        119.77         6.08 o                         
   4  17   5        136.54        133.69         7.53 o                         
   5  17   5         43.27         39.19         6.74 o                         
   6  17   5        364.27        378.37        16.20 o                         
   7  17   5         34.00         35.37         9.50 o                         
   8  17   5         21.92         16.88         9.50 o                         
  -8  18   5          8.79          6.07        12.31 o                         
  -7  18   5          2.54          5.51         8.26 o                         
  -6  18   5        130.76        131.07        10.69 o                         
  -5  18   5         51.52         57.28         6.59 o                         
  -4  18   5        169.95        168.39         9.90 o                         
  -3  18   5         43.03         47.53         5.80 o                         
  -2  18   5        174.06        166.56        12.34 o                         
  -1  18   5          4.68          7.89         4.34 o                         
   0  18   5        137.52        142.79         5.37 o                         
   1  18   5          4.32          0.60         3.59 o                         
   2  18   5        173.95        163.74         8.35 o                         
   3  18   5         44.30         38.88         5.45 o                         
   4  18   5        171.76        158.89         7.90 o                         
   5  18   5         50.45         49.87         8.53 o                         
   6  18   5        128.99        137.46        10.77 o                         
   7  18   5          2.22         20.09         9.45 o                         
   8  18   5          8.82         24.16        12.34 o                         
  -7  19   5         24.00         25.18         8.70 o                         
  -6  19   5         12.92          3.12         7.65 o                         
  -5  19   5        403.76        401.44        17.56 o                         
  -4  19   5        278.09        310.47        11.24 o                         
  -3  19   5        106.21        110.33         7.92 o                         
  -2  19   5        210.29        193.64        12.43 o                         
  -1  19   5        127.01        132.59         9.13 o                         
   0  19   5         57.17         52.04         5.10 o                         
   1  19   5        130.19        135.59         5.62 o                         
   2  19   5        203.38        197.66         7.18 o                         
   3  19   5        107.08        104.22         7.41 o                         
   4  19   5        281.51        315.37        12.64 o                         
   5  19   5        396.27        389.20        16.11 o                         
   6  19   5         13.33          8.84         7.53 o                         
   7  19   5         24.54         26.10         8.97 o                         
  -7  20   5         39.62         70.92        12.71 o                         
  -6  20   5         47.80         47.49         9.39 o                         
  -5  20   5         73.00         84.23        10.84 o                         
  -4  20   5        227.28        226.92         9.40 o                         
  -3  20   5          8.24          6.87         6.37 o                         
  -2  20   5         79.79         89.90         7.15 o                         
  -1  20   5         23.28         19.65         5.17 o                         
   0  20   5          3.64          2.75         4.98 o                         
   1  20   5         24.67         22.76         4.74 o                         
   2  20   5         79.37         83.32         5.89 o                         
   3  20   5          7.10          5.12         5.57 o                         
   4  20   5        222.94        238.74        11.94 o                         
   5  20   5         73.94         75.18         9.00 o                         
   6  20   5         50.31         49.48         8.27 o                         
   7  20   5         37.89         35.72        11.40 o                         
  -6  21   5         61.08         76.69         9.28 o                         
  -5  21   5        118.89        137.49         9.97 o                         
  -4  21   5         26.04         22.71         7.25 o                         
  -3  21   5         93.97         99.24         7.61 o                         
  -2  21   5        118.87        141.18         8.09 o                         
  -1  21   5         63.02         57.22         6.00 o                         
   0  21   5          2.13          2.84         5.22 o                         
   1  21   5         61.08         60.45         5.21 o                         
   2  21   5        116.42        140.16         7.78 o                         
   3  21   5         93.67         84.15         7.03 o                         
   4  21   5         27.60         13.51         7.38 o                         
   5  21   5        115.44        118.13         9.88 o                         
   6  21   5         61.54         49.01         8.45 o                         
  -5  22   5         54.95         67.35         9.91 o                         
  -4  22   5         48.91         55.21         7.96 o                         
  -3  22   5         29.09         24.12         6.38 o                         
  -2  22   5         65.77         69.50         6.99 o                         
  -1  22   5         15.43         23.73         5.98 o                         
   0  22   5         11.85          6.01         5.44 o                         
   1  22   5         15.00         15.67         6.40 o                         
   2  22   5         66.72         64.47         6.86 o                         
   3  22   5         29.87         30.20         7.59 o                         
   4  22   5         49.20         53.58         8.29 o                         
   5  22   5         53.83         53.47         8.97 o                         
  -4  23   5         61.60         45.80         7.77 o                         
  -3  23   5         91.81         87.89         7.64 o                         
  -2  23   5         52.99         48.26         7.17 o                         
  -1  23   5         20.81          6.39         6.64 o                         
   0  23   5         70.47         86.39         9.07 o                         
   1  23   5         19.96         16.40         6.68 o                         
   2  23   5         52.90         56.56         9.13 o                         
   3  23   5         91.19        105.17         8.74 o                         
   4  23   5         59.95         54.39         9.08 o                         
  -2  24   5         30.14         27.98         7.50 o                         
  -1  24   5         64.95         67.16         8.29 o                         
   0  24   5         92.81        104.60         8.66 o                         
   1  24   5         65.00         65.20         8.63 o                         
   2  24   5         31.31         29.21         8.38 o                         
   0   0   6       1437.38       1558.87        58.84 o                         
   1   0   6        742.04        653.02        12.37 o                         
   2   0   6       5519.47       5929.82       103.29 o                         
   3   0   6       4330.31       4931.46        73.30 o                         
   4   0   6        114.58        107.98         2.73 o                         
   5   0   6          0.26          1.59         1.39 o                         
   6   0   6        566.44        530.93         9.75 o                         
   7   0   6          8.84          2.91         2.23 o                         
   8   0   6          9.10          4.01         2.45 o                         
   9   0   6        568.79        548.36        13.41 o                         
  10   0   6         17.68         14.46         4.74 o                         
  11   0   6         25.04         16.35         6.32 o                         
  12   0   6         13.64         12.70         7.85 o                         
 -12   1   6        221.49        211.92        12.63 o                         
 -11   1   6        201.45        205.92         9.26 o                         
 -10   1   6        200.12        201.58        10.58 o                         
  -9   1   6        403.15        406.80        10.70 o                         
  -8   1   6        225.10        222.41         6.35 o                         
  -7   1   6       1013.56        986.79        17.94 o                         
  -6   1   6        285.39        250.68         5.24 o                         
  -5   1   6       1081.37       1134.66        16.19 o                         
  -4   1   6       3235.35       3586.73        49.22 o                         
  -3   1   6       2101.70       2284.54        35.19 o                         
  -2   1   6        488.35        471.55         8.60 o                         
  -1   1   6       3735.03       3861.29        64.63 o                         
   0   1   6      10428.77      10655.83       294.41 o                         
   1   1   6       3699.97       3703.13        66.69 o                         
   2   1   6        469.10        448.56         7.64 o                         
   3   1   6       2092.20       2375.87        32.75 o                         
   4   1   6       3250.26       3750.39        48.93 o                         
   5   1   6       1078.10       1171.73        20.16 o                         
   6   1   6        289.35        258.45         5.20 o                         
   7   1   6       1010.74        967.83        19.03 o                         
   8   1   6        219.11        205.24         5.76 o                         
   9   1   6        397.09        414.21        11.29 o                         
  10   1   6        202.09        194.63         9.56 o                         
  11   1   6        209.24        242.15         9.94 o                         
  12   1   6        222.71        222.07        11.38 o                         
 -12   2   6        147.21        123.29        10.17 o                         
 -11   2   6         72.17         58.25         8.73 o                         
 -10   2   6        454.71        444.32        12.61 o                         
  -9   2   6         78.63         78.32         5.46 o                         
  -8   2   6        153.59        155.97         5.59 o                         
  -7   2   6       1589.36       1556.40        28.46 o                         
  -6   2   6        523.72        540.45        10.36 o                         
  -5   2   6         68.30         59.61         2.19 o                         
  -4   2   6        852.24        821.12        11.37 o                         
  -3   2   6       2301.99       2701.66        42.08 o                         
  -2   2   6        225.98        287.23         4.89 o                         
  -1   2   6         69.34         68.49         1.74 o                         
   0   2   6       4981.67       5348.43       116.53 o                         
   1   2   6         73.81         73.80         2.31 o                         
   2   2   6        219.47        289.67         4.60 o                         
   3   2   6       2318.76       2767.68        36.64 o                         
   4   2   6        866.03        846.29        12.51 o                         
   5   2   6         66.34         49.62         1.81 o                         
   6   2   6        523.59        537.93         9.21 o                         
   7   2   6       1597.16       1583.72        28.20 o                         
   8   2   6        153.42        163.20         4.65 o                         
   9   2   6         81.82         87.09         5.40 o                         
  10   2   6        466.14        511.01        14.24 o                         
  11   2   6         73.38         57.08         7.03 o                         
  12   2   6        141.13        148.29        15.41 o                         
 -12   3   6         28.38         18.47         8.52 o                         
 -11   3   6        244.60        242.52        11.82 o                         
 -10   3   6         71.55         73.27         7.11 o                         
  -9   3   6        167.23        170.31         6.64 o                         
  -8   3   6        907.86        937.78        20.70 o                         
  -7   3   6        105.61        128.86         4.24 o                         
  -6   3   6        901.82        820.94        21.66 o                         
  -5   3   6        687.56        645.25        10.78 o                         
  -4   3   6        333.84        342.23         5.40 o                         
  -3   3   6        283.44        315.85         6.26 o                         
  -2   3   6        394.72        436.44         6.90 o                         
  -1   3   6       2186.24       2409.34        36.78 o                         
   0   3   6       4006.35       4290.20        79.67 o                         
   1   3   6       2198.91       2359.02        41.34 o                         
   2   3   6        419.64        475.80         7.31 o                         
   3   3   6        275.53        304.59         4.90 o                         
   4   3   6        335.97        329.06         6.31 o                         
   5   3   6        672.44        629.56        10.27 o                         
   6   3   6        887.74        796.17        15.68 o                         
   7   3   6        100.60        127.88         4.42 o                         
   8   3   6        904.45        952.42        18.02 o                         
   9   3   6        162.54        156.95         5.28 o                         
  10   3   6         73.03         75.05         6.14 o                         
  11   3   6        246.50        247.10        12.97 o                         
  12   3   6         28.91         11.49         9.31 o                         
 -12   4   6         91.97        108.64        13.72 o                         
 -11   4   6         38.09         44.79         6.82 o                         
 -10   4   6        322.54        316.47         9.83 o                         
  -9   4   6         80.19         79.74         6.02 o                         
  -8   4   6        127.85        123.79         5.21 o                         
  -7   4   6       1676.10       1752.99        34.92 o                         
  -6   4   6       1070.59       1150.77        28.23 o                         
  -5   4   6        217.26        187.83         3.89 o                         
  -4   4   6        135.10        156.09         3.52 o                         
  -3   4   6        793.51        866.72        14.29 o                         
  -2   4   6       1351.25       1386.73        22.06 o                         
  -1   4   6       1080.12       1227.79        18.18 o                         
   0   4   6        717.40        738.49        13.15 o                         
   1   4   6       1101.18       1273.78        26.60 o                         
   2   4   6       1329.59       1451.03        33.77 o                         
   3   4   6        805.56        878.14        13.23 o                         
   4   4   6        140.13        156.14         3.85 o                         
   5   4   6        224.40        201.79         5.23 o                         
   6   4   6       1038.70       1029.93        17.17 o                         
   7   4   6       1701.06       1682.62        27.44 o                         
   8   4   6        128.00        121.12         4.41 o                         
   9   4   6         85.44         79.15         4.26 o                         
  10   4   6        323.33        311.19        10.94 o                         
  11   4   6         39.84         34.73         6.76 o                         
  12   4   6         90.16         90.93        10.00 o                         
 -11   5   6         21.19         28.24         6.83 o                         
 -10   5   6        300.80        333.39        13.11 o                         
  -9   5   6        346.29        358.46        11.31 o                         
  -8   5   6         43.10         40.81         3.97 o                         
  -7   5   6        254.69        241.25         6.25 o                         
  -6   5   6        863.90        887.52        16.74 o                         
  -5   5   6         75.80         69.31         3.60 o                         
  -4   5   6       1176.86       1117.95        20.81 o                         
  -3   5   6        523.76        485.56         8.61 o                         
  -2   5   6       2703.06       2786.16        41.48 o                         
  -1   5   6         45.46         59.88         1.71 o                         
   0   5   6         18.75         10.33         1.10 o                         
   1   5   6         41.46         58.27         1.66 o                         
   2   5   6       2661.10       2735.77        46.35 o                         
   3   5   6        529.52        519.81         8.56 o                         
   4   5   6       1203.26       1161.55        20.82 o                         
   5   5   6         71.64         70.96         2.29 o                         
   6   5   6        866.41        865.02        14.51 o                         
   7   5   6        249.72        251.83         6.47 o                         
   8   5   6         48.67         47.79         3.40 o                         
   9   5   6        341.40        356.02        13.00 o                         
  10   5   6        302.52        309.81        11.65 o                         
  11   5   6         21.53         18.73         6.26 o                         
 -11   6   6         48.34         59.53         7.89 o                         
 -10   6   6         68.67         63.29         6.45 o                         
  -9   6   6        553.04        568.52        16.01 o                         
  -8   6   6        431.53        440.91        11.12 o                         
  -7   6   6         81.14         75.84         4.09 o                         
  -6   6   6        516.21        478.01         9.53 o                         
  -5   6   6        286.53        270.67         6.51 o                         
  -4   6   6        623.16        652.70        12.58 o                         
  -3   6   6        827.84        873.78        13.47 o                         
  -2   6   6        639.07        683.80        10.04 o                         
  -1   6   6       1328.40       1299.13        19.91 o                         
   0   6   6       4404.65       4234.57        65.44 o                         
   1   6   6       1301.00       1279.10        21.03 o                         
   2   6   6        643.82        707.32        11.88 o                         
   3   6   6        822.67        866.68        14.11 o                         
   4   6   6        637.93        644.65        13.25 o                         
   5   6   6        277.63        266.48         6.99 o                         
   6   6   6        503.46        458.81         8.65 o                         
   7   6   6         85.22         84.79         3.50 o                         
   8   6   6        431.75        430.63        12.05 o                         
   9   6   6        559.04        583.03        15.36 o                         
  10   6   6         62.62         70.00         6.41 o                         
  11   6   6         51.06         54.35         6.81 o                         
 -11   7   6        162.29        161.26        13.49 o                         
 -10   7   6         66.52         75.14         7.90 o                         
  -9   7   6        347.62        356.23        14.08 o                         
  -8   7   6         61.73         61.98         4.92 o                         
  -7   7   6        280.96        258.53         7.40 o                         
  -6   7   6        206.56        201.71         7.33 o                         
  -5   7   6        277.81        278.60         7.01 o                         
  -4   7   6        435.54        407.98         8.96 o                         
  -3   7   6        838.72        766.88        19.35 o                         
  -2   7   6        775.78        802.21        16.87 o                         
  -1   7   6       3242.98       3469.62        60.44 o                         
   0   7   6        511.85        465.02         7.47 o                         
   1   7   6       3227.27       3373.61        54.39 o                         
   2   7   6        763.61        801.77        12.42 o                         
   3   7   6        820.78        756.26        12.86 o                         
   4   7   6        451.79        415.08         8.52 o                         
   5   7   6        278.60        279.59         6.11 o                         
   6   7   6        214.80        198.35         4.95 o                         
   7   7   6        269.60        261.49         8.23 o                         
   8   7   6         61.02         61.34         4.85 o                         
   9   7   6        338.34        367.35        16.00 o                         
  10   7   6         66.49         64.38         6.65 o                         
  11   7   6        163.77        192.73         9.99 o                         
 -11   8   6         89.26         80.42         9.17 o                         
 -10   8   6          5.49         16.51         7.47 o                         
  -9   8   6        142.55        132.81         9.81 o                         
  -8   8   6         55.18         51.36         4.40 o                         
  -7   8   6        456.87        443.95        10.47 o                         
  -6   8   6        727.59        708.17        17.64 o                         
  -5   8   6        356.83        360.98         9.12 o                         
  -4   8   6        270.42        279.82         7.11 o                         
  -3   8   6        548.01        666.09        17.38 o                         
  -2   8   6        488.44        557.86        13.16 o                         
  -1   8   6        873.57        932.47        13.70 o                         
   0   8   6       2237.56       2287.06        33.00 o                         
   1   8   6        869.80        932.45        13.45 o                         
   2   8   6        486.58        547.89        12.12 o                         
   3   8   6        549.50        634.43        12.51 o                         
   4   8   6        258.52        260.46         6.15 o                         
   5   8   6        362.02        354.94         8.26 o                         
   6   8   6        735.74        726.48        15.62 o                         
   7   8   6        449.23        416.30         9.80 o                         
   8   8   6         53.23         55.36         4.21 o                         
   9   8   6        142.34        121.35         7.00 o                         
  10   8   6          4.34         -1.66         5.96 o                         
  11   8   6         93.21        114.07         8.71 o                         
 -11   9   6        138.43        155.35        13.68 o                         
 -10   9   6          5.63         -0.62         7.44 o                         
  -9   9   6        152.13        159.42         8.11 o                         
  -8   9   6        138.39        133.58         6.80 o                         
  -7   9   6        354.21        384.29        11.56 o                         
  -6   9   6         42.39         31.63         2.58 o                         
  -5   9   6        264.04        248.88         7.03 o                         
  -4   9   6        103.66        101.62         5.87 o                         
  -3   9   6       1211.08       1164.61        25.12 o                         
  -2   9   6        542.00        580.77        15.91 o                         
  -1   9   6        259.04        275.59         5.54 o                         
   0   9   6        710.17        588.82         8.87 o                         
   1   9   6        249.36        264.22         4.60 o                         
   2   9   6        552.41        563.68        10.45 o                         
   3   9   6       1210.65       1201.94        26.62 o                         
   4   9   6        100.27        104.27         3.76 o                         
   5   9   6        266.21        268.65         7.35 o                         
   6   9   6         45.44         34.38         3.25 o                         
   7   9   6        342.17        351.21         9.57 o                         
   8   9   6        144.79        148.73         6.12 o                         
   9   9   6        156.37        160.34         7.93 o                         
  10   9   6          5.90         17.35         6.36 o                         
  11   9   6        139.57        134.03        11.63 o                         
 -11  10   6         32.34         27.61         8.66 o                         
 -10  10   6         13.86          7.13         8.77 o                         
  -9  10   6        249.45        226.50        10.93 o                         
  -8  10   6        116.84        114.91         7.14 o                         
  -7  10   6        151.62        160.15         8.60 o                         
  -6  10   6        137.00        136.85         5.32 o                         
  -5  10   6        527.71        533.75        17.64 o                         
  -4  10   6       1073.11       1015.48        24.37 o                         
  -3  10   6          1.93          3.12         3.26 o                         
  -2  10   6        834.77        890.81        19.49 o                         
  -1  10   6        452.23        434.32         7.74 o                         
   0  10   6        641.54        714.79        11.10 o                         
   1  10   6        469.89        466.99         7.68 o                         
   2  10   6        841.02        810.07        14.00 o                         
   3  10   6          1.46          4.45         1.64 o                         
   4  10   6       1055.22        974.45        21.45 o                         
   5  10   6        530.92        521.92        11.99 o                         
   6  10   6        133.53        130.01         5.51 o                         
   7  10   6        151.12        154.03         6.80 o                         
   8  10   6        114.38        128.50         7.18 o                         
   9  10   6        257.79        246.25        10.70 o                         
  10  10   6         12.74         10.63         6.65 o                         
  11  10   6         29.38         21.94         9.50 o                         
 -10  11   6        153.56        156.55        12.51 o                         
  -9  11   6        155.92        164.91        16.84 o                         
  -8  11   6         47.00         40.40         5.51 o                         
  -7  11   6        773.46        824.04        21.96 o                         
  -6  11   6         54.94         62.23         3.90 o                         
  -5  11   6         19.79         19.06         3.42 o                         
  -4  11   6         36.39         28.94         2.98 o                         
  -3  11   6       1078.45       1084.18        27.18 o                         
  -2  11   6         61.40         66.31         3.07 o                         
  -1  11   6         60.03         61.03         2.16 o                         
   0  11   6         12.95         19.04         1.65 o                         
   1  11   6         56.00         52.34         2.13 o                         
   2  11   6         65.17         60.63         2.32 o                         
   3  11   6       1103.16       1066.02        20.63 o                         
   4  11   6         35.86         27.97         3.04 o                         
   5  11   6         18.16         14.46         3.81 o                         
   6  11   6         58.75         55.00         4.25 o                         
   7  11   6        771.79        838.90        24.76 o                         
   8  11   6         49.86         50.76         6.42 o                         
   9  11   6        162.94        164.76        10.17 o                         
  10  11   6        156.72        158.51        10.36 o                         
 -10  12   6         73.79         86.70        10.20 o                         
  -9  12   6        161.67        173.92        12.01 o                         
  -8  12   6        130.48        133.55        13.00 o                         
  -7  12   6        305.00        315.46        12.38 o                         
  -6  12   6          9.56          3.97         3.99 o                         
  -5  12   6        131.97        142.40         8.11 o                         
  -4  12   6        465.03        414.29        14.05 o                         
  -3  12   6        521.44        489.79        12.69 o                         
  -2  12   6        222.60        245.22         6.54 o                         
  -1  12   6        113.78        126.22         3.58 o                         
   0  12   6       2808.79       2789.64        44.11 o                         
   1  12   6        111.28        116.76         3.53 o                         
   2  12   6        227.05        255.95         5.40 o                         
   3  12   6        526.33        479.05         9.81 o                         
   4  12   6        459.21        401.04        10.90 o                         
   5  12   6        126.73        130.11         5.59 o                         
   6  12   6         10.63          6.04         3.20 o                         
   7  12   6        298.58        273.98        12.34 o                         
   8  12   6        127.14        133.96        13.85 o                         
   9  12   6        163.25        169.71        11.51 o                         
  10  12   6         71.11         80.97         9.91 o                         
 -10  13   6         86.88         86.51        16.38 o                         
  -9  13   6        123.97        130.46        10.54 o                         
  -8  13   6          8.69         11.82         9.31 o                         
  -7  13   6         43.64         53.15         6.81 o                         
  -6  13   6        177.08        183.26         9.96 o                         
  -5  13   6         41.86         54.96         4.76 o                         
  -4  13   6        138.07        135.11         6.69 o                         
  -3  13   6        464.38        453.54        12.10 o                         
  -2  13   6        114.28        110.11         4.22 o                         
  -1  13   6        293.15        282.02         6.73 o                         
   0  13   6       1072.46       1083.03        17.39 o                         
   1  13   6        296.51        282.24         5.64 o                         
   2  13   6        110.79        104.71         3.21 o                         
   3  13   6        477.09        476.83         9.54 o                         
   4  13   6        137.23        120.09         5.35 o                         
   5  13   6         42.98         43.94         3.98 o                         
   6  13   6        184.06        180.57         7.53 o                         
   7  13   6         47.40         43.65         7.05 o                         
   8  13   6          9.53          8.16         6.90 o                         
   9  13   6        126.71        133.22         8.43 o                         
  10  13   6         88.42         86.06        10.80 o                         
 -10  14   6         51.48         42.37        11.66 o                         
  -9  14   6         54.36         59.85         9.26 o                         
  -8  14   6        130.69        130.20        11.08 o                         
  -7  14   6         32.70         22.64         6.75 o                         
  -6  14   6        259.97        234.84         8.84 o                         
  -5  14   6        117.81        124.66         8.76 o                         
  -4  14   6        260.61        253.00        10.18 o                         
  -3  14   6        300.49        280.60        10.82 o                         
  -2  14   6        177.77        155.54         4.99 o                         
  -1  14   6       1536.96       1485.56        31.80 o                         
   0  14   6        558.80        565.12         9.98 o                         
   1  14   6       1548.77       1500.24        24.87 o                         
   2  14   6        184.17        162.20         4.63 o                         
   3  14   6        299.82        271.05         6.54 o                         
   4  14   6        262.89        246.89         7.39 o                         
   5  14   6        112.00        108.90         5.92 o                         
   6  14   6        262.07        245.09         9.83 o                         
   7  14   6         31.01         25.98         7.02 o                         
   8  14   6        131.31        141.07         9.18 o                         
   9  14   6         54.54         47.70         7.86 o                         
  10  14   6         50.33         75.11         9.87 o                         
  -9  15   6         82.33         78.81        10.48 o                         
  -8  15   6         89.44         99.71        11.92 o                         
  -7  15   6         25.19         18.67         9.23 o                         
  -6  15   6        350.84        345.93        18.05 o                         
  -5  15   6        133.21        139.72         7.14 o                         
  -4  15   6         63.08         47.96         4.12 o                         
  -3  15   6        559.80        539.95        14.03 o                         
  -2  15   6         85.83         81.14         4.71 o                         
  -1  15   6         45.20         38.25         3.70 o                         
   0  15   6         59.78         53.96         3.22 o                         
   1  15   6         42.19         38.63         2.85 o                         
   2  15   6         86.87         84.17         5.59 o                         
   3  15   6        556.78        530.92        11.91 o                         
   4  15   6         63.73         57.33         3.80 o                         
   5  15   6        133.94        129.36         7.19 o                         
   6  15   6        352.43        358.37        12.60 o                         
   7  15   6         26.73         12.03         6.80 o                         
   8  15   6         88.97         83.84        12.06 o                         
   9  15   6         80.28         87.10         8.74 o                         
  -9  16   6         12.12          4.91         9.88 o                         
  -8  16   6        113.64        117.09        11.24 o                         
  -7  16   6         26.24         27.51         8.82 o                         
  -6  16   6        102.94        115.33         8.63 o                         
  -5  16   6        370.88        375.47        12.25 o                         
  -4  16   6         73.61         73.12         5.28 o                         
  -3  16   6        118.17        108.21         6.07 o                         
  -2  16   6        173.20        163.90         8.45 o                         
  -1  16   6        367.24        366.42         9.90 o                         
   0  16   6        474.16        473.80        11.55 o                         
   1  16   6        369.96        359.91         8.40 o                         
   2  16   6        176.30        172.33         7.53 o                         
   3  16   6        116.05        114.19         5.69 o                         
   4  16   6         73.10         76.67         4.92 o                         
   5  16   6        371.65        393.81        12.77 o                         
   6  16   6        105.08         97.04         7.98 o                         
   7  16   6         27.93         33.09         9.34 o                         
   8  16   6        117.48        132.23        13.25 o                         
   9  16   6         12.30         14.36         8.57 o                         
  -8  17   6         20.48         16.29        13.94 o                         
  -7  17   6        102.58        122.51        11.27 o                         
  -6  17   6         95.01        104.73         8.84 o                         
  -5  17   6         42.31         42.38         5.62 o                         
  -4  17   6        164.64        160.53         7.94 o                         
  -3  17   6         19.78         16.80         4.82 o                         
  -2  17   6        141.92        138.09         7.43 o                         
  -1  17   6        118.17        113.81         5.10 o                         
   0  17   6        164.16        145.76         5.06 o                         
   1  17   6        120.02        122.80         4.93 o                         
   2  17   6        142.76        129.50         5.23 o                         
   3  17   6         18.23         16.93         3.72 o                         
   4  17   6        166.07        182.77         9.39 o                         
   5  17   6         42.02         39.47         7.52 o                         
   6  17   6         90.75        111.91        12.77 o                         
   7  17   6        105.00        126.19        12.73 o                         
   8  17   6         20.51         15.69         9.23 o                         
  -8  18   6        144.43        141.34        13.99 o                         
  -7  18   6        133.42        125.36        10.93 o                         
  -6  18   6        184.16        174.73        14.96 o                         
  -5  18   6        235.91        234.62        10.68 o                         
  -4  18   6        215.35        211.25         9.15 o                         
  -3  18   6        231.68        227.43         9.44 o                         
  -2  18   6        126.32        127.44         9.90 o                         
  -1  18   6         46.42         44.78         4.38 o                         
   0  18   6        154.03        133.48         6.40 o                         
   1  18   6         45.06         40.57         3.70 o                         
   2  18   6        124.26        124.49         5.59 o                         
   3  18   6        232.92        226.28        11.63 o                         
   4  18   6        215.73        225.93        10.91 o                         
   5  18   6        232.06        241.55        11.43 o                         
   6  18   6        186.08        220.61        15.27 o                         
   7  18   6        135.85        150.55        21.13 o                         
   8  18   6        149.07        151.09        14.49 o                         
  -7  19   6         23.41         49.39         9.26 o                         
  -6  19   6         27.42         35.25         8.81 o                         
  -5  19   6         35.38         26.55         7.32 o                         
  -4  19   6        162.41        177.09         8.45 o                         
  -3  19   6         33.40         35.51         6.26 o                         
  -2  19   6         32.65         38.89         5.23 o                         
  -1  19   6         36.92         38.50         5.00 o                         
   0  19   6         84.45         97.18         5.34 o                         
   1  19   6         35.43         33.02         3.84 o                         
   2  19   6         32.51         28.87         4.29 o                         
   3  19   6         34.32         26.35         5.66 o                         
   4  19   6        158.98        168.71         9.93 o                         
   5  19   6         35.03         23.78         7.92 o                         
   6  19   6         27.80         39.96         7.80 o                         
   7  19   6         22.03         20.37         9.10 o                         
  -7  20   6         52.37         77.96        10.80 o                         
  -6  20   6         18.99         28.76         9.31 o                         
  -5  20   6        323.14        359.22        17.39 o                         
  -4  20   6         84.40         90.51         8.71 o                         
  -3  20   6         89.03         73.84         7.13 o                         
  -2  20   6         27.18         24.04         8.17 o                         
  -1  20   6         36.39         34.51         5.35 o                         
   0  20   6         88.32         86.65         5.63 o                         
   1  20   6         35.79         43.38         5.03 o                         
   2  20   6         28.42         32.45         5.36 o                         
   3  20   6         90.37         91.01         6.94 o                         
   4  20   6         85.25         88.04         9.55 o                         
   5  20   6        317.29        323.04        13.49 o                         
   6  20   6         19.14         21.27         7.48 o                         
   7  20   6         54.13         49.45         8.88 o                         
  -6  21   6         19.66         15.95        10.73 o                         
  -5  21   6         26.32         33.01         8.76 o                         
  -4  21   6         19.71         25.14         7.91 o                         
  -3  21   6        170.86        185.11         9.45 o                         
  -2  21   6         28.41         24.76         6.09 o                         
  -1  21   6         92.71         94.34         6.32 o                         
   0  21   6         39.11         35.87         5.70 o                         
   1  21   6         95.24         97.57         6.37 o                         
   2  21   6         28.98         24.44         5.90 o                         
   3  21   6        165.00        168.53         8.87 o                         
   4  21   6         18.53         12.99         7.16 o                         
   5  21   6         27.19         24.93         8.40 o                         
   6  21   6         18.14         14.66         7.72 o                         
  -5  22   6         52.01         57.38         9.64 o                         
  -4  22   6        110.21        128.01         9.54 o                         
  -3  22   6         48.67         43.17         6.67 o                         
  -2  22   6         58.87         51.99         6.74 o                         
  -1  22   6        156.28        151.46         7.57 o                         
   0  22   6        150.56        149.32         7.90 o                         
   1  22   6        153.48        165.29         9.10 o                         
   2  22   6         59.42         66.73         7.26 o                         
   3  22   6         49.51         42.52         7.71 o                         
   4  22   6        108.53        111.47         9.31 o                         
   5  22   6         53.25         47.36         9.87 o                         
  -4  23   6         86.79         86.77         8.90 o                         
  -3  23   6         15.61         13.31         6.89 o                         
  -2  23   6         24.78         30.24         6.81 o                         
  -1  23   6          1.89         -1.96         6.31 o                         
   0  23   6          8.13          6.26         6.84 o                         
   1  23   6          1.56          2.84         6.70 o                         
   2  23   6         23.64         30.08         7.80 o                         
   3  23   6         17.09         25.76         7.77 o                         
   4  23   6         84.88         80.27         8.96 o                         
  -2  24   6         23.98         19.61         7.30 o                         
  -1  24   6         19.93         27.48         7.55 o                         
   0  24   6         69.02         73.01         9.34 o                         
   1  24   6         20.33         14.10         7.58 o                         
   2  24   6         23.60         23.35         8.44 o                         
   1   0   7       2275.94       2452.76        43.22 o                         
   2   0   7       1064.73       1226.22        19.22 o                         
   3   0   7        418.56        573.21         8.80 o                         
   4   0   7        893.95        982.72        14.11 o                         
   5   0   7        668.17        724.84        10.46 o                         
   6   0   7       1240.55       1187.66        19.07 o                         
   7   0   7         19.63          8.51         2.22 o                         
   8   0   7        494.24        506.40        10.73 o                         
   9   0   7        268.65        277.47         9.90 o                         
  10   0   7         85.06         81.90         6.13 o                         
  11   0   7         22.84         16.14         6.18 o                         
  12   0   7         30.30         25.44         9.65 o                         
 -12   1   7        357.70        405.64        29.97 o                         
 -11   1   7         45.94         54.77         6.74 o                         
 -10   1   7          5.40          4.88         5.08 o                         
  -9   1   7         11.53          7.60         4.49 o                         
  -8   1   7        239.07        211.12         6.96 o                         
  -7   1   7         39.98         30.97         2.76 o                         
  -6   1   7        129.49        121.92         3.42 o                         
  -5   1   7        388.17        380.53         6.34 o                         
  -4   1   7        208.78        207.36         3.69 o                         
  -3   1   7       2440.35       2518.88        39.24 o                         
  -2   1   7        493.96        596.02        10.55 o                         
  -1   1   7       1297.13       1407.14        23.10 o                         
   0   1   7        541.81        570.07        13.99 o                         
   1   1   7       1319.75       1406.59        22.86 o                         
   2   1   7        499.07        630.00         9.69 o                         
   3   1   7       2441.83       2548.17        35.10 o                         
   4   1   7        213.24        211.63         4.18 o                         
   5   1   7        391.75        392.52         8.49 o                         
   6   1   7        128.44        117.60         3.75 o                         
   7   1   7         41.09         41.90         2.58 o                         
   8   1   7        239.34        212.74         5.29 o                         
   9   1   7          9.42          6.32         4.07 o                         
  10   1   7          6.90          8.80         5.00 o                         
  11   1   7         47.05         51.49         6.67 o                         
  12   1   7        355.28        411.55        16.59 o                         
 -12   2   7         36.34         27.55         8.33 o                         
 -11   2   7         70.35         77.21         9.13 o                         
 -10   2   7         95.81         92.28         5.68 o                         
  -9   2   7        353.06        333.59         9.45 o                         
  -8   2   7        404.31        378.40        10.84 o                         
  -7   2   7        113.68        106.79         4.05 o                         
  -6   2   7        127.30        112.98         3.58 o                         
  -5   2   7         49.63         46.98         2.12 o                         
  -4   2   7       1979.90       2104.34        28.88 o                         
  -3   2   7       1826.92       2015.41        31.09 o                         
  -2   2   7       3527.60       3737.30        58.17 o                         
  -1   2   7       3712.57       3995.44        65.06 o                         
   0   2   7       1783.03       1790.98        37.62 o                         
   1   2   7       3686.28       4049.21        72.32 o                         
   2   2   7       3540.97       3737.52        57.81 o                         
   3   2   7       1817.91       2038.30        26.83 o                         
   4   2   7       2009.97       2095.71        28.66 o                         
   5   2   7         49.14         42.95         1.79 o                         
   6   2   7        129.06        112.37         2.92 o                         
   7   2   7        108.73         99.80         3.98 o                         
   8   2   7        391.75        356.85         7.64 o                         
   9   2   7        351.76        387.69        10.23 o                         
  10   2   7         97.90         91.12         6.28 o                         
  11   2   7         75.67         81.57         7.99 o                         
  12   2   7         36.73         25.44         8.81 o                         
 -12   3   7         43.61         38.64         8.74 o                         
 -11   3   7         33.75         36.38         6.30 o                         
 -10   3   7         43.94         44.92         5.10 o                         
  -9   3   7        111.42        115.52         5.70 o                         
  -8   3   7        409.22        431.30        15.11 o                         
  -7   3   7       1116.10       1096.53        21.11 o                         
  -6   3   7         16.60         18.80         2.10 o                         
  -5   3   7        107.17        117.07         2.80 o                         
  -4   3   7       1523.62       1543.64        23.38 o                         
  -3   3   7       1234.32       1349.45        21.20 o                         
  -2   3   7        591.29        641.54        11.16 o                         
  -1   3   7         21.05         24.29         1.28 o                         
   0   3   7        725.25        790.06        14.66 o                         
   1   3   7         22.35         21.82         1.37 o                         
   2   3   7        579.49        603.52         9.64 o                         
   3   3   7       1262.83       1401.66        19.75 o                         
   4   3   7       1541.72       1609.40        23.58 o                         
   5   3   7        104.16        116.67         2.76 o                         
   6   3   7         13.27         17.04         1.76 o                         
   7   3   7       1083.85       1024.19        16.70 o                         
   8   3   7        403.28        390.50         9.73 o                         
   9   3   7        113.76        120.39         6.12 o                         
  10   3   7         46.60         48.59         5.58 o                         
  11   3   7         32.47         38.26         6.49 o                         
  12   3   7         45.99         39.65         9.12 o                         
 -11   4   7         32.35         33.68         6.99 o                         
 -10   4   7        261.30        290.50        14.68 o                         
  -9   4   7        442.02        440.31        11.93 o                         
  -8   4   7        187.08        198.11        11.09 o                         
  -7   4   7        129.39        137.04         7.02 o                         
  -6   4   7        480.71        482.05        10.74 o                         
  -5   4   7        712.65        765.55        13.47 o                         
  -4   4   7        317.83        340.00         5.90 o                         
  -3   4   7         79.93        117.61         2.57 o                         
  -2   4   7       1244.90       1411.38        21.77 o                         
  -1   4   7        711.93        838.41        12.49 o                         
   0   4   7        380.82        415.07         7.36 o                         
   1   4   7        729.39        854.22        15.33 o                         
   2   4   7       1271.66       1474.20        28.08 o                         
   3   4   7         82.54        121.54         2.84 o                         
   4   4   7        317.77        327.64         5.72 o                         
   5   4   7        731.32        789.55        13.45 o                         
   6   4   7        470.83        452.47         7.75 o                         
   7   4   7        123.61        127.07         3.64 o                         
   8   4   7        189.95        205.88         5.59 o                         
   9   4   7        436.76        444.97        10.61 o                         
  10   4   7        267.74        253.90        13.37 o                         
  11   4   7         33.75         37.83         6.49 o                         
 -11   5   7         23.30         33.41         7.12 o                         
 -10   5   7        145.28        163.89         7.46 o                         
  -9   5   7        354.88        358.77        10.84 o                         
  -8   5   7        419.82        430.49        11.33 o                         
  -7   5   7       1220.97       1150.94        30.84 o                         
  -6   5   7       1252.73       1200.97        21.47 o                         
  -5   5   7        870.95        852.40        15.86 o                         
  -4   5   7        771.74        791.73        14.19 o                         
  -3   5   7        130.92        118.24         2.81 o                         
  -2   5   7       1856.88       1957.79        34.59 o                         
  -1   5   7        721.96        844.32        13.41 o                         
   0   5   7       1858.33       2103.70        34.13 o                         
   1   5   7        719.41        830.25        14.37 o                         
   2   5   7       1853.92       1925.26        33.82 o                         
   3   5   7        119.40        107.06         2.52 o                         
   4   5   7        794.30        790.17        13.87 o                         
   5   5   7        876.49        873.76        15.89 o                         
   6   5   7       1230.50       1243.31        21.21 o                         
   7   5   7       1195.67       1141.14        22.83 o                         
   8   5   7        417.48        429.74        10.40 o                         
   9   5   7        365.53        375.67        11.13 o                         
  10   5   7        150.81        162.40         7.68 o                         
  11   5   7         23.32         31.38         6.46 o                         
 -11   6   7        167.48        188.98        11.33 o                         
 -10   6   7        121.13        117.64         6.64 o                         
  -9   6   7         85.31         72.66         5.63 o                         
  -8   6   7        208.08        230.27         7.24 o                         
  -7   6   7        328.11        323.89        10.94 o                         
  -6   6   7        581.03        607.69        11.62 o                         
  -5   6   7        553.32        550.73        14.49 o                         
  -4   6   7        325.10        297.48         7.63 o                         
  -3   6   7          3.34          4.28         1.51 o                         
  -2   6   7        878.38        905.04        13.85 o                         
  -1   6   7        502.00        495.15         7.86 o                         
   0   6   7        433.59        437.06         7.13 o                         
   1   6   7        484.21        460.37         7.95 o                         
   2   6   7        898.22        923.24        15.14 o                         
   3   6   7          2.88          3.34         1.22 o                         
   4   6   7        327.08        294.36         6.12 o                         
   5   6   7        568.46        554.85        10.03 o                         
   6   6   7        592.70        588.71        11.21 o                         
   7   6   7        322.69        315.89         7.69 o                         
   8   6   7        211.63        216.91         6.70 o                         
   9   6   7         80.47         80.08         5.73 o                         
  10   6   7        126.32        121.33         7.33 o                         
  11   6   7        166.07        171.93        11.91 o                         
 -11   7   7         55.44         51.53         8.24 o                         
 -10   7   7        357.55        371.15        13.45 o                         
  -9   7   7        303.29        318.54        10.09 o                         
  -8   7   7        225.77        244.99         7.69 o                         
  -7   7   7        103.60        100.19         4.61 o                         
  -6   7   7        420.89        399.04         9.53 o                         
  -5   7   7        714.25        712.20        15.95 o                         
  -4   7   7         49.82         54.43         2.69 o                         
  -3   7   7       1894.69       1918.33        39.79 o                         
  -2   7   7        798.38        924.41        13.84 o                         
  -1   7   7       1813.31       1990.53        30.05 o                         
   0   7   7       1642.17       1863.05        28.89 o                         
   1   7   7       1784.24       1986.11        30.35 o                         
   2   7   7        812.09        928.03        15.41 o                         
   3   7   7       1917.38       1846.49        34.35 o                         
   4   7   7         54.38         56.87         2.32 o                         
   5   7   7        716.32        718.22        13.88 o                         
   6   7   7        411.68        398.56         8.40 o                         
   7   7   7         99.40         93.46         5.28 o                         
   8   7   7        222.69        219.08         7.78 o                         
   9   7   7        306.34        299.57         9.24 o                         
  10   7   7        358.17        322.34        10.73 o                         
  11   7   7         58.51         49.29         8.93 o                         
 -11   8   7        230.28        228.95        13.79 o                         
 -10   8   7        101.07        100.63         8.88 o                         
  -9   8   7        160.61        166.16         8.71 o                         
  -8   8   7        512.24        511.99        14.70 o                         
  -7   8   7        256.81        267.18         7.79 o                         
  -6   8   7        130.30        120.36         4.87 o                         
  -5   8   7       1161.04       1140.30        25.92 o                         
  -4   8   7       1001.16        966.12        20.86 o                         
  -3   8   7        495.54        512.03        12.04 o                         
  -2   8   7        294.49        247.47         5.61 o                         
  -1   8   7         22.52         25.08         1.43 o                         
   0   8   7        161.85        183.81         3.54 o                         
   1   8   7         23.91         23.78         1.45 o                         
   2   8   7        305.56        245.62         4.54 o                         
   3   8   7        505.70        517.58        12.83 o                         
   4   8   7       1025.01        964.88        19.26 o                         
   5   8   7       1140.69       1050.24        20.67 o                         
   6   8   7        122.52        111.62         4.29 o                         
   7   8   7        253.16        260.55         7.20 o                         
   8   8   7        515.13        499.09        12.77 o                         
   9   8   7        163.21        179.93         8.85 o                         
  10   8   7        103.55        107.49         7.14 o                         
  11   8   7        224.80        253.35        10.96 o                         
 -11   9   7        437.68        452.33        19.94 o                         
 -10   9   7        298.05        306.76        14.08 o                         
  -9   9   7        115.91        123.37        12.23 o                         
  -8   9   7         74.96         62.51         4.68 o                         
  -7   9   7         60.55         50.64         4.55 o                         
  -6   9   7        166.27        194.39         7.17 o                         
  -5   9   7        290.28        248.20         6.93 o                         
  -4   9   7        937.84        850.76        21.95 o                         
  -3   9   7        171.84        160.58         5.29 o                         
  -2   9   7        609.90        614.84        14.96 o                         
  -1   9   7        344.02        343.67         7.51 o                         
   0   9   7       2975.60       2954.41        44.25 o                         
   1   9   7        340.33        345.48         5.89 o                         
   2   9   7        600.18        608.95        11.86 o                         
   3   9   7        178.28        166.12         4.42 o                         
   4   9   7        934.39        855.41        19.71 o                         
   5   9   7        293.53        264.52         6.71 o                         
   6   9   7        174.38        204.13         8.15 o                         
   7   9   7         60.77         55.99         3.81 o                         
   8   9   7         73.10         61.66         5.07 o                         
   9   9   7        121.17        124.10         7.21 o                         
  10   9   7        296.57        317.39        12.14 o                         
  11   9   7        440.23        437.01        16.90 o                         
 -11  10   7          2.87         -2.38         8.23 o                         
 -10  10   7        189.38        194.12        12.61 o                         
  -9  10   7         20.39         18.15         6.63 o                         
  -8  10   7         68.22         60.23         4.76 o                         
  -7  10   7        153.26        162.50         6.74 o                         
  -6  10   7        220.26        192.21         6.51 o                         
  -5  10   7        204.84        188.76         8.11 o                         
  -4  10   7        816.61        689.66        17.98 o                         
  -3  10   7         47.25         51.83         3.01 o                         
  -2  10   7        524.59        489.12        12.15 o                         
  -1  10   7       1949.94       2077.66        47.95 o                         
   0  10   7        599.30        520.33         8.67 o                         
   1  10   7       1932.29       2008.14        30.99 o                         
   2  10   7        533.01        540.27        10.14 o                         
   3  10   7         51.83         50.72         2.66 o                         
   4  10   7        807.94        707.38        18.06 o                         
   5  10   7        203.22        195.31         6.06 o                         
   6  10   7        209.77        193.11         7.35 o                         
   7  10   7        155.14        156.57         8.01 o                         
   8  10   7         67.43         58.21         5.68 o                         
   9  10   7         22.85          8.95         5.87 o                         
  10  10   7        183.56        185.66         9.13 o                         
  11  10   7          2.41         -3.46         8.47 o                         
 -10  11   7        124.01        122.30        10.13 o                         
  -9  11   7         90.17         77.71         8.90 o                         
  -8  11   7         53.84         59.24         5.69 o                         
  -7  11   7         53.09         44.97         4.08 o                         
  -6  11   7         96.97         95.67         5.94 o                         
  -5  11   7         66.49         52.39         3.81 o                         
  -4  11   7        615.84        607.72        26.72 o                         
  -3  11   7        200.36        195.65         5.94 o                         
  -2  11   7       1391.85       1294.01        24.48 o                         
  -1  11   7       1743.19       1659.86        27.86 o                         
   0  11   7        318.45        342.00         5.96 o                         
   1  11   7       1740.93       1691.79        26.46 o                         
   2  11   7       1372.51       1301.53        22.44 o                         
   3  11   7        197.18        191.42         4.90 o                         
   4  11   7        622.32        568.57        15.30 o                         
   5  11   7         60.99         46.63         3.32 o                         
   6  11   7         95.40         89.29         5.27 o                         
   7  11   7         52.45         49.60         4.72 o                         
   8  11   7         49.68         32.65         5.26 o                         
   9  11   7         94.03         88.99         7.51 o                         
  10  11   7        121.33        130.14        12.98 o                         
 -10  12   7         57.44         55.76         9.28 o                         
  -9  12   7         53.73         50.03         8.61 o                         
  -8  12   7        233.21        230.29        11.79 o                         
  -7  12   7          2.63         10.29         5.35 o                         
  -6  12   7        162.92        162.00         7.75 o                         
  -5  12   7         81.75         87.35         4.96 o                         
  -4  12   7        420.56        371.41        10.21 o                         
  -3  12   7        108.93        102.90         3.96 o                         
  -2  12   7          1.10          1.91         2.09 o                         
  -1  12   7        259.05        280.74         5.48 o                         
   0  12   7        148.18        141.77         3.34 o                         
   1  12   7        262.46        272.34         5.30 o                         
   2  12   7          1.30          5.44         1.98 o                         
   3  12   7        103.65         98.75         3.12 o                         
   4  12   7        408.95        379.87        12.45 o                         
   5  12   7         79.79         81.72         5.87 o                         
   6  12   7        159.97        146.12         6.90 o                         
   7  12   7          3.52          3.14         6.61 o                         
   8  12   7        236.96        210.02         9.70 o                         
   9  12   7         56.99         67.52         7.29 o                         
  10  12   7         52.54         71.26         9.57 o                         
 -10  13   7         35.26         21.92         8.95 o                         
  -9  13   7         33.19         35.12         9.49 o                         
  -8  13   7        133.99        122.90        11.93 o                         
  -7  13   7        329.92        308.83        14.08 o                         
  -6  13   7        131.79        136.17         7.35 o                         
  -5  13   7        415.48        398.30        14.44 o                         
  -4  13   7        444.22        414.77        10.02 o                         
  -3  13   7        191.79        148.35         6.44 o                         
  -2  13   7          3.91          5.68         2.22 o                         
  -1  13   7         76.83         73.71         2.92 o                         
   0  13   7        265.61        236.02         5.14 o                         
   1  13   7         72.77         72.12         2.63 o                         
   2  13   7          4.49          4.74         2.13 o                         
   3  13   7        192.15        149.66         4.20 o                         
   4  13   7        441.18        437.58        14.20 o                         
   5  13   7        407.14        363.61        13.02 o                         
   6  13   7        129.69        122.68         5.73 o                         
   7  13   7        330.22        340.41        22.78 o                         
   8  13   7        138.08        130.51         8.10 o                         
   9  13   7         32.27         24.38         8.45 o                         
  10  13   7         33.95         18.42         8.57 o                         
  -9  14   7         67.06         92.76        10.10 o                         
  -8  14   7         32.98         32.37         8.68 o                         
  -7  14   7        305.46        313.93        14.37 o                         
  -6  14   7         91.59         85.31         6.67 o                         
  -5  14   7         13.98         13.10         4.82 o                         
  -4  14   7         45.19         46.01         3.96 o                         
  -3  14   7        434.54        406.83        10.62 o                         
  -2  14   7        133.20        132.89         4.40 o                         
  -1  14   7        388.18        414.37        11.46 o                         
   0  14   7        990.03        964.09        16.38 o                         
   1  14   7        397.12        418.36         7.85 o                         
   2  14   7        130.39        124.76         4.30 o                         
   3  14   7        427.85        371.93         8.26 o                         
   4  14   7         42.35         41.89         3.68 o                         
   5  14   7         13.53          7.93         3.63 o                         
   6  14   7         88.32         98.86         7.18 o                         
   7  14   7        312.37        318.83        14.18 o                         
   8  14   7         33.06         19.19         7.76 o                         
   9  14   7         67.95         68.10         9.31 o                         
  -9  15   7          8.64         14.35         9.76 o                         
  -8  15   7         94.39         80.13        10.04 o                         
  -7  15   7        174.27        179.10        11.73 o                         
  -6  15   7         18.73         19.83         6.07 o                         
  -5  15   7        409.26        395.58        14.79 o                         
  -4  15   7        184.76        187.14         8.10 o                         
  -3  15   7        185.08        190.59         8.10 o                         
  -2  15   7        166.10        146.78         6.29 o                         
  -1  15   7        175.51        162.99         5.76 o                         
   0  15   7        470.18        496.52        10.19 o                         
   1  15   7        182.90        171.43         4.61 o                         
   2  15   7        176.39        148.38         4.59 o                         
   3  15   7        187.40        187.78         5.09 o                         
   4  15   7        181.59        178.69         6.71 o                         
   5  15   7        403.95        406.30        16.30 o                         
   6  15   7         20.11         33.27         6.08 o                         
   7  15   7        175.63        175.65        10.74 o                         
   8  15   7         95.37         97.71         9.28 o                         
   9  15   7          7.61          8.74         8.03 o                         
  -9  16   7         67.44         61.80         9.79 o                         
  -8  16   7         56.60         53.17         9.86 o                         
  -7  16   7         83.59         62.77         9.56 o                         
  -6  16   7        184.74        171.01         9.31 o                         
  -5  16   7          0.25         -3.76         5.50 o                         
  -4  16   7         21.79         24.10         4.60 o                         
  -3  16   7         42.18         40.05         4.95 o                         
  -2  16   7        174.85        159.75         6.85 o                         
  -1  16   7        136.26        138.44         5.47 o                         
   0  16   7        968.93       1037.07        21.85 o                         
   1  16   7        140.82        148.71         5.08 o                         
   2  16   7        176.71        172.71         5.59 o                         
   3  16   7         40.08         44.14         4.05 o                         
   4  16   7         19.28         17.82         3.65 o                         
   5  16   7          0.23         -5.93         5.93 o                         
   6  16   7        188.86        196.62        11.53 o                         
   7  16   7         88.40         98.74         9.08 o                         
   8  16   7         57.11         61.48         9.81 o                         
   9  16   7         67.85         76.42         9.94 o                         
  -8  17   7         27.31         14.95        10.67 o                         
  -7  17   7         74.82         70.09        11.12 o                         
  -6  17   7        212.17        217.51        10.57 o                         
  -5  17   7          3.60          5.66         5.29 o                         
  -4  17   7        218.81        215.85         8.52 o                         
  -3  17   7        105.18         85.49         6.13 o                         
  -2  17   7        138.23        134.21        10.46 o                         
  -1  17   7        196.94        209.53         7.16 o                         
   0  17   7        209.53        192.82         5.93 o                         
   1  17   7        192.53        200.62         6.01 o                         
   2  17   7        130.50        118.47         5.08 o                         
   3  17   7        104.05         93.25         6.25 o                         
   4  17   7        218.95        215.51         8.30 o                         
   5  17   7          4.14         -6.24         6.24 o                         
   6  17   7        216.44        217.66        10.89 o                         
   7  17   7         75.75         82.31        10.47 o                         
   8  17   7         27.62         25.16         8.50 o                         
  -8  18   7         47.90         63.82        11.91 o                         
  -7  18   7         66.16         58.60         9.30 o                         
  -6  18   7        378.60        414.89        16.91 o                         
  -5  18   7        150.01        151.54         8.60 o                         
  -4  18   7        186.75        187.97         8.62 o                         
  -3  18   7         79.08         87.18         6.74 o                         
  -2  18   7        443.58        432.80        13.55 o                         
  -1  18   7        167.13        169.87         8.49 o                         
   0  18   7         31.34         22.32         3.34 o                         
   1  18   7        166.38        163.45         5.49 o                         
   2  18   7        445.88        446.31        12.43 o                         
   3  18   7         78.49         73.16         5.77 o                         
   4  18   7        183.76        188.73        10.97 o                         
   5  18   7        148.33        142.62         9.47 o                         
   6  18   7        387.76        447.07        16.52 o                         
   7  18   7         67.79         61.84         9.18 o                         
   8  18   7         48.38         36.85        10.28 o                         
  -7  19   7         24.60         30.76         8.80 o                         
  -6  19   7         56.24         66.39         9.22 o                         
  -5  19   7         10.31         14.11         6.53 o                         
  -4  19   7        137.25        140.63         8.23 o                         
  -3  19   7         82.90         81.20         7.34 o                         
  -2  19   7        101.85         91.22         6.22 o                         
  -1  19   7        158.61        147.23         6.20 o                         
   0  19   7         23.34         25.36         4.53 o                         
   1  19   7        161.70        152.90         5.72 o                         
   2  19   7        105.71         97.07         5.13 o                         
   3  19   7         80.99         84.99         6.21 o                         
   4  19   7        132.81        116.75         8.25 o                         
   5  19   7         11.29          2.88         6.66 o                         
   6  19   7         55.29         59.15         7.57 o                         
   7  19   7         23.35         23.47         8.15 o                         
  -7  20   7         40.33         41.35         9.29 o                         
  -6  20   7        127.79        146.95        11.56 o                         
  -5  20   7         85.99         95.54         9.71 o                         
  -4  20   7         50.82         59.82         6.50 o                         
  -3  20   7        132.10        135.05         9.23 o                         
  -2  20   7         24.28         24.68         5.38 o                         
  -1  20   7         85.94         90.91         5.78 o                         
   0  20   7         91.47        102.65         6.79 o                         
   1  20   7         85.19         86.37         5.62 o                         
   2  20   7         25.36         25.74         5.18 o                         
   3  20   7        131.14        145.80         7.78 o                         
   4  20   7         50.33         51.96         7.24 o                         
   5  20   7         88.00        105.76         8.91 o                         
   6  20   7        131.14        147.12         9.41 o                         
   7  20   7         41.49         55.77        13.97 o                         
  -6  21   7         11.26          0.31        10.81 o                         
  -5  21   7          5.73          1.81         8.81 o                         
  -4  21   7         37.43         26.57         8.53 o                         
  -3  21   7         20.20         15.92         6.77 o                         
  -2  21   7         94.15        104.36         7.35 o                         
  -1  21   7         19.55         20.34         5.53 o                         
   0  21   7         34.91         32.86         5.35 o                         
   1  21   7         20.43         17.03         5.87 o                         
   2  21   7         96.77        100.18         7.40 o                         
   3  21   7         19.25         17.23         7.20 o                         
   4  21   7         38.29         36.14         7.36 o                         
   5  21   7          6.35          3.56         8.24 o                         
   6  21   7         11.66         -3.42         7.65 o                         
  -5  22   7         11.66          4.09         8.86 o                         
  -4  22   7         40.23         56.89         8.38 o                         
  -3  22   7        146.22        157.42         8.57 o                         
  -2  22   7         57.65         60.82         6.65 o                         
  -1  22   7         17.18         16.24         6.14 o                         
   0  22   7         80.65         96.63         6.91 o                         
   1  22   7         16.43          5.61         6.19 o                         
   2  22   7         57.00         57.83         7.28 o                         
   3  22   7        146.66        148.68         9.78 o                         
   4  22   7         39.39         51.50         8.58 o                         
   5  22   7         12.33         21.35         9.53 o                         
  -4  23   7          2.39         -4.72         7.60 o                         
  -3  23   7         42.56         32.56         7.24 o                         
  -2  23   7         42.48         33.12         8.82 o                         
  -1  23   7         10.45         11.71         6.39 o                         
   0  23   7         12.01          7.80         6.94 o                         
   1  23   7         11.03          6.17         7.28 o                         
   2  23   7         43.21         40.30         7.87 o                         
   3  23   7         44.26         40.84         7.96 o                         
   4  23   7          2.87         -1.28         8.07 o                         
  -2  24   7         40.75         49.57         7.68 o                         
  -1  24   7        131.60        142.97         8.86 o                         
   0  24   7         28.87         26.26         7.30 o                         
   1  24   7        132.84        145.84        13.86 o                         
   2  24   7         40.90         44.04         8.30 o                         
   0   0   8       8676.46       9069.07       300.77 o                         
   1   0   8       1024.65       1031.65        17.96 o                         
   2   0   8       5929.53       6719.93       106.80 o                         
   3   0   8       1697.37       1833.93        29.55 o                         
   4   0   8         21.51         21.93         1.40 o                         
   6   0   8        724.25        617.93        11.18 o                         
   7   0   8        114.16        130.91         3.75 o                         
   8   0   8         92.34         72.85         3.54 o                         
   9   0   8        103.47        117.12         5.60 o                         
  10   0   8        299.56        288.68         9.89 o                         
  11   0   8        337.79        333.53        15.96 o                         
  12   0   8         11.36          2.04         9.04 o                         
 -12   1   8         36.94         31.22         9.22 o                         
 -11   1   8        750.17        735.41        20.40 o                         
 -10   1   8          4.31         -3.29         4.95 o                         
  -9   1   8        215.75        208.73         7.20 o                         
  -8   1   8        445.24        442.55        12.80 o                         
  -7   1   8        304.64        255.93         6.42 o                         
  -6   1   8          9.74          8.84         1.79 o                         
  -5   1   8        761.17        760.26        14.77 o                         
  -4   1   8        446.59        538.92         8.43 o                         
  -3   1   8         57.27         53.14         1.86 o                         
  -2   1   8        476.16        511.51         8.96 o                         
  -1   1   8       3009.68       3381.83        51.86 o                         
   0   1   8       3278.61       3514.98        82.52 o                         
   1   1   8       3022.88       3484.09        54.65 o                         
   2   1   8        485.21        522.99         8.14 o                         
   3   1   8         58.54         57.10         1.68 o                         
   4   1   8        442.84        556.86         8.97 o                         
   5   1   8        737.74        727.16        11.93 o                         
   6   1   8          8.89          8.89         1.77 o                         
   7   1   8        311.49        256.61         6.49 o                         
   8   1   8        441.54        459.36         9.56 o                         
   9   1   8        223.19        202.64         6.99 o                         
  10   1   8          4.44         -5.01         5.35 o                         
  11   1   8        746.32        773.36        22.21 o                         
  12   1   8         40.15         34.48         9.19 o                         
 -12   2   8         30.15         46.50         9.23 o                         
 -11   2   8        173.14        163.29         9.48 o                         
 -10   2   8        293.91        306.78        15.81 o                         
  -9   2   8         60.12         46.49         4.69 o                         
  -8   2   8         19.25         13.67         3.31 o                         
  -7   2   8        324.89        304.53         7.56 o                         
  -6   2   8        474.82        416.20        10.05 o                         
  -5   2   8        394.52        405.58         7.14 o                         
  -4   2   8        826.92        797.09        11.97 o                         
  -3   2   8        787.45        867.49        14.51 o                         
  -2   2   8        207.83        228.76         4.06 o                         
  -1   2   8       1785.77       1929.17        33.00 o                         
   0   2   8       2609.72       2663.33        51.49 o                         
   1   2   8       1774.91       1863.17        33.03 o                         
   2   2   8        214.34        246.34         4.69 o                         
   3   2   8        754.86        831.21        11.00 o                         
   4   2   8        823.46        776.38        10.99 o                         
   5   2   8        391.22        418.20         7.20 o                         
   6   2   8        464.43        430.24         7.68 o                         
   7   2   8        323.70        326.17         7.00 o                         
   8   2   8         20.11         11.79         2.73 o                         
   9   2   8         61.25         65.81         5.43 o                         
  10   2   8        293.39        311.34        10.65 o                         
  11   2   8        174.90        172.87         9.93 o                         
  12   2   8         28.07         28.25         9.02 o                         
 -11   3   8        341.96        320.57        11.54 o                         
 -10   3   8        113.94        114.24         9.14 o                         
  -9   3   8         53.22         49.71         4.99 o                         
  -8   3   8        247.02        253.18         7.68 o                         
  -7   3   8        216.95        200.18         6.52 o                         
  -6   3   8         36.91         36.15         2.27 o                         
  -5   3   8       1693.03       1794.72        28.00 o                         
  -4   3   8        755.21        744.70        10.38 o                         
  -3   3   8       2737.99       3030.71        46.84 o                         
  -2   3   8        662.31        688.85        11.07 o                         
  -1   3   8       8445.57       9034.27       136.01 o                         
   0   3   8       1183.47       1253.79        23.73 o                         
   1   3   8       8540.69       9300.60       156.52 o                         
   2   3   8        636.37        661.65        12.79 o                         
   3   3   8       2738.84       3030.68        40.51 o                         
   4   3   8        761.00        719.88        10.44 o                         
   5   3   8       1689.16       1763.75        29.38 o                         
   6   3   8         34.84         31.57         1.95 o                         
   7   3   8        210.59        213.79         5.38 o                         
   8   3   8        248.67        238.90         6.22 o                         
   9   3   8         56.10         47.97         4.07 o                         
  10   3   8        114.05        132.36         7.25 o                         
  11   3   8        344.93        336.30        13.31 o                         
 -11   4   8        314.99        323.00        12.04 o                         
 -10   4   8         60.19         56.03         5.74 o                         
  -9   4   8         20.75         21.44         4.76 o                         
  -8   4   8         59.88         58.08         5.47 o                         
  -7   4   8        144.15        153.77         7.91 o                         
  -6   4   8       1004.85        881.77        16.25 o                         
  -5   4   8         81.55         82.79         2.51 o                         
  -4   4   8        651.39        668.80        11.51 o                         
  -3   4   8       1360.35       1312.00        24.74 o                         
  -2   4   8        643.12        600.51         9.83 o                         
  -1   4   8       2499.18       2649.04        42.58 o                         
   0   4   8       2337.94       2528.15        43.37 o                         
   1   4   8       2493.81       2592.22        47.49 o                         
   2   4   8        641.15        607.95         9.95 o                         
   3   4   8       1365.95       1349.50        18.81 o                         
   4   4   8        638.06        661.83        10.22 o                         
   5   4   8         83.53         83.86         2.44 o                         
   6   4   8        985.53        910.09        15.17 o                         
   7   4   8        153.77        159.73         5.17 o                         
   8   4   8         57.82         56.40         3.60 o                         
   9   4   8         18.55         20.58         3.99 o                         
  10   4   8         54.91         63.41         5.97 o                         
  11   4   8        314.62        321.21        11.72 o                         
 -11   5   8        141.98        151.36         9.02 o                         
 -10   5   8         28.30         24.89         5.45 o                         
  -9   5   8        126.80        144.25         7.67 o                         
  -8   5   8        283.59        268.51         8.60 o                         
  -7   5   8        112.25        112.06         4.64 o                         
  -6   5   8       2472.87       2452.47        53.92 o                         
  -5   5   8        199.72        182.17         4.47 o                         
  -4   5   8         92.36        113.20         3.55 o                         
  -3   5   8        420.86        417.13         7.21 o                         
  -2   5   8       1285.20       1422.73        22.58 o                         
  -1   5   8        180.68        152.62         3.01 o                         
   0   5   8       1916.55       2223.23        35.02 o                         
   1   5   8        184.05        160.97         3.95 o                         
   2   5   8       1259.96       1385.39        21.84 o                         
   3   5   8        430.58        429.06         7.14 o                         
   4   5   8         98.17        116.46         3.10 o                         
   5   5   8        202.11        187.56         4.30 o                         
   6   5   8       2496.15       2477.58        40.62 o                         
   7   5   8        107.82         91.20         4.22 o                         
   8   5   8        281.08        279.88         7.15 o                         
   9   5   8        121.95        114.67         6.08 o                         
  10   5   8         27.12         32.86         5.73 o                         
  11   5   8        147.26        158.55         9.30 o                         
 -11   6   8        156.54        183.03        11.72 o                         
 -10   6   8        137.63        124.01         6.64 o                         
  -9   6   8         20.42         23.11         4.82 o                         
  -8   6   8         69.48         68.31         4.46 o                         
  -7   6   8        153.61        172.91         5.98 o                         
  -6   6   8        333.72        312.41         6.72 o                         
  -5   6   8        917.61        857.93        17.25 o                         
  -4   6   8        825.06        779.02        16.33 o                         
  -3   6   8        673.44        632.12        10.49 o                         
  -2   6   8       1110.93       1117.84        18.47 o                         
  -1   6   8        506.50        563.54         8.84 o                         
   0   6   8         54.54         73.16         2.18 o                         
   1   6   8        515.20        565.56        10.05 o                         
   2   6   8       1123.72       1170.72        17.70 o                         
   3   6   8        660.74        666.03        14.21 o                         
   4   6   8        826.62        776.23        14.01 o                         
   5   6   8        918.49        888.20        16.75 o                         
   6   6   8        322.70        298.48         6.49 o                         
   7   6   8        160.67        166.38         6.34 o                         
   8   6   8         67.78         68.57         4.88 o                         
   9   6   8         21.77         16.10         4.55 o                         
  10   6   8        130.85        139.79         7.10 o                         
  11   6   8        153.19        158.24         8.48 o                         
 -11   7   8         73.76        104.68        10.40 o                         
 -10   7   8         62.16         67.26         6.64 o                         
  -9   7   8          6.16          8.11         4.98 o                         
  -8   7   8        350.55        360.74        10.00 o                         
  -7   7   8         82.54         81.23         5.02 o                         
  -6   7   8        313.80        274.55         6.82 o                         
  -5   7   8         60.32         57.54         3.21 o                         
  -4   7   8        487.75        459.99        10.22 o                         
  -3   7   8         97.82        102.45         2.91 o                         
  -2   7   8        422.27        440.68         7.72 o                         
  -1   7   8        296.05        321.34         5.45 o                         
   0   7   8       2164.55       2432.56        36.10 o                         
   1   7   8        295.59        320.83         5.73 o                         
   2   7   8        406.95        432.20         7.52 o                         
   3   7   8        104.30         97.38         3.62 o                         
   4   7   8        484.13        467.49         9.51 o                         
   5   7   8         53.91         44.00         2.00 o                         
   6   7   8        318.92        273.77         7.10 o                         
   7   7   8         83.80         83.74         5.16 o                         
   8   7   8        354.48        368.27        10.49 o                         
   9   7   8          5.42          9.19         4.44 o                         
  10   7   8         60.98         61.98         6.17 o                         
  11   7   8         74.00         86.51         7.57 o                         
 -11   8   8        109.60        103.34        10.80 o                         
 -10   8   8        108.81        102.48         8.17 o                         
  -9   8   8          7.48          5.57         4.80 o                         
  -8   8   8        192.51        197.39         7.64 o                         
  -7   8   8        284.98        273.34         7.47 o                         
  -6   8   8         16.28         18.63         3.19 o                         
  -5   8   8       1625.27       1535.57        30.68 o                         
  -4   8   8        326.64        300.89        12.37 o                         
  -3   8   8       1346.33       1363.46        26.83 o                         
  -2   8   8        357.52        352.20         6.90 o                         
  -1   8   8        351.50        363.00         7.11 o                         
   0   8   8        867.31        843.25        13.72 o                         
   1   8   8        337.71        344.00         6.23 o                         
   2   8   8        369.31        350.87         6.71 o                         
   3   8   8       1334.47       1349.67        24.87 o                         
   4   8   8        321.62        298.22         6.96 o                         
   5   8   8       1648.67       1510.61        27.20 o                         
   6   8   8         13.88         11.98         2.40 o                         
   7   8   8        296.28        291.94         9.14 o                         
   8   8   8        185.42        185.09         7.56 o                         
   9   8   8          8.47          6.11         4.80 o                         
  10   8   8        104.43        121.77         7.41 o                         
  11   8   8        104.42        127.40         9.11 o                         
 -11   9   8         15.24         10.75         9.08 o                         
 -10   9   8        182.49        176.01        14.38 o                         
  -9   9   8         70.97         70.02         6.30 o                         
  -8   9   8        133.59        127.73         6.78 o                         
  -7   9   8        225.71        216.85         7.40 o                         
  -6   9   8         72.16         73.21         4.42 o                         
  -5   9   8        371.62        329.22         8.61 o                         
  -4   9   8         53.03         56.35         3.82 o                         
  -3   9   8         18.87         20.96         2.51 o                         
  -2   9   8        484.45        525.54        13.93 o                         
  -1   9   8        679.03        731.81        12.19 o                         
   0   9   8          1.10          2.74         1.62 o                         
   1   9   8        684.08        754.04        12.30 o                         
   2   9   8        474.59        491.37         9.49 o                         
   3   9   8         17.94         17.87         2.13 o                         
   4   9   8         48.83         49.51         2.79 o                         
   5   9   8        360.58        322.81         6.62 o                         
   6   9   8         74.06         73.19         3.94 o                         
   7   9   8        220.99        214.75         6.65 o                         
   8   9   8        135.77        139.56         8.36 o                         
   9   9   8         71.55         80.18         6.20 o                         
  10   9   8        183.37        186.08         9.04 o                         
  11   9   8         13.27         19.11         7.61 o                         
 -11  10   8         72.37         79.68        14.53 o                         
 -10  10   8         11.56          2.76         8.79 o                         
  -9  10   8        135.07        119.08        10.48 o                         
  -8  10   8        159.16        146.43         7.07 o                         
  -7  10   8        143.61        146.36         6.63 o                         
  -6  10   8         51.43         57.68         4.67 o                         
  -5  10   8        135.76        119.76         4.74 o                         
  -4  10   8        105.45        130.48         5.32 o                         
  -3  10   8        570.78        563.39        13.59 o                         
  -2  10   8        419.33        439.97         9.70 o                         
  -1  10   8        993.91       1014.89        18.28 o                         
   0  10   8         85.55         68.45         2.31 o                         
   1  10   8        997.66       1036.82        17.28 o                         
   2  10   8        422.16        432.01         9.04 o                         
   3  10   8        575.46        573.18        12.44 o                         
   4  10   8        106.54        125.17         4.48 o                         
   5  10   8        144.07        123.43         4.11 o                         
   6  10   8         49.19         53.89         3.66 o                         
   7  10   8        145.96        145.20         6.68 o                         
   8  10   8        162.59        161.72         6.94 o                         
   9  10   8        134.61        141.96         9.20 o                         
  10  10   8         10.51          9.90         6.40 o                         
  11  10   8         68.38         88.42         9.05 o                         
 -10  11   8        180.16        205.12        15.56 o                         
  -9  11   8        169.31        172.43        11.35 o                         
  -8  11   8         18.01         22.30         5.75 o                         
  -7  11   8        302.70        280.21         8.96 o                         
  -6  11   8         79.59         86.24         4.95 o                         
  -5  11   8        587.58        559.19        13.40 o                         
  -4  11   8        764.63        760.90        19.49 o                         
  -3  11   8        401.01        432.88        11.16 o                         
  -2  11   8        579.09        575.99        15.58 o                         
  -1  11   8        271.48        291.54         5.95 o                         
   0  11   8          9.99          7.59         1.89 o                         
   1  11   8        265.24        275.46         5.53 o                         
   2  11   8        583.72        582.87        10.82 o                         
   3  11   8        390.35        398.33         9.39 o                         
   4  11   8        782.25        729.21        17.85 o                         
   5  11   8        588.13        571.53        14.76 o                         
   6  11   8         76.22         75.12         5.58 o                         
   7  11   8        293.75        284.12        10.18 o                         
   8  11   8         18.06         16.71         5.21 o                         
   9  11   8        165.51        172.88        11.60 o                         
  10  11   8        177.43        204.62        14.67 o                         
 -10  12   8         21.56         21.61         9.80 o                         
  -9  12   8         86.30         95.26        10.37 o                         
  -8  12   8        184.09        191.01        11.92 o                         
  -7  12   8        181.49        155.22         7.72 o                         
  -6  12   8        101.50         90.86         4.54 o                         
  -5  12   8        497.52        468.13        15.26 o                         
  -4  12   8        100.68         69.88         4.60 o                         
  -3  12   8        131.51        116.38         6.46 o                         
  -2  12   8       1366.02       1328.92        26.45 o                         
  -1  12   8        143.11        128.25         3.54 o                         
   0  12   8        458.77        457.01         8.94 o                         
   1  12   8        134.47        124.61         3.39 o                         
   2  12   8       1388.37       1349.74        22.46 o                         
   3  12   8        128.55        111.15         3.41 o                         
   4  12   8        100.14         69.11         3.80 o                         
   5  12   8        489.59        453.60        13.12 o                         
   6  12   8        105.68        102.44         8.31 o                         
   7  12   8        186.98        173.26         9.04 o                         
   8  12   8        189.43        188.90         9.23 o                         
   9  12   8         81.73         76.76         8.97 o                         
  10  12   8         20.52         23.19         8.43 o                         
 -10  13   8          7.60          9.11         8.96 o                         
  -9  13   8         34.65         54.35        11.09 o                         
  -8  13   8         89.51        100.42         9.70 o                         
  -7  13   8        180.58        217.40        14.59 o                         
  -6  13   8         41.11         48.17         8.40 o                         
  -5  13   8        225.63        242.40         9.13 o                         
  -4  13   8        798.23        791.99        19.00 o                         
  -3  13   8       1778.56       1728.12        40.57 o                         
  -2  13   8        506.43        506.48        18.43 o                         
  -1  13   8        727.85        694.91        14.58 o                         
   0  13   8        429.43        410.41         8.41 o                         
   1  13   8        718.24        666.54        11.91 o                         
   2  13   8        510.40        534.06         9.75 o                         
   3  13   8       1777.72       1767.02        33.76 o                         
   4  13   8        799.33        792.98        20.38 o                         
   5  13   8        229.79        215.31         7.14 o                         
   6  13   8         37.33         31.34         4.23 o                         
   7  13   8        175.75        170.52        10.90 o                         
   8  13   8         89.43         94.12        10.23 o                         
   9  13   8         34.06         46.93         9.26 o                         
  10  13   8          6.69          7.89         8.41 o                         
  -9  14   8         14.85          2.17         9.26 o                         
  -8  14   8        128.51        155.74        13.50 o                         
  -7  14   8        153.86        164.09        10.54 o                         
  -6  14   8         88.98         74.78         6.46 o                         
  -5  14   8        125.73        115.58         7.04 o                         
  -4  14   8         57.62         59.29         3.78 o                         
  -3  14   8         67.07         55.53         4.27 o                         
  -2  14   8        221.05        202.82         9.09 o                         
  -1  14   8         67.08         67.09         3.78 o                         
   0  14   8        222.59        212.23         5.18 o                         
   1  14   8         62.05         57.68         2.91 o                         
   2  14   8        215.68        211.57         5.23 o                         
   3  14   8         65.37         52.88         2.93 o                         
   4  14   8         60.09         61.69         3.93 o                         
   5  14   8        124.80        112.01         5.30 o                         
   6  14   8         90.16         94.60         6.85 o                         
   7  14   8        156.02        164.51        12.27 o                         
   8  14   8        131.19        140.13         9.59 o                         
   9  14   8         13.86         10.88         8.31 o                         
  -9  15   8         21.26         29.13         9.40 o                         
  -8  15   8         12.73         11.67         8.77 o                         
  -7  15   8        183.78        203.79        13.40 o                         
  -6  15   8        169.06        159.45         7.94 o                         
  -5  15   8         80.70         81.43         6.77 o                         
  -4  15   8        270.93        254.41         8.64 o                         
  -3  15   8        105.98         98.28         6.00 o                         
  -2  15   8         26.03         20.67         3.47 o                         
  -1  15   8        150.58        159.94         8.03 o                         
   0  15   8       1029.84       1036.51        19.12 o                         
   1  15   8        151.61        158.67         4.61 o                         
   2  15   8         26.98         20.07         2.59 o                         
   3  15   8        101.00        103.13         4.59 o                         
   4  15   8        267.32        275.64        10.52 o                         
   5  15   8         80.20         72.68         6.09 o                         
   6  15   8        167.02        164.07        10.24 o                         
   7  15   8        183.25        173.05        17.09 o                         
   8  15   8         12.65          8.22         7.57 o                         
   9  15   8         21.05          9.35         9.17 o                         
  -9  16   8         43.20         48.40        11.43 o                         
  -8  16   8         34.87         45.91        10.69 o                         
  -7  16   8        113.56        116.07        13.85 o                         
  -6  16   8         94.58         87.99         8.43 o                         
  -5  16   8         61.68         59.97         5.79 o                         
  -4  16   8         30.74         27.44         5.21 o                         
  -3  16   8         17.97         12.35         4.77 o                         
  -2  16   8        316.06        300.34        12.40 o                         
  -1  16   8         85.33         78.95         4.74 o                         
   0  16   8        347.06        332.07         7.90 o                         
   1  16   8         90.28         83.52         4.38 o                         
   2  16   8        305.67        274.30         7.44 o                         
   3  16   8         18.65         13.71         2.88 o                         
   4  16   8         32.08         24.60         3.85 o                         
   5  16   8         61.35         50.73         6.48 o                         
   6  16   8         95.86        106.70         9.44 o                         
   7  16   8        116.31        125.92        10.10 o                         
   8  16   8         33.39         32.31         8.28 o                         
   9  16   8         41.14         28.17         8.48 o                         
  -8  17   8         76.39         39.98        12.50 o                         
  -7  17   8         51.82         70.12        13.55 o                         
  -6  17   8         20.33         15.32         6.88 o                         
  -5  17   8         63.44         77.52         6.57 o                         
  -4  17   8        106.88         88.18         6.27 o                         
  -3  17   8         23.28         21.58         5.11 o                         
  -2  17   8        183.45        197.03        11.29 o                         
  -1  17   8        100.02         85.26         4.97 o                         
   0  17   8        499.62        489.84        10.58 o                         
   1  17   8        100.82         97.59         4.73 o                         
   2  17   8        184.67        182.59         6.45 o                         
   3  17   8         22.55         27.33         4.17 o                         
   4  17   8        105.68        110.31         5.98 o                         
   5  17   8         62.41         57.93         6.33 o                         
   6  17   8         18.10         21.69         6.52 o                         
   7  17   8         55.03         54.69         8.76 o                         
   8  17   8         75.70         58.10        13.48 o                         
  -8  18   8         21.41          9.95        10.72 o                         
  -7  18   8         27.70         27.78         8.69 o                         
  -6  18   8         91.72         91.33         9.01 o                         
  -5  18   8         81.96         96.72         7.62 o                         
  -4  18   8          2.18         -3.94         5.58 o                         
  -3  18   8         79.38         94.21         8.28 o                         
  -2  18   8        540.45        575.78        14.84 o                         
  -1  18   8        298.90        303.12        10.14 o                         
   0  18   8        208.78        219.44         6.85 o                         
   1  18   8        305.52        290.81         7.98 o                         
   2  18   8        537.40        551.50        12.89 o                         
   3  18   8         79.46         80.51         5.35 o                         
   4  18   8          2.58         -1.36         5.61 o                         
   5  18   8         79.18         94.40         7.50 o                         
   6  18   8         92.96        102.71         9.92 o                         
   7  18   8         26.70         14.49         8.35 o                         
   8  18   8         22.22         10.17         9.87 o                         
  -7  19   8         58.23         77.12         9.84 o                         
  -6  19   8         20.46         19.74         7.91 o                         
  -5  19   8         15.83         14.46         6.56 o                         
  -4  19   8         32.62         33.25         5.97 o                         
  -3  19   8         41.07         35.96         8.59 o                         
  -2  19   8        134.82        134.24         7.36 o                         
  -1  19   8          9.68         12.77         4.57 o                         
   0  19   8        504.51        556.74        16.95 o                         
   1  19   8          9.54         10.22         3.77 o                         
   2  19   8        134.44        125.72         7.05 o                         
   3  19   8         42.89         31.59         5.45 o                         
   4  19   8         34.73         32.07         6.85 o                         
   5  19   8         15.79         18.57         7.18 o                         
   6  19   8         18.68         20.41         7.25 o                         
   7  19   8         61.24         52.15         8.72 o                         
  -6  20   8         19.74         21.17         8.05 o                         
  -5  20   8        168.89        166.96        11.04 o                         
  -4  20   8        111.24        119.84         8.25 o                         
  -3  20   8          9.94          6.55         6.46 o                         
  -2  20   8        169.77        162.05         6.84 o                         
  -1  20   8         62.80         73.30         5.61 o                         
   0  20   8         22.43         20.13         4.84 o                         
   1  20   8         62.24         55.86         5.18 o                         
   2  20   8        174.56        174.97        11.28 o                         
   3  20   8         10.18         12.58         5.79 o                         
   4  20   8        107.01        113.30         8.33 o                         
   5  20   8        165.12        191.76        10.86 o                         
   6  20   8         19.42         21.88         7.51 o                         
  -6  21   8         13.76         15.45         9.75 o                         
  -5  21   8         78.83         76.91        10.78 o                         
  -4  21   8         62.73         62.25         8.51 o                         
  -3  21   8         66.54         61.67         7.48 o                         
  -2  21   8         17.51         27.35         6.00 o                         
  -1  21   8        225.12        244.84         8.94 o                         
   0  21   8         12.12          7.33         5.88 o                         
   1  21   8        226.72        239.95        12.27 o                         
   2  21   8         18.11         11.30         6.54 o                         
   3  21   8         68.38         52.80         7.58 o                         
   4  21   8         60.53         47.61         8.50 o                         
   5  21   8         79.47         89.00         9.34 o                         
   6  21   8         13.44         18.67         8.54 o                         
  -5  22   8         20.42         29.92         9.55 o                         
  -4  22   8        212.96        237.74        11.98 o                         
  -3  22   8         85.53         84.09         9.45 o                         
  -2  22   8        106.67        115.47         8.20 o                         
  -1  22   8        101.74         90.78         8.68 o                         
   0  22   8          5.91          6.08         6.15 o                         
   1  22   8        101.41        116.56        10.46 o                         
   2  22   8        104.28        117.99        10.93 o                         
   3  22   8         84.62         94.57        10.23 o                         
   4  22   8        211.62        229.40        11.58 o                         
   5  22   8         20.72         38.16        10.80 o                         
  -4  23   8         53.58         46.72         8.40 o                         
  -3  23   8         51.05         61.42         7.78 o                         
  -2  23   8         25.75         35.97         7.57 o                         
  -1  23   8         31.03         36.44         6.52 o                         
   0  23   8        146.61        144.13         8.66 o                         
   1  23   8         31.17         30.26         7.48 o                         
   2  23   8         27.05         26.78         7.69 o                         
   3  23   8         52.76         65.81         8.39 o                         
   4  23   8         51.31         51.22         9.15 o                         
  -2  24   8          1.84          3.05         7.52 o                         
  -1  24   8          6.11          9.12         7.30 o                         
   0  24   8         88.69         80.70         7.78 o                         
   1  24   8          6.37         -0.92         7.60 o                         
   2  24   8          2.26          6.42         7.87 o                         
   1   0   9        587.96        708.80        12.10 o                         
   2   0   9       2630.73       2678.91        42.36 o                         
   3   0   9         14.60         14.73         1.33 o                         
   4   0   9          7.52         12.60         1.57 o                         
   5   0   9         14.03          8.93         1.74 o                         
   6   0   9        772.47        752.00        13.97 o                         
   7   0   9          2.57          3.00         2.48 o                         
   8   0   9          4.73          0.55         3.68 o                         
   9   0   9         57.95         60.32         4.95 o                         
  10   0   9          0.29         -5.04         5.04 o                         
  11   0   9        678.43        719.36        27.05 o                         
  12   0   9          6.45         -2.42         8.15 o                         
 -12   1   9        165.28        157.81        11.80 o                         
 -11   1   9        142.56        159.38        10.60 o                         
 -10   1   9        406.07        416.13        12.35 o                         
  -9   1   9        336.10        319.34        11.77 o                         
  -8   1   9        225.63        221.43         6.29 o                         
  -7   1   9        120.44        155.87         4.62 o                         
  -6   1   9        570.41        589.11        10.63 o                         
  -5   1   9          8.56          8.91         1.57 o                         
  -4   1   9        799.70       1003.08        18.33 o                         
  -3   1   9        424.06        466.67         7.98 o                         
  -2   1   9        623.78        759.06        12.69 o                         
  -1   1   9        906.93       1013.47        17.46 o                         
   0   1   9        781.11        793.55        18.25 o                         
   1   1   9        905.14       1009.13        17.71 o                         
   2   1   9        637.00        780.07        13.37 o                         
   3   1   9        442.45        486.37         7.43 o                         
   4   1   9        825.81        980.56        17.08 o                         
   5   1   9          8.22          8.80         1.54 o                         
   6   1   9        558.19        573.04        10.40 o                         
   7   1   9        116.47        144.90         4.51 o                         
   8   1   9        223.85        210.81         5.77 o                         
   9   1   9        338.58        338.31        10.10 o                         
  10   1   9        397.21        400.06        16.34 o                         
  11   1   9        145.32        141.28        10.29 o                         
  12   1   9        164.31        148.13        13.41 o                         
 -11   2   9        382.55        382.21        12.32 o                         
 -10   2   9         43.17         57.12         5.74 o                         
  -9   2   9          7.33          0.21         4.76 o                         
  -8   2   9         98.27        107.31         5.15 o                         
  -7   2   9        344.93        324.21         9.05 o                         
  -6   2   9        511.90        547.36        10.75 o                         
  -5   2   9        640.99        655.56        11.48 o                         
  -4   2   9        246.81        248.24         5.07 o                         
  -3   2   9         15.68         21.39         1.80 o                         
  -2   2   9       1203.03       1264.38        20.28 o                         
  -1   2   9       2419.44       2633.40        48.62 o                         
   0   2   9       1129.35       1138.84        23.22 o                         
   1   2   9       2425.53       2632.42        46.20 o                         
   2   2   9       1205.93       1321.12        22.52 o                         
   3   2   9         16.03         21.89         1.27 o                         
   4   2   9        259.99        272.25         4.17 o                         
   5   2   9        621.57        656.65        10.74 o                         
   6   2   9        521.02        550.89         9.85 o                         
   7   2   9        349.20        322.72         7.58 o                         
   8   2   9        102.55        104.55         4.42 o                         
   9   2   9          7.31          5.95         4.05 o                         
  10   2   9         44.16         43.83         6.26 o                         
  11   2   9        385.14        391.59        14.35 o                         
 -11   3   9         25.13         24.40         6.46 o                         
 -10   3   9         79.90         93.18         6.30 o                         
  -9   3   9        284.40        304.24         9.71 o                         
  -8   3   9         69.20         64.42         4.84 o                         
  -7   3   9        142.61        151.03         6.23 o                         
  -6   3   9        845.39        875.23        16.87 o                         
  -5   3   9        547.34        557.04         8.99 o                         
  -4   3   9        745.06        743.84        12.24 o                         
  -3   3   9        372.90        352.61         6.63 o                         
  -2   3   9       1730.53       1883.07        32.64 o                         
  -1   3   9        677.14        710.85        11.44 o                         
   0   3   9        173.81        175.30         4.32 o                         
   1   3   9        673.18        709.90        14.09 o                         
   2   3   9       1742.03       1850.03        30.00 o                         
   3   3   9        374.36        352.24         5.46 o                         
   4   3   9        763.60        773.98        11.28 o                         
   5   3   9        555.41        584.80         9.86 o                         
   6   3   9        841.29        815.63        13.04 o                         
   7   3   9        145.23        150.17         4.53 o                         
   8   3   9         70.46         62.00         3.74 o                         
   9   3   9        276.93        268.57         8.01 o                         
  10   3   9         74.08         78.48         6.39 o                         
  11   3   9         25.90         17.57         6.72 o                         
 -11   4   9        119.97        144.68         8.20 o                         
 -10   4   9        101.35        100.24         6.49 o                         
  -9   4   9         13.21          9.35         4.70 o                         
  -8   4   9        310.59        347.96        11.15 o                         
  -7   4   9        176.67        158.35         5.63 o                         
  -6   4   9        875.23        857.66        15.20 o                         
  -5   4   9        858.86        729.03        13.13 o                         
  -4   4   9        159.68        160.16         3.41 o                         
  -3   4   9        357.17        407.36         6.95 o                         
  -2   4   9       1050.87       1158.62        18.47 o                         
  -1   4   9        824.07        873.12        14.46 o                         
   0   4   9        124.14        122.89         2.86 o                         
   1   4   9        840.30        857.20        14.65 o                         
   2   4   9       1020.07       1103.84        23.10 o                         
   3   4   9        355.79        399.90         6.90 o                         
   4   4   9        155.03        151.59         3.43 o                         
   5   4   9        867.86        759.82        12.94 o                         
   6   4   9        875.85        850.72        13.74 o                         
   7   4   9        180.26        160.04         4.29 o                         
   8   4   9        317.53        328.50         7.66 o                         
   9   4   9         11.39          6.06         3.96 o                         
  10   4   9        104.62         99.66         6.61 o                         
  11   4   9        114.22        120.13         9.08 o                         
 -11   5   9          8.26         13.28         6.25 o                         
 -10   5   9        279.38        283.79        12.71 o                         
  -9   5   9         98.58        101.46         5.86 o                         
  -8   5   9        336.79        342.07         9.50 o                         
  -7   5   9        139.34        132.15         4.90 o                         
  -6   5   9       1139.32       1145.66        19.03 o                         
  -5   5   9        220.59        224.47         5.02 o                         
  -4   5   9        201.06        191.14         5.06 o                         
  -3   5   9        230.23        285.45         5.49 o                         
  -2   5   9        602.67        649.94        10.93 o                         
  -1   5   9        688.01        742.87        16.13 o                         
   0   5   9          0.10          2.12         1.15 o                         
   1   5   9        699.90        721.47        13.22 o                         
   2   5   9        618.48        654.34        11.14 o                         
   3   5   9        217.47        291.61         6.90 o                         
   4   5   9        198.66        183.25         3.71 o                         
   5   5   9        227.05        224.71         4.69 o                         
   6   5   9       1116.63       1124.46        18.15 o                         
   7   5   9        139.67        140.24         4.16 o                         
   8   5   9        335.19        321.53         7.59 o                         
   9   5   9         94.78         92.59         5.19 o                         
  10   5   9        285.67        288.31        10.81 o                         
  11   5   9          8.30          4.52         6.19 o                         
 -11   6   9         57.70         68.28         8.26 o                         
 -10   6   9         71.99         71.97         5.87 o                         
  -9   6   9         76.48         81.85         6.40 o                         
  -8   6   9        128.95        114.20         5.49 o                         
  -7   6   9        210.34        203.39         6.50 o                         
  -6   6   9       1283.44       1177.95        22.40 o                         
  -5   6   9       1217.18       1160.62        22.46 o                         
  -4   6   9        186.99        195.45         8.08 o                         
  -3   6   9        366.03        377.62         7.63 o                         
  -2   6   9       1811.10       1896.00        30.63 o                         
  -1   6   9        849.71        865.16        14.06 o                         
   0   6   9       4384.07       4797.27        77.92 o                         
   1   6   9        857.66        882.68        14.93 o                         
   2   6   9       1832.84       2016.69        32.55 o                         
   3   6   9        354.01        388.75         6.58 o                         
   4   6   9        182.17        179.86         4.42 o                         
   5   6   9       1217.99       1149.68        19.71 o                         
   6   6   9       1272.89       1228.89        20.15 o                         
   7   6   9        204.06        204.02         7.36 o                         
   8   6   9        132.46        119.11         5.78 o                         
   9   6   9         75.17         85.32         5.95 o                         
  10   6   9         68.81         61.51         5.96 o                         
  11   6   9         54.31         61.69         7.16 o                         
 -11   7   9         26.43         22.96         9.00 o                         
 -10   7   9        113.95        106.60         7.14 o                         
  -9   7   9        427.85        442.90        14.04 o                         
  -8   7   9        354.84        357.35        10.57 o                         
  -7   7   9        175.20        172.18         6.99 o                         
  -6   7   9        371.84        342.72         9.00 o                         
  -5   7   9        469.22        461.14        10.63 o                         
  -4   7   9        163.39        156.90         4.34 o                         
  -3   7   9        330.09        331.89         6.26 o                         
  -2   7   9       1758.25       1877.26        33.55 o                         
  -1   7   9        227.77        231.27         4.31 o                         
   0   7   9       2105.71       2059.59        32.91 o                         
   1   7   9        232.18        229.13         4.38 o                         
   2   7   9       1727.88       1834.71        33.12 o                         
   3   7   9        323.75        309.50         5.91 o                         
   4   7   9        171.18        170.09         3.97 o                         
   5   7   9        454.49        460.62         9.31 o                         
   6   7   9        358.18        323.48         6.93 o                         
   7   7   9        183.21        165.58         6.20 o                         
   8   7   9        352.39        341.42        11.10 o                         
   9   7   9        427.99        446.23        12.33 o                         
  10   7   9        114.20        101.27         7.49 o                         
  11   7   9         26.65         22.73         6.86 o                         
 -11   8   9         57.54         56.97         9.80 o                         
 -10   8   9         59.11         63.16         7.36 o                         
  -9   8   9         47.42         47.29         5.37 o                         
  -8   8   9         78.61         83.25         5.51 o                         
  -7   8   9        632.37        602.42        19.20 o                         
  -6   8   9        223.08        187.08         6.04 o                         
  -5   8   9        488.23        453.42        16.28 o                         
  -4   8   9       2109.72       1985.04        42.01 o                         
  -3   8   9        231.22        225.24         6.47 o                         
  -2   8   9        540.93        513.05        11.53 o                         
  -1   8   9         58.75         51.84         2.23 o                         
   0   8   9         33.58         48.91         1.99 o                         
   1   8   9         61.68         53.53         2.08 o                         
   2   8   9        531.36        503.95         9.90 o                         
   3   8   9        234.68        232.47         5.75 o                         
   4   8   9       2106.51       2043.53        42.43 o                         
   5   8   9        480.59        450.08         9.26 o                         
   6   8   9        222.37        182.29         5.69 o                         
   7   8   9        616.45        573.62        12.35 o                         
   8   8   9         83.36         84.43         7.10 o                         
   9   8   9         47.04         49.03         5.64 o                         
  10   8   9         57.11         51.79         6.25 o                         
  11   8   9         54.62         84.83         8.44 o                         
 -11   9   9         98.92        106.22        11.89 o                         
 -10   9   9         40.43         38.20         9.08 o                         
  -9   9   9        153.16        163.35         7.19 o                         
  -8   9   9        277.32        286.39        13.88 o                         
  -7   9   9        104.66        109.91         5.70 o                         
  -6   9   9         13.84         11.65         3.33 o                         
  -5   9   9        390.15        390.27        10.08 o                         
  -4   9   9        107.52         97.49         3.83 o                         
  -3   9   9        215.66        206.43         6.25 o                         
  -2   9   9       2319.92       2356.59        43.02 o                         
  -1   9   9        307.82        302.20         6.26 o                         
   0   9   9        576.96        554.81        10.88 o                         
   1   9   9        310.59        314.01         6.78 o                         
   2   9   9       2285.61       2209.57        39.23 o                         
   3   9   9        220.11        215.05         5.53 o                         
   4   9   9        113.41         98.34         3.22 o                         
   5   9   9        388.56        389.26         8.11 o                         
   6   9   9         15.18         16.36         2.88 o                         
   7   9   9        103.00        101.22         5.63 o                         
   8   9   9        279.53        294.56         9.31 o                         
   9   9   9        147.12        157.00        10.76 o                         
  10   9   9         37.91         30.64         6.18 o                         
  11   9   9         98.15        114.65         9.02 o                         
 -10  10   9         24.42         32.24         8.89 o                         
  -9  10   9        111.26         97.58        10.50 o                         
  -8  10   9        162.56        159.60         8.17 o                         
  -7  10   9         86.44         88.55         5.08 o                         
  -6  10   9         48.61         57.82         4.15 o                         
  -5  10   9         98.00         84.82         4.25 o                         
  -4  10   9        652.14        612.23        16.22 o                         
  -3  10   9        127.23        144.80         6.43 o                         
  -2  10   9       1009.33       1043.33        26.84 o                         
  -1  10   9        351.46        351.54         8.14 o                         
   0  10   9        207.09        179.18         5.01 o                         
   1  10   9        345.44        325.96         6.26 o                         
   2  10   9        993.83       1045.96        19.54 o                         
   3  10   9        134.52        143.49         4.47 o                         
   4  10   9        648.02        594.44        11.53 o                         
   5  10   9         94.82         83.88         3.44 o                         
   6  10   9         45.74         45.94         4.51 o                         
   7  10   9         83.89         92.64         5.62 o                         
   8  10   9        161.72        160.19         8.01 o                         
   9  10   9        110.17        116.42         8.15 o                         
  10  10   9         24.60         21.32         7.03 o                         
 -10  11   9         11.25         18.87         8.02 o                         
  -9  11   9         35.03         29.30         7.81 o                         
  -8  11   9         25.65         32.73         6.61 o                         
  -7  11   9         20.29         14.29         3.98 o                         
  -6  11   9        132.77        143.89         6.13 o                         
  -5  11   9        135.04        123.63         5.10 o                         
  -4  11   9        130.92        136.14         7.47 o                         
  -3  11   9       1188.87       1133.78        29.98 o                         
  -2  11   9        377.54        359.13        10.04 o                         
  -1  11   9        536.40        535.65        10.61 o                         
   0  11   9        917.29        956.18        16.61 o                         
   1  11   9        543.40        506.01         9.80 o                         
   2  11   9        391.11        373.83         7.62 o                         
   3  11   9       1193.56       1157.50        23.77 o                         
   4  11   9        124.32        133.82         4.59 o                         
   5  11   9        139.89        113.27         6.30 o                         
   6  11   9        132.28        120.37         5.51 o                         
   7  11   9         19.37         15.50         4.80 o                         
   8  11   9         26.80         23.73         4.88 o                         
   9  11   9         34.10         34.72         6.95 o                         
  10  11   9         12.67         20.40         7.52 o                         
 -10  12   9         18.68         12.50         8.23 o                         
  -9  12   9         56.96         47.71         9.53 o                         
  -8  12   9         40.10         47.25         7.87 o                         
  -7  12   9        160.04        153.27         7.71 o                         
  -6  12   9         36.86         32.46         4.25 o                         
  -5  12   9        154.41        151.37         5.94 o                         
  -4  12   9         21.38         24.00         3.30 o                         
  -3  12   9       1069.14        990.75        27.05 o                         
  -2  12   9        391.97        353.10         8.35 o                         
  -1  12   9        284.78        286.66         6.14 o                         
   0  12   9        758.96        743.44        14.66 o                         
   1  12   9        281.44        278.00         5.89 o                         
   2  12   9        398.76        369.92         7.21 o                         
   3  12   9       1062.87        973.10        18.04 o                         
   4  12   9         20.19         23.65         2.34 o                         
   5  12   9        151.30        141.27         5.73 o                         
   6  12   9         37.04         32.14         5.16 o                         
   7  12   9        160.13        156.26         7.92 o                         
   8  12   9         39.70         35.77         5.58 o                         
   9  12   9         53.44         45.32        11.53 o                         
  10  12   9         19.73         18.22         7.76 o                         
 -10  13   9         32.81         25.42         9.52 o                         
  -9  13   9         13.90         14.82        14.25 o                         
  -8  13   9        135.66        143.77        10.53 o                         
  -7  13   9        407.66        418.44        16.29 o                         
  -6  13   9         38.16         42.81         5.61 o                         
  -5  13   9        381.90        382.44        15.68 o                         
  -4  13   9        221.57        223.48         8.78 o                         
  -3  13   9         38.01         35.92         4.20 o                         
  -2  13   9        335.51        336.68         8.89 o                         
  -1  13   9         36.97         30.89         2.31 o                         
   0  13   9        384.08        401.07         9.55 o                         
   1  13   9         34.52         27.18         2.39 o                         
   2  13   9        332.40        331.63         6.83 o                         
   3  13   9         39.48         40.66         3.03 o                         
   4  13   9        223.02        214.72         6.23 o                         
   5  13   9        392.08        394.61        11.07 o                         
   6  13   9         40.87         36.99         5.15 o                         
   7  13   9        405.17        400.13        15.16 o                         
   8  13   9        130.92        133.49         8.63 o                         
   9  13   9         12.70         20.12         8.89 o                         
  10  13   9         34.08         25.44         8.29 o                         
  -9  14   9        181.06        217.23        16.06 o                         
  -8  14   9         32.13         24.33        11.15 o                         
  -7  14   9        252.36        273.49        20.51 o                         
  -6  14   9         46.76         36.80         6.05 o                         
  -5  14   9          6.07          6.88         4.93 o                         
  -4  14   9        306.68        312.61        10.86 o                         
  -3  14   9        365.69        375.45        11.39 o                         
  -2  14   9        110.59        119.36         4.68 o                         
  -1  14   9       1097.83       1174.44        27.25 o                         
   0  14   9          1.46          1.51         2.62 o                         
   1  14   9       1085.88       1100.70        20.58 o                         
   2  14   9        113.74        110.39         4.07 o                         
   3  14   9        367.50        362.89         7.73 o                         
   4  14   9        304.79        303.20         9.26 o                         
   5  14   9          6.27          6.50         3.90 o                         
   6  14   9         43.46         40.71         5.72 o                         
   7  14   9        255.77        307.85        14.55 o                         
   8  14   9         31.19         35.76         7.12 o                         
   9  14   9        174.52        194.97        12.83 o                         
  -9  15   9          6.69          6.62         9.29 o                         
  -8  15   9         41.15         45.32         9.43 o                         
  -7  15   9        388.17        390.42        16.81 o                         
  -6  15   9         61.20         47.37         6.27 o                         
  -5  15   9         81.88         87.37         6.52 o                         
  -4  15   9         23.17         22.90         5.09 o                         
  -3  15   9         62.52         67.24         5.72 o                         
  -2  15   9        814.30        809.28        18.83 o                         
  -1  15   9         15.08          9.18         3.89 o                         
   0  15   9          0.91          2.81         2.78 o                         
   1  15   9         16.78         15.71         2.78 o                         
   2  15   9        808.62        770.28        16.96 o                         
   3  15   9         64.27         56.43         3.53 o                         
   4  15   9         23.30         26.73         4.23 o                         
   5  15   9         84.60         73.29         4.77 o                         
   6  15   9         61.76         56.96         7.33 o                         
   7  15   9        387.61        400.18        17.36 o                         
   8  15   9         41.30         60.87         9.87 o                         
   9  15   9          7.27          3.02         8.56 o                         
  -9  16   9         36.13         21.85        10.66 o                         
  -8  16   9         28.57         33.57        10.63 o                         
  -7  16   9         81.65         76.45        10.96 o                         
  -6  16   9        130.46        107.96         7.83 o                         
  -5  16   9        110.99        104.66         6.62 o                         
  -4  16   9        118.09        114.16         8.34 o                         
  -3  16   9        332.13        335.90        12.31 o                         
  -2  16   9         36.80         27.68         4.11 o                         
  -1  16   9         47.44         40.04         4.39 o                         
   0  16   9        288.17        304.78         7.38 o                         
   1  16   9         49.92         48.15         3.46 o                         
   2  16   9         38.29         41.38         3.56 o                         
   3  16   9        330.53        326.85         8.71 o                         
   4  16   9        118.28        108.13         5.66 o                         
   5  16   9        111.92         94.88         6.71 o                         
   6  16   9        125.16        140.78         9.75 o                         
   7  16   9         84.44         63.86         8.97 o                         
   8  16   9         28.80         24.09         7.80 o                         
   9  16   9         34.34         30.60         9.53 o                         
  -8  17   9          0.92        -10.68        10.68 o                         
  -7  17   9         91.38        113.86        14.27 o                         
  -6  17   9        154.19        155.85         8.95 o                         
  -5  17   9        128.87        131.70         7.67 o                         
  -4  17   9        103.30        102.62         7.55 o                         
  -3  17   9         57.21         53.62         6.45 o                         
  -2  17   9        435.90        462.73        13.53 o                         
  -1  17   9         14.89          9.99         4.21 o                         
   0  17   9        149.89        162.84         6.07 o                         
   1  17   9         16.10         14.63         3.19 o                         
   2  17   9        441.81        458.71        10.68 o                         
   3  17   9         56.02         47.60         4.50 o                         
   4  17   9        100.29        108.29        11.37 o                         
   5  17   9        127.03        137.20         7.73 o                         
   6  17   9        156.81        155.17        10.09 o                         
   7  17   9         93.27        111.27         9.87 o                         
   8  17   9          1.42          5.52         8.61 o                         
  -8  18   9         21.45         32.10        10.96 o                         
  -7  18   9        102.30        141.39        12.69 o                         
  -6  18   9         10.86          0.98         7.83 o                         
  -5  18   9        196.55        206.29         9.43 o                         
  -4  18   9        120.90        117.09         9.76 o                         
  -3  18   9        356.22        359.92        14.18 o                         
  -2  18   9          5.68          9.76         4.68 o                         
  -1  18   9        133.92        159.26         6.19 o                         
   0  18   9         90.29         87.84         4.96 o                         
   1  18   9        138.07        144.76         5.64 o                         
   2  18   9          5.93          7.92         3.83 o                         
   3  18   9        348.89        341.91        11.91 o                         
   4  18   9        123.54        112.17         7.88 o                         
   5  18   9        197.58        198.86         9.18 o                         
   6  18   9         10.13         12.23         6.92 o                         
   7  18   9        106.90        119.12        10.37 o                         
   8  18   9         21.29         19.88        16.57 o                         
  -7  19   9         29.27         37.60         9.27 o                         
  -6  19   9         65.01         65.92         8.74 o                         
  -5  19   9         56.64         74.23         7.09 o                         
  -4  19   9          3.29          7.88         5.65 o                         
  -3  19   9        229.91        201.93        13.05 o                         
  -2  19   9        147.42        148.02         7.58 o                         
  -1  19   9         76.91         80.57         5.32 o                         
   0  19   9        173.20        179.36         8.29 o                         
   1  19   9         73.36         58.61         5.23 o                         
   2  19   9        148.42        155.81         6.47 o                         
   3  19   9        228.16        231.09        10.58 o                         
   4  19   9          2.75          1.65         6.85 o                         
   5  19   9         60.91         59.97         7.96 o                         
   6  19   9         65.31         44.12         7.97 o                         
   7  19   9         28.09         31.10         9.32 o                         
  -6  20   9          0.97         -0.75         9.56 o                         
  -5  20   9          7.85          4.59         9.61 o                         
  -4  20   9         15.21         20.08         7.47 o                         
  -3  20   9         52.89         43.20         6.80 o                         
  -2  20   9         62.33         60.56         5.51 o                         
  -1  20   9         50.47         46.27         5.16 o                         
   0  20   9        417.85        421.97        13.78 o                         
   1  20   9         51.86         43.95         5.23 o                         
   2  20   9         60.67         49.18         5.97 o                         
   3  20   9         53.00         54.31         6.96 o                         
   4  20   9         15.56         30.31         7.15 o                         
   5  20   9          8.42         14.35         7.97 o                         
   6  20   9          1.32          7.01         7.58 o                         
  -5  21   9         13.63         17.93         9.91 o                         
  -4  21   9         50.30         64.94         8.34 o                         
  -3  21   9         50.83         48.41         7.35 o                         
  -2  21   9         60.17         62.11         5.81 o                         
  -1  21   9         11.01          6.85         5.51 o                         
   0  21   9         54.30         50.94         5.76 o                         
   1  21   9         10.43         12.41         6.73 o                         
   2  21   9         62.49         56.63         7.04 o                         
   3  21   9         50.91         54.33         8.71 o                         
   4  21   9         52.05         49.14         7.60 o                         
   5  21   9         11.94         19.79         7.96 o                         
  -5  22   9         84.72        100.89        12.56 o                         
  -4  22   9         49.20         51.16         8.97 o                         
  -3  22   9         35.50         45.20         7.48 o                         
  -2  22   9         77.04         71.34         7.31 o                         
  -1  22   9        151.37        165.11         8.29 o                         
   0  22   9         48.43         35.90         6.33 o                         
   1  22   9        152.94        159.17         9.72 o                         
   2  22   9         78.62         91.45         7.83 o                         
   3  22   9         38.00         32.49         7.81 o                         
   4  22   9         48.63         41.02         8.91 o                         
   5  22   9         83.04         99.71        11.03 o                         
  -3  23   9          3.97          0.68         7.00 o                         
  -2  23   9         34.24         31.55         7.20 o                         
  -1  23   9         10.77          7.73         6.49 o                         
   0  23   9          1.95         12.29         6.84 o                         
   1  23   9         10.32         13.21         7.38 o                         
   2  23   9         34.96         27.68         7.72 o                         
   3  23   9          4.35          2.24         7.68 o                         
  -1  24   9          7.04          7.39         7.28 o                         
   0  24   9          6.69         13.59         7.24 o                         
   1  24   9          6.89          6.05         7.58 o                         
   0   0  10      53600.09      56921.38      1946.48 o                         
   1   0  10       2121.15       2138.44        37.05 o                         
   2   0  10         41.36         28.70         1.31 o                         
   3   0  10        549.15        572.09         9.14 o                         
   4   0  10        497.81        610.95        10.29 o                         
   5   0  10          1.60          4.52         2.03 o                         
   6   0  10         43.52         33.20         1.91 o                         
   7   0  10        431.58        424.96         9.46 o                         
   8   0  10          0.31          0.67         3.42 o                         
   9   0  10          0.84          1.17         4.44 o                         
  10   0  10          8.77          8.40         5.44 o                         
  11   0  10        122.21        122.75        10.95 o                         
 -11   1  10         16.01         16.74         7.50 o                         
 -10   1  10        113.92        119.37         7.27 o                         
  -9   1  10        728.49        758.19        18.25 o                         
  -8   1  10        223.65        197.13         6.32 o                         
  -7   1  10        192.32        211.07         7.99 o                         
  -6   1  10        351.63        345.48         7.52 o                         
  -5   1  10        161.62        165.47         4.52 o                         
  -4   1  10        703.61        687.24        11.84 o                         
  -3   1  10         63.11         69.52         1.95 o                         
  -2   1  10        564.81        512.26         8.18 o                         
  -1   1  10       6229.15       6559.66       108.82 o                         
   0   1  10        270.95        188.95         5.66 o                         
   1   1  10       6283.97       6746.75       117.08 o                         
   2   1  10        576.63        545.47         9.50 o                         
   3   1  10         65.06         73.87         2.28 o                         
   4   1  10        712.93        712.25        13.62 o                         
   5   1  10        155.75        173.74         3.60 o                         
   6   1  10        358.85        349.60         6.87 o                         
   7   1  10        192.22        212.62         5.70 o                         
   8   1  10        219.13        218.11         8.57 o                         
   9   1  10        728.49        754.11        20.85 o                         
  10   1  10        114.20        119.14         6.45 o                         
  11   1  10         14.60          9.70         7.51 o                         
 -11   2  10        221.30        239.42         9.99 o                         
 -10   2  10         53.97         36.44         5.44 o                         
  -9   2  10         36.30         32.68         5.06 o                         
  -8   2  10        267.12        263.26         7.93 o                         
  -7   2  10        586.25        541.57        11.68 o                         
  -6   2  10        647.01        555.12        12.22 o                         
  -5   2  10         15.10         23.08         2.28 o                         
  -4   2  10        262.74        248.75         6.16 o                         
  -3   2  10        929.67        885.78        14.57 o                         
  -2   2  10         51.50         77.08         1.91 o                         
  -1   2  10       2336.55       2603.33        50.42 o                         
   0   2  10      13870.23      15562.28       308.50 o                         
   1   2  10       2320.65       2624.41        44.56 o                         
   2   2  10         49.83         72.95         2.44 o                         
   3   2  10        896.52        874.03        12.70 o                         
   4   2  10        266.06        254.66         4.85 o                         
   5   2  10         15.09         24.17         1.74 o                         
   6   2  10        650.51        586.01        10.35 o                         
   7   2  10        581.04        540.81        14.29 o                         
   8   2  10        266.08        275.03         8.58 o                         
   9   2  10         32.01         33.78         4.56 o                         
  10   2  10         51.29         35.77         6.17 o                         
  11   2  10        219.51        214.44        10.86 o                         
 -11   3  10        255.97        243.26        10.53 o                         
 -10   3  10        331.08        366.07        13.40 o                         
  -9   3  10        291.74        324.53        10.22 o                         
  -8   3  10        169.93        168.00         6.47 o                         
  -7   3  10        519.96        562.42        13.19 o                         
  -6   3  10         57.68         67.51         3.77 o                         
  -5   3  10         91.42         94.92         3.02 o                         
  -4   3  10         37.56         46.05         2.05 o                         
  -3   3  10        295.43        318.42         5.64 o                         
  -2   3  10        921.27       1007.66        16.74 o                         
  -1   3  10       1424.55       1555.07        26.54 o                         
   0   3  10       1432.95       1571.01        28.56 o                         
   1   3  10       1427.37       1585.97        29.76 o                         
   2   3  10        907.92        959.39        16.46 o                         
   3   3  10        300.59        337.24         5.39 o                         
   4   3  10         41.24         49.25         2.13 o                         
   5   3  10        100.35        106.93         2.66 o                         
   6   3  10         58.57         73.23         2.71 o                         
   7   3  10        517.88        541.71        10.94 o                         
   8   3  10        174.45        174.64         5.25 o                         
   9   3  10        297.62        308.76        11.42 o                         
  10   3  10        330.08        360.04        14.89 o                         
  11   3  10        252.15        266.61        10.18 o                         
 -11   4  10        149.15        173.78        12.69 o                         
 -10   4  10         66.46         59.36         5.59 o                         
  -9   4  10        146.52        146.82         7.07 o                         
  -8   4  10        143.44        131.72         8.72 o                         
  -7   4  10         31.18         41.14         3.19 o                         
  -6   4  10        902.31        835.94        15.17 o                         
  -5   4  10       1652.98       1582.17        28.84 o                         
  -4   4  10       1032.91       1000.24        17.06 o                         
  -3   4  10       1872.24       2005.57        32.07 o                         
  -2   4  10       2400.59       2422.63        37.30 o                         
  -1   4  10        814.84        962.62        15.33 o                         
   0   4  10          4.32          1.29         1.35 o                         
   1   4  10        799.44        948.36        15.79 o                         
   2   4  10       2375.79       2437.67        42.34 o                         
   3   4  10       1864.54       1926.26        29.02 o                         
   4   4  10       1011.89        958.18        14.86 o                         
   5   4  10       1667.44       1679.39        27.94 o                         
   6   4  10        892.88        829.89        13.62 o                         
   7   4  10         36.20         51.03         2.73 o                         
   8   4  10        139.89        135.43         4.51 o                         
   9   4  10        140.22        135.89         5.26 o                         
  10   4  10         67.32         71.24         8.12 o                         
  11   4  10        149.20        161.75        11.43 o                         
 -11   5  10         40.80         35.21         6.12 o                         
 -10   5  10        484.21        496.76        13.21 o                         
  -9   5  10         34.35         38.68         5.05 o                         
  -8   5  10        169.71        164.27         6.60 o                         
  -7   5  10        151.67        147.66         6.45 o                         
  -6   5  10        261.43        254.76         6.15 o                         
  -5   5  10        452.19        471.14         9.30 o                         
  -4   5  10         45.86         36.22         2.10 o                         
  -3   5  10        165.73        175.14         4.05 o                         
  -2   5  10        744.98        733.13        12.00 o                         
  -1   5  10       1088.79       1169.50        18.81 o                         
   0   5  10        659.43        675.15        11.20 o                         
   1   5  10       1095.12       1151.48        19.56 o                         
   2   5  10        724.89        734.35        12.18 o                         
   3   5  10        171.43        183.93         3.71 o                         
   4   5  10         45.98         33.85         1.98 o                         
   5   5  10        445.13        473.97         8.41 o                         
   6   5  10        263.87        246.80         5.16 o                         
   7   5  10        152.06        150.17         4.11 o                         
   8   5  10        175.29        177.19         5.65 o                         
   9   5  10         32.09         32.74         4.47 o                         
  10   5  10        479.59        508.15        14.00 o                         
  11   5  10         40.52         44.30         6.73 o                         
 -11   6  10          0.13          7.18         7.92 o                         
 -10   6  10         92.92         94.16         6.26 o                         
  -9   6  10         19.16         20.92         4.86 o                         
  -8   6  10         29.75         34.75         4.48 o                         
  -7   6  10        515.26        514.69        12.56 o                         
  -6   6  10       1328.51       1280.58        23.34 o                         
  -5   6  10       2298.38       2206.50        44.54 o                         
  -4   6  10        120.90        120.67         3.95 o                         
  -3   6  10        202.50        196.24         4.05 o                         
  -2   6  10       1949.90       1902.34        29.92 o                         
  -1   6  10         42.80         57.96         1.97 o                         
   0   6  10        721.25        706.16        12.01 o                         
   1   6  10         40.68         55.19         1.96 o                         
   2   6  10       1979.59       1845.65        31.76 o                         
   3   6  10        189.26        180.13         4.50 o                         
   4   6  10        115.28        113.56         3.30 o                         
   5   6  10       2293.10       2146.62        35.12 o                         
   6   6  10       1318.49       1274.12        21.25 o                         
   7   6  10        507.58        510.87        10.13 o                         
   8   6  10         32.66         30.08         3.34 o                         
   9   6  10         17.68         12.01         4.35 o                         
  10   6  10         96.27        112.71         9.95 o                         
  11   6  10          0.18          2.22         6.83 o                         
 -11   7  10         18.17         12.52         8.99 o                         
 -10   7  10        153.18        178.38         8.65 o                         
  -9   7  10        128.31        126.03         6.98 o                         
  -8   7  10        285.98        282.36        10.25 o                         
  -7   7  10        418.07        427.63        13.08 o                         
  -6   7  10        138.12        138.93         5.00 o                         
  -5   7  10        453.36        463.88        10.14 o                         
  -4   7  10        986.91       1001.24        20.20 o                         
  -3   7  10         94.17         98.42         2.72 o                         
  -2   7  10       1262.03       1231.06        24.36 o                         
  -1   7  10        632.61        710.67        14.90 o                         
   0   7  10       1190.85       1195.41        21.06 o                         
   1   7  10        648.11        701.28        12.13 o                         
   2   7  10       1254.38       1234.61        22.81 o                         
   3   7  10         88.90         88.25         3.14 o                         
   4   7  10        988.17        983.23        18.71 o                         
   5   7  10        445.51        441.84         9.63 o                         
   6   7  10        145.53        129.91         3.97 o                         
   7   7  10        412.68        413.58         9.40 o                         
   8   7  10        291.16        261.12         7.62 o                         
   9   7  10        135.09        136.82         6.88 o                         
  10   7  10        149.94        145.61         8.35 o                         
  11   7  10         20.69         29.12         7.98 o                         
 -11   8  10         37.85         32.60         9.35 o                         
 -10   8  10         67.57         65.74         8.01 o                         
  -9   8  10         72.30         62.87         5.41 o                         
  -8   8  10         52.37         53.78         5.46 o                         
  -7   8  10        236.98        230.68         7.58 o                         
  -6   8  10         31.86         40.34         3.61 o                         
  -5   8  10        187.33        160.37         4.95 o                         
  -4   8  10        155.13        144.48         4.47 o                         
  -3   8  10        120.73         99.23         3.19 o                         
  -2   8  10        361.21        320.58         7.04 o                         
  -1   8  10        696.63        746.03        13.46 o                         
   0   8  10        346.83        342.00         7.16 o                         
   1   8  10        688.74        728.40        14.04 o                         
   2   8  10        375.39        337.06         6.86 o                         
   3   8  10        124.74        105.95         3.44 o                         
   4   8  10        157.64        157.07         4.36 o                         
   5   8  10        183.51        157.46         3.73 o                         
   6   8  10         29.00         34.45         2.90 o                         
   7   8  10        233.95        222.06         6.90 o                         
   8   8  10         56.04         49.57         5.02 o                         
   9   8  10         67.61         76.52         6.11 o                         
  10   8  10         66.98         69.26         7.19 o                         
  11   8  10         36.80         38.58         7.59 o                         
 -11   9  10        151.86        173.60        12.50 o                         
 -10   9  10          5.23          1.89         8.59 o                         
  -9   9  10         52.28         50.54         5.41 o                         
  -8   9  10        257.18        269.84        12.77 o                         
  -7   9  10        245.12        246.95         9.48 o                         
  -6   9  10        355.27        377.46        12.09 o                         
  -5   9  10        165.22        164.79         8.37 o                         
  -4   9  10        202.50        212.70         6.02 o                         
  -3   9  10        920.40        960.54        22.17 o                         
  -2   9  10        159.53        151.70         4.68 o                         
  -1   9  10         32.49         39.50         2.01 o                         
   0   9  10       2348.50       2376.63        43.78 o                         
   1   9  10         32.24         38.49         2.44 o                         
   2   9  10        160.18        156.40         4.79 o                         
   3   9  10        921.71        935.38        19.46 o                         
   4   9  10        194.18        197.46         4.99 o                         
   5   9  10        174.33        168.14         4.37 o                         
   6   9  10        357.87        345.71         9.16 o                         
   7   9  10        236.39        225.26         7.09 o                         
   8   9  10        259.49        257.89         8.52 o                         
   9   9  10         48.76         52.81         6.73 o                         
  10   9  10          5.38         -1.56         6.83 o                         
  11   9  10        148.10        179.83        12.16 o                         
 -10  10  10         86.57         77.67        10.14 o                         
  -9  10  10        143.34        148.17         9.39 o                         
  -8  10  10         15.65          5.95         4.75 o                         
  -7  10  10         17.68         25.15         6.00 o                         
  -6  10  10        360.53        366.33        10.58 o                         
  -5  10  10        270.84        274.91         8.23 o                         
  -4  10  10        271.54        294.83        11.71 o                         
  -3  10  10       1467.20       1520.03        35.70 o                         
  -2  10  10        233.47        255.76         8.14 o                         
  -1  10  10        822.78        809.02        16.98 o                         
   0  10  10       1867.14       1976.46        35.37 o                         
   1  10  10        815.15        771.32        14.87 o                         
   2  10  10        245.44        266.91         6.23 o                         
   3  10  10       1469.00       1595.83        40.07 o                         
   4  10  10        264.42        253.06         6.23 o                         
   5  10  10        278.75        270.12         6.93 o                         
   6  10  10        353.44        339.01         9.53 o                         
   7  10  10         17.92         14.35         4.34 o                         
   8  10  10         12.79         10.13         4.54 o                         
   9  10  10        143.10        144.72         8.35 o                         
  10  10  10         87.92         89.64         8.47 o                         
 -10  11  10         17.12         14.95         8.28 o                         
  -9  11  10        241.09        268.58        12.70 o                         
  -8  11  10        170.27        186.31         9.68 o                         
  -7  11  10         88.30         94.10         7.29 o                         
  -6  11  10        259.94        254.25         7.97 o                         
  -5  11  10        234.97        218.62         9.92 o                         
  -4  11  10         67.29         64.83         5.06 o                         
  -3  11  10         73.64         62.78         4.76 o                         
  -2  11  10        183.31        186.36         5.54 o                         
  -1  11  10        606.82        611.66        14.27 o                         
   0  11  10        147.34        137.77         3.58 o                         
   1  11  10        600.77        583.58        11.95 o                         
   2  11  10        181.98        182.29         4.26 o                         
   3  11  10         71.97         62.36         2.87 o                         
   4  11  10         62.08         63.95         4.06 o                         
   5  11  10        240.10        226.84         6.81 o                         
   6  11  10        254.78        257.73         8.36 o                         
   7  11  10         90.73         92.23         5.66 o                         
   8  11  10        172.84        183.99        11.10 o                         
   9  11  10        234.34        256.03        13.00 o                         
  10  11  10         15.45         16.41         7.56 o                         
 -10  12  10         12.63         13.14         8.38 o                         
  -9  12  10        114.38        113.30        11.22 o                         
  -8  12  10         30.47         22.65         7.11 o                         
  -7  12  10         36.59         43.07         6.45 o                         
  -6  12  10        253.42        284.68         9.20 o                         
  -5  12  10         72.60         76.48         4.29 o                         
  -4  12  10         85.28         85.20         5.74 o                         
  -3  12  10        967.45        974.82        23.77 o                         
  -2  12  10        111.14        112.81         4.67 o                         
  -1  12  10         81.50         84.36         3.05 o                         
   0  12  10       2260.52       2248.78        38.91 o                         
   1  12  10         82.99         79.77         3.32 o                         
   2  12  10        108.69        118.07         4.09 o                         
   3  12  10        969.79        946.94        19.12 o                         
   4  12  10         83.38         76.45         3.93 o                         
   5  12  10         68.29         68.24         5.49 o                         
   6  12  10        250.43        240.13         9.03 o                         
   7  12  10         38.08         40.11         5.08 o                         
   8  12  10         34.25         44.33         6.11 o                         
   9  12  10        117.14        108.64         9.46 o                         
  10  12  10         11.86         19.72         7.63 o                         
 -10  13  10         38.38         26.19         9.48 o                         
  -9  13  10        136.43        142.09        13.48 o                         
  -8  13  10         16.18          9.62         7.49 o                         
  -7  13  10         17.13         20.36         6.55 o                         
  -6  13  10        111.07        109.58         7.15 o                         
  -5  13  10         13.97         21.92         6.05 o                         
  -4  13  10         57.46         61.71         5.24 o                         
  -3  13  10        199.49        181.74         6.91 o                         
  -2  13  10        102.59         98.74         4.01 o                         
  -1  13  10          8.94         11.14         2.24 o                         
   0  13  10          0.40          1.78         2.42 o                         
   1  13  10          9.80          7.58         2.35 o                         
   2  13  10        103.28         96.59         4.21 o                         
   3  13  10        204.36        186.36         4.92 o                         
   4  13  10         60.85         55.81         2.98 o                         
   5  13  10         15.26         14.04         4.24 o                         
   6  13  10        106.87        120.32         7.56 o                         
   7  13  10         18.59         16.59         6.88 o                         
   8  13  10         16.06          9.28         6.61 o                         
   9  13  10        133.83        119.72        10.62 o                         
  10  13  10         34.41         33.13        10.19 o                         
  -9  14  10         97.26        103.06        14.26 o                         
  -8  14  10          6.78          6.49         8.66 o                         
  -7  14  10        173.50        193.61        11.82 o                         
  -6  14  10        170.19        171.38        12.97 o                         
  -5  14  10         98.89         86.98         5.29 o                         
  -4  14  10        926.10        924.34        24.43 o                         
  -3  14  10         74.21         73.76         5.15 o                         
  -2  14  10        467.20        443.09        10.77 o                         
  -1  14  10       1217.92       1177.20        22.82 o                         
   0  14  10        190.55        159.05         4.77 o                         
   1  14  10       1233.76       1212.97        23.38 o                         
   2  14  10        452.76        436.55         9.04 o                         
   3  14  10         72.45         71.70         2.99 o                         
   4  14  10        930.70        887.95        19.95 o                         
   5  14  10         97.71         76.34         4.98 o                         
   6  14  10        169.92        186.96         9.76 o                         
   7  14  10        170.21        193.27        19.31 o                         
   8  14  10          8.94         10.84         7.42 o                         
   9  14  10         96.20        106.30        17.48 o                         
  -9  15  10          0.12          7.84         9.49 o                         
  -8  15  10         15.70          7.25        10.10 o                         
  -7  15  10         13.40          6.89         7.62 o                         
  -6  15  10         61.27         58.84         7.50 o                         
  -5  15  10         69.13         58.44         5.75 o                         
  -4  15  10         60.90         61.42         5.72 o                         
  -3  15  10        548.35        520.21        16.01 o                         
  -2  15  10        360.30        364.27        10.02 o                         
  -1  15  10        414.80        424.13        11.27 o                         
   0  15  10        208.46        179.25         5.14 o                         
   1  15  10        411.72        418.64         9.25 o                         
   2  15  10        358.48        381.69         8.50 o                         
   3  15  10        552.38        547.34        14.68 o                         
   4  15  10         64.65         61.36         5.14 o                         
   5  15  10         68.36         60.11         5.14 o                         
   6  15  10         61.48         62.35         7.54 o                         
   7  15  10         14.77          5.43         7.26 o                         
   8  15  10         15.46         10.26         7.20 o                         
   9  15  10          0.11         -0.33         8.46 o                         
  -8  16  10         66.04         47.55        13.16 o                         
  -7  16  10         25.09         29.77         7.55 o                         
  -6  16  10        106.01        116.03         8.14 o                         
  -5  16  10         24.60         20.48         5.67 o                         
  -4  16  10        299.94        310.41        11.36 o                         
  -3  16  10         26.19         25.55         5.20 o                         
  -2  16  10        672.52        628.96        16.16 o                         
  -1  16  10         59.72         64.38         4.59 o                         
   0  16  10        114.31        115.24         5.94 o                         
   1  16  10         63.09         64.72         5.12 o                         
   2  16  10        673.02        654.21        14.37 o                         
   3  16  10         26.41         25.73         3.54 o                         
   4  16  10        296.31        323.12        12.61 o                         
   5  16  10         22.45         16.45         5.52 o                         
   6  16  10        102.68         98.60        12.31 o                         
   7  16  10         26.16         36.75         8.57 o                         
   8  16  10         64.93         69.86         9.05 o                         
  -8  17  10         39.29         42.95        10.98 o                         
  -7  17  10         64.49         60.24         9.66 o                         
  -6  17  10        209.63        227.20         9.88 o                         
  -5  17  10         47.35         47.89         6.10 o                         
  -4  17  10         44.46         43.31         6.33 o                         
  -3  17  10          7.53         10.65         5.20 o                         
  -2  17  10         84.36         90.34         5.98 o                         
  -1  17  10          2.64          1.04         4.14 o                         
   0  17  10         86.34         81.29         4.20 o                         
   1  17  10          2.47          4.40         3.31 o                         
   2  17  10         87.03         86.95         6.42 o                         
   3  17  10          6.98         11.44         4.21 o                         
   4  17  10         44.71         36.11         5.89 o                         
   5  17  10         47.77         42.62         6.21 o                         
   6  17  10        204.03        202.51        10.55 o                         
   7  17  10         67.30         58.32        10.32 o                         
   8  17  10         39.00         43.47        10.09 o                         
  -7  18  10         42.71         54.85         9.52 o                         
  -6  18  10         48.94         59.11         8.70 o                         
  -5  18  10         20.45         20.63         5.93 o                         
  -4  18  10        187.70        188.86         9.13 o                         
  -3  18  10         23.01         22.20         5.74 o                         
  -2  18  10        432.26        445.94        13.00 o                         
  -1  18  10        212.07        213.75         7.25 o                         
   0  18  10          2.28          1.57         4.10 o                         
   1  18  10        206.66        206.55         6.83 o                         
   2  18  10        433.19        454.79        11.61 o                         
   3  18  10         22.75         19.64         4.64 o                         
   4  18  10        187.15        186.38        13.07 o                         
   5  18  10         19.63         22.46         6.26 o                         
   6  18  10         47.57         55.06         9.00 o                         
   7  18  10         41.57         42.56        11.63 o                         
  -7  19  10        137.41        114.83        12.91 o                         
  -6  19  10        109.28        123.57         9.85 o                         
  -5  19  10         45.71         41.46         6.62 o                         
  -4  19  10          4.59          1.84         6.29 o                         
  -3  19  10         31.10         11.72         7.85 o                         
  -2  19  10         21.00         15.25         5.52 o                         
  -1  19  10        230.38        238.63         8.89 o
[truncated: 594,138 more chars]
