# Supplementary material for: Crystal structures of four thio­glycosides involving carbamimido­thio­ate groups
Source: Acta Crystallogr E Crystallogr Commun. 2024 Jul 9;80(Pt 8):829–39. doi: 10.1107/S2056989024006455 (PMC11299743; doi:10.1107/S2056989024006455)
Supplement: Supplementary file 6 [file e-80-00829-5dCusup6.hkl]

data_5dCu                                                                       
_shelx_title ' elg_m4 in P2(1)2(1)2(1)'                                         
_shelx_refln_list_code          4                                               
_shelx_F_calc_maximum      232.03                                               
_exptl_crystal_F_000      1096.00                                               
_reflns_d_resolution_high  0.7814                                               
                                                                                
loop_                                                                           
 _space_group_symop_operation_xyz                                               
 'x, y, z'                                                                      
 '-x+1/2, -y, z+1/2'                                                            
 '-x, y+1/2, -z+1/2'                                                            
 'x+1/2, -y+1/2, -z'                                                            
                                                                                
_cell_length_a     7.4197                                                       
_cell_length_b    14.9652                                                       
_cell_length_c    22.7562                                                       
_cell_angle_alpha  90.000                                                       
_cell_angle_beta   90.000                                                       
_cell_angle_gamma  90.000                                                       
                                                                                
_shelx_F_squared_multiplier     1.000                                           
                                                                                
loop_                                                                           
 _refln_index_h                                                                 
 _refln_index_k                                                                 
 _refln_index_l                                                                 
 _refln_F_squared_calc                                                          
 _refln_F_squared_meas                                                          
 _refln_F_squared_sigma                                                         
 _refln_observed_status                                                         
   2   0   0      14239.80      13924.83       174.07 o                         
   4   0   0        851.56        944.91        11.03 o                         
   6   0   0       2141.73       2081.30        18.03 o                         
   8   0   0        251.97        223.14         3.45 o                         
   1   1   0       2233.57       2176.91        20.51 o                         
   2   1   0       2317.39       2114.04        17.85 o                         
   3   1   0        345.16        396.87         4.14 o                         
   4   1   0        449.07        391.07         4.17 o                         
   5   1   0         40.05         33.93         1.06 o                         
   6   1   0        149.16        151.17         1.96 o                         
   7   1   0          8.67          8.56         1.05 o                         
   8   1   0          2.23          3.40         1.10 o                         
   9   1   0         34.78         36.59         1.01 o                         
   0   2   0      38046.56      36067.90       384.07 o                         
   1   2   0      20472.63      19519.92       170.98 o                         
   2   2   0       3774.17       3504.73        27.09 o                         
   3   2   0        144.48        159.53         2.48 o                         
   4   2   0       1114.65       1107.18         8.45 o                         
   5   2   0        199.73        176.61         1.86 o                         
   6   2   0       1450.98       1485.41         8.81 o                         
   7   2   0          3.04          5.09         1.01 o                         
   8   2   0        393.79        436.38         4.03 o                         
   9   2   0         43.49         39.13         0.94 o                         
   1   3   0        805.76        838.27         8.44 o                         
   2   3   0        572.70        574.89         5.41 o                         
   3   3   0       1103.66       1080.45         8.40 o                         
   4   3   0         82.90         45.09         1.30 o                         
   5   3   0         51.44         42.86         1.13 o                         
   6   3   0       1400.14       1423.15         8.50 o                         
   7   3   0        395.09        390.12         4.12 o                         
   8   3   0         84.04         88.79         1.73 o                         
   9   3   0         66.22         70.11         1.38 o                         
   0   4   0       1946.02       1725.05        20.34 o                         
   1   4   0       4245.45       4118.29        31.54 o                         
   2   4   0        797.70        792.86         8.12 o                         
   3   4   0          5.45          3.63         1.26 o                         
   4   4   0       1342.51       1402.08        11.16 o                         
   5   4   0       3834.64       3953.79        21.40 o                         
   6   4   0       2154.28       2107.16        13.16 o                         
   7   4   0        195.01        183.25         2.66 o                         
   8   4   0         14.66         17.65         1.16 o                         
   9   4   0         57.78         47.67         1.18 o                         
   1   5   0        986.25       1161.52         9.45 o                         
   2   5   0        855.87        844.81         7.61 o                         
   3   5   0       1029.15       1192.99        10.26 o                         
   4   5   0        250.63        211.03         2.88 o                         
   5   5   0        335.41        311.32         2.83 o                         
   6   5   0          5.29          9.49         1.25 o                         
   7   5   0        470.30        482.04         4.21 o                         
   8   5   0        391.08        388.01         4.34 o                         
   9   5   0         13.69         12.47         0.87 o                         
   0   6   0        108.11         71.60         2.97 o                         
   1   6   0         59.83         56.05         1.58 o                         
   2   6   0        116.61         91.59         2.00 o                         
   3   6   0        315.16        310.28         4.73 o                         
   4   6   0         26.30         54.53         1.48 o                         
   5   6   0       5038.71       5196.71        27.60 o                         
   6   6   0        554.15        551.01         4.35 o                         
   7   6   0        292.35        296.69         2.99 o                         
   8   6   0          2.86          4.03         0.98 o                         
   1   7   0       1129.23       1142.99         9.77 o                         
   2   7   0        251.88        216.22         3.08 o                         
   3   7   0       2048.07       2003.11        17.20 o                         
   4   7   0       2190.89       2130.74        12.66 o                         
   5   7   0          2.55          4.06         1.04 o                         
   6   7   0        324.41        327.77         2.95 o                         
   7   7   0          3.74          4.87         1.03 o                         
   8   7   0        476.15        483.26         5.59 o                         
   0   8   0       1111.00       1316.27        17.44 o                         
   1   8   0       6096.23       6159.44        45.53 o                         
   2   8   0       1894.80       1868.85        14.11 o                         
   3   8   0        969.60       1033.23         9.10 o                         
   4   8   0        181.17        199.61         2.28 o                         
   5   8   0        549.82        551.25         4.33 o                         
   6   8   0        145.65        144.06         2.02 o                         
   7   8   0        143.77        161.88         2.35 o                         
   8   8   0         33.78         34.04         1.06 o                         
   1   9   0         25.14         28.27         1.59 o                         
   2   9   0       1387.59       1210.59         9.63 o                         
   3   9   0       1038.29       1075.28         6.91 o                         
   4   9   0        106.40        111.45         1.79 o                         
   5   9   0        191.89        189.60         2.26 o                         
   6   9   0         98.54         94.88         1.70 o                         
   7   9   0         33.67         41.44         1.24 o                         
   8   9   0        433.67        447.96         4.72 o                         
   0  10   0      11993.40      12442.32       129.48 o                         
   1  10   0        146.78        146.43         2.66 o                         
   2  10   0        617.47        636.67         4.74 o                         
   3  10   0          4.13          6.63         1.05 o                         
   4  10   0        462.10        421.47         3.53 o                         
   5  10   0         19.62         17.32         1.22 o                         
   6  10   0         45.83         47.00         1.36 o                         
   7  10   0        167.20        178.78         2.12 o                         
   8  10   0          7.95          8.14         1.60 o                         
   1  11   0        160.02        142.94         2.09 o                         
   2  11   0          9.52          8.23         1.07 o                         
   3  11   0        468.97        448.72         3.89 o                         
   4  11   0         97.75        105.71         1.83 o                         
   5  11   0        141.49        128.96         1.93 o                         
   6  11   0         43.94         53.79         1.29 o                         
   7  11   0        285.42        275.29         3.72 o                         
   0  12   0       1103.25       1089.78        11.97 o                         
   1  12   0        132.72        139.07         2.17 o                         
   2  12   0         43.17         43.41         1.59 o                         
   3  12   0        138.11        153.10         2.30 o                         
   4  12   0        945.40        900.57         6.81 o                         
   5  12   0        180.44        182.94         2.60 o                         
   6  12   0          0.39          1.63         0.90 o                         
   7  12   0          1.26          2.64         0.89 o                         
   1  13   0       1449.09       1412.68         9.70 o                         
   2  13   0         52.02         47.95         1.60 o                         
   3  13   0       1421.38       1457.75        11.04 o                         
   4  13   0        514.16        470.79         4.46 o                         
   5  13   0        176.63        194.82         2.92 o                         
   6  13   0         18.28         17.95         1.14 o                         
   0  14   0        335.38        340.06         5.61 o                         
   1  14   0        252.77        263.04         3.17 o                         
   2  14   0         62.00         65.54         1.80 o                         
   3  14   0        203.36        205.64         3.50 o                         
   4  14   0        146.17        151.55         2.58 o                         
   5  14   0        104.07         97.83         1.98 o                         
   6  14   0         23.46         18.49         1.05 o                         
   1  15   0        584.19        602.33         6.94 o                         
   2  15   0        347.81        373.59         4.60 o                         
   3  15   0        499.13        488.24         5.49 o                         
   4  15   0          0.22          1.64         1.41 o                         
   5  15   0        415.79        426.81         7.12 o                         
   0  16   0         61.53         64.95         2.28 o                         
   1  16   0        207.62        224.59         3.52 o                         
   2  16   0          0.56         -1.03         1.64 o                         
   3  16   0         42.65         41.84         1.84 o                         
   4  16   0          0.18          2.19         1.44 o                         
   5  16   0        179.36        181.15         4.23 o                         
   1  17   0        140.17        153.90         3.59 o                         
   2  17   0        126.00        130.66         2.60 o                         
   3  17   0         28.42         31.38         1.83 o                         
   4  17   0          0.08          0.86         1.04 o                         
   0  18   0        189.06        170.98         4.93 o                         
   1  18   0         16.89         24.81         1.70 o                         
   2  18   0          1.30          0.81         1.39 o                         
   3  18   0         58.02         52.65         2.61 o                         
   1   0   1       1711.47       1497.87        19.05 o                         
   2   0   1      12927.02      12464.61       114.74 o                         
   3   0   1        103.35        108.00         2.23 o                         
   4   0   1        246.67        279.87         3.21 o                         
   5   0   1       1576.86       1487.30         9.24 o                         
   6   0   1          1.54          0.29         1.05 o                         
   7   0   1       1202.08       1179.64         8.53 o                         
   8   0   1        391.45        402.50         3.66 o                         
   9   0   1        173.71        164.38         2.58 o                         
  -9   1   1        579.41        603.13         6.28 o                         
  -8   1   1         25.84         23.76         1.17 o                         
  -7   1   1        108.56        119.91         1.75 o                         
  -6   1   1         98.48        103.49         1.72 o                         
  -5   1   1        214.45        198.64         2.18 o                         
  -4   1   1       3582.80       3743.91        26.82 o                         
  -3   1   1        169.18        153.37         2.83 o                         
  -2   1   1       3120.94       3038.22        29.25 o                         
  -1   1   1       1524.08       1440.66        13.86 o                         
   0   1   1       3213.84       2988.92        28.99 o                         
   1   1   1       1580.21       1482.49        12.65 o                         
   2   1   1       3064.84       2990.50        29.19 o                         
   3   1   1        106.87         84.16         2.00 o                         
   4   1   1       3653.47       3825.96        26.12 o                         
   5   1   1        206.56        191.57         1.98 o                         
   6   1   1         92.90         96.58         1.58 o                         
   7   1   1        136.66        148.20         2.06 o                         
   8   1   1         24.32         22.87         1.21 o                         
   9   1   1        608.33        612.95         7.34 o                         
  -9   2   1         99.44        104.00         1.60 o                         
  -8   2   1        177.24        184.03         2.45 o                         
  -7   2   1        668.30        655.92         4.82 o                         
  -6   2   1        365.74        323.10         3.02 o                         
  -5   2   1       1018.50        998.79         7.00 o                         
  -4   2   1        100.85        107.42         1.88 o                         
  -3   2   1       3559.37       3629.58        23.97 o                         
  -2   2   1       1964.53       1957.53        16.79 o                         
  -1   2   1      15555.79      15142.85       138.67 o                         
   0   2   1       1113.17       1147.30        10.28 o                         
   1   2   1      16272.99      15702.38       143.02 o                         
   2   2   1       1904.13       1895.46        15.78 o                         
   3   2   1       3596.69       3676.44        28.03 o                         
   4   2   1         93.53        102.38         1.92 o                         
   5   2   1        868.95        857.13         5.74 o                         
   6   2   1        347.66        308.87         2.69 o                         
   7   2   1        695.07        685.95         4.90 o                         
   8   2   1        177.16        186.66         2.36 o                         
   9   2   1        104.05        101.69         1.54 o                         
  -9   3   1        244.43        237.59         2.87 o                         
  -8   3   1        136.73        138.28         2.07 o                         
  -7   3   1        146.08        131.38         2.04 o                         
  -6   3   1        567.82        583.44         4.42 o                         
  -5   3   1        590.78        608.74         4.70 o                         
  -4   3   1        497.92        449.39         4.27 o                         
  -3   3   1       1235.08       1200.72         9.24 o                         
  -2   3   1      13967.65      14294.92        98.75 o                         
  -1   3   1       1356.69       1417.35        12.71 o                         
   0   3   1        540.74        599.97         5.86 o                         
   1   3   1       1508.35       1609.60        15.58 o                         
   2   3   1      13711.52      14109.44       111.61 o                         
   3   3   1       1088.92       1049.86         8.90 o                         
   4   3   1        510.93        469.31         4.34 o                         
   5   3   1        600.50        619.62         4.46 o                         
   6   3   1        567.27        582.62         4.64 o                         
   7   3   1        216.09        203.06         2.61 o                         
   8   3   1        117.26        114.77         2.00 o                         
   9   3   1        271.88        253.65         6.49 o                         
  -9   4   1        153.10        143.63         2.63 o                         
  -8   4   1         70.64         78.42         1.79 o                         
  -7   4   1        864.53        872.27         6.72 o                         
  -6   4   1        831.10        856.81         6.24 o                         
  -5   4   1       2639.11       2550.60        14.57 o                         
  -4   4   1          0.57          4.00         1.20 o                         
  -3   4   1       4868.50       5109.78        33.61 o                         
  -2   4   1       4548.55       4536.42        37.43 o                         
  -1   4   1      16447.32      16116.95       106.44 o                         
   0   4   1      22759.53      22692.73       183.27 o                         
   1   4   1      15866.38      15763.04       123.38 o                         
   2   4   1       4602.88       4658.90        35.99 o                         
   3   4   1       4741.64       4950.33        35.08 o                         
   4   4   1          2.90          3.23         1.17 o                         
   5   4   1       2664.37       2593.60        14.02 o                         
   6   4   1        789.01        814.69         5.98 o                         
   7   4   1        894.14        896.98         7.21 o                         
   8   4   1         74.59         78.96         1.68 o                         
   9   4   1        181.07        168.17         2.26 o                         
  -9   5   1         52.49         49.82         1.96 o                         
  -8   5   1         24.18         28.84         1.05 o                         
  -7   5   1        979.30       1003.45         7.36 o                         
  -6   5   1       2830.78       2837.46        18.83 o                         
  -5   5   1        711.48        704.32         5.27 o                         
  -4   5   1        200.09        186.35         2.74 o                         
  -3   5   1       1702.32       1682.74        14.25 o                         
  -2   5   1       1531.87       1637.36        12.15 o                         
  -1   5   1       4486.10       4481.21        30.06 o                         
   0   5   1        126.70        109.27         2.32 o                         
   1   5   1       4718.85       4789.69        38.13 o                         
   2   5   1       1437.19       1560.42        12.05 o                         
   3   5   1       1541.16       1535.68        12.89 o                         
   4   5   1        175.45        162.34         2.70 o                         
   5   5   1        736.44        737.03         5.34 o                         
   6   5   1       2812.64       2820.95        17.22 o                         
   7   5   1       1052.62       1068.11         8.02 o                         
   8   5   1         24.37         26.09         1.17 o                         
   9   5   1         79.52         71.65         2.22 o                         
  -9   6   1        230.55        184.39         6.85 o                         
  -8   6   1         23.92         25.30         1.11 o                         
  -7   6   1         25.11         25.45         1.26 o                         
  -6   6   1       1360.88       1411.70         9.46 o                         
  -5   6   1       1760.27       1771.91        11.63 o                         
  -4   6   1        183.19        229.88         2.65 o                         
  -3   6   1       1053.57       1124.15        13.52 o                         
  -2   6   1       1330.23       1386.29        10.96 o                         
  -1   6   1       2078.99       2058.74        16.17 o                         
   0   6   1      10307.11      10338.90        79.73 o                         
   1   6   1       1854.04       1836.38        15.30 o                         
   2   6   1       1369.41       1429.76        11.25 o                         
   3   6   1       1015.74       1093.67        10.13 o                         
   4   6   1        155.99        193.08         2.43 o                         
   5   6   1       1729.76       1762.19        10.20 o                         
   6   6   1       1429.39       1475.85         9.59 o                         
   7   6   1         14.13         14.97         1.11 o                         
   8   6   1         27.33         30.45         1.23 o                         
  -8   7   1         75.45         70.59         1.48 o                         
  -7   7   1         52.81         56.66         1.58 o                         
  -6   7   1         87.79         91.09         1.90 o                         
  -5   7   1       2548.02       2496.21        15.21 o                         
  -4   7   1        230.68        204.72         2.28 o                         
  -3   7   1       2392.79       2366.18        20.18 o                         
  -2   7   1       2238.50       2347.36        20.67 o                         
  -1   7   1        186.77        171.82         3.34 o                         
   0   7   1       1543.42       1525.96        13.50 o                         
   1   7   1        158.63        139.32         2.68 o                         
   2   7   1       2454.47       2560.55        17.62 o                         
   3   7   1       2503.69       2489.74        18.57 o                         
   4   7   1        233.35        207.38         2.36 o                         
   5   7   1       2527.12       2479.71        14.85 o                         
   6   7   1        101.74        104.31         1.78 o                         
   7   7   1         69.91         74.21         1.59 o                         
   8   7   1         87.32         83.02         1.57 o                         
  -8   8   1         92.68         94.60         1.39 o                         
  -7   8   1        718.86        750.89         5.97 o                         
  -6   8   1       2766.68       2822.86        18.85 o                         
  -5   8   1        782.87        775.63         6.60 o                         
  -4   8   1         72.51         89.81         1.60 o                         
  -3   8   1        104.62        113.30         2.49 o                         
  -2   8   1        450.55        477.89         6.11 o                         
  -1   8   1       2327.81       2362.32        19.80 o                         
   0   8   1        401.17        430.50         5.63 o                         
   1   8   1       2335.29       2391.42        18.54 o                         
   2   8   1        478.88        508.60         5.25 o                         
   3   8   1        104.93        112.35         2.33 o                         
   4   8   1         75.95         93.66         1.85 o                         
   5   8   1        753.11        755.63         5.76 o                         
   6   8   1       2838.23       2881.06        17.57 o                         
   7   8   1        685.28        706.52         5.66 o                         
   8   8   1         98.62         99.39         1.73 o                         
  -8   9   1         55.80         56.08         1.54 o                         
  -7   9   1        296.33        307.38         3.32 o                         
  -6   9   1        244.50        249.40         2.68 o                         
  -5   9   1        211.50        198.26         3.00 o                         
  -4   9   1        648.50        687.78         5.84 o                         
  -3   9   1        616.42        553.44         4.45 o                         
  -2   9   1        138.22        116.48         2.64 o                         
  -1   9   1        408.26        423.68         5.37 o                         
   0   9   1       2625.31       2577.70        23.24 o                         
   1   9   1        374.82        385.32         4.65 o                         
   2   9   1        178.37        154.66         2.64 o                         
   3   9   1        631.16        576.35         4.64 o                         
   4   9   1        732.21        776.35         5.77 o                         
   5   9   1        226.89        215.41         2.45 o                         
   6   9   1        274.74        283.44         2.66 o                         
   7   9   1        322.04        331.16         3.90 o                         
   8   9   1         52.69         50.80         1.18 o                         
  -8  10   1         53.84         50.87         2.15 o                         
  -7  10   1        375.11        378.86         3.36 o                         
  -6  10   1         14.46         14.53         1.00 o                         
  -5  10   1        399.54        407.80         3.76 o                         
  -4  10   1        559.47        568.21         4.64 o                         
  -3  10   1         55.93         57.50         1.44 o                         
  -2  10   1        433.07        494.11         4.09 o                         
  -1  10   1       1431.15       1403.46        10.26 o                         
   0  10   1       5670.61       5718.95        43.94 o                         
   1  10   1       1376.64       1337.55        10.11 o                         
   2  10   1        462.35        516.76         4.28 o                         
   3  10   1         61.34         62.58         1.47 o                         
   4  10   1        537.19        539.33         4.48 o                         
   5  10   1        460.25        470.66         3.99 o                         
   6  10   1         13.99         16.73         1.23 o                         
   7  10   1        353.84        355.27         3.70 o                         
   8  10   1         57.66         41.51         3.37 o                         
  -7  11   1        111.43        111.21         1.83 o                         
  -6  11   1        304.74        321.42         3.03 o                         
  -5  11   1        147.54        150.83         2.08 o                         
  -4  11   1        472.53        473.32         4.02 o                         
  -3  11   1        379.53        363.92         3.38 o                         
  -2  11   1        780.28        765.09         5.35 o                         
  -1  11   1        188.24        183.42         2.21 o                         
   0  11   1       1135.00       1094.72         7.41 o                         
   1  11   1        165.40        160.83         2.29 o                         
   2  11   1        869.40        852.46         6.25 o                         
   3  11   1        421.37        404.28         4.08 o                         
   4  11   1        438.12        432.92         3.88 o                         
   5  11   1        145.35        145.63         2.14 o                         
   6  11   1        281.48        297.49         2.90 o                         
   7  11   1         94.99         94.68         1.67 o                         
  -7  12   1        142.66        133.57         3.08 o                         
  -6  12   1        470.54        492.44         4.37 o                         
  -5  12   1        391.67        401.22         4.38 o                         
  -4  12   1        245.36        247.43         2.78 o                         
  -3  12   1         13.74         14.03         1.19 o                         
  -2  12   1         71.11         60.82         1.69 o                         
  -1  12   1        655.05        636.30         5.81 o                         
   0  12   1       3463.43       3563.91        20.99 o                         
   1  12   1        604.90        594.79         4.67 o                         
   2  12   1         73.89         67.16         1.73 o                         
   3  12   1         11.94         11.90         1.31 o                         
   4  12   1        262.73        262.37         2.94 o                         
   5  12   1        427.10        434.96         3.92 o                         
   6  12   1        435.52        451.38         4.20 o                         
   7  12   1        125.72        124.17         2.46 o                         
  -6  13   1        449.77        460.14         4.90 o                         
  -5  13   1        160.46        158.52         2.43 o                         
  -4  13   1        413.22        428.09         5.36 o                         
  -3  13   1         67.05         66.95         2.07 o                         
  -2  13   1        337.70        333.55         3.80 o                         
  -1  13   1         92.04        101.49         2.17 o                         
   0  13   1         79.74         72.73         1.81 o                         
   1  13   1         84.24         90.64         1.94 o                         
   2  13   1        376.41        368.28         4.19 o                         
   3  13   1         78.35         77.59         2.13 o                         
   4  13   1        386.72        399.00         4.79 o                         
   5  13   1        161.70        166.18         2.66 o                         
   6  13   1        435.82        427.23         5.67 o                         
  -6  14   1        286.96        314.04         5.53 o                         
  -5  14   1         29.00         30.47         1.34 o                         
  -4  14   1        362.11        367.73         4.12 o                         
  -3  14   1          2.18          2.79         1.24 o                         
  -2  14   1        480.73        489.32         5.08 o                         
  -1  14   1        270.62        276.95         3.47 o                         
   0  14   1         54.08         49.79         1.71 o                         
   1  14   1        257.51        262.33         3.12 o                         
   2  14   1        451.70        462.07         4.72 o                         
   3  14   1          2.13          3.02         1.44 o                         
   4  14   1        365.24        379.80         5.45 o                         
   5  14   1         34.35         36.43         1.57 o                         
   6  14   1        301.10        324.97         5.13 o                         
  -5  15   1         15.81         19.82         1.48 o                         
  -4  15   1          6.62          8.24         1.48 o                         
  -3  15   1         83.94         76.42         2.02 o                         
  -2  15   1        349.49        362.01         4.95 o                         
  -1  15   1         97.27        105.73         2.29 o                         
   0  15   1          2.07          1.43         1.22 o                         
   1  15   1        100.19        106.84         2.36 o                         
   2  15   1        385.07        402.88         4.82 o                         
   3  15   1         78.86         66.45         2.27 o                         
   4  15   1         13.65         13.91         1.40 o                         
   5  15   1         15.24         18.84         1.18 o                         
  -5  16   1        361.09        326.00         7.49 o                         
  -4  16   1        370.60        388.33         6.19 o                         
  -3  16   1         30.78         23.98         1.81 o                         
  -2  16   1        157.20        150.92         4.51 o                         
  -1  16   1         21.59         25.84         1.66 o                         
   0  16   1        333.96        352.11         4.85 o                         
   1  16   1         20.86         23.71         1.91 o                         
   2  16   1        146.09        140.18         3.33 o                         
   3  16   1         29.23         22.94         1.67 o                         
   4  16   1        397.69        421.55         7.94 o                         
   5  16   1        361.32        328.66         7.00 o                         
  -4  17   1        122.71        122.91         4.10 o                         
  -3  17   1         76.49         72.46         2.38 o                         
  -2  17   1         41.83         49.55         2.09 o                         
  -1  17   1        206.92        226.62         3.84 o                         
   0  17   1          8.53         10.46         1.61 o                         
   1  17   1        201.27        212.03         3.83 o                         
   2  17   1         47.48         55.69         1.78 o                         
   3  17   1         78.87         73.66         2.95 o                         
   4  17   1        109.97         98.66         2.30 o                         
  -3  18   1        111.82         89.04         2.72 o                         
  -2  18   1        198.49        221.61         5.73 o                         
  -1  18   1         46.92         48.30         2.46 o                         
   0  18   1          3.76          3.82         1.49 o                         
   1  18   1         44.46         42.50         2.82 o                         
   2  18   1        195.36        214.48         5.38 o                         
   3  18   1        115.82         93.83         5.93 o                         
   0  19   1        106.85         59.83        11.36 o                         
   0   0   2       5381.33       5182.25       111.65 o                         
   1   0   2      10853.93      10427.71       105.66 o                         
   2   0   2       2401.70       2345.43        19.87 o                         
   3   0   2         69.38         59.52         1.76 o                         
   4   0   2       3215.57       3301.35        22.93 o                         
   5   0   2        592.58        588.32         4.30 o                         
   6   0   2        540.25        539.40         3.99 o                         
   7   0   2          5.00          8.64         1.17 o                         
   8   0   2        787.50        776.68         6.95 o                         
   9   0   2         51.73         55.66         1.27 o                         
  -9   1   2         21.51         25.51         1.06 o                         
  -8   1   2        278.42        306.29         3.15 o                         
  -7   1   2        303.70        296.88         2.77 o                         
  -6   1   2        122.00        135.26         2.01 o                         
  -5   1   2        815.43        828.31         5.38 o                         
  -4   1   2       3634.72       3669.33        26.60 o                         
  -3   1   2       1728.06       1873.77        16.98 o                         
  -2   1   2        284.04        284.55         4.64 o                         
  -1   1   2       1303.38       1236.76        12.17 o                         
   0   1   2       1811.80       1734.31        17.08 o                         
   1   1   2       1310.43       1246.34        12.82 o                         
   2   1   2        318.71        321.25         4.16 o                         
   3   1   2       1753.32       1908.81        14.01 o                         
   4   1   2       3528.56       3610.67        24.85 o                         
   5   1   2        792.41        817.79         5.32 o                         
   6   1   2        144.98        159.68         1.84 o                         
   7   1   2        293.68        285.78         3.11 o                         
   8   1   2        271.70        291.73         3.31 o                         
   9   1   2         25.24         29.74         1.01 o                         
  -9   2   2         11.24         12.03         0.81 o                         
  -8   2   2        336.68        337.45         3.39 o                         
  -7   2   2        691.22        683.72         4.77 o                         
  -6   2   2       2042.42       2045.05        12.67 o                         
  -5   2   2        364.95        370.84         3.11 o                         
  -4   2   2        685.58        691.08         6.56 o                         
  -3   2   2        209.45        202.05         2.50 o                         
  -2   2   2        111.21        130.44         2.21 o                         
  -1   2   2       5014.99       4806.49        44.84 o                         
   0   2   2       2472.56       2414.00        21.85 o                         
   1   2   2       5063.78       4952.93        40.88 o                         
   2   2   2         82.52         97.25         1.65 o                         
   3   2   2        216.59        207.85         2.88 o                         
   4   2   2        673.66        686.20         6.37 o                         
   5   2   2        352.57        358.64         2.86 o                         
   6   2   2       2252.04       2268.88        12.49 o                         
   7   2   2        710.99        696.83         5.12 o                         
   8   2   2        339.76        335.31         3.50 o                         
   9   2   2         14.38         13.63         0.81 o                         
  -9   3   2        100.15        103.41         1.60 o                         
  -8   3   2        420.68        457.62         4.87 o                         
  -7   3   2        110.14        120.53         1.94 o                         
  -6   3   2         29.74         25.62         1.20 o                         
  -5   3   2        105.23        126.27         1.63 o                         
  -4   3   2       2564.15       2694.23        18.53 o                         
  -3   3   2        134.01        137.71         2.23 o                         
  -2   3   2       1814.75       1750.67        14.09 o                         
  -1   3   2      25966.80      25518.63       199.40 o                         
   0   3   2       2437.47       2401.45        23.08 o                         
   1   3   2      26148.27      26064.79       219.00 o                         
   2   3   2       1775.48       1723.47        13.72 o                         
   3   3   2        148.64        149.88         2.40 o                         
   4   3   2       2445.43       2560.36        19.41 o                         
   5   3   2         90.94        109.03         1.42 o                         
   6   3   2         44.32         36.67         1.23 o                         
   7   3   2         93.73        100.98         2.00 o                         
   8   3   2        356.76        378.23         3.93 o                         
   9   3   2        106.29        107.37         1.98 o                         
  -9   4   2         81.25         81.60         1.62 o                         
  -8   4   2         52.15         50.79         1.25 o                         
  -7   4   2        229.57        242.32         2.82 o                         
  -6   4   2       1596.42       1599.95        10.07 o                         
  -5   4   2       1537.32       1453.07         9.66 o                         
  -4   4   2        789.67        750.03         6.15 o                         
  -3   4   2        720.71        690.87         5.92 o                         
  -2   4   2        238.51        251.27         3.59 o                         
  -1   4   2        108.04        105.15         1.97 o                         
   0   4   2      15259.70      15077.71       138.25 o                         
   1   4   2        123.26        126.44         2.43 o                         
   2   4   2        239.20        249.53         3.46 o                         
   3   4   2        757.76        724.05         6.40 o                         
   4   4   2        800.70        771.18         6.44 o                         
   5   4   2       1605.92       1542.26         8.49 o                         
   6   4   2       1671.83       1668.22        10.94 o                         
   7   4   2        250.99        255.99         3.24 o                         
   8   4   2         53.39         48.00         1.38 o                         
   9   4   2         68.89         70.64         1.28 o                         
  -9   5   2         76.27         70.22         3.59 o                         
  -8   5   2        104.64        102.21         1.65 o                         
  -7   5   2        137.29        130.76         1.98 o                         
  -6   5   2        712.07        697.00         5.84 o                         
  -5   5   2        243.37        251.35         2.75 o                         
  -4   5   2       1921.12       1875.53        13.94 o                         
  -3   5   2       1399.39       1487.87        12.08 o                         
  -2   5   2       6518.92       6506.58        54.47 o                         
  -1   5   2        958.63        916.54         7.65 o                         
   0   5   2       2411.88       2301.13        23.98 o                         
   1   5   2       1010.46        981.61         9.79 o                         
   2   5   2       6989.65       7052.91        53.01 o                         
   3   5   2       1347.75       1444.35        11.43 o                         
   4   5   2       1764.98       1731.66        12.51 o                         
   5   5   2        260.03        268.75         2.59 o                         
   6   5   2        659.44        637.63         5.39 o                         
   7   5   2        166.22        158.32         2.18 o                         
   8   5   2        135.74        126.96         2.13 o                         
   9   5   2         62.39         54.66         2.25 o                         
  -8   6   2         14.30         13.11         0.95 o                         
  -7   6   2        117.16        128.46         2.01 o                         
  -6   6   2          5.56          7.90         1.18 o                         
  -5   6   2       1918.83       1897.25        11.86 o                         
  -4   6   2       3213.04       3245.30        19.11 o                         
  -3   6   2        735.26        783.50         8.56 o                         
  -2   6   2       3807.58       4050.90        33.21 o                         
  -1   6   2       1046.99       1085.82         9.41 o                         
   0   6   2         57.77         47.83         2.34 o                         
   1   6   2       1149.90       1234.05        11.08 o                         
   2   6   2       3791.37       4041.43        34.15 o                         
   3   6   2        768.17        806.36         9.12 o                         
   4   6   2       3224.28       3281.85        20.86 o                         
   5   6   2       1849.61       1856.73        11.43 o                         
   6   6   2         18.74         23.44         1.29 o                         
   7   6   2        123.69        130.99         1.85 o                         
   8   6   2         11.80         10.97         1.15 o                         
  -8   7   2        400.91        419.91         7.22 o                         
  -7   7   2        191.94        202.74         2.29 o                         
  -6   7   2       1200.42       1243.49         8.92 o                         
  -5   7   2       1089.75       1135.38         7.54 o                         
  -4   7   2        931.86        962.45         6.66 o                         
  -3   7   2        810.01        898.59         8.75 o                         
  -2   7   2       3882.67       4163.66        31.24 o                         
  -1   7   2       2783.92       2801.41        23.03 o                         
   0   7   2       1669.84       1726.83        17.22 o                         
   1   7   2       2863.65       2933.73        23.65 o                         
   2   7   2       4196.42       4451.74        31.70 o                         
   3   7   2        726.61        794.19         7.86 o                         
   4   7   2        845.16        870.05         5.83 o                         
   5   7   2       1051.91       1088.35         7.35 o                         
   6   7   2       1135.23       1187.99         8.59 o                         
   7   7   2        164.21        173.78         2.36 o                         
   8   7   2        432.77        461.83         6.75 o                         
  -8   8   2         48.23         52.77         1.24 o                         
  -7   8   2         43.09         47.24         1.44 o                         
  -6   8   2        349.20        373.97         3.51 o                         
  -5   8   2       2564.31       2525.22        16.11 o                         
  -4   8   2        397.76        350.87         3.54 o                         
  -3   8   2        446.10        448.26         4.46 o                         
  -2   8   2        972.25       1057.73        11.19 o                         
  -1   8   2       1462.05       1489.32        14.89 o                         
   0   8   2          7.25         12.46         1.93 o                         
   1   8   2       1456.63       1495.89        12.25 o                         
   2   8   2        925.79       1011.51         8.56 o                         
   3   8   2        475.21        486.00         4.68 o                         
   4   8   2        345.07        298.60         2.92 o                         
   5   8   2       2461.70       2439.75        15.84 o                         
   6   8   2        413.86        443.35         4.71 o                         
   7   8   2         52.07         56.57         1.52 o                         
   8   8   2         52.07         58.86         1.39 o                         
  -8   9   2        263.07        261.90         3.07 o                         
  -7   9   2          1.90          2.79         1.11 o                         
  -6   9   2         65.78         65.97         1.49 o                         
  -5   9   2        188.08        178.82         2.38 o                         
  -4   9   2       1244.40       1271.70         8.51 o                         
  -3   9   2        337.33        306.82         2.84 o                         
  -2   9   2       1642.36       1656.44        14.24 o                         
  -1   9   2       1014.22       1084.12        10.10 o                         
   0   9   2          9.12          5.44         1.95 o                         
   1   9   2       1108.25       1182.12        10.37 o                         
   2   9   2       1643.60       1638.32        12.91 o                         
   3   9   2        257.75        232.27         2.29 o                         
   4   9   2       1239.38       1262.38         8.18 o                         
   5   9   2        180.41        171.08         2.20 o                         
   6   9   2         72.97         72.88         1.80 o                         
   7   9   2         10.67          8.13         1.10 o                         
   8   9   2        274.50        274.43         3.20 o                         
  -8  10   2        135.39        127.71         3.68 o                         
  -7  10   2        130.97        130.21         1.70 o                         
  -6  10   2        252.54        242.78         2.48 o                         
  -5  10   2        342.41        337.18         3.31 o                         
  -4  10   2        460.49        439.18         4.27 o                         
  -3  10   2         74.81         87.53         1.90 o                         
  -2  10   2         49.65         53.73         1.21 o                         
  -1  10   2        875.62        922.71         7.52 o                         
   0  10   2        108.94        119.92         2.73 o                         
   1  10   2        780.74        811.61         6.22 o                         
   2  10   2         39.12         43.62         1.29 o                         
   3  10   2         67.40         78.06         1.46 o                         
   4  10   2        513.58        483.15         4.07 o                         
   5  10   2        317.36        315.69         3.21 o                         
   6  10   2        209.13        196.34         2.55 o                         
   7  10   2        135.74        135.61         1.98 o                         
   8  10   2        146.04        118.45         9.17 o                         
  -7  11   2        277.68        292.66         3.72 o                         
  -6  11   2        114.50        110.40         1.71 o                         
  -5  11   2         19.66         23.70         1.27 o                         
  -4  11   2        231.17        213.85         2.50 o                         
  -3  11   2        156.96        159.33         2.22 o                         
  -2  11   2         59.03         53.02         1.39 o                         
  -1  11   2         77.46        102.47         1.70 o                         
   0  11   2       4476.63       4607.56        26.00 o                         
   1  11   2         74.99        102.37         1.84 o                         
   2  11   2         81.16         74.68         1.70 o                         
   3  11   2        188.99        193.61         2.31 o                         
   4  11   2        237.64        226.43         2.96 o                         
   5  11   2         16.33         18.30         1.28 o                         
   6  11   2        107.58         98.56         1.67 o                         
   7  11   2        339.03        355.60         3.88 o                         
  -7  12   2        323.28        354.55         4.95 o                         
  -6  12   2        253.38        300.40         3.13 o                         
  -5  12   2        171.25        201.57         2.73 o                         
  -4  12   2         33.31         37.86         1.39 o                         
  -3  12   2         90.45         78.89         1.70 o                         
  -2  12   2        258.88        267.62         3.04 o                         
  -1  12   2        791.40        787.41         5.88 o                         
   0  12   2         19.91         33.48         1.49 o                         
   1  12   2        777.59        771.32         5.82 o                         
   2  12   2        273.33        277.68         3.35 o                         
   3  12   2        103.53         90.24         2.04 o                         
   4  12   2         40.30         44.14         1.46 o                         
   5  12   2        193.14        220.34         2.66 o                         
   6  12   2        234.47        265.54         3.14 o                         
   7  12   2        298.55        343.78         4.35 o                         
  -6  13   2        178.86        174.34         2.54 o                         
  -5  13   2         71.13         71.25         1.75 o                         
  -4  13   2        179.09        178.84         2.51 o                         
  -3  13   2        147.81        140.85         2.29 o                         
  -2  13   2        155.97        151.51         2.76 o                         
  -1  13   2        351.25        377.37         4.23 o                         
   0  13   2        459.14        468.74         4.70 o                         
   1  13   2        301.26        324.72         3.54 o                         
   2  13   2        153.86        149.94         2.69 o                         
   3  13   2        181.09        178.66         2.86 o                         
   4  13   2        187.95        188.73         2.72 o                         
   5  13   2         68.52         70.85         1.87 o                         
   6  13   2        173.66        174.07         3.03 o                         
  -6  14   2         48.17         49.24         1.39 o                         
  -5  14   2        201.42        198.94         2.66 o                         
  -4  14   2        165.77        147.49         2.78 o                         
  -3  14   2        200.29        202.21         2.96 o                         
  -2  14   2        234.65        235.33         3.56 o                         
  -1  14   2        356.12        375.60         4.01 o                         
   0  14   2        131.60        122.74         2.28 o                         
   1  14   2        319.37        340.50         3.76 o                         
   2  14   2        221.75        220.54         3.14 o                         
   3  14   2        186.97        187.58         2.73 o                         
   4  14   2        178.32        157.35         2.62 o                         
   5  14   2        250.04        249.23         3.48 o                         
   6  14   2         41.61         40.50         1.32 o                         
  -5  15   2         40.35         46.77         1.65 o                         
  -4  15   2         67.49         63.47         1.98 o                         
  -3  15   2        186.85        178.86         3.06 o                         
  -2  15   2         85.15         89.27         3.38 o                         
  -1  15   2        121.21        125.32         2.83 o                         
   0  15   2         82.02         81.93         1.96 o                         
   1  15   2         96.45        100.23         2.19 o                         
   2  15   2         85.21         87.99         2.30 o                         
   3  15   2        205.47        201.75         5.27 o                         
   4  15   2         70.01         67.27         1.65 o                         
   5  15   2         42.85         51.31         1.49 o                         
  -5  16   2        380.48        328.43         7.92 o                         
  -4  16   2         32.52         28.53         1.88 o                         
  -3  16   2         11.71          9.64         1.46 o                         
  -2  16   2         52.08         67.26         2.19 o                         
  -1  16   2        137.70        143.92         2.81 o                         
   0  16   2         18.89         18.37         1.37 o                         
   1  16   2        153.99        161.47         3.29 o                         
   2  16   2         45.39         52.27         2.05 o                         
   3  16   2         11.02          9.19         1.45 o                         
   4  16   2         34.95         33.10         2.21 o                         
   5  16   2        387.85        343.95         9.48 o                         
  -4  17   2        221.63        195.87         4.03 o                         
  -3  17   2        175.03        186.46         4.32 o                         
  -2  17   2        121.49        132.92         3.49 o                         
  -1  17   2        356.38        369.41         5.32 o                         
   0  17   2         43.96         41.77         1.98 o                         
   1  17   2        356.42        359.42         6.93 o                         
   2  17   2        126.03        131.01         3.12 o                         
   3  17   2        194.30        197.99         5.90 o                         
   4  17   2        228.05        192.21         5.12 o                         
  -3  18   2        141.86        125.64         2.83 o                         
  -2  18   2         58.14         49.72         3.31 o                         
  -1  18   2        367.31        387.42        17.79 o                         
   0  18   2        444.50        483.63         9.36 o                         
   1  18   2        336.84        350.28         8.09 o                         
   2  18   2         53.30         52.70         4.93 o                         
   3  18   2        138.43        123.48         3.62 o                         
   0  19   2         29.04         16.10         2.96 o                         
   1   0   3       1326.39       1318.83        19.11 o                         
   2   0   3        916.53        979.72        10.14 o                         
   3   0   3        239.32        247.18         3.30 o                         
   4   0   3       2360.17       2335.95        16.14 o                         
   5   0   3        678.49        546.84         3.70 o                         
   6   0   3        835.93        788.58         4.93 o                         
   7   0   3        937.06        921.01         6.58 o                         
   8   0   3        182.55        197.26         2.17 o                         
   9   0   3        100.06         95.01         1.60 o                         
  -9   1   3         11.44          9.88         0.86 o                         
  -8   1   3        245.63        238.31         2.55 o                         
  -7   1   3       1146.22       1164.36         7.30 o                         
  -6   1   3        232.51        226.94         2.28 o                         
  -5   1   3        537.63        512.52         3.82 o                         
  -4   1   3       1267.09       1248.93        10.65 o                         
  -3   1   3       2166.91       2179.59        18.13 o                         
  -2   1   3       1538.62       1561.17        16.86 o                         
  -1   1   3       3196.52       3161.25        27.25 o                         
   0   1   3       2718.43       2664.36        24.81 o                         
   1   1   3       2981.60       2983.48        30.94 o                         
   2   1   3       1505.88       1560.52        14.06 o                         
   3   1   3       2255.04       2265.84        16.50 o                         
   4   1   3       1312.26       1282.93         9.84 o                         
   5   1   3        526.39        506.78         3.62 o                         
   6   1   3        260.47        255.61         2.34 o                         
   7   1   3       1248.94       1262.09         7.93 o                         
   8   1   3        236.29        229.17         2.55 o                         
   9   1   3         11.70         11.32         0.85 o                         
  -9   2   3        186.15        192.54         2.64 o                         
  -8   2   3        362.19        372.01         3.53 o                         
  -7   2   3         61.70         69.89         1.47 o                         
  -6   2   3       1317.17       1318.92         8.01 o                         
  -5   2   3        284.91        283.54         2.50 o                         
  -4   2   3        228.09        197.90         2.80 o                         
  -3   2   3       3168.53       3061.98        22.21 o                         
  -2   2   3       3135.75       3222.50        25.81 o                         
  -1   2   3       1682.48       1590.16        13.87 o                         
   0   2   3       6973.65       6788.26        59.68 o                         
   1   2   3       1771.19       1724.57        16.28 o                         
   2   2   3       3179.15       3269.72        26.20 o                         
   3   2   3       3199.77       3096.88        25.95 o                         
   4   2   3        223.26        190.68         2.69 o                         
   5   2   3        335.82        339.79         2.57 o                         
   6   2   3       1275.29       1275.37         7.56 o                         
   7   2   3         84.87         94.88         1.67 o                         
   8   2   3        331.70        331.02         3.42 o                         
   9   2   3        211.33        209.57         3.46 o                         
  -9   3   3        278.43        283.39         4.55 o                         
  -8   3   3        271.66        271.76         2.83 o                         
  -7   3   3       1059.87       1063.61         7.52 o                         
  -6   3   3        117.40        106.73         1.62 o                         
  -5   3   3         25.14         24.54         1.08 o                         
  -4   3   3         18.37         33.20         1.40 o                         
  -3   3   3        250.14        229.82         2.86 o                         
  -2   3   3       2061.16       2084.43        16.58 o                         
  -1   3   3      10707.35      10618.77        86.76 o                         
   0   3   3       9210.81       9087.52        74.43 o                         
   1   3   3      10299.00      10367.93        85.21 o                         
   2   3   3       2160.41       2190.67        18.89 o                         
   3   3   3        210.61        186.39         3.06 o                         
   4   3   3         11.39         21.43         1.17 o                         
   5   3   3         29.24         31.68         0.96 o                         
   6   3   3        123.29        112.37         1.57 o                         
   7   3   3       1209.41       1203.82         8.66 o                         
   8   3   3        268.53        258.03         2.80 o                         
   9   3   3        250.95        245.85         3.30 o                         
  -9   4   3        135.69        126.64         2.85 o                         
  -8   4   3         77.19         81.43         1.44 o                         
  -7   4   3        325.15        322.74         3.26 o                         
  -6   4   3        142.74        153.11         2.14 o                         
  -5   4   3       3867.44       3773.13        18.80 o                         
  -4   4   3        361.43        378.59         3.84 o                         
  -3   4   3        369.20        373.05         4.13 o                         
  -2   4   3       4946.80       5010.28        39.71 o                         
  -1   4   3       2486.10       2417.49        20.50 o                         
   0   4   3       6857.68       6986.89        55.91 o                         
   1   4   3       2761.90       2730.39        22.49 o                         
   2   4   3       4794.39       4941.19        43.45 o                         
   3   4   3        403.93        417.28         4.66 o                         
   4   4   3        382.13        404.73         3.87 o                         
   5   4   3       4018.29       3965.42        20.21 o                         
   6   4   3        148.55        157.00         2.03 o                         
   7   4   3        313.15        306.44         3.57 o                         
   8   4   3         80.82         81.84         1.58 o                         
   9   4   3        148.30        136.83         1.78 o                         
  -9   5   3        508.41        441.13        12.06 o                         
  -8   5   3        137.65        147.74         1.84 o                         
  -7   5   3        658.33        675.71         5.19 o                         
  -6   5   3        212.57        220.81         2.37 o                         
  -5   5   3        243.03        253.29         2.57 o                         
  -4   5   3         25.93         26.30         1.23 o                         
  -3   5   3        157.01        124.73         2.40 o                         
  -2   5   3        489.17        516.55         6.40 o                         
  -1   5   3        569.27        597.43         5.37 o                         
   0   5   3         35.06         50.09         2.14 o                         
   1   5   3        493.99        529.03         5.95 o                         
   2   5   3        438.67        457.48         5.19 o                         
   3   5   3         97.68         74.89         2.19 o                         
   4   5   3         16.70         19.81         1.32 o                         
   5   5   3        260.37        272.34         2.55 o                         
   6   5   3        195.42        200.57         2.46 o                         
   7   5   3        746.31        753.75         6.05 o                         
   8   5   3        140.72        146.29         2.60 o                         
   9   5   3        512.60        438.28         6.13 o                         
  -8   6   3         18.24         20.55         1.01 o                         
  -7   6   3        193.50        204.88         2.25 o                         
  -6   6   3       1298.30       1330.76         8.63 o                         
  -5   6   3        184.16        190.07         2.19 o                         
  -4   6   3       1940.55       1965.25        12.07 o                         
  -3   6   3       1623.85       1590.21        14.42 o                         
  -2   6   3       4736.26       5126.10        40.26 o                         
  -1   6   3       1293.13       1320.57        10.86 o                         
   0   6   3        782.25        746.94         7.95 o                         
   1   6   3       1262.41       1294.99        12.06 o                         
   2   6   3       4686.96       5080.27        39.55 o                         
   3   6   3       1609.67       1550.99        14.41 o                         
   4   6   3       1942.76       1976.11        13.10 o                         
   5   6   3        230.42        243.41         2.57 o                         
   6   6   3       1387.64       1418.99         9.94 o                         
   7   6   3        206.08        210.84         2.55 o                         
   8   6   3         13.24         15.35         1.05 o                         
  -8   7   3         37.02         34.98         1.01 o                         
  -7   7   3        683.88        689.26         5.20 o                         
  -6   7   3        783.79        805.07         5.57 o                         
  -5   7   3       1438.05       1351.44         8.96 o                         
  -4   7   3         27.08         27.46         1.12 o                         
  -3   7   3        187.97        169.60         3.22 o                         
  -2   7   3       2184.76       2272.56        19.28 o                         
  -1   7   3       5690.28       5845.62        45.23 o                         
   0   7   3         13.76         39.33         2.36 o                         
   1   7   3       5603.65       5757.51        41.28 o                         
   2   7   3       2149.03       2266.83        19.02 o                         
   3   7   3        154.86        143.39         2.73 o                         
   4   7   3         35.93         35.77         1.13 o                         
   5   7   3       1493.14       1421.13         9.74 o                         
   6   7   3        737.54        759.47         5.70 o                         
   7   7   3        752.07        745.41         5.65 o                         
   8   7   3         36.15         30.95         1.08 o                         
  -8   8   3         33.89         26.85         0.97 o                         
  -7   8   3         55.64         60.47         1.41 o                         
  -6   8   3        681.92        730.73         5.43 o                         
  -5   8   3       1730.23       1763.53        10.97 o                         
  -4   8   3       1149.63       1161.65         7.85 o                         
  -3   8   3        186.51        189.47         2.59 o                         
  -2   8   3        193.84        178.53         3.33 o                         
  -1   8   3       1750.78       1860.28        16.33 o                         
   0   8   3        189.08        150.65         3.63 o                         
   1   8   3       1691.16       1785.17        15.12 o                         
   2   8   3        189.13        177.47         2.81 o                         
   3   8   3        208.17        211.83         2.32 o                         
   4   8   3       1120.27       1124.11         7.21 o                         
   5   8   3       1733.73       1781.99        11.49 o                         
   6   8   3        768.64        822.20         6.19 o                         
   7   8   3         49.35         53.35         1.43 o                         
   8   8   3         34.63         28.10         1.09 o                         
  -8   9   3        301.36        297.93         4.06 o                         
  -7   9   3        169.91        178.76         2.17 o                         
  -6   9   3        227.95        242.72         2.64 o                         
  -5   9   3       1636.39       1624.87        10.38 o                         
  -4   9   3        309.16        284.68         3.15 o                         
  -3   9   3         26.25         37.65         1.17 o                         
  -2   9   3        100.30         92.61         2.15 o                         
  -1   9   3        354.59        357.81         5.47 o                         
   0   9   3        710.29        651.78         9.98 o                         
   1   9   3        320.88        321.56         4.21 o                         
   2   9   3        134.74        130.60         2.51 o                         
   3   9   3         47.55         60.24         1.31 o                         
   4   9   3        321.72        295.94         2.85 o                         
   5   9   3       1658.08       1655.62        10.42 o                         
   6   9   3        203.15        215.28         2.72 o                         
   7   9   3        167.27        178.74         2.58 o                         
   8   9   3        321.02        318.52         4.38 o                         
  -7  10   3         91.51         99.93         1.50 o                         
  -6  10   3        858.44        878.82         6.39 o                         
  -5  10   3        316.37        327.46         3.27 o                         
  -4  10   3       1994.00       1983.32        12.45 o                         
  -3  10   3        707.58        709.46         5.29 o                         
  -2  10   3         16.58         22.82         1.00 o                         
  -1  10   3        209.58        226.41         2.67 o                         
   0  10   3        862.02        861.30         7.16 o                         
   1  10   3        205.35        217.41         2.66 o                         
   2  10   3         10.59         13.94         1.12 o                         
   3  10   3        733.03        735.41         5.10 o                         
   4  10   3       2006.99       2009.38        12.01 o                         
   5  10   3        315.32        320.70         3.28 o                         
   6  10   3        972.57        996.74         8.42 o                         
   7  10   3         81.43         87.60         1.69 o                         
   8  10   3         80.69         56.65         7.68 o                         
  -7  11   3         99.07         90.12         1.66 o                         
  -6  11   3         74.30         89.19         1.57 o                         
  -5  11   3       1024.16       1015.16         7.04 o                         
  -4  11   3        272.34        236.19         2.76 o                         
  -3  11   3        423.26        404.98         3.67 o                         
  -2  11   3        561.06        557.22         4.13 o                         
  -1  11   3         37.25         27.25         1.24 o                         
   0  11   3         73.69         61.04         1.52 o                         
   1  11   3         31.44         23.65         1.23 o                         
   2  11   3        658.39        658.96         5.69 o                         
   3  11   3        379.36        360.05         3.32 o                         
   4  11   3        241.02        201.76         2.51 o                         
   5  11   3        972.06        950.65         6.80 o                         
   6  11   3         56.10         67.47         1.52 o                         
   7  11   3         88.72         77.81         1.98 o                         
  -7  12   3        356.84        355.31         4.76 o                         
  -6  12   3       1005.53       1027.56         7.98 o                         
  -5  12   3          7.28          8.23         1.09 o                         
  -4  12   3        621.54        610.37         4.95 o                         
  -3  12   3         87.70         87.89         1.77 o                         
  -2  12   3         53.01         46.60         1.66 o                         
  -1  12   3        264.74        278.30         3.11 o                         
   0  12   3       1784.45       1810.91        12.13 o                         
   1  12   3        243.87        251.27         3.12 o                         
   2  12   3         65.09         57.74         1.75 o                         
   3  12   3         77.14         77.42         1.88 o                         
   4  12   3        691.91        682.67         5.59 o                         
   5  12   3          8.88         11.58         1.19 o                         
   6  12   3       1075.62       1090.44         9.92 o                         
   7  12   3        350.99        356.42         6.95 o                         
  -6  13   3        142.27        137.22         2.04 o                         
  -5  13   3        220.69        213.81         3.03 o                         
  -4  13   3        254.15        239.70         2.72 o                         
  -3  13   3         68.53         79.27         2.10 o                         
  -2  13   3        101.75         98.43         2.29 o                         
  -1  13   3        254.54        259.46         4.17 o                         
   0  13   3          0.76          1.26         1.40 o                         
   1  13   3        248.35        251.55         3.46 o                         
   2  13   3        113.39        105.72         2.16 o                         
   3  13   3         57.62         65.15         1.83 o                         
   4  13   3        231.68        229.11         2.94 o                         
   5  13   3        205.03        199.79         2.84 o                         
   6  13   3        164.34        164.38         2.53 o                         
  -6  14   3         81.76         73.73         1.70 o                         
  -5  14   3          4.15          8.53         1.18 o                         
  -4  14   3        394.85        419.18         5.68 o                         
  -3  14   3         14.80         16.35         1.58 o                         
  -2  14   3        137.77        141.90         2.79 o                         
  -1  14   3       1025.99       1037.85         8.10 o                         
   0  14   3        376.54        387.79         4.55 o                         
   1  14   3        998.57       1017.76         9.45 o                         
   2  14   3        133.79        137.18         2.35 o                         
   3  14   3         19.15         24.21         1.38 o                         
   4  14   3        446.60        475.31         5.97 o                         
   5  14   3          3.79          5.76         1.08 o                         
   6  14   3         56.84         48.31         2.24 o                         
  -5  15   3         16.73         13.63         1.24 o                         
  -4  15   3         64.42         54.31         1.92 o                         
  -3  15   3        264.91        291.41         6.09 o                         
  -2  15   3        253.33        263.73         3.59 o                         
  -1  15   3        690.93        736.45         7.51 o                         
   0  15   3          9.27          9.46         1.37 o                         
   1  15   3        725.29        770.68         9.69 o                         
   2  15   3        219.36        233.59         3.68 o                         
   3  15   3        271.25        291.51         4.96 o                         
   4  15   3         84.00         74.82         2.32 o                         
   5  15   3         20.16         16.92         1.24 o                         
  -5  16   3         54.93         35.01         2.57 o                         
  -4  16   3         83.99         84.47         2.84 o                         
  -3  16   3         20.63         16.80         1.39 o                         
  -2  16   3        349.64        382.59         7.56 o                         
  -1  16   3         48.93         51.22         2.08 o                         
   0  16   3        505.48        546.84         5.96 o                         
   1  16   3         54.63         58.03         1.82 o                         
   2  16   3        328.57        352.10         5.40 o                         
   3  16   3         16.86         15.83         1.58 o                         
   4  16   3         90.54         93.59         2.61 o                         
   5  16   3         57.29         35.91         2.59 o                         
  -4  17   3        205.38        176.80         4.04 o                         
  -3  17   3        143.91        151.68         3.80 o                         
  -2  17   3         33.95         31.75         1.68 o                         
  -1  17   3         65.23         65.89         1.83 o                         
   0  17   3          3.14          2.05         1.41 o                         
   1  17   3         74.23         77.41         2.42 o                         
   2  17   3         51.05         52.36         1.94 o                         
   3  17   3        147.60        156.84         4.77 o                         
   4  17   3        209.52        170.20         4.72 o                         
  -2  18   3        166.50        168.70         4.36 o                         
  -1  18   3         61.33         60.78         2.36 o                         
   0  18   3        124.99        135.77         3.10 o                         
   1  18   3         56.66         56.95         3.28 o                         
   2  18   3        151.68        155.36         4.90 o                         
   0   0   4        632.77        579.71         9.27 o                         
   1   0   4       2999.55       2928.38        40.72 o                         
   2   0   4       4516.15       4441.28        46.30 o                         
   3   0   4       1713.93       1862.96        14.91 o                         
   4   0   4       4058.70       3943.79        25.51 o                         
   5   0   4        662.88        647.42         4.35 o                         
   6   0   4          2.46          4.32         0.96 o                         
   7   0   4        722.48        801.37         5.83 o                         
   8   0   4        778.38        817.28         6.01 o                         
   9   0   4          3.60          3.54         0.81 o                         
  -9   1   4        131.61        115.13         2.14 o                         
  -8   1   4        236.75        242.87         3.11 o                         
  -7   1   4        721.52        744.26         5.34 o                         
  -6   1   4       1238.38       1232.71         7.79 o                         
  -5   1   4        240.25        244.42         2.37 o                         
  -4   1   4       2700.45       2880.44        22.27 o                         
  -3   1   4       4410.40       4518.45        34.82 o                         
  -2   1   4       2435.52       2408.93        26.41 o                         
  -1   1   4      14152.08      13943.82       125.48 o                         
   0   1   4         28.84         34.55         1.13 o                         
   1   1   4      13890.12      13608.21       114.44 o                         
   2   1   4       2676.25       2627.64        21.06 o                         
   3   1   4       4402.62       4492.27        30.46 o                         
   4   1   4       2641.87       2776.34        21.48 o                         
   5   1   4        215.68        222.84         2.03 o                         
   6   1   4       1270.29       1257.29         7.28 o                         
   7   1   4        712.62        737.31         5.17 o                         
   8   1   4        220.52        224.96         2.38 o                         
   9   1   4        137.63        121.41         1.79 o                         
  -9   2   4        217.79        226.84         3.14 o                         
  -8   2   4         63.23         69.11         1.54 o                         
  -7   2   4        135.33        129.64         1.83 o                         
  -6   2   4        258.91        269.16         2.46 o                         
  -5   2   4       1611.00       1682.53         9.82 o                         
  -4   2   4       2805.54       2901.17        21.94 o                         
  -3   2   4       6547.98       6791.95        51.53 o                         
  -2   2   4        750.51        766.58         7.91 o                         
  -1   2   4       5894.25       5694.89        50.71 o                         
   0   2   4       2144.38       2120.55        19.53 o                         
   1   2   4       5979.75       5741.03        53.16 o                         
   2   2   4        781.32        800.03         7.31 o                         
   3   2   4       6384.87       6581.32        43.72 o                         
   4   2   4       3019.97       3089.60        23.06 o                         
   5   2   4       1637.58       1714.42         9.16 o                         
   6   2   4        207.79        214.45         2.22 o                         
   7   2   4        154.32        147.92         1.92 o                         
   8   2   4         61.95         65.80         1.56 o                         
   9   2   4        199.77        194.77         4.47 o                         
  -9   3   4         47.97         45.38         1.00 o                         
  -8   3   4        557.72        597.43         5.00 o                         
  -7   3   4        599.70        606.04         4.73 o                         
  -6   3   4       1136.72       1130.78         6.75 o                         
  -5   3   4        143.29        138.18         1.79 o                         
  -4   3   4        189.32        178.74         2.78 o                         
  -3   3   4        671.92        687.94         6.44 o                         
  -2   3   4        927.04        841.66         7.73 o                         
  -1   3   4       1008.54       1065.30        10.08 o                         
   0   3   4       2338.52       2322.53        20.80 o                         
   1   3   4        965.60       1015.76         9.77 o                         
   2   3   4        907.04        805.21         8.78 o                         
   3   3   4        620.06        640.00         6.37 o                         
   4   3   4        133.56        123.37         2.19 o                         
   5   3   4        118.90        113.02         1.35 o                         
   6   3   4       1095.47       1087.30         6.64 o                         
   7   3   4        606.96        613.79         4.74 o                         
   8   3   4        578.96        602.89         5.14 o                         
   9   3   4         36.85         33.79         0.92 o                         
  -9   4   4        214.69        193.48         3.60 o                         
  -8   4   4        133.50        128.49         1.82 o                         
  -7   4   4        156.73        155.41         2.11 o                         
  -6   4   4        105.82         99.22         1.70 o                         
  -5   4   4        140.24        150.29         1.82 o                         
  -4   4   4        209.51        166.67         2.18 o                         
  -3   4   4       4154.79       4230.27        26.26 o                         
  -2   4   4       4220.58       4319.43        29.44 o                         
  -1   4   4        131.69        118.48         2.11 o                         
   0   4   4       4063.69       3838.40        32.67 o                         
   1   4   4        160.99        146.63         2.81 o                         
   2   4   4       4065.59       4206.84        34.90 o                         
   3   4   4       4087.23       4181.44        35.16 o                         
   4   4   4        202.46        156.40         2.13 o                         
   5   4   4        169.12        183.66         1.90 o                         
   6   4   4         84.95         81.43         1.63 o                         
   7   4   4        139.43        133.97         2.39 o                         
   8   4   4        124.24        118.28         1.74 o                         
   9   4   4        215.24        192.32         2.28 o                         
  -9   5   4        282.75        252.43         5.42 o                         
  -8   5   4        571.71        582.79         4.73 o                         
  -7   5   4        501.33        523.41         3.96 o                         
  -6   5   4        206.87        197.81         2.29 o                         
  -5   5   4        189.68        199.42         2.35 o                         
  -4   5   4        109.48        100.96         1.88 o                         
  -3   5   4        142.63        150.20         2.65 o                         
  -2   5   4       2246.36       2259.85        19.42 o                         
  -1   5   4       1489.72       1412.81        12.47 o                         
   0   5   4       2751.19       2593.90        21.65 o                         
   1   5   4       1388.99       1329.07        12.77 o                         
   2   5   4       2372.76       2393.58        19.82 o                         
   3   5   4        179.69        184.39         3.25 o                         
   4   5   4        149.73        142.25         2.97 o                         
   5   5   4        207.79        223.67         2.28 o                         
   6   5   4        243.99        232.93         2.66 o                         
   7   5   4        536.17        546.33         5.14 o                         
   8   5   4        528.82        528.55         4.80 o                         
   9   5   4        270.83        230.79         5.41 o                         
  -8   6   4         70.60         75.48         1.78 o                         
  -7   6   4        278.11        268.09         2.56 o                         
  -6   6   4         70.28         75.95         1.53 o                         
  -5   6   4        621.97        615.91         4.66 o                         
  -4   6   4       1381.37       1353.29         8.99 o                         
  -3   6   4       1321.63       1329.61        11.59 o                         
  -2   6   4       2495.20       2583.76        24.59 o                         
  -1   6   4        143.36        159.96         2.99 o                         
   0   6   4       1979.81       1802.42        15.80 o                         
   1   6   4        109.43        126.06         2.97 o                         
   2   6   4       2465.22       2556.03        20.60 o                         
   3   6   4       1238.14       1240.97        11.61 o                         
   4   6   4       1439.75       1419.10        10.13 o                         
   5   6   4        556.81        553.76         4.04 o                         
   6   6   4         51.00         57.19         1.48 o                         
   7   6   4        315.70        301.83         3.17 o                         
   8   6   4         62.52         66.40         1.35 o                         
  -8   7   4        435.51        425.95         5.36 o                         
  -7   7   4        471.16        494.57         3.85 o                         
  -6   7   4        593.78        605.86         4.83 o                         
  -5   7   4        436.35        431.64         4.11 o                         
  -4   7   4       1640.00       1616.51         9.26 o                         
  -3   7   4        205.93        209.68         3.45 o                         
  -2   7   4          3.89         13.78         1.74 o                         
  -1   7   4        630.07        651.51         7.27 o                         
   0   7   4       1422.49       1436.80        13.37 o                         
   1   7   4        704.45        739.42         8.25 o                         
   2   7   4          9.57         18.78         1.57 o                         
   3   7   4        260.15        256.53         3.43 o                         
   4   7   4       1674.50       1649.31         9.83 o                         
   5   7   4        397.47        395.54         3.28 o                         
   6   7   4        610.29        626.30         4.97 o                         
   7   7   4        509.12        521.16         4.62 o                         
   8   7   4        389.11        385.13         3.96 o                         
  -8   8   4         72.27         80.78         1.65 o                         
  -7   8   4        184.43        179.57         2.11 o                         
  -6   8   4        792.55        826.44         5.98 o                         
  -5   8   4         21.77         33.94         1.24 o                         
  -4   8   4       1739.52       1738.86        10.36 o                         
  -3   8   4        274.89        279.49         2.52 o                         
  -2   8   4        503.63        515.23         5.90 o                         
  -1   8   4       2668.55       2718.86        25.49 o                         
   0   8   4        500.89        462.45         8.22 o                         
   1   8   4       2536.19       2585.15        20.07 o                         
   2   8   4        559.18        562.61         5.51 o                         
   3   8   4        310.54        310.28         2.82 o                         
   4   8   4       1819.98       1801.07        10.00 o                         
   5   8   4         16.15         28.97         1.28 o                         
   6   8   4        808.30        849.66         5.95 o                         
   7   8   4        213.97        210.87         2.69 o                         
   8   8   4         61.55         71.43         1.58 o                         
  -8   9   4          9.63         10.08         0.80 o                         
  -7   9   4         31.23         26.40         1.00 o                         
  -6   9   4         17.70         22.15         1.25 o                         
  -5   9   4        148.65        142.30         2.11 o                         
  -4   9   4        181.90        186.32         2.19 o                         
  -3   9   4        479.59        413.35         2.98 o                         
  -2   9   4        356.34        377.43         3.59 o                         
  -1   9   4        309.69        331.87         4.94 o                         
   0   9   4         31.50         30.24         1.99 o                         
   1   9   4        361.86        375.47         4.76 o                         
   2   9   4        326.83        339.63         4.03 o                         
   3   9   4        481.53        415.14         3.30 o                         
   4   9   4        200.35        200.29         2.25 o                         
   5   9   4        129.07        123.86         1.90 o                         
   6   9   4         27.03         31.08         1.41 o                         
   7   9   4         39.04         33.88         1.24 o                         
   8   9   4          3.29          2.89         0.83 o                         
  -7  10   4        112.54        119.78         1.64 o                         
  -6  10   4        406.68        404.72         3.59 o                         
  -5  10   4        105.45        113.18         1.95 o                         
  -4  10   4        974.72        977.85         6.96 o                         
  -3  10   4        270.28        231.87         2.54 o                         
  -2  10   4        383.19        390.80         3.23 o                         
  -1  10   4        272.27        237.79         2.50 o                         
   0  10   4        787.38        675.88         5.93 o                         
   1  10   4        330.32        297.97         2.92 o                         
   2  10   4        353.14        353.07         3.19 o                         
   3  10   4        292.06        252.46         2.63 o                         
   4  10   4        999.41       1005.70         6.75 o                         
   5  10   4        127.64        131.20         1.91 o                         
   6  10   4        443.14        432.83         4.10 o                         
   7  10   4         95.21         98.83         2.28 o                         
  -7  11   4        184.54        183.34         3.54 o                         
  -6  11   4        355.73        348.73         3.33 o                         
  -5  11   4        214.54        214.80         2.72 o                         
  -4  11   4        559.35        535.57         4.51 o                         
  -3  11   4       1105.74       1024.70         7.07 o                         
  -2  11   4        240.13        231.44         2.51 o                         
  -1  11   4        500.00        488.02         4.08 o                         
   0  11   4        109.31         99.36         1.77 o                         
   1  11   4        465.53        462.37         4.13 o                         
   2  11   4        206.16        195.71         2.63 o                         
   3  11   4        972.17        903.80         6.58 o                         
   4  11   4        579.57        547.67         4.54 o                         
   5  11   4        217.76        204.62         3.01 o                         
   6  11   4        396.59        382.96         4.35 o                         
   7  11   4        179.41        187.57         3.12 o                         
  -7  12   4        174.33        186.13         2.94 o                         
  -6  12   4        304.67        307.95         2.97 o                         
  -5  12   4        347.43        395.51         4.23 o                         
  -4  12   4         60.35         63.47         1.61 o                         
  -3  12   4        610.68        591.59         4.78 o                         
  -2  12   4         49.28         51.24         1.66 o                         
  -1  12   4        322.47        313.54         3.15 o                         
   0  12   4       2586.74       2700.34        17.95 o                         
   1  12   4        275.23        268.14         3.11 o                         
   2  12   4         42.48         41.45         1.55 o                         
   3  12   4        641.00        621.51         5.77 o                         
   4  12   4         73.02         75.51         1.70 o                         
   5  12   4        318.41        350.96         3.73 o                         
   6  12   4        311.75        320.86         4.08 o                         
   7  12   4        187.84        197.40         4.78 o                         
  -6  13   4         97.85         93.26         1.78 o                         
  -5  13   4        134.33        141.71         2.39 o                         
  -4  13   4        302.96        324.00         3.45 o                         
  -3  13   4        104.03         95.31         1.96 o                         
  -2  13   4         49.31         50.03         1.75 o                         
  -1  13   4       1767.32       1805.60        11.97 o                         
   0  13   4         37.47         44.61         1.64 o                         
   1  13   4       1758.06       1780.34        12.21 o                         
   2  13   4         41.06         40.99         1.59 o                         
   3  13   4         77.28         68.70         1.90 o                         
   4  13   4        334.47        356.66         4.40 o                         
   5  13   4        124.96        127.63         2.75 o                         
   6  13   4         98.04         94.03         1.86 o                         
  -6  14   4        179.79        173.60         2.86 o                         
  -5  14   4         49.78         66.48         1.66 o                         
  -4  14   4         43.32         44.55         2.25 o                         
  -3  14   4        440.30        419.53         4.57 o                         
  -2  14   4        139.76        138.82         2.60 o                         
  -1  14   4       1116.95       1147.23         9.05 o                         
   0  14   4        596.75        634.24         6.02 o                         
   1  14   4       1134.64       1191.10         9.75 o                         
   2  14   4        151.85        150.75         2.48 o                         
   3  14   4        462.65        442.34         4.42 o                         
   4  14   4         36.16         37.02         1.37 o                         
   5  14   4         74.92         89.13         1.66 o                         
   6  14   4        170.26        169.84         3.25 o                         
  -5  15   4        167.49        159.95         3.79 o                         
  -4  15   4         43.04         45.04         1.72 o                         
  -3  15   4        161.89        180.54         3.31 o                         
  -2  15   4         30.75         32.33         1.65 o                         
  -1  15   4        141.40        145.18         2.72 o                         
   0  15   4         15.06         17.88         1.71 o                         
   1  15   4        132.98        141.66         2.70 o                         
   2  15   4         26.90         28.78         1.87 o                         
   3  15   4        158.61        171.06         2.75 o                         
   4  15   4         52.79         55.91         1.76 o                         
   5  15   4        172.79        164.23         2.87 o                         
  -5  16   4        178.41        164.34         3.88 o                         
  -4  16   4        111.14        108.74         3.04 o                         
  -3  16   4         24.96         22.96         1.74 o                         
  -2  16   4        100.75        112.10         2.25 o                         
  -1  16   4        588.88        606.25         7.43 o                         
   0  16   4        137.72        136.46         2.53 o                         
   1  16   4        581.81        603.98         7.29 o                         
   2  16   4         91.78        106.33         2.60 o                         
   3  16   4         26.60         26.74         1.78 o                         
   4  16   4        115.23        112.34         2.27 o                         
  -4  17   4         14.71         12.80         1.37 o                         
  -3  17   4        156.90        146.77         4.53 o                         
  -2  17   4         19.40         21.73         2.04 o                         
  -1  17   4         87.70         99.48         2.45 o                         
   0  17   4         51.48         46.17         1.78 o                         
   1  17   4         84.90         96.88         2.10 o                         
   2  17   4         22.20         24.03         1.34 o                         
   3  17   4        180.23        178.27         3.35 o                         
   4  17   4         18.76         17.82         2.48 o                         
  -2  18   4        206.99        204.15         3.96 o                         
  -1  18   4         10.96          8.89         1.74 o                         
   0  18   4         63.44         54.32         2.50 o                         
   1  18   4          9.25          7.13         1.38 o                         
   2  18   4        200.93        214.37         5.85 o                         
   1   0   5       4013.45       3893.35        45.57 o                         
   2   0   5       1019.94       1016.49        13.77 o                         
   3   0   5       1661.33       1668.31        13.07 o                         
   4   0   5         44.57         47.81         1.40 o                         
   5   0   5        516.30        512.11         3.50 o                         
   6   0   5        204.47        211.29         2.16 o                         
   7   0   5          0.77          2.80         1.09 o                         
   8   0   5        241.36        256.06         2.61 o                         
   9   0   5       1396.69       1401.46        15.91 o                         
  -9   1   5        618.63        591.25         8.12 o                         
  -8   1   5        166.27        177.21         2.37 o                         
  -7   1   5        794.07        793.32         5.60 o                         
  -6   1   5        360.40        390.08         3.09 o                         
  -5   1   5        197.83        214.12         2.04 o                         
  -4   1   5       2280.18       2417.32        17.15 o                         
  -3   1   5       2980.44       2947.14        24.83 o                         
  -2   1   5       1455.86       1505.75        15.24 o                         
  -1   1   5       3920.65       3854.06        40.16 o                         
   0   1   5         69.78         55.38         1.61 o                         
   1   1   5       3920.05       3923.13        36.77 o                         
   2   1   5       1487.54       1552.32        14.35 o                         
   3   1   5       3027.66       2970.52        20.90 o                         
   4   1   5       2341.02       2452.49        18.30 o                         
   5   1   5        197.44        216.02         1.95 o                         
   6   1   5        356.73        388.75         3.16 o                         
   7   1   5        835.46        839.87         5.86 o                         
   8   1   5        158.94        165.60         2.13 o                         
   9   1   5        662.09        634.12         9.22 o                         
  -9   2   5        710.09        689.80         8.89 o                         
  -8   2   5        279.71        301.48         3.21 o                         
  -7   2   5        166.48        165.44         1.98 o                         
  -6   2   5        510.89        482.11         3.67 o                         
  -5   2   5        553.66        561.22         3.97 o                         
  -4   2   5       1994.11       2141.42        16.40 o                         
  -3   2   5       2483.49       2480.31        22.08 o                         
  -2   2   5        720.13        741.27         8.36 o                         
  -1   2   5       8311.43       8260.69        76.30 o                         
   0   2   5      16640.24      15970.31       128.89 o                         
   1   2   5       7998.11       7936.34        81.45 o                         
   2   2   5        788.46        810.98         8.05 o                         
   3   2   5       2434.44       2423.54        17.90 o                         
   4   2   5       2001.08       2110.22        16.61 o                         
   5   2   5        445.26        448.39         3.15 o                         
   6   2   5        513.40        487.94         3.93 o                         
   7   2   5        136.03        131.85         1.88 o                         
   8   2   5        325.88        340.27         3.43 o                         
   9   2   5        677.57        652.56         7.63 o                         
  -9   3   5        288.41        273.95         3.38 o                         
  -8   3   5        330.87        324.34         3.18 o                         
  -7   3   5         67.56         74.87         1.41 o                         
  -6   3   5        431.34        463.76         3.36 o                         
  -5   3   5        275.08        283.71         2.49 o                         
  -4   3   5        500.25        460.74         4.74 o                         
  -3   3   5       5339.63       5144.37        42.54 o                         
  -2   3   5        745.63        702.18         6.33 o                         
  -1   3   5       1977.47       1979.05        16.85 o                         
   0   3   5       2197.28       2130.90        19.99 o                         
   1   3   5       1861.46       1836.33        17.32 o                         
   2   3   5        714.45        670.93         9.37 o                         
   3   3   5       5355.96       5173.73        38.33 o                         
   4   3   5        443.90        400.90         3.84 o                         
   5   3   5        293.75        307.04         2.38 o                         
   6   3   5        467.19        497.02         3.71 o                         
   7   3   5        104.66        111.58         1.81 o                         
   8   3   5        343.07        331.91         3.09 o                         
   9   3   5        329.78        324.96         4.10 o                         
  -9   4   5         64.40         58.37         2.15 o                         
  -8   4   5        149.64        157.67         1.96 o                         
  -7   4   5         21.67         20.72         1.08 o                         
  -6   4   5        224.43        240.47         2.41 o                         
  -5   4   5        345.69        346.79         2.92 o                         
  -4   4   5       1320.07       1385.01         9.75 o                         
  -3   4   5        874.78        827.33         6.47 o                         
  -2   4   5       1260.19       1280.50         9.65 o                         
  -1   4   5      18148.94      18029.62       140.25 o                         
   0   4   5       4356.81       4387.01        39.62 o                         
   1   4   5      18517.92      18514.95       151.16 o                         
   2   4   5       1148.70       1142.19        13.09 o                         
   3   4   5        909.76        871.40         8.90 o                         
   4   4   5       1343.52       1420.30        10.27 o                         
   5   4   5        255.92        257.79         2.33 o                         
   6   4   5        257.64        277.98         2.81 o                         
   7   4   5         25.04         23.92         1.48 o                         
   8   4   5        161.97        168.31         2.10 o                         
   9   4   5         82.75         66.79         1.86 o                         
  -9   5   5        240.76        219.42         7.83 o                         
  -8   5   5         88.46         96.62         1.57 o                         
  -7   5   5        244.77        244.06         2.39 o                         
  -6   5   5        416.62        397.33         3.30 o                         
  -5   5   5         15.02         10.68         1.07 o                         
  -4   5   5          7.39          6.48         1.16 o                         
  -3   5   5       1228.25       1175.46         9.20 o                         
  -2   5   5       2251.59       2119.21        15.57 o                         
  -1   5   5        436.04        418.90         4.99 o                         
   0   5   5        236.38        220.46         3.59 o                         
   1   5   5        483.89        468.53         6.64 o                         
   2   5   5       2333.78       2215.42        20.99 o                         
   3   5   5       1269.91       1215.71        10.84 o                         
   4   5   5          4.87          5.65         1.11 o                         
   5   5   5         14.83         10.13         0.92 o                         
   6   5   5        465.95        446.21         3.96 o                         
   7   5   5        264.41        261.63         3.33 o                         
   8   5   5         95.46        100.25         2.28 o                         
  -8   6   5        198.86        207.30         2.38 o                         
  -7   6   5         47.77         47.76         1.19 o                         
  -6   6   5       1191.95       1194.80         7.67 o                         
  -5   6   5       1085.68       1085.82         7.14 o                         
  -4   6   5       1172.61       1173.06         7.57 o                         
  -3   6   5       1056.82       1181.15         9.54 o                         
  -2   6   5       5331.32       5421.47        40.69 o                         
  -1   6   5          4.52         13.17         1.57 o                         
   0   6   5       1618.00       1705.69        18.39 o                         
   1   6   5         19.31         25.08         2.12 o                         
   2   6   5       5276.36       5418.45        43.43 o                         
   3   6   5       1108.75       1222.60        12.21 o                         
   4   6   5       1243.29       1247.28         9.20 o                         
   5   6   5       1031.12       1033.11         6.45 o                         
   6   6   5       1246.18       1249.08         8.85 o                         
   7   6   5         52.46         49.57         1.60 o                         
   8   6   5        184.44        190.88         2.35 o                         
  -8   7   5        326.71        332.77         3.45 o                         
  -7   7   5        177.45        191.11         2.02 o                         
  -6   7   5       1868.98       1872.32        11.64 o                         
  -5   7   5        166.56        160.29         2.18 o                         
  -4   7   5        157.54        171.24         2.00 o                         
  -3   7   5        906.34       1020.17         8.93 o                         
  -2   7   5        846.73        912.24         9.47 o                         
  -1   7   5       3897.83       3956.63        32.72 o                         
   0   7   5       1893.74       1976.03        19.54 o                         
   1   7   5       3768.55       3857.82        31.34 o                         
   2   7   5        953.20       1030.68        11.08 o                         
   3   7   5        925.87       1024.31         7.99 o                         
   4   7   5        182.29        199.02         2.50 o                         
   5   7   5        144.29        139.29         1.80 o                         
   6   7   5       1953.93       1949.15        13.05 o                         
   7   7   5        160.08        171.24         2.22 o                         
   8   7   5        321.16        323.19         5.62 o                         
  -8   8   5        212.92        219.95         2.46 o                         
  -7   8   5        442.05        454.51         3.53 o                         
  -6   8   5        788.81        811.56         6.10 o                         
  -5   8   5       1720.89       1668.12        10.25 o                         
  -4   8   5        107.74        110.20         1.66 o                         
  -3   8   5       1052.19       1073.08         6.37 o                         
  -2   8   5        311.39        355.14         5.90 o                         
  -1   8   5        324.11        363.52         5.76 o                         
   0   8   5        275.42        280.64         4.84 o                         
   1   8   5        293.26        339.47         5.15 o                         
   2   8   5        359.92        394.44         4.27 o                         
   3   8   5       1031.18       1054.14         7.38 o                         
   4   8   5         79.81         82.04         1.55 o                         
   5   8   5       1654.96       1594.03        10.11 o                         
   6   8   5        786.83        815.29         6.08 o                         
   7   8   5        453.89        465.34         4.74 o                         
   8   8   5        240.49        254.57         4.13 o                         
  -8   9   5        497.94        519.53         9.40 o                         
  -7   9   5        204.49        221.39         2.55 o                         
  -6   9   5        238.60        243.99         2.63 o                         
  -5   9   5       1037.77       1038.65         7.17 o                         
  -4   9   5        160.11        169.19         2.05 o                         
  -3   9   5        282.72        312.68         2.68 o                         
  -2   9   5        390.95        362.46         3.34 o                         
  -1   9   5        779.09        769.26         8.17 o                         
   0   9   5        586.24        553.48         6.23 o                         
   1   9   5        734.78        713.76         7.12 o                         
   2   9   5        473.31        441.06         4.07 o                         
   3   9   5        243.21        273.26         2.60 o                         
   4   9   5        196.18        208.66         2.32 o                         
   5   9   5       1103.21       1102.98         7.40 o                         
   6   9   5        247.59        252.04         2.77 o                         
   7   9   5        219.45        230.18         3.29 o                         
   8   9   5        525.41        531.55        10.02 o                         
  -7  10   5        328.47        348.00         3.42 o                         
  -6  10   5        492.33        489.08         4.03 o                         
  -5  10   5       1267.97       1239.17         8.87 o                         
  -4  10   5         99.28         98.46         1.89 o                         
  -3  10   5        220.28        230.91         2.39 o                         
  -2  10   5         84.61         86.75         1.59 o                         
  -1  10   5        410.51        390.07         3.66 o                         
   0  10   5        552.50        540.71         4.82 o                         
   1  10   5        400.81        375.23         3.23 o                         
   2  10   5         98.71         98.34         1.76 o                         
   3  10   5        244.31        251.49         3.23 o                         
   4  10   5        102.78         98.98         1.76 o                         
   5  10   5       1297.94       1254.67         8.33 o                         
   6  10   5        461.78        450.94         4.95 o                         
   7  10   5        339.67        360.43         4.47 o                         
  -7  11   5         28.70         30.72         0.97 o                         
  -6  11   5         71.05         63.47         1.37 o                         
  -5  11   5        416.58        391.05         3.92 o                         
  -4  11   5       1363.73       1316.10         9.45 o                         
  -3  11   5        419.13        392.85         4.27 o                         
  -2  11   5         11.09          9.47         1.13 o                         
  -1  11   5        286.41        270.33         2.88 o                         
   0  11   5         38.40         35.02         1.29 o                         
   1  11   5        284.09        261.95         3.47 o                         
   2  11   5          3.91          3.47         1.11 o                         
   3  11   5        402.73        374.71         3.52 o                         
   4  11   5       1356.18       1305.24         8.51 o                         
   5  11   5        456.36        426.88         3.84 o                         
   6  11   5         59.88         55.03         1.57 o                         
   7  11   5         32.74         33.76         1.30 o                         
  -7  12   5         20.62         19.37         1.02 o                         
  -6  12   5        363.65        381.11         3.73 o                         
  -5  12   5        174.06        182.97         2.65 o                         
  -4  12   5        149.90        156.33         2.48 o                         
  -3  12   5        597.56        625.41         5.09 o                         
  -2  12   5        199.89        211.87         2.58 o                         
  -1  12   5        404.34        381.75         3.62 o                         
   0  12   5       3561.10       3586.35        23.86 o                         
   1  12   5        445.25        419.00         4.14 o                         
   2  12   5        225.50        232.55         2.69 o                         
   3  12   5        607.94        631.34         5.36 o                         
   4  12   5        190.13        200.27         2.67 o                         
   5  12   5        160.69        167.45         2.27 o                         
   6  12   5        364.19        381.53         4.09 o                         
   7  12   5         27.73         26.22         1.43 o                         
  -6  13   5          0.11          0.57         0.83 o                         
  -5  13   5        240.27        231.11         4.74 o                         
  -4  13   5        608.35        592.73         7.89 o                         
  -3  13   5        129.96        121.44         2.15 o                         
  -2  13   5        131.92        128.14         2.54 o                         
  -1  13   5         25.08         20.85         1.32 o                         
   0  13   5        667.87        698.48         6.01 o                         
   1  13   5         37.39         31.02         1.66 o                         
   2  13   5         94.44         89.71         2.10 o                         
   3  13   5        145.24        133.69         2.63 o                         
   4  13   5        607.95        585.49         5.48 o                         
   5  13   5        244.80        232.66         2.51 o                         
   6  13   5          1.81          1.60         0.96 o                         
  -6  14   5         79.61         88.19         3.14 o                         
  -5  14   5        130.53        137.70         2.36 o                         
  -4  14   5        180.23        176.09         3.03 o                         
  -3  14   5        304.34        326.46         4.07 o                         
  -2  14   5        159.22        162.76         2.70 o                         
  -1  14   5        364.46        371.14         4.60 o                         
   0  14   5       1187.43       1142.72         9.54 o                         
   1  14   5        344.33        354.58         4.18 o                         
   2  14   5        143.49        148.33         3.11 o                         
   3  14   5        321.21        339.96         4.25 o                         
   4  14   5        176.36        170.13         2.16 o                         
   5  14   5        126.78        135.97         2.06 o                         
   6  14   5         88.73         92.50         2.84 o                         
  -5  15   5         10.46         12.16         1.18 o                         
  -4  15   5          9.65          8.79         1.35 o                         
  -3  15   5         14.11         18.44         1.51 o                         
  -2  15   5         64.30         79.13         2.14 o                         
  -1  15   5         72.06         69.85         1.84 o                         
   0  15   5         29.45         25.94         1.76 o                         
   1  15   5         86.91         81.61         2.26 o                         
   2  15   5         55.23         66.37         1.94 o                         
   3  15   5         14.33         16.25         1.32 o                         
   4  15   5         11.43         11.81         1.29 o                         
   5  15   5          5.77          5.46         1.28 o                         
  -4  16   5        114.07        127.81         2.55 o                         
  -3  16   5         94.07        103.00         2.43 o                         
  -2  16   5        133.39        135.43         2.59 o                         
  -1  16   5          3.09          2.29         1.55 o                         
   0  16   5       2093.24       2220.99        19.05 o                         
   1  16   5          3.73          9.30         1.39 o                         
   2  16   5        125.99        130.98         2.79 o                         
   3  16   5         78.28         87.88         2.14 o                         
   4  16   5        114.58        121.29         2.05 o                         
  -3  17   5        104.11        107.86         3.03 o                         
  -2  17   5        201.10        216.78         4.79 o                         
  -1  17   5         50.08         54.72         1.78 o                         
   0  17   5         39.73         41.50         1.64 o                         
   1  17   5         61.25         69.05         1.97 o                         
   2  17   5        182.60        195.82         5.07 o                         
   3  17   5        110.05        108.37         2.25 o                         
   4  17   5        128.55        114.50         5.00 o                         
  -2  18   5        157.03        137.74         3.16 o                         
  -1  18   5          4.83          6.99         1.52 o                         
   0  18   5        126.98        126.49         3.35 o                         
   1  18   5          3.44          2.98         1.32 o                         
   2  18   5        156.37        127.07         4.54 o                         
   0   0   6       1531.76       1536.56        24.75 o                         
   1   0   6        743.49        620.17         7.16 o                         
   2   0   6       5485.12       5377.54        51.59 o                         
   3   0   6       4363.66       4698.37        34.06 o                         
   4   0   6        137.38        110.57         1.87 o                         
   5   0   6          0.14          1.35         0.88 o                         
   6   0   6        544.96        538.79         3.94 o                         
   7   0   6          8.99          3.93         1.08 o                         
   8   0   6          8.31          8.66         0.95 o                         
   9   0   6        520.22        505.23         5.70 o                         
  -9   1   6        374.39        352.48        10.08 o                         
  -8   1   6        228.49        235.36         2.76 o                         
  -7   1   6        956.09        944.23         6.30 o                         
  -6   1   6        260.83        236.06         2.45 o                         
  -5   1   6       1097.23       1114.30         6.55 o                         
  -4   1   6       3236.60       3411.26        23.99 o                         
  -3   1   6       2090.36       2214.31        17.54 o                         
  -2   1   6        536.68        472.33         5.87 o                         
  -1   1   6       3831.36       3650.49        36.25 o                         
   0   1   6      10443.81      10345.33        99.83 o                         
   1   1   6       3675.82       3564.32        32.27 o                         
   2   1   6        451.69        391.09         4.53 o                         
   3   1   6       2050.10       2184.17        17.30 o                         
   4   1   6       3302.57       3456.13        23.44 o                         
   5   1   6       1083.27       1086.22         6.74 o                         
   6   1   6        277.53        255.00         2.41 o                         
   7   1   6        945.67        929.68         6.04 o                         
   8   1   6        204.66        211.00         2.97 o                         
   9   1   6        351.48        338.45         7.20 o                         
  -9   2   6         65.23         65.68         1.85 o                         
  -8   2   6        144.96        161.54         2.26 o                         
  -7   2   6       1501.36       1557.16         9.56 o                         
  -6   2   6        519.31        529.39         3.89 o                         
  -5   2   6         64.06         56.25         1.17 o                         
  -4   2   6        806.09        781.89         8.13 o                         
  -3   2   6       2264.42       2460.46        21.17 o                         
  -2   2   6        224.78        265.16         3.89 o                         
  -1   2   6         63.27         59.28         1.60 o                         
   0   2   6       5004.10       5232.24        45.18 o                         
   1   2   6         81.82         79.65         2.42 o                         
   2   2   6        197.65        234.83         3.04 o                         
   3   2   6       2337.06       2547.67        17.20 o                         
   4   2   6        862.03        821.92         6.53 o                         
   5   2   6         56.25         49.88         1.13 o                         
   6   2   6        520.66        532.40         3.87 o                         
   7   2   6       1533.60       1585.21        10.36 o                         
   8   2   6        144.46        158.18         2.20 o                         
   9   2   6         78.04         78.90         1.62 o                         
  -9   3   6        163.12        155.66         3.26 o                         
  -8   3   6        863.01        920.18         7.15 o                         
  -7   3   6        112.52        139.73         1.77 o                         
  -6   3   6        869.94        826.33         5.19 o                         
  -5   3   6        697.38        669.18         4.54 o                         
  -4   3   6        327.46        307.23         3.48 o                         
  -3   3   6        281.76        303.54         3.54 o                         
  -2   3   6        356.70        367.89         4.31 o                         
  -1   3   6       2169.49       2215.58        17.60 o                         
   0   3   6       4048.32       4026.38        35.13 o                         
   1   3   6       2225.93       2267.18        21.71 o                         
   2   3   6        465.63        474.81         5.15 o                         
   3   3   6        247.55        271.89         3.26 o                         
   4   3   6        337.14        321.12         3.09 o                         
   5   3   6        632.14        599.82         4.04 o                         
   6   3   6        811.76        761.28         5.71 o                         
   7   3   6         91.71        112.29         1.88 o                         
   8   3   6        849.26        888.40         7.70 o                         
   9   3   6        144.55        127.53         2.59 o                         
  -9   4   6         61.16         50.90         1.51 o                         
  -8   4   6        120.70        131.38         1.75 o                         
  -7   4   6       1535.02       1578.76         9.75 o                         
  -6   4   6       1070.13       1110.80         6.91 o                         
  -5   4   6        197.88        175.90         2.00 o                         
  -4   4   6        132.98        131.18         1.84 o                         
  -3   4   6        779.81        803.66         6.19 o                         
  -2   4   6       1377.33       1338.63         9.96 o                         
  -1   4   6       1043.68       1084.93         9.55 o                         
   0   4   6        737.18        689.12         6.89 o                         
   1   4   6       1136.56       1195.30        11.21 o                         
   2   4   6       1283.02       1272.59        13.48 o                         
   3   4   6        832.00        857.96         8.42 o                         
   4   4   6        153.75        160.28         2.15 o                         
   5   4   6        227.66        206.99         2.09 o                         
   6   4   6        938.12        972.50         6.93 o                         
   7   4   6       1638.02       1674.21         8.88 o                         
   8   4   6        121.70        124.56         1.69 o                         
   9   4   6         80.99         68.08         5.08 o                         
  -8   5   6         31.87         34.82         1.10 o                         
  -7   5   6        240.87        256.38         2.39 o                         
  -6   5   6        851.23        855.56         5.64 o                         
  -5   5   6         78.16         80.77         1.41 o                         
  -4   5   6       1089.74       1017.60         6.88 o                         
  -3   5   6        520.66        475.70         4.33 o                         
  -2   5   6       2764.67       2740.16        19.18 o                         
  -1   5   6         47.94         58.30         1.72 o                         
   0   5   6         20.26          8.15         1.75 o                         
   1   5   6         30.98         41.15         2.04 o                         
   2   5   6       2584.17       2535.51        25.11 o                         
   3   5   6        546.55        501.20         5.78 o                         
   4   5   6       1201.30       1134.79         7.74 o                         
   5   5   6         61.32         64.31         1.40 o                         
   6   5   6        862.52        855.39         6.36 o                         
   7   5   6        220.42        228.17         3.08 o                         
   8   5   6         53.98         57.25         1.22 o                         
  -8   6   6        397.71        406.77         4.95 o                         
  -7   6   6         62.13         67.41         1.24 o                         
  -6   6   6        505.98        494.62         3.72 o                         
  -5   6   6        279.25        284.43         2.73 o                         
  -4   6   6        598.95        604.46         4.12 o                         
  -3   6   6        838.19        865.19         6.73 o                         
  -2   6   6        654.21        658.58         6.28 o                         
  -1   6   6       1367.11       1274.11        12.11 o                         
   0   6   6       4368.20       4250.47        37.08 o                         
   1   6   6       1247.54       1154.90        15.86 o                         
   2   6   6        675.96        661.89         7.91 o                         
   3   6   6        816.59        829.63         7.44 o                         
   4   6   6        661.54        665.59         4.71 o                         
   5   6   6        241.69        244.60         2.80 o                         
   6   6   6        453.95        440.26         4.00 o                         
   7   6   6         77.96         82.00         1.71 o                         
   8   6   6        399.29        404.92         4.52 o                         
  -8   7   6         57.82         68.64         1.32 o                         
  -7   7   6        273.65        273.56         2.48 o                         
  -6   7   6        178.16        177.58         2.09 o                         
  -5   7   6        272.68        289.94         2.71 o                         
  -4   7   6        389.28        379.85         3.20 o                         
  -3   7   6        843.84        790.35         6.14 o                         
  -2   7   6        815.21        796.88         8.38 o                         
  -1   7   6       3250.72       3219.44        27.15 o                         
   0   7   6        527.36        465.38         6.96 o                         
   1   7   6       3186.26       3190.25        30.32 o                         
   2   7   6        765.04        740.24         8.63 o                         
   3   7   6        766.95        721.85         6.16 o                         
   4   7   6        457.18        453.63         3.82 o                         
   5   7   6        275.28        286.69         2.63 o                         
   6   7   6        211.48        209.24         2.49 o                         
   7   7   6        228.33        226.44         2.71 o                         
   8   7   6         54.89         62.68         1.41 o                         
  -8   8   6         52.73         51.34         1.13 o                         
  -7   8   6        427.49        429.17         3.35 o                         
  -6   8   6        692.71        722.05         5.58 o                         
  -5   8   6        317.45        339.14         3.01 o                         
  -4   8   6        281.42        285.56         2.64 o                         
  -3   8   6        566.00        628.04         4.35 o                         
  -2   8   6        494.98        535.66         6.31 o                         
  -1   8   6        875.83        916.68         9.38 o                         
   0   8   6       2226.66       2229.94        20.55 o                         
   1   8   6        859.38        883.80         8.78 o                         
   2   8   6        486.59        516.36         6.56 o                         
   3   8   6        571.41        624.34         4.89 o                         
   4   8   6        231.31        233.08         2.59 o                         
   5   8   6        339.11        359.33         3.18 o                         
   6   8   6        725.29        739.14         5.69 o                         
   7   8   6        396.73        391.68         6.63 o                         
   8   8   6         45.29         45.40         1.28 o                         
  -8   9   6        114.39        116.46         2.58 o                         
  -7   9   6        345.97        366.65         3.36 o                         
  -6   9   6         34.14         30.82         1.26 o                         
  -5   9   6        236.89        236.35         2.52 o                         
  -4   9   6        114.69        113.00         1.86 o                         
  -3   9   6       1184.86       1188.68         7.04 o                         
  -2   9   6        534.29        539.81         3.84 o                         
  -1   9   6        275.64        285.61         4.40 o                         
   0   9   6        662.86        590.35         6.55 o                         
   1   9   6        234.77        239.06         3.32 o                         
   2   9   6        578.92        578.02         4.83 o                         
   3   9   6       1184.29       1176.29         7.79 o                         
   4   9   6         99.94         96.13         1.69 o                         
   5   9   6        246.56        245.83         2.52 o                         
   6   9   6         46.13         39.94         1.37 o                         
   7   9   6        298.24        315.20         5.20 o                         
   8   9   6        138.68        132.73         3.03 o                         
  -7  10   6        148.54        154.16         2.33 o                         
  -6  10   6        142.13        142.72         1.96 o                         
  -5  10   6        502.29        517.21         4.17 o                         
  -4  10   6       1038.14       1030.80         7.30 o                         
  -3  10   6          3.17          7.79         1.06 o                         
  -2  10   6        805.27        789.01         5.34 o                         
  -1  10   6        420.67        417.48         3.47 o                         
   0  10   6        638.97        678.07         6.79 o                         
   1  10   6        495.56        486.90         3.69 o                         
   2  10   6        830.96        803.24         5.76 o                         
   3  10   6          0.42          3.36         1.10 o                         
   4  10   6        964.71        949.20         6.70 o                         
   5  10   6        514.43        521.56         4.12 o                         
   6  10   6        127.60        128.26         2.32 o                         
   7  10   6        147.23        153.70         2.70 o                         
  -7  11   6        693.46        740.21         8.19 o                         
  -6  11   6         42.95         47.89         1.23 o                         
  -5  11   6         21.44         18.39         1.26 o                         
  -4  11   6         36.75         33.49         1.55 o                         
  -3  11   6       1035.59       1009.97         7.17 o                         
  -2  11   6         48.90         51.43         1.43 o                         
  -1  11   6         67.55         62.08         1.54 o                         
   0  11   6         10.25         15.76         1.29 o                         
   1  11   6         49.86         44.98         1.42 o                         
   2  11   6         63.94         67.12         1.69 o                         
   3  11   6       1140.25       1108.04         8.58 o                         
   4  11   6         34.33         32.55         1.34 o                         
   5  11   6         14.72         13.86         1.28 o                         
   6  11   6         57.85         64.24         1.61 o                         
   7  11   6        689.07        719.46        14.08 o                         
  -7  12   6        284.12        255.63         6.28 o                         
  -6  12   6          7.02          8.61         0.90 o                         
  -5  12   6        126.96        140.08         2.83 o                         
  -4  12   6        426.72        400.07         4.08 o                         
  -3  12   6        491.34        440.47         4.36 o                         
  -2  12   6        213.85        229.02         3.43 o                         
  -1  12   6        113.26        120.67         1.90 o                         
   0  12   6       2701.85       2713.02        18.23 o                         
   1  12   6        102.86        113.06         2.18 o                         
   2  12   6        231.96        252.17         3.10 o                         
   3  12   6        510.17        465.43         4.38 o                         
   4  12   6        403.55        379.44         4.06 o                         
   5  12   6        106.71        122.83         2.01 o                         
   6  12   6         11.24         12.09         1.14 o                         
   7  12   6        258.78        249.48         6.11 o                         
  -6  13   6        140.66        160.62         2.72 o                         
  -5  13   6         39.34         51.59         1.57 o                         
  -4  13   6        130.93        126.40         2.37 o                         
  -3  13   6        432.02        446.17         4.48 o                         
  -2  13   6        116.72        111.22         2.11 o                         
  -1  13   6        269.69        269.96         3.00 o                         
   0  13   6       1073.03       1059.95         8.97 o                         
   1  13   6        283.23        279.63         3.57 o                         
   2  13   6        102.16         91.21         2.15 o                         
   3  13   6        484.20        495.48         4.58 o                         
   4  13   6        127.65        124.68         2.00 o                         
   5  13   6         43.42         53.99         1.37 o                         
   6  13   6        167.15        189.09         4.84 o                         
  -6  14   6        235.14        201.18         5.00 o                         
  -5  14   6        108.05        120.27         1.87 o                         
  -4  14   6        245.65        247.87         3.05 o                         
  -3  14   6        284.07        268.03         4.20 o                         
  -2  14   6        157.82        153.62         2.71 o                         
  -1  14   6       1418.03       1429.58        11.41 o                         
   0  14   6        531.33        565.85         6.46 o                         
   1  14   6       1466.02       1502.90        12.11 o                         
   2  14   6        183.30        174.17         3.64 o                         
   3  14   6        281.72        272.81         4.68 o                         
   4  14   6        254.81        252.89         2.84 o                         
   5  14   6         87.67         96.17         1.80 o                         
   6  14   6        243.05        219.51         9.04 o                         
  -5  15   6        116.39        115.82         2.85 o                         
  -4  15   6         59.39         60.41         1.60 o                         
  -3  15   6        533.50        534.37         5.89 o                         
  -2  15   6         82.33         77.36         2.12 o                         
  -1  15   6         44.27         44.99         1.64 o                         
   0  15   6         58.27         51.11         1.85 o                         
   1  15   6         32.75         37.32         1.93 o                         
   2  15   6         86.71         86.16         2.20 o                         
   3  15   6        522.85        517.72         6.67 o                         
   4  15   6         62.04         62.89         2.01 o                         
   5  15   6        118.85        124.76         4.37 o                         
  -4  16   6         71.27         73.00         1.81 o                         
  -3  16   6        109.43        119.57         2.31 o                         
  -2  16   6        154.23        156.03         3.38 o                         
  -1  16   6        335.35        336.79         4.89 o                         
   0  16   6        419.56        450.30         5.24 o                         
   1  16   6        344.76        348.66         5.45 o                         
   2  16   6        166.31        159.97         2.56 o                         
   3  16   6        101.09        105.30         2.20 o                         
   4  16   6         69.79         70.90         1.96 o                         
  -3  17   6         24.28         19.28         1.24 o                         
  -2  17   6        124.68        125.99         3.05 o                         
  -1  17   6        107.05        113.33         2.97 o                         
   0  17   6        145.38        144.72         2.94 o                         
   1  17   6        114.46        118.47         2.67 o                         
   2  17   6        127.98        130.94         2.23 o                         
   3  17   6         17.93         16.26         1.16 o                         
  -2  18   6        109.66         87.36         6.17 o                         
  -1  18   6         49.01         39.29         2.37 o                         
   0  18   6        140.17        132.32         3.12 o                         
   1  18   6         42.69         30.34         1.95 o                         
   2  18   6        101.85         89.94         3.53 o                         
   1   0   7       2294.53       2237.68        23.88 o                         
   2   0   7       1064.92       1128.78        10.14 o                         
   3   0   7        419.64        511.86         5.07 o                         
   4   0   7        851.93        893.97         6.31 o                         
   5   0   7        671.46        702.20         4.71 o                         
   6   0   7       1197.64       1134.82         7.12 o                         
   7   0   7         20.71         11.23         1.03 o                         
   8   0   7        469.72        493.83         4.17 o                         
   9   0   7        247.33        251.82         5.12 o                         
  -9   1   7         15.46         13.79         1.32 o                         
  -8   1   7        226.54        218.87         2.51 o                         
  -7   1   7         38.64         36.31         1.14 o                         
  -6   1   7        131.86        123.25         1.76 o                         
  -5   1   7        380.71        353.85         2.89 o                         
  -4   1   7        184.46        179.94         2.38 o                         
  -3   1   7       2497.76       2366.18        18.98 o                         
  -2   1   7        485.02        539.10         6.74 o                         
  -1   1   7       1219.88       1274.19        13.54 o                         
   0   1   7        522.42        532.52         5.99 o                         
   1   1   7       1318.25       1374.42        13.30 o                         
   2   1   7        508.24        570.87         5.60 o                         
   3   1   7       2501.10       2371.99        17.40 o                         
   4   1   7        204.00        191.65         2.03 o                         
   5   1   7        396.09        366.20         2.89 o                         
   6   1   7        127.38        121.60         1.68 o                         
   7   1   7         45.32         42.92         1.27 o                         
   8   1   7        227.45        212.22         2.35 o                         
   9   1   7          6.55          4.42         0.83 o                         
  -9   2   7        318.05        318.60         7.12 o                         
  -8   2   7        400.86        389.75         3.64 o                         
  -7   2   7        120.39        115.65         1.62 o                         
  -6   2   7        115.74        113.11         1.63 o                         
  -5   2   7         56.57         49.10         1.19 o                         
  -4   2   7       1887.70       1899.76        13.79 o                         
  -3   2   7       1856.00       1939.57        16.29 o                         
  -2   2   7       3521.80       3547.30        27.62 o                         
  -1   2   7       3812.61       3801.63        28.55 o                         
   0   2   7       1814.18       1756.51        13.94 o                         
   1   2   7       3699.44       3687.43        28.44 o                         
   2   2   7       3583.12       3625.15        23.81 o                         
   3   2   7       1816.49       1897.95        13.35 o                         
   4   2   7       2016.31       2033.12        12.71 o                         
   5   2   7         55.84         49.27         1.11 o                         
   6   2   7        123.14        117.00         1.70 o                         
   7   2   7         99.67         93.74         1.64 o                         
   8   2   7        350.73        335.97         3.99 o                         
   9   2   7        313.53        298.39         5.41 o                         
  -9   3   7        100.18        108.09         3.38 o                         
  -8   3   7        391.80        408.10         3.86 o                         
  -7   3   7       1090.69       1108.95         6.94 o                         
  -6   3   7         25.68         28.28         1.09 o                         
  -5   3   7        109.58        119.10         1.55 o                         
  -4   3   7       1486.76       1481.03         9.69 o                         
  -3   3   7       1174.67       1241.41        10.55 o                         
  -2   3   7        608.41        611.41         6.41 o                         
  -1   3   7         15.49         18.93         1.25 o                         
   0   3   7        748.37        765.33         7.29 o                         
   1   3   7         21.39         22.57         1.89 o                         
   2   3   7        556.75        556.27         5.01 o                         
   3   3   7       1296.08       1371.42        11.33 o                         
   4   3   7       1564.89       1559.36         9.61 o                         
   5   3   7         97.02        104.20         1.54 o                         
   6   3   7         10.47         10.53         1.14 o                         
   7   3   7        957.38        970.27         7.66 o                         
   8   3   7        368.04        378.20         3.58 o                         
   9   3   7        109.96         84.10         3.86 o                         
  -8   4   7        175.69        202.32         2.35 o                         
  -7   4   7        124.45        144.12         1.91 o                         
  -6   4   7        484.23        480.45         3.52 o                         
  -5   4   7        685.14        715.11         4.63 o                         
  -4   4   7        320.71        334.87         2.92 o                         
  -3   4   7         64.94         96.66         1.90 o                         
  -2   4   7       1212.87       1262.21         9.48 o                         
  -1   4   7        666.74        718.61         6.08 o                         
   0   4   7        396.02        390.66         4.79 o                         
   1   4   7        743.48        771.54         9.00 o                         
   2   4   7       1330.90       1379.97        11.95 o                         
   3   4   7         75.25        112.27         2.56 o                         
   4   4   7        320.05        337.92         2.95 o                         
   5   4   7        764.54        796.60         5.41 o                         
   6   4   7        442.80        434.72         3.95 o                         
   7   4   7        100.58        112.49         1.92 o                         
   8   4   7        187.39        214.09         2.68 o                         
  -8   5   7        414.91        435.88         3.81 o                         
  -7   5   7       1192.17       1217.03         7.89 o                         
  -6   5   7       1251.63       1261.36         7.75 o                         
  -5   5   7        833.85        828.81         5.30 o                         
  -4   5   7        702.19        682.54         4.93 o                         
  -3   5   7        143.94        123.87         1.92 o                         
  -2   5   7       1878.73       1859.47        12.56 o                         
  -1   5   7        753.53        805.08         7.58 o                         
   0   5   7       1848.97       1909.75        20.99 o                         
   1   5   7        742.53        784.40         8.82 o                         
   2   5   7       1866.71       1870.22        19.81 o                         
   3   5   7         95.03         78.78         2.03 o                         
   4   5   7        798.70        789.72         5.31 o                         
   5   5   7        857.05        840.58         5.76 o                         
   6   5   7       1158.78       1157.37         7.65 o                         
   7   5   7       1088.71       1098.19         9.24 o                         
   8   5   7        405.53        415.38         4.35 o                         
  -8   6   7        193.58        205.90         2.96 o                         
  -7   6   7        311.59        326.83         2.73 o                         
  -6   6   7        534.54        548.53         3.94 o                         
  -5   6   7        509.77        511.41         3.85 o                         
  -4   6   7        314.56        282.96         2.39 o                         
  -3   6   7          4.32          2.89         0.98 o                         
  -2   6   7        843.74        849.36         7.74 o                         
  -1   6   7        529.45        495.26         5.60 o                         
   0   6   7        450.09        422.00         6.09 o                         
   1   6   7        451.52        409.80         5.87 o                         
   2   6   7        928.74        926.30        11.16 o                         
   3   6   7          2.44          4.41         1.19 o                         
   4   6   7        323.38        283.00         2.47 o                         
   5   6   7        573.48        570.47         4.24 o                         
   6   6   7        581.85        593.46         5.09 o                         
   7   6   7        290.37        298.89         3.24 o                         
   8   6   7        207.97        209.98         2.94 o                         
  -8   7   7        215.46        224.51         3.56 o                         
  -7   7   7        101.07        106.41         1.60 o                         
  -6   7   7        405.25        425.11         3.38 o                         
  -5   7   7        703.51        705.32         4.78 o                         
  -4   7   7         35.29         43.63         1.17 o                         
  -3   7   7       1835.42       1774.61        10.35 o                         
  -2   7   7        815.64        852.52         8.00 o                         
  -1   7   7       1837.14       1932.12        18.66 o                         
   0   7   7       1646.30       1813.70        19.66 o                         
   1   7   7       1709.94       1797.16        19.73 o                         
   2   7   7        876.38        910.59         8.86 o                         
   3   7   7       1934.04       1851.86        13.24 o                         
   4   7   7         53.29         61.46         1.40 o                         
   5   7   7        711.73        702.02         4.98 o                         
   6   7   7        368.12        374.94         3.53 o                         
   7   7   7         84.96         83.94         2.10 o                         
   8   7   7        202.49        200.95         4.68 o                         
  -8   8   7        479.22        460.05         7.44 o                         
  -7   8   7        254.41        277.42         2.66 o                         
  -6   8   7        130.33        134.44         1.92 o                         
  -5   8   7       1131.88       1124.29         7.09 o                         
  -4   8   7        914.80        894.14         5.77 o                         
  -3   8   7        444.42        465.58         3.44 o                         
  -2   8   7        247.19        213.47         3.01 o                         
  -1   8   7         24.75         25.57         1.61 o                         
   0   8   7        153.39        171.21         3.80 o                         
   1   8   7         29.70         34.35         1.66 o                         
   2   8   7        292.21        260.79         3.83 o                         
   3   8   7        485.15        498.92         3.90 o                         
   4   8   7       1014.14       1003.73         7.01 o                         
   5   8   7       1046.84       1011.15         6.68 o                         
   6   8   7         99.22         97.36         1.68 o                         
   7   8   7        239.30        255.36         3.88 o                         
   8   8   7        491.04        482.80         7.17 o                         
  -8   9   7         66.90         57.85         1.33 o                         
  -7   9   7         62.39         55.83         1.14 o                         
  -6   9   7        146.83        167.76         2.02 o                         
  -5   9   7        269.14        258.79         2.63 o                         
  -4   9   7        906.01        882.65         6.24 o                         
  -3   9   7        160.61        149.58         1.76 o                         
  -2   9   7        630.27        629.64         4.26 o                         
  -1   9   7        343.28        346.31         3.59 o                         
   0   9   7       2932.69       2930.29        21.00 o                         
   1   9   7        328.62        325.13         3.25 o                         
   2   9   7        589.44        582.32         4.41 o                         
   3   9   7        186.63        170.35         2.12 o                         
   4   9   7        891.36        852.94         6.39 o                         
   5   9   7        281.89        267.54         2.72 o                         
   6   9   7        179.95        200.36         2.83 o                         
   7   9   7         63.29         54.33         1.60 o                         
   8   9   7         59.56         45.76         2.73 o                         
  -7  10   7        131.06        141.79         1.88 o                         
  -6  10   7        206.79        208.77         2.36 o                         
  -5  10   7        209.10        201.32         2.38 o                         
  -4  10   7        806.50        736.18         5.54 o                         
  -3  10   7         32.78         40.28         1.24 o                         
  -2  10   7        491.25        477.64         3.70 o                         
  -1  10   7       1916.54       1945.14        11.27 o                         
   0  10   7        592.44        504.58         3.83 o                         
   1  10   7       1843.77       1839.89        12.32 o                         
   2  10   7        527.85        504.54         4.10 o                         
   3  10   7         50.06         57.16         1.42 o                         
   4  10   7        770.70        694.78         5.00 o                         
   5  10   7        201.84        195.61         2.43 o                         
   6  10   7        166.37        168.71         2.60 o                         
   7  10   7        138.21        152.49         2.35 o                         
  -7  11   7         51.62         53.43         1.76 o                         
  -6  11   7         93.82         98.39         1.75 o                         
  -5  11   7         72.26         63.14         1.51 o                         
  -4  11   7        570.59        567.80         5.54 o                         
  -3  11   7        182.77        186.02         2.44 o                         
  -2  11   7       1372.08       1343.74         8.74 o                         
  -1  11   7       1700.45       1675.73        10.59 o                         
   0  11   7        320.51        329.47         3.45 o                         
   1  11   7       1691.73       1658.52        13.87 o                         
   2  11   7       1291.98       1246.12        10.14 o                         
   3  11   7        170.51        173.01         2.34 o                         
   4  11   7        596.83        590.11         4.72 o                         
   5  11   7         49.98         42.44         1.45 o                         
   6  11   7         87.33         89.38         1.76 o                         
   7  11   7         48.90         48.21         1.79 o                         
  -7  12   7          1.62          0.56         1.74 o                         
  -6  12   7        159.45        166.96         2.31 o                         
  -5  12   7         76.00         90.54         1.91 o                         
  -4  12   7        411.60        392.73         4.15 o                         
  -3  12   7        117.48        121.33         1.98 o                         
  -2  12   7          0.76          1.95         1.14 o                         
  -1  12   7        257.05        271.08         2.86 o                         
   0  12   7        151.06        131.17         2.31 o                         
   1  12   7        271.45        280.20         3.23 o                         
   2  12   7          2.39          2.99         1.24 o                         
   3  12   7         95.54         95.44         1.85 o                         
   4  12   7        365.28        337.07         3.38 o                         
   5  12   7         68.44         82.43         1.99 o                         
   6  12   7        146.91        156.93         2.67 o                         
  -6  13   7        128.81        131.98         1.88 o                         
  -5  13   7        401.00        388.16         4.27 o                         
  -4  13   7        424.57        431.33         4.44 o                         
  -3  13   7        169.89        144.26         2.20 o                         
  -2  13   7          4.09          4.06         1.22 o                         
  -1  13   7         79.09         81.66         1.81 o                         
   0  13   7        223.34        211.61         2.94 o                         
   1  13   7         62.71         66.41         2.02 o                         
   2  13   7          7.05          6.38         1.61 o                         
   3  13   7        172.20        143.88         2.10 o                         
   4  13   7        411.93        413.25         3.80 o                         
   5  13   7        367.09        348.71         3.63 o                         
   6  13   7        120.10        127.66         2.60 o                         
  -6  14   7         94.26         78.33         4.05 o                         
  -5  14   7         13.54         12.64         1.02 o                         
  -4  14   7         44.10         51.20         1.50 o                         
  -3  14   7        407.37        410.96         4.66 o                         
  -2  14   7        133.62        136.82         2.16 o                         
  -1  14   7        356.23        385.44         4.03 o                         
   0  14   7        944.31        928.84         9.05 o                         
   1  14   7        392.89        416.78         5.35 o                         
   2  14   7        122.34        124.12         2.66 o                         
   3  14   7        379.86        378.23         4.12 o                         
   4  14   7         33.25         38.78         1.27 o                         
   5  14   7         11.68         10.78         0.95 o                         
   6  14   7         81.49         76.31         4.40 o                         
  -5  15   7        363.81        359.76         5.02 o                         
  -4  15   7        184.96        177.05         3.74 o                         
  -3  15   7        171.88        188.05         3.13 o                         
  -2  15   7        141.93        128.64         2.59 o                         
  -1  15   7        154.56        148.46         2.33 o                         
   0  15   7        446.92        478.38         5.54 o                         
   1  15   7        184.23        186.24         3.40 o                         
   2  15   7        183.70        167.73         2.76 o                         
   3  15   7        181.29        193.77         2.43 o                         
   4  15   7        172.14        163.41         3.53 o                         
   5  15   7        342.65        335.15         5.79 o                         
  -4  16   7         23.38         21.43         1.43 o                         
  -3  16   7         44.54         46.12         1.57 o                         
  -2  16   7        157.37        164.81         2.20 o                         
  -1  16   7        120.71        129.92         2.85 o                         
   0  16   7        894.86        947.12         8.39 o                         
   1  16   7        138.91        153.91         2.78 o                         
   2  16   7        164.79        169.81         2.62 o                         
   3  16   7         35.82         39.51         1.39 o                         
   4  16   7         13.70         13.38         1.04 o                         
  -3  17   7         95.24         88.34         3.61 o                         
  -2  17   7        140.91        142.12         4.41 o                         
  -1  17   7        192.23        206.97         3.57 o                         
   0  17   7        195.32        187.03         3.63 o                         
   1  17   7        174.70        186.24         3.94 o                         
   2  17   7        110.43        105.81         1.83 o                         
   3  17   7         90.54         81.42         1.82 o                         
  -2  18   7        385.04        311.42        10.97 o                         
  -1  18   7        148.66        148.05         5.15 o                         
   0  18   7         26.14         24.39         2.03 o                         
   1  18   7        145.72        132.58         4.83 o                         
   2  18   7        393.67        306.69        11.27 o                         
   0   0   8       8786.49       8648.00       101.07 o                         
   1   0   8       1037.99        969.77         9.14 o                         
   2   0   8       5966.17       6262.01        50.31 o                         
   3   0   8       1674.85       1701.53        12.79 o                         
   4   0   8         16.26         21.52         1.11 o                         
   5   0   8         52.53         80.83         1.27 o                         
   6   0   8        699.70        584.56         4.16 o                         
   7   0   8        115.90        139.93         1.99 o                         
   8   0   8         84.85         79.38         1.43 o                         
   9   0   8        107.86        109.32         2.94 o                         
  -9   1   8        187.00        173.94         4.96 o                         
  -8   1   8        440.35        453.54         4.30 o                         
  -7   1   8        266.45        237.62         2.45 o                         
  -6   1   8         13.97         11.53         0.97 o                         
  -5   1   8        802.16        790.94         5.17 o                         
  -4   1   8        426.06        506.00         4.22 o                         
  -3   1   8         53.26         53.95         1.48 o                         
  -2   1   8        464.30        465.01         4.87 o                         
  -1   1   8       3072.80       3178.45        26.31 o                         
   0   1   8       3308.37       3236.35        26.95 o                         
   1   1   8       3129.50       3231.05        26.78 o                         
   2   1   8        502.53        490.33         5.11 o                         
   3   1   8         58.65         59.24         1.64 o                         
   4   1   8        410.44        490.30         3.67 o                         
   5   1   8        701.70        690.55         4.70 o                         
   6   1   8         10.05          8.25         0.99 o                         
   7   1   8        293.81        259.87         2.29 o                         
   8   1   8        425.62        440.32         4.05 o                         
   9   1   8        216.32        180.67         5.27 o                         
  -9   2   8         52.34         50.57         1.83 o                         
  -8   2   8         16.26         13.81         0.96 o                         
  -7   2   8        324.59        326.86         2.92 o                         
  -6   2   8        465.61        447.90         3.23 o                         
  -5   2   8        403.84        406.12         3.00 o                         
  -4   2   8        840.92        770.01         5.99 o                         
  -3   2   8        822.03        876.26         7.58 o                         
  -2   2   8        192.78        198.53         2.81 o                         
  -1   2   8       1828.08       1813.17        14.62 o                         
   0   2   8       2674.55       2573.76        22.39 o                         
   1   2   8       1779.95       1760.06        14.53 o                         
   2   2   8        221.16        224.72         2.70 o                         
   3   2   8        682.04        737.41         6.28 o                         
   4   2   8        826.95        758.27         5.61 o                         
   5   2   8        389.51        390.81         2.88 o                         
   6   2   8        422.49        403.58         3.44 o                         
   7   2   8        318.53        324.78         3.28 o                         
   8   2   8         19.73         17.49         0.98 o                         
   9   2   8         55.95         50.63         3.26 o                         
  -9   3   8         43.98         37.74         2.42 o                         
  -8   3   8        225.27        238.96         2.92 o                         
  -7   3   8        216.92        231.22         2.32 o                         
  -6   3   8         40.79         39.79         1.21 o                         
  -5   3   8       1684.35       1739.35         9.00 o                         
  -4   3   8        755.26        724.20         5.10 o                         
  -3   3   8       2728.24       2835.23        21.15 o                         
  -2   3   8        705.21        697.48         7.29 o                         
  -1   3   8       8301.77       8474.29        57.14 o                         
   0   3   8       1209.14       1207.91         9.96 o                         
   1   3   8       8721.55       8891.14        76.33 o                         
   2   3   8        591.93        590.30         5.37 o                         
   3   3   8       2732.75       2826.88        22.73 o                         
   4   3   8        778.84        727.88         4.84 o                         
   5   3   8       1667.50       1711.94         9.54 o                         
   6   3   8         31.53         30.01         1.22 o                         
   7   3   8        190.61        198.96         2.97 o                         
   8   3   8        231.83        242.02         3.51 o                         
  -8   4   8         56.86         60.21         1.29 o                         
  -7   4   8        122.91        138.28         1.83 o                         
  -6   4   8        964.29        920.63         5.57 o                         
  -5   4   8         80.18         79.17         1.38 o                         
  -4   4   8        669.49        664.23         4.24 o                         
  -3   4   8       1324.76       1261.95         9.83 o                         
  -2   4   8        641.76        573.14         4.89 o                         
  -1   4   8       2526.02       2495.43        16.58 o                         
   0   4   8       2363.68       2425.03        19.37 o                         
   1   4   8       2500.14       2466.07        22.01 o                         
   2   4   8        632.99        569.72         4.94 o                         
   3   4   8       1348.60       1301.25        11.99 o                         
   4   4   8        613.66        603.91         4.19 o                         
   5   4   8         88.01         86.56         1.48 o                         
   6   4   8        886.26        835.10         6.00 o                         
   7   4   8        161.97        176.59         2.31 o                         
   8   4   8         49.18         50.64         1.22 o                         
  -8   5   8        274.66        285.34         3.83 o                         
  -7   5   8        112.32        117.53         1.63 o                         
  -6   5   8       2253.83       2299.98        12.62 o                         
  -5   5   8        207.25        181.83         2.01 o                         
  -4   5   8         80.42         90.87         1.31 o                         
  -3   5   8        384.57        385.46         3.41 o                         
  -2   5   8       1333.64       1408.79        10.55 o                         
  -1   5   8        177.48        147.31         2.79 o                         
   0   5   8       1917.74       2055.44        18.49 o                         
   1   5   8        191.30        157.95         3.60 o                         
   2   5   8       1222.15       1297.22        12.83 o                         
   3   5   8        424.49        425.08         4.17 o                         
   4   5   8        105.23        119.60         1.63 o                         
   5   5   8        216.96        192.93         2.14 o                         
   6   5   8       2349.99       2366.11        14.80 o                         
   7   5   8         94.80         99.06         1.92 o                         
   8   5   8        263.75        264.20         2.82 o                         
  -8   6   8         69.50         65.54         1.59 o                         
  -7   6   8        139.92        148.45         1.75 o                         
  -6   6   8        321.92        321.12         2.77 o                         
  -5   6   8        886.00        879.02         5.61 o                         
  -4   6   8        800.83        766.09         5.06 o                         
  -3   6   8        692.78        649.48         4.63 o                         
  -2   6   8       1041.25       1040.47         8.44 o                         
  -1   6   8        516.93        519.56         5.62 o                         
   0   6   8         51.30         66.20         2.34 o                         
   1   6   8        555.10        540.88        10.41 o                         
   2   6   8       1095.51       1098.03        13.16 o                         
   3   6   8        639.22        599.02         5.40 o                         
   4   6   8        807.20        764.15         5.20 o                         
   5   6   8        890.11        877.14         5.90 o                         
   6   6   8        278.07        277.79         2.77 o                         
   7   6   8        168.83        177.48         2.27 o                         
   8   6   8         62.79         54.13         1.25 o                         
  -8   7   8        321.25        328.48         4.36 o                         
  -7   7   8         79.91         83.58         1.35 o                         
  -6   7   8        280.27        267.06         2.48 o                         
  -5   7   8         65.35         63.69         1.29 o                         
  -4   7   8        468.62        473.65         3.51 o                         
  -3   7   8         79.31         81.58         1.35 o                         
  -2   7   8        453.17        456.31         4.45 o                         
  -1   7   8        303.33        314.81         4.17 o                         
   0   7   8       2173.04       2374.24        21.71 o                         
   1   7   8        301.18        308.66         5.21 o                         
   2   7   8        386.77        388.49         6.24 o                         
   3   7   8        105.66        106.91         2.03 o                         
   4   7   8        453.63        447.49         3.84 o                         
   5   7   8         39.32         38.24         1.34 o                         
   6   7   8        301.65        282.63         2.90 o                         
   7   7   8         85.16         89.18         1.68 o                         
   8   7   8        336.00        335.70         6.29 o                         
  -8   8   8        194.18        188.16         3.46 o                         
  -7   8   8        242.05        259.34         3.23 o                         
  -6   8   8         18.54         23.64         1.17 o                         
  -5   8   8       1512.28       1454.34         8.58 o                         
  -4   8   8        326.95        314.80         2.72 o                         
  -3   8   8       1326.04       1323.72         7.39 o                         
  -2   8   8        332.53        318.20         3.03 o                         
  -1   8   8        354.47        366.68         4.35 o                         
   0   8   8        855.05        796.05         8.51 o                         
   1   8   8        297.07        305.44         3.96 o                         
   2   8   8        383.08        368.59         3.81 o                         
   3   8   8       1277.02       1261.40         8.84 o                         
   4   8   8        306.20        291.79         3.11 o                         
   5   8   8       1607.58       1521.05         9.29 o                         
   6   8   8          9.25         10.36         1.01 o                         
   7   8   8        287.18        298.56         3.55 o                         
   8   8   8        165.97        164.51         3.01 o                         
  -7   9   8        222.42        222.95         3.15 o                         
  -6   9   8         68.10         73.08         1.40 o                         
  -5   9   8        367.24        350.14         3.48 o                         
  -4   9   8         59.55         55.71         1.39 o                         
  -3   9   8         20.30         23.47         1.10 o                         
  -2   9   8        499.79        517.05         3.93 o                         
  -1   9   8        683.08        704.75         5.06 o                         
   0   9   8          1.28          1.58         1.18 o                         
   1   9   8        704.63        716.39         6.82 o                         
   2   9   8        458.11        463.96         3.81 o                         
   3   9   8         16.07         16.79         1.18 o                         
   4   9   8         41.50         39.85         1.52 o                         
   5   9   8        321.83        292.03         3.00 o                         
   6   9   8         75.82         80.64         1.69 o                         
   7   9   8        203.93        196.88         3.55 o                         
  -7  10   8        131.60        130.74         1.98 o                         
  -6  10   8         50.51         59.02         1.34 o                         
  -5  10   8        115.60        112.46         1.75 o                         
  -4  10   8        103.25        130.52         2.13 o                         
  -3  10   8        544.08        550.15         4.11 o                         
  -2  10   8        408.47        414.96         3.59 o                         
  -1  10   8        970.85        990.01         7.45 o                         
   0  10   8         75.03         65.88         1.44 o                         
   1  10   8        987.02        986.36         7.94 o                         
   2  10   8        421.07        424.43         3.72 o                         
   3  10   8        564.17        561.96         4.75 o                         
   4  10   8        108.49        132.82         1.97 o                         
   5  10   8        149.02        143.15         2.13 o                         
   6  10   8         42.15         47.55         1.56 o                         
   7  10   8        140.64        146.45         2.36 o                         
  -7  11   8        284.20        281.98         5.77 o                         
  -6  11   8         80.98         82.67         1.37 o                         
  -5  11   8        544.00        545.18         4.69 o                         
  -4  11   8        696.28        675.55         6.10 o                         
  -3  11   8        409.85        420.12         3.45 o                         
  -2  11   8        571.04        568.72         5.64 o                         
  -1  11   8        275.12        301.24         2.89 o                         
   0  11   8          8.36          9.04         1.17 o                         
   1  11   8        249.57        267.86         2.94 o                         
   2  11   8        591.13        580.70         5.94 o                         
   3  11   8        365.20        375.51         3.79 o                         
   4  11   8        767.87        747.00         6.01 o                         
   5  11   8        546.34        549.02         4.70 o                         
   6  11   8         67.28         65.31         1.63 o                         
   7  11   8        249.39        258.58         7.66 o                         
  -6  12   8         90.14         85.43         1.34 o                         
  -5  12   8        475.07        470.40         4.22 o                         
  -4  12   8         93.11         67.78         1.79 o                         
  -3  12   8        129.64        123.30         2.03 o                         
  -2  12   8       1242.08       1220.61         7.82 o                         
  -1  12   8        145.94        140.90         2.06 o                         
   0  12   8        437.22        428.82         4.67 o                         
   1  12   8        110.73        107.26         1.99 o                         
   2  12   8       1332.97       1308.77        11.78 o                         
   3  12   8        116.99        109.71         1.91 o                         
   4  12   8         91.23         66.79         1.56 o                         
   5  12   8        444.32        437.03         4.37 o                         
   6  12   8        106.88        107.68         3.70 o                         
  -6  13   8         41.77         37.54         1.04 o                         
  -5  13   8        215.90        223.94         2.62 o                         
  -4  13   8        759.86        789.43         6.87 o                         
  -3  13   8       1663.71       1739.70        11.56 o                         
  -2  13   8        472.57        497.68         4.36 o                         
  -1  13   8        701.17        671.62         5.79 o                         
   0  13   8        420.13        421.39         4.20 o                         
   1  13   8        662.00        625.21         5.73 o                         
   2  13   8        488.70        505.01         5.23 o                         
   3  13   8       1657.23       1709.86        12.61 o                         
   4  13   8        763.69        773.71         7.19 o                         
   5  13   8        232.97        234.78         2.82 o                         
   6  13   8         27.59         23.68         1.23 o                         
  -5  14   8        109.54        115.31         2.02 o                         
  -4  14   8         43.94         52.02         1.47 o                         
  -3  14   8         70.74         64.00         1.70 o                         
  -2  14   8        229.21        228.13         2.84 o                         
  -1  14   8         69.65         75.35         1.70 o                         
   0  14   8        219.58        216.96         3.08 o                         
   1  14   8         49.83         52.47         1.87 o                         
   2  14   8        206.95        205.97         3.54 o                         
   3  14   8         63.73         56.43         1.76 o                         
   4  14   8         53.59         60.23         1.45 o                         
   5  14   8        106.22        110.55         2.64 o                         
  -5  15   8         71.89         64.93         3.30 o                         
  -4  15   8        265.90        257.65         4.60 o                         
  -3  15   8        106.01        114.53         4.02 o                         
  -2  15   8         21.93         23.52         1.40 o                         
  -1  15   8        143.39        157.10         2.21 o                         
   0  15   8        960.03        956.97        11.80 o                         
   1  15   8        147.34        163.74         2.79 o                         
   2  15   8         25.37         25.68         1.61 o                         
   3  15   8         85.80         86.20         1.93 o                         
   4  15   8        251.49        247.13         3.42 o                         
   5  15   8         69.66         66.47         1.82 o                         
  -4  16   8         25.38         20.53         1.90 o                         
  -3  16   8         15.59         12.55         1.17 o                         
  -2  16   8        313.69        298.30         4.82 o                         
  -1  16   8         66.79         73.22         2.12 o                         
   0  16   8        330.03        318.64         4.13 o                         
   1  16   8         85.45         92.79         2.36 o                         
   2  16   8        273.13        262.05         4.18 o                         
   3  16   8         18.36         15.90         1.20 o                         
   4  16   8         30.99         29.16         1.28 o                         
  -3  17   8         26.26         24.63         2.72 o                         
  -2  17   8        167.47        148.48         9.01 o                         
  -1  17   8         93.59         88.54         2.33 o                         
   0  17   8        485.35        476.96         7.15 o                         
   1  17   8         97.21         93.33         2.08 o                         
   2  17   8        172.27        172.49         2.62 o                         
   3  17   8         23.34         22.07         1.22 o                         
  -1  18   8        258.70        303.11        45.03 o                         
   0  18   8        189.73        194.73         4.42 o                         
   1  18   8        283.84        247.56         7.43 o                         
   1   0   9        605.60        628.58        13.58 o                         
   2   0   9       2671.89       2529.23        20.80 o                         
   3   0   9         12.79         11.04         1.15 o                         
   4   0   9          3.87          9.16         1.01 o                         
   5   0   9         19.58         11.77         0.86 o                         
   6   0   9        731.73        747.68         4.66 o                         
   7   0   9          2.39          0.88         1.04 o                         
   8   0   9          7.06          8.75         0.88 o                         
  -8   1   9        200.00        215.65         2.54 o                         
  -7   1   9        129.57        164.38         2.05 o                         
  -6   1   9        579.35        601.32         3.96 o                         
  -5   1   9          6.66          7.83         0.88 o                         
  -4   1   9        732.63        842.21         6.15 o                         
  -3   1   9        385.63        399.67         3.83 o                         
  -2   1   9        593.39        677.49         6.03 o                         
  -1   1   9        918.51        914.61        19.41 o                         
   0   1   9        817.53        812.96         8.08 o                         
   1   1   9        910.93        915.93        12.11 o                         
   2   1   9        652.28        727.14         6.49 o                         
   3   1   9        465.02        478.31         4.67 o                         
   4   1   9        843.59        962.45         6.69 o                         
   5   1   9          5.44          7.15         0.81 o                         
   6   1   9        528.01        540.78         4.34 o                         
   7   1   9        112.64        145.55         2.09 o                         
   8   1   9        192.94        201.19         2.28 o                         
  -8   2   9         98.44         92.01         1.70 o                         
  -7   2   9        314.70        302.10         2.71 o                         
  -6   2   9        475.64        515.40         3.43 o                         
  -5   2   9        669.00        687.45         4.10 o                         
  -4   2   9        214.22        210.55         2.29 o                         
  -3   2   9         11.20         20.25         1.32 o                         
  -2   2   9       1225.25       1212.69         9.15 o                         
  -1   2   9       2434.10       2446.35        17.17 o                         
   0   2   9       1139.87       1076.56        10.81 o                         
   1   2   9       2462.28       2472.14        21.14 o                         
   2   2   9       1239.12       1230.19         9.64 o                         
   3   2   9         12.68         22.12         1.34 o                         
   4   2   9        271.24        271.75         2.57 o                         
   5   2   9        586.40        604.82         4.23 o                         
   6   2   9        513.66        555.29         4.00 o                         
   7   2   9        331.84        320.21         3.11 o                         
   8   2   9        114.61        112.01         1.75 o                         
  -8   3   9         65.49         59.59         1.32 o                         
  -7   3   9        137.29        144.03         1.88 o                         
  -6   3   9        828.29        826.96         5.38 o                         
  -5   3   9        518.18        515.57         3.34 o                         
  -4   3   9        716.52        706.23         4.99 o                         
  -3   3   9        366.92        338.70         3.90 o                         
  -2   3   9       1704.90       1783.15        13.28 o                         
  -1   3   9        668.60        682.63         6.18 o                         
   0   3   9        188.98        183.50         2.81 o                         
   1   3   9        652.04        670.66         6.26 o                         
   2   3   9       1754.39       1824.17        13.06 o                         
   3   3   9        373.63        344.94         4.11 o                         
   4   3   9        796.75        779.40         5.16 o                         
   5   3   9        552.26        550.97         3.99 o                         
   6   3   9        812.06        803.85         5.86 o                         
   7   3   9        147.72        152.55         2.06 o                         
   8   3   9         71.02         65.83         1.41 o                         
  -8   4   9        286.92        304.00         4.62 o                         
  -7   4   9        166.20        150.37         1.96 o                         
  -6   4   9        835.62        842.04         5.32 o                         
  -5   4   9        830.51        729.28         4.51 o                         
  -4   4   9        174.80        159.59         1.60 o                         
  -3   4   9        344.00        375.96         3.80 o                         
  -2   4   9       1062.28       1124.70         8.53 o                         
  -1   4   9        772.00        776.99         6.35 o                         
   0   4   9        130.17        119.78         2.28 o                         
   1   4   9        841.08        846.52         7.19 o                         
   2   4   9        929.23        980.43         7.56 o                         
   3   4   9        337.96        363.73         3.20 o                         
   4   4   9        154.81        142.42         1.72 o                         
   5   4   9        868.76        754.03         4.94 o                         
   6   4   9        838.72        830.59         5.86 o                         
   7   4   9        180.77        163.19         2.30 o                         
   8   4   9        314.27        322.57         3.43 o                         
  -8   5   9        302.45        326.32         4.74 o                         
  -7   5   9        142.58        140.87         1.62 o                         
  -6   5   9       1138.75       1144.34         7.00 o                         
  -5   5   9        211.57        207.77         2.03 o                         
  -4   5   9        210.11        193.71         1.77 o                         
  -3   5   9        254.91        299.24         2.76 o                         
  -2   5   9        527.56        568.64         5.20 o                         
  -1   5   9        664.00        663.51         6.12 o                         
   0   5   9          1.98          5.45         1.18 o                         
   1   5   9        715.43        720.68         7.59 o                         
   2   5   9        594.14        637.18         6.59 o                         
   3   5   9        199.18        234.77         2.89 o                         
   4   5   9        199.32        181.45         1.93 o                         
   5   5   9        238.47        233.60         2.38 o                         
   6   5   9       1045.65       1042.83         8.03 o                         
   7   5   9        144.41        139.59         2.25 o                         
   8   5   9        296.00        301.25         4.53 o                         
  -8   6   9        114.46        107.96         2.32 o                         
  -7   6   9        208.74        206.05         2.11 o                         
  -6   6   9       1218.41       1206.26         7.04 o                         
  -5   6   9       1181.27       1131.96         6.61 o                         
  -4   6   9        201.05        195.38         1.96 o                         
  -3   6   9        379.53        387.63         2.73 o                         
  -2   6   9       1787.20       1826.49        11.95 o                         
  -1   6   9        835.26        801.20         7.50 o                         
   0   6   9       4344.59       4585.33        38.31 o                         
   1   6   9        869.43        833.65         9.82 o                         
   2   6   9       1884.19       1891.72        16.13 o                         
   3   6   9        327.94        335.79         3.28 o                         
   4   6   9        180.35        170.48         1.99 o                         
   5   6   9       1185.15       1124.65         7.63 o                         
   6   6   9       1174.73       1139.19         8.81 o                         
   7   6   9        183.62        169.91         4.17 o                         
   8   6   9        127.21        119.63         3.29 o                         
  -8   7   9        336.05        326.12         5.40 o                         
  -7   7   9        156.70        155.88         1.87 o                         
  -6   7   9        374.34        364.94         3.05 o                         
  -5   7   9        479.02        488.95         3.47 o                         
  -4   7   9        148.45        150.06         1.81 o                         
  -3   7   9        335.16        323.35         2.54 o                         
  -2   7   9       1834.13       1857.62        12.42 o                         
  -1   7   9        225.59        201.74         2.99 o                         
   0   7   9       2116.04       1987.63        17.27 o                         
   1   7   9        244.37        220.68         3.47 o                         
   2   7   9       1700.38       1687.75        14.68 o                         
   3   7   9        308.81        296.12         2.77 o                         
   4   7   9        180.93        174.98         2.12 o                         
   5   7   9        417.52        427.00         3.75 o                         
   6   7   9        318.83        301.79         3.14 o                         
   7   7   9        189.68        189.73         3.78 o                         
   8   7   9        326.77        294.78         8.57 o                         
  -8   8   9         60.69         61.35         1.56 o                         
  -7   8   9        602.59        610.15         5.85 o                         
  -6   8   9        210.72        186.97         2.31 o                         
  -5   8   9        490.92        474.71         3.66 o                         
  -4   8   9       2029.72       2034.14        11.95 o                         
  -3   8   9        232.03        218.58         2.13 o                         
  -2   8   9        543.20        494.64         3.64 o                         
  -1   8   9         50.04         46.10         1.47 o                         
   0   8   9         35.78         43.25         1.63 o                         
   1   8   9         62.14         57.71         1.63 o                         
   2   8   9        502.18        446.93         3.74 o                         
   3   8   9        249.04        230.09         2.63 o                         
   4   8   9       2017.44       1983.65        12.31 o                         
   5   8   9        459.46        438.09         3.55 o                         
   6   8   9        208.14        182.23         2.64 o                         
   7   8   9        539.95        523.17         8.07 o                         
   8   8   9         78.55         77.95         3.10 o                         
  -7   9   9         94.78        106.46         2.28 o                         
  -6   9   9          8.90         12.82         1.11 o                         
  -5   9   9        380.89        380.34         3.33 o                         
  -4   9   9         96.38         93.39         1.58 o                         
  -3   9   9        199.86        196.39         2.06 o                         
  -2   9   9       2304.30       2269.04        13.53 o                         
  -1   9   9        296.69        294.73         2.74 o                         
   0   9   9        585.28        550.84         4.33 o                         
   1   9   9        306.92        294.86         2.52 o                         
   2   9   9       2158.93       2090.06        12.28 o                         
   3   9   9        218.58        212.14         2.52 o                         
   4   9   9        120.66        112.68         1.85 o                         
   5   9   9        374.36        375.53         3.41 o                         
   6   9   9         14.53         18.24         1.21 o                         
   7   9   9         88.12         98.75         2.16 o                         
  -7  10   9         81.46         84.64         1.49 o                         
  -6  10   9         47.96         54.19         1.29 o                         
  -5  10   9        101.94         98.21         1.60 o                         
  -4  10   9        609.44        597.96         4.60 o                         
  -3  10   9        111.88        127.47         1.78 o                         
  -2  10   9       1023.33       1027.15         6.75 o                         
  -1  10   9        331.98        336.21         3.13 o                         
   0  10   9        197.84        177.13         2.22 o                         
   1  10   9        306.82        306.87         2.88 o                         
   2  10   9        958.43        958.15         6.61 o                         
   3  10   9        143.17        160.40         2.17 o                         
   4  10   9        593.31        582.90         4.47 o                         
   5  10   9         88.65         84.07         1.66 o                         
   6  10   9         37.01         41.11         1.53 o                         
   7  10   9         72.09         76.51         2.67 o                         
  -7  11   9         20.47         14.58         1.21 o                         
  -6  11   9        128.33        138.45         1.74 o                         
  -5  11   9        120.25        114.20         1.87 o                         
  -4  11   9        133.03        147.76         2.56 o                         
  -3  11   9       1103.84       1104.61         6.98 o                         
  -2  11   9        336.68        339.98         3.12 o                         
  -1  11   9        487.35        487.34         4.01 o                         
   0  11   9        908.81        923.52         6.13 o                         
   1  11   9        516.47        501.97         4.42 o                         
   2  11   9        392.87        388.85         3.70 o                         
   3  11   9       1124.22       1124.93         7.76 o                         
   4  11   9        106.13        118.17         1.89 o                         
   5  11   9        139.57        134.31         1.97 o                         
   6  11   9        125.78        131.07         3.36 o                         
   7  11   9         17.02         13.34         1.18 o                         
  -6  12   9         37.17         37.37         1.02 o                         
  -5  12   9        153.25        147.24         2.15 o                         
  -4  12   9         22.06         29.71         1.49 o                         
  -3  12   9       1002.64        979.97         6.60 o                         
  -2  12   9        361.20        352.82         3.21 o                         
  -1  12   9        270.44        267.35         2.78 o                         
   0  12   9        713.59        723.16         6.08 o                         
   1  12   9        256.41        254.43         3.41 o                         
   2  12   9        389.59        381.56         5.19 o                         
   3  12   9        980.04        936.04         8.59 o                         
   4  12   9         16.81         19.26         1.16 o                         
   5  12   9        140.53        134.22         2.06 o                         
   6  12   9         38.19         36.77         1.90 o                         
  -6  13   9         34.27         25.21         0.90 o                         
  -5  13   9        326.72        342.78         3.43 o                         
  -4  13   9        209.53        218.15         2.84 o                         
  -3  13   9         33.60         37.59         1.41 o                         
  -2  13   9        331.49        335.05         3.33 o                         
  -1  13   9         41.38         39.08         1.32 o                         
   0  13   9        355.39        362.42         5.06 o                         
   1  13   9         31.96         27.93         1.69 o                         
   2  13   9        318.28        326.92         4.03 o                         
   3  13   9         39.97         41.59         1.58 o                         
   4  13   9        215.55        218.47         3.01 o                         
   5  13   9        366.85        381.73         5.36 o                         
   6  13   9         45.55         35.69         1.32 o                         
  -5  14   9          5.66          6.13         0.86 o                         
  -4  14   9        288.34        303.00         4.59 o                         
  -3  14   9        347.34        371.14         4.23 o                         
  -2  14   9         99.27        102.88         2.04 o                         
  -1  14   9       1045.78       1094.41         8.11 o                         
   0  14   9          2.20          3.68         1.32 o                         
   1  14   9        997.43       1051.48        10.36 o                         
   2  14   9        111.94        121.33         2.49 o                         
   3  14   9        355.93        374.66         4.26 o                         
   4  14   9        280.62        287.53         4.61 o                         
   5  14   9          6.42          7.14         0.96 o                         
  -5  15   9         67.45         51.49         3.20 o                         
  -4  15   9         21.54         23.85         1.17 o                         
  -3  15   9         55.57         61.11         1.89 o                         
  -2  15   9        771.59        764.09         6.60 o                         
  -1  15   9         14.32         13.41         1.46 o                         
   0  15   9          1.11          4.45         1.40 o                         
   1  15   9         21.67         24.26         1.58 o                         
   2  15   9        750.94        741.14         8.12 o                         
   3  15   9         62.81         66.21         1.61 o                         
   4  15   9         22.76         23.15         1.20 o                         
   5  15   9         78.33         67.56         2.22 o                         
  -4  16   9        107.70         88.23         3.23 o                         
  -3  16   9        303.70        302.57         3.85 o                         
  -2  16   9         33.24         30.74         1.49 o                         
  -1  16   9         37.60         40.18         1.76 o                         
   0  16   9        271.48        288.86         3.94 o                         
   1  16   9         47.02         49.73         1.53 o                         
   2  16   9         39.42         40.81         1.52 o                         
   3  16   9        297.58        296.53         6.56 o                         
   4  16   9        108.64         96.54         2.55 o                         
  -3  17   9         51.30         36.93         2.72 o                         
  -2  17   9        390.58        380.91        29.02 o                         
  -1  17   9         12.75         11.77         1.40 o                         
   0  17   9        139.49        145.78         4.26 o                         
   1  17   9         17.86         14.99         1.09 o                         
   2  17   9        414.17        415.31         5.16 o                         
   3  17   9         46.83         40.72         2.87 o                         
  -1  18   9        117.74        101.64         4.84 o                         
   0  18   9         75.32         86.71         9.28 o                         
   1  18   9        133.46         86.91         4.46 o                         
   0   0  10      53837.55      54898.74       524.98 o                         
   1   0  10       2086.09       2005.95        17.88 o                         
   2   0  10         42.52         27.38         1.35 o                         
   3   0  10        561.20        553.58         5.01 o                         
   4   0  10        497.04        577.46         4.23 o                         
   5   0  10          1.25          3.32         0.93 o                         
   6   0  10         48.27         37.85         1.13 o                         
   7   0  10        407.18        422.92         3.61 o                         
   8   0  10          0.52          0.73         0.86 o                         
  -8   1  10        216.27        212.44         2.82 o                         
  -7   1  10        185.87        217.12         2.33 o                         
  -6   1  10        325.57        320.79         2.59 o                         
  -5   1  10        179.96        190.19         1.90 o                         
  -4   1  10        668.71        630.29         4.45 o                         
  -3   1  10         53.80         58.85         1.55 o                         
  -2   1  10        545.34        477.31         5.93 o                         
  -1   1  10       6113.37       6122.81        49.38 o                         
   0   1  10        260.29        175.32         2.92 o                         
   1   1  10       6352.69       6360.06        48.68 o                         
   2   1  10        597.16        520.38         5.15 o                         
   3   1  10         62.41         68.34         1.83 o                         
   4   1  10        707.90        667.54         4.83 o                         
   5   1  10        155.01        159.52         1.73 o                         
   6   1  10        356.31        349.99         3.01 o                         
   7   1  10        185.01        209.68         3.26 o                         
   8   1  10        197.87        193.26         2.35 o                         
  -8   2  10        267.74        252.63         2.98 o                         
  -7   2  10        551.25        542.05         4.06 o                         
  -6   2  10        628.60        554.21         3.82 o                         
  -5   2  10         14.27         23.08         1.02 o                         
  -4   2  10        255.29        243.34         2.31 o                         
  -3   2  10       1013.57        927.22         7.26 o                         
  -2   2  10         54.81         69.89         1.58 o                         
  -1   2  10       2400.97       2440.65        17.94 o                         
   0   2  10      13962.67      14555.98       133.94 o                         
   1   2  10       2332.02       2423.08        18.77 o                         
   2   2  10         47.72         59.18         1.47 o                         
   3   2  10        869.03        800.74         6.62 o                         
   4   2  10        269.71        254.24         2.26 o                         
   5   2  10         14.77         24.35         1.02 o                         
   6   2  10        643.09        560.85         4.24 o                         
   7   2  10        530.55        509.20         5.21 o                         
   8   2  10        264.07        255.23         3.61 o                         
  -8   3  10        154.64        161.19         3.02 o                         
  -7   3  10        503.96        527.21         3.48 o                         
  -6   3  10         61.91         69.59         1.38 o                         
  -5   3  10         86.40         85.15         1.37 o                         
  -4   3  10         31.92         37.76         1.11 o                         
  -3   3  10        281.86        295.54         2.97 o                         
  -2   3  10        950.99        960.29         7.21 o                         
  -1   3  10       1448.23       1503.74        10.97 o                         
   0   3  10       1443.20       1482.51        12.98 o                         
   1   3  10       1459.22       1508.32        12.13 o                         
   2   3  10        892.06        887.79         6.97 o                         
   3   3  10        303.90        314.06         3.05 o                         
   4   3  10         47.95         52.56         1.26 o                         
   5   3  10        125.86        124.00         1.64 o                         
   6   3  10         65.72         73.03         1.37 o                         
   7   3  10        495.25        503.57         3.75 o                         
   8   3  10        172.77        183.27         2.48 o                         
  -8   4  10        139.25        143.06         3.12 o                         
  -7   4  10         25.14         35.10         1.14 o                         
  -6   4  10        874.33        843.56         5.29 o                         
  -5   4  10       1594.10       1560.84         7.96 o                         
  -4   4  10       1014.10        964.20         5.48 o                         
  -3   4  10       1935.61       1932.38        11.94 o                         
  -2   4  10       2447.67       2425.31        16.87 o                         
  -1   4  10        829.02        946.36         8.10 o                         
   0   4  10          5.36          2.01         1.18 o                         
   1   4  10        761.70        857.39         7.47 o                         
   2   4  10       2342.06       2300.33        16.34 o                         
   3   4  10       1902.61       1882.05        11.90 o                         
   4   4  10        925.27        866.37         5.65 o                         
   5   4  10       1655.03       1616.09        10.37 o                         
   6   4  10        836.47        794.21         5.49 o                         
   7   4  10         46.53         59.32         1.48 o                         
   8   4  10        125.77        125.88         2.41 o                         
  -8   5  10        148.35        149.07         2.88 o                         
  -7   5  10        144.45        156.67         1.87 o                         
  -6   5  10        243.43        242.75         2.19 o                         
  -5   5  10        459.97        474.81         3.42 o                         
  -4   5  10         49.80         33.42         1.02 o                         
  -3   5  10        156.40        154.19         1.70 o                         
  -2   5  10        762.97        725.31         5.88 o                         
  -1   5  10       1090.85       1081.73         9.24 o                         
   0   5  10        654.97        635.16         6.05 o                         
   1   5  10       1118.53       1118.43         9.85 o                         
   2   5  10        675.17        641.15         5.64 o                         
   3   5  10        181.58        171.74         1.98 o                         
   4   5  10         50.45         33.84         1.25 o                         
   5   5  10        431.11        451.80         3.80 o                         
   6   5  10        253.00        248.05         2.57 o                         
   7   5  10        145.76        151.51         2.40 o                         
   8   5  10        169.98        169.97         3.29 o                         
  -8   6  10         22.32         20.14         1.30 o                         
  -7   6  10        507.28        525.65         4.44 o                         
  -6   6  10       1265.32       1287.60         7.35 o                         
  -5   6  10       2190.17       2162.79        11.24 o                         
  -4   6  10        125.67        124.58         1.50 o                         
  -3   6  10        220.62        212.38         1.91 o                         
  -2   6  10       1846.22       1756.11        11.56 o                         
  -1   6  10         43.39         55.04         1.50 o                         
   0   6  10        666.87        664.96         7.82 o                         
   1   6  10         34.97         49.06         1.94 o                         
   2   6  10       1971.17       1853.87        12.84 o                         
   3   6  10        164.34        155.14         1.84 o                         
   4   6  10        102.95        102.17         1.67 o                         
   5   6  10       2166.82       2100.89        13.80 o                         
   6   6  10       1224.74       1212.41         5.32 o                         
   7   6  10        476.36        485.11         5.39 o                         
   8   6  10         33.28         32.19         1.14 o                         
  -8   7  10        257.30        228.25         6.57 o                         
  -7   7  10        397.42        426.67         3.79 o                         
  -6   7  10        119.41        127.65         1.76 o                         
  -5   7  10        448.61        460.46         3.47 o                         
  -4   7  10        957.68        980.52         5.79 o                         
  -3   7  10         97.62         96.56         1.39 o                         
  -2   7  10       1241.56       1204.47         7.23 o                         
  -1   7  10        605.58        655.90         6.79 o                         
   0   7  10       1174.84       1140.22         8.96 o                         
   1   7  10        672.27        713.46         6.33 o                         
   2   7  10       1209.79       1158.74         7.72 o                         
   3   7  10         75.33         74.73         1.47 o                         
   4   7  10        963.45        963.71         6.47 o                         
   5   7  10        416.33        423.73         3.89 o                         
   6   7  10        149.84        157.73         2.27 o                         
   7   7  10        375.99        408.34         5.93 o                         
   8   7  10        277.81        256.37         5.85 o                         
  -7   8  10        234.49        244.50         2.52 o                         
  -6   8  10         32.71         37.99         1.30 o                         
  -5   8  10        175.72        183.66         2.10 o                         
  -4   8  10        140.58        139.35         1.94 o                         
  -3   8  10        113.18         96.76         1.52 o                         
  -2   8  10        326.44        291.07         2.68 o                         
  -1   8  10        692.19        710.68         5.51 o                         
   0   8  10        331.08        333.98         3.03 o                         
   1   8  10        658.77        670.77         4.75 o                         
   2   8  10        385.91        347.20         2.91 o                         
   3   8  10        130.06        113.89         1.82 o                         
   4   8  10        151.02        151.18         2.12 o                         
   5   8  10        160.78        165.69         2.13 o                         
   6   8  10         21.58         25.79         1.44 o                         
   7   8  10        222.66        227.00         4.01 o                         
  -7   9  10        235.38        240.37         2.92 o                         
  -6   9  10        342.05        346.18         3.27 o                         
  -5   9  10        143.56        145.75         1.92 o                         
  -4   9  10        199.16        220.39         2.56 o                         
  -3   9  10        883.26        887.09         6.06 o                         
  -2   9  10        146.53        149.12         1.99 o                         
  -1   9  10         31.19         35.93         1.21 o                         
   0   9  10       2332.59       2317.76        12.92 o                         
   1   9  10         27.78         31.08         1.09 o                         
   2   9  10        149.39        151.15         1.95 o                         
   3   9  10        888.43        886.81         6.51 o                         
   4   9  10        166.25        179.55         2.31 o                         
   5   9  10        181.54        183.85         2.14 o                         
   6   9  10        352.41        354.40         4.14 o                         
   7   9  10        201.22        203.65         3.36 o                         
  -7  10  10         19.92         21.11         1.21 o                         
  -6  10  10        341.64        356.10         3.11 o                         
  -5  10  10        240.66        253.09         2.55 o                         
  -4  10  10        265.57        280.70         3.15 o                         
  -3  10  10       1430.48       1515.21         9.02 o                         
  -2  10  10        211.36        235.37         2.71 o                         
  -1  10  10        791.22        815.49         5.86 o                         
   0  10  10       1792.44       1843.66        10.57 o                         
   1  10  10        759.75        752.26         5.20 o                         
   2  10  10        260.78        280.75         2.76 o                         
   3  10  10       1439.25       1498.03         9.91 o                         
   4  10  10        235.80        242.19         2.77 o                         
   5  10  10        272.33        279.10         2.87 o                         
   6  10  10        314.12        331.38         5.10 o                         
   7  10  10         21.61         20.79         1.09 o                         
  -7  11  10         77.33         72.92         3.77 o                         
  -6  11  10        249.16        257.41         2.79 o                         
  -5  11  10        212.13        221.26         2.48 o                         
  -4  11  10         74.78         77.77         2.14 o                         
  -3  11  10         69.15         67.13         1.46 o                         
  -2  11  10        189.08        191.52         2.36 o                         
  -1  11  10        580.42        564.38         4.51 o                         
   0  11  10        150.77        138.10         2.02 o                         
   1  11  10        553.22        532.36         4.62 o                         
   2  11  10        183.79        180.06         2.41 o                         
   3  11  10         63.16         61.62         1.84 o                         
   4  11  10         53.57         59.07         1.49 o                         
   5  11  10        233.39        240.81         3.33 o                         
   6  11  10        229.94        232.23         4.47 o                         
   7  11  10         87.08         77.16         3.78 o                         
  -6  12  10        249.67        250.08         3.47 o                         
  -5  12  10         72.74         76.77         2.00 o                         
  -4  12  10         82.64         77.67         1.73 o                         
  -3  12  10        920.48        941.57         6.32 o                         
  -2  12  10        113.04        121.28         1.82 o                         
  -1  12  10         75.27         74.98         1.49 o                         
   0  12  10       2145.68       2106.68        14.65 o                         
   1  12  10         81.46         80.71         1.85 o                         
   2  12  10        102.87        109.35         2.21 o                         
   3  12  10        929.85        938.89         7.50 o                         
   4  12  10         75.54         71.40         1.50 o                         
   5  12  10         55.95         61.78         1.58 o                         
   6  12  10        237.02        234.47         5.00 o                         
  -6  13  10        109.90         94.18         3.17 o                         
  -5  13  10         11.48         13.78         1.13 o                         
  -4  13  10         49.86         52.32         1.49 o                         
  -3  13  10        187.11        190.19         2.72 o                         
  -2  13  10         99.67         90.14         1.56 o                         
  -1  13  10          6.06          5.91         1.03 o                         
   0  13  10          1.08          2.02         1.24 o                         
   1  13  10          8.95          9.37         1.44 o                         
   2  13  10        102.71         96.77         2.23 o                         
   3  13  10        208.20        204.98         2.80 o                         
   4  13  10         63.78         61.39         1.56 o                         
   5  13  10         16.90         18.47         1.24 o                         
   6  13  10         93.52         89.40         4.16 o                         
  -5  14  10         95.18         79.35         2.07 o                         
  -4  14  10        819.85        858.84         7.03 o                         
  -3  14  10         66.40         76.34         1.62 o                         
  -2  14  10        457.68        450.53         4.08 o                         
  -1  14  10       1122.30       1142.31         7.32 o                         
   0  14  10        169.62        178.50         2.47 o                         
   1  14  10       1186.02       1230.63        13.98 o                         
   2  14  10        400.15        393.85         5.52 o                         
   3  14  10         59.56         67.81         1.82 o                         
   4  14  10        837.63        859.83        13.68 o                         
   5  14  10         89.61         73.35         2.43 o                         
  -4  15  10         49.33         47.04         1.42 o                         
  -3  15  10        487.93        499.57         5.57 o                         
  -2  15  10        327.58        347.42         4.05 o                         
  -1  15  10        392.50        390.30         3.97 o                         
   0  15  10        185.42        174.76         2.80 o                         
   1  15  10        379.74        390.73         4.74 o                         
   2  15  10        320.31        341.74         4.65 o                         
   3  15  10        504.33        517.35         6.23 o                         
   4  15  10         64.20         65.00         1.77 o                         
  -3  16  10         26.24         23.61         1.37 o                         
  -2  16  10        606.82        617.05        10.05 o                         
  -1  16  10         49.74         52.35         1.79 o                         
   0  16  10        104.14        108.75         2.30 o                         
   1  16  10         63.06         69.63         2.08 o                         
   2  16  10        609.30        620.06         6.28 o                         
   3  16  10         27.12         21.83         1.13 o                         
   4  16  10        267.01        224.52        11.50 o                         
  -2  17  10         63.61         62.60         2.21 o                         
  -1  17  10          2.93          1.87         1.44 o                         
   0  17  10         79.20         82.19         3.98 o                         
   1  17  10          2.03          1.31         0.97 o                         
   2  17  10         73.27         73.83         1.41 o                         
   1   0  11        918.12        967.55         9.74 o                         
   2   0  11       1107.24       1251.33        11.39 o                         
   3   0  11        995.24        997.08         7.69 o                         
   4   0  11         55.61         59.35         1.31 o                         
   5   0  11        239.98        234.38         2.32 o                         
   6   0  11        526.67        593.97         4.20 o                         
   7   0  11        170.51        187.06         2.41 o                         
   8   0  11        659.66        672.20         6.48 o                         
  -8   1  11        261.83        245.63         2.90 o                         
  -7   1  11        224.38        250.38         2.65 o                         
  -6   1  11        660.59        662.38         4.26 o                         
  -5   1  11        152.32        149.83         1.84 o                         
  -4   1  11       1435.58       1427.65         8.02 o                         
  -3   1  11        789.89        783.60         6.32 o                         
  -2   1  11        933.99        970.96         9.04 o                         
  -1   1  11       1854.81       2034.82        18.34 o                         
   0   1  11       4228.48       4338.72        31.92 o                         
   1   1  11       1885.55       2081.82        16.10 o                         
   2   1  11        898.29        924.16         8.60 o                         
   3   1  11        735.95        736.30         6.32 o                         
   4   1  11       1389.55       1363.10         8.04 o                         
   5   1  11        152.44        151.05         1.81 o                         
   6   1  11        626.39        629.65         4.83 o                         
   7   1  11        244.61        261.81         2.84 o                         
   8   1  11        253.26        242.77         4.57 o                         
  -8   2  11        538.15        531.27         5.40 o                         
  -7   2  11        521.01        553.28         4.28 o                         
  -6   2  11        167.84        172.48         1.78 o                         
  -5   2  11        946.69        891.52         5.59 o                         
  -4   2  11         45.30         29.40         0.98 o                         
  -3   2  11         74.21         75.92         1.53 o                         
  -2   2  11        399.71        391.49         4.46 o                         
  -1   2  11        814.14        754.90         7.49 o                         
   0   2  11       9957.88      10305.73        88.05 o                         
   1   2  11        842.58        783.92         8.52 o                         
   2   2  11        375.76        373.17         3.99 o                         
   3   2  11         64.06         63.43         1.59 o                         
   4   2  11         34.96         19.23         0.95 o                         
   5   2  11        905.03        840.45         5.88 o                         
   6   2  11        140.98        142.47         1.87 o                         
   7   2  11        537.80        558.18         4.80 o                         
   8   2  11        612.41        606.53         6.67 o                         
  -8   3  11         30.80         30.46         1.16 o                         
  -7   3  11        532.75        541.35         2.93 o                         
  -6   3  11        882.08        900.81         5.75 o                         
  -5   3  11         49.40         38.88         1.14 o                         
  -4   3  11        141.08        146.66         1.67 o                         
  -3   3  11       1047.22       1081.24         7.39 o                         
  -2   3  11        889.32        912.78         6.88 o                         
  -1   3  11        389.24        391.92         4.18 o                         
   0   3  11       8885.45       8661.42        69.31 o                         
   1   3  11        374.93        382.32         4.28 o                         
   2   3  11        814.21        837.44         7.89 o                         
   3   3  11       1079.08       1106.09         8.10 o                         
   4   3  11        105.14        107.56         1.54 o                         
   5   3  11         50.86         40.19         1.28 o                         
   6   3  11        809.68        821.87         5.68 o                         
   7   3  11        579.59        578.88         5.31 o                         
   8   3  11         26.86         23.30         1.28 o                         
  -8   4  11        168.86        161.86         5.23 o                         
  -7   4  11        269.20        261.74         2.61 o                         
  -6   4  11        158.54        150.02         1.80 o                         
  -5   4  11        317.54        310.24         2.46 o                         
  -4   4  11        323.34        329.72         2.55 o                         
  -3   4  11         85.06         75.78         1.37 o                         
  -2   4  11       2381.02       2290.52        15.15 o                         
  -1   4  11        306.51        322.68         3.88 o                         
   0   4  11       1749.30       1845.15        16.86 o                         
   1   4  11        325.91        344.77         3.93 o                         
   2   4  11       2293.35       2201.76        15.73 o                         
   3   4  11         97.17         87.81         1.40 o                         
   4   4  11        328.13        328.82         2.78 o                         
   5   4  11        306.32        297.10         2.93 o                         
   6   4  11        131.01        119.18         1.64 o                         
   7   4  11        303.83        292.52         3.93 o                         
   8   4  11        158.99        155.29         2.37 o                         
  -8   5  11         81.85         74.70         1.97 o                         
  -7   5  11        395.59        409.94         3.52 o                         
  -6   5  11        420.88        435.83         3.02 o                         
  -5   5  11        191.09        177.68         1.90 o                         
  -4   5  11        453.74        467.30         3.42 o                         
  -3   5  11        504.63        492.48         3.40 o                         
  -2   5  11       1620.55       1693.95        11.63 o                         
  -1   5  11       2475.08       2542.49        19.01 o                         
   0   5  11        291.02        255.78         3.76 o                         
   1   5  11       2586.10       2669.35        21.54 o                         
   2   5  11       1601.13       1660.38        11.65 o                         
   3   5  11        509.53        487.81         3.72 o                         
   4   5  11        452.81        458.37         3.82 o                         
   5   5  11        211.39        196.91         2.35 o                         
   6   5  11        329.16        330.94         3.15 o                         
   7   5  11        427.26        438.82         5.89 o                         
   8   5  11         85.16         77.46         1.55 o                         
  -8   6  11         19.73         22.05         1.19 o                         
  -7   6  11         40.83         47.24         1.25 o                         
  -6   6  11       1711.28       1695.38         9.79 o                         
  -5   6  11         88.86         85.34         1.35 o                         
  -4   6  11       1079.11       1111.92         6.51 o                         
  -3   6  11        221.06        218.19         2.10 o                         
  -2   6  11       1035.85       1067.99         7.01 o                         
  -1   6  11       1315.33       1353.87         9.19 o                         
   0   6  11         62.58         51.27         1.44 o                         
   1   6  11       1243.97       1262.48        10.26 o                         
   2   6  11        991.07       1011.99         6.57 o                         
   3   6  11        182.30        176.95         2.01 o                         
   4   6  11       1142.11       1158.06         8.46 o                         
   5   6  11         77.34         70.59         1.74 o                         
   6   6  11       1726.56       1694.57        12.46 o                         
   7   6  11         57.88         63.40         1.85 o                         
   8   6  11          9.49          9.86         0.86 o                         
  -8   7  11        141.86        121.27         2.88 o                         
  -7   7  11        346.75        346.79         3.22 o                         
  -6   7  11         17.60         23.88         1.12 o                         
  -5   7  11         46.08         43.37         1.27 o                         
  -4   7  11        986.79        954.28         5.90 o                         
  -3   7  11         61.10         54.47         1.15 o                         
  -2   7  11       1184.82       1168.99         6.75 o                         
  -1   7  11        356.92        332.13         2.86 o                         
   0   7  11        593.88        589.28         5.06 o                         
   1   7  11        370.86        343.64         2.95 o                         
   2   7  11       1210.39       1192.92         7.20 o                         
   3   7  11         47.94         41.48         1.33 o                         
   4   7  11        918.35        868.71         6.83 o                         
   5   7  11         35.53         31.75         1.45 o                         
   6   7  11         21.24         27.94         1.43 o                         
   7   7  11        371.68        378.58         5.21 o                         
   8   7  11        151.26        115.21         9.52 o                         
  -7   8  11        449.46        467.89         5.67 o                         
  -6   8  11       1155.90       1175.84         8.91 o                         
  -5   8  11        266.85        274.90         2.61 o                         
  -4   8  11        358.49        379.58         3.36 o                         
  -3   8  11         48.50         43.58         1.19 o                         
  -2   8  11       1140.09       1101.32         6.38 o                         
  -1   8  11        142.41        136.43         1.83 o                         
   0   8  11       1207.15       1083.85         6.60 o                         
   1   8  11        159.28        154.98         1.81 o                         
   2   8  11       1246.94       1193.84         7.66 o                         
   3   8  11         34.48         30.54         1.26 o                         
   4   8  11        326.43        337.29         3.33 o                         
   5   8  11        261.97        271.16         2.82 o                         
   6   8  11       1169.34       1179.15        10.65 o                         
   7   8  11        405.63        414.65         7.71 o                         
  -7   9  11        101.70         99.63         1.78 o                         
  -6   9  11        128.05        142.57         2.53 o                         
  -5   9  11        296.43        285.17         2.40 o                         
  -4   9  11        128.90        134.31         1.88 o                         
  -3   9  11        179.05        178.71         2.26 o                         
  -2   9  11        392.92        398.72         3.28 o                         
  -1   9  11        624.28        566.07         4.30 o                         
   0   9  11          8.84         11.70         1.06 o                         
   1   9  11        551.35        485.02         3.81 o                         
   2   9  11        398.99        402.35         3.33 o                         
   3   9  11        167.00        162.94         2.17 o                         
   4   9  11        117.60        120.65         1.88 o                         
   5   9  11        269.16        257.86         2.94 o                         
   6   9  11        107.88        119.65         2.29 o                         
   7   9  11        111.86        105.75         2.48 o                         
  -7  10  11        401.10        382.94        11.51 o                         
  -6  10  11        100.06        103.91         1.70 o                         
  -5  10  11         61.13         64.15         1.46 o                         
  -4  10  11       1161.93       1195.84         8.72 o                         
  -3  10  11        819.80        826.48         5.84 o                         
  -2  10  11        701.86        713.13         5.02 o                         
  -1  10  11        279.46        305.58         2.96 o                         
   0  10  11       1940.87       1981.50        11.51 o                         
   1  10  11        325.27        351.61         3.23 o                         
   2  10  11        728.24        733.70         5.37 o                         
   3  10  11        846.07        842.76         6.68 o                         
   4  10  11       1105.88       1131.44         8.01 o                         
   5  10  11         70.83         72.38         1.57 o                         
   6  10  11        115.95        122.17         2.24 o                         
   7  10  11        368.50        338.61        17.66 o                         
  -6  11  11        167.09        159.21         2.43 o                         
  -5  11  11        549.80        575.13         5.22 o                         
  -4  11  11        125.83        127.93         2.42 o                         
  -3  11  11         74.19         79.24         1.89 o                         
  -2  11  11        432.56        441.38         3.78 o                         
  -1  11  11        292.55        297.34         2.92 o                         
   0  11  11       1013.12        984.30         7.16 o                         
   1  11  11        281.21        280.88         3.05 o                         
   2  11  11        454.00        457.25         4.19 o                         
   3  11  11         80.31         84.55         1.73 o                         
   4  11  11        109.69        107.58         1.81 o                         
   5  11  11        545.83        559.50         6.33 o                         
   6  11  11        173.34        174.12         3.08 o                         
  -6  12  11         12.60         11.80         0.81 o                         
  -5  12  11        158.90        168.12         2.46 o                         
  -4  12  11          6.55          7.00         1.25 o                         
  -3  12  11        425.65        443.82         4.36 o                         
  -2  12  11        933.01       1002.05         6.84 o                         
  -1  12  11       1152.80       1122.21         7.26 o                         
   0  12  11         59.69         55.69         1.66 o                         
   1  12  11       1160.23       1129.55         8.98 o                         
   2  12  11        947.62       1008.24         8.30 o                         
   3  12  11        378.19        383.84         3.84 o                         
   4  12  11          8.73          7.80         1.18 o                         
   5  12  11        164.18        177.74         2.52 o                         
   6  12  11         11.34         10.15         1.13 o                         
  -5  13  11        217.73        231.92         2.95 o                         
  -4  13  11        114.14        113.64         1.88 o                         
  -3  13  11         16.33         15.41         1.10 o                         
  -2  13  11         77.22         73.44         1.44 o                         
  -1  13  11        272.55        287.78         2.89 o                         
   0  13  11         21.14         29.53         1.43 o                         
   1  13  11        327.47        337.94         4.57 o                         
   2  13  11         69.21         63.39         2.03 o                         
   3  13  11         13.95         13.56         1.25 o                         
   4  13  11         96.88         95.31         1.75 o                         
   5  13  11        190.81        195.68         2.86 o                         
  -5  14  11         28.13         24.13         1.33 o                         
  -4  14  11        203.27        205.11         2.65 o                         
  -3  14  11        108.73        126.20         2.31 o                         
  -2  14  11         76.62         73.48         1.69 o                         
  -1  14  11        991.73        993.00         7.19 o                         
   0  14  11          2.63          3.64         1.31 o                         
   1  14  11        986.02       1022.52        10.71 o                         
   2  14  11         77.31         78.31         2.10 o                         
   3  14  11        100.56        120.93         2.31 o                         
   4  14  11        205.88        201.21         3.52 o                         
   5  14  11         25.54         23.86         1.41 o                         
  -4  15  11         13.67         14.45         1.16 o                         
  -3  15  11         57.03         56.86         1.99 o                         
  -2  15  11         67.21         74.91         4.13 o                         
  -1  15  11        185.95        191.62         2.75 o                         
   0  15  11          0.02          1.64         1.31 o                         
   1  15  11        145.27        151.80         2.48 o                         
   2  15  11         74.01         74.93         1.84 o                         
   3  15  11         58.79         57.34         1.42 o                         
   4  15  11         10.41         12.28         1.33 o                         
  -3  16  11        509.58        503.69         8.80 o                         
  -2  16  11        126.30        119.26         3.67 o                         
  -1  16  11          4.63          8.16         1.27 o                         
   0  16  11         76.68         78.12         1.83 o                         
   1  16  11          7.78         13.52         1.18 o                         
   2  16  11        126.82        113.87         2.08 o                         
   3  16  11        520.05        517.93        12.38 o                         
  -2  17  11         73.49         73.50         3.40 o                         
  -1  17  11        106.14        108.31         3.00 o                         
   0  17  11         58.71         58.66         2.37 o                         
   1  17  11         84.54         81.83         1.58 o                         
   2  17  11         61.93         55.49         1.92 o                         
   0   0  12        833.17        779.18        11.14 o                         
   1   0  12       2167.67       2361.19        18.27 o                         
   2   0  12        242.24        280.10         3.69 o                         
   3   0  12       3555.87       3510.83        23.45 o                         
   4   0  12         35.63         46.21         1.22 o                         
   5   0  12          0.79          3.17         1.09 o                         
   6   0  12         16.84         20.10         1.12 o                         
   7   0  12        111.32        117.99         1.87 o                         
   8   0  12         94.05         93.28         1.73 o                         
  -8   1  12        167.33        174.16         2.66 o                         
  -7   1  12        701.38        723.62         5.82 o                         
  -6   1  12        312.10        328.76         2.82 o                         
  -5   1  12       1306.73       1312.60         8.07 o                         
  -4   1  12        841.18        816.11         5.44 o                         
  -3   1  12       1194.31       1181.89         9.14 o                         
  -2   1  12        535.47        550.95         6.09 o                         
  -1   1  12       2357.78       2414.26        21.47 o                         
   0   1  12        425.26        555.01         6.26 o                         
   1   1  12       2272.27       2308.54        16.51 o                         
   2   1  12        510.23        531.15         5.94 o                         
   3   1  12       1151.06       1146.34         9.73 o                         
   4   1  12        856.30        828.20         5.54 o                         
   5   1  12       1409.44       1398.86         9.39 o                         
   6   1  12        333.58        343.52         3.21 o                         
   7   1  12        667.03        683.09         5.70 o                         
   8   1  12        159.43        166.53         2.47 o                         
  -8   2  12         28.68         22.44         0.87 o                         
  -7   2  12       1154.19       1125.64         7.94 o                         
  -6   2  12        189.10        171.19         1.94 o                         
  -5   2  12        300.84        260.80         2.52 o                         
  -4   2  12        303.25        315.08         2.72 o                         
  -3   2  12        827.03        814.77         5.66 o                         
  -2   2  12        439.45        452.22         4.74 o                         
  -1   2  12       2609.31       2603.12        19.52 o                         
   0   2  12       1040.21        984.16         9.68 o                         
   1   2  12       2666.01       2642.08        22.31 o                         
   2   2  12        466.45        475.64         5.11 o                         
   3   2  12        701.05        676.39         5.71 o                         
   4   2  12        326.63        336.01         2.83 o                         
   5   2  12        303.22        262.02         2.82 o                         
   6   2  12        193.84        171.10         2.12 o                         
   7   2  12       1217.79       1180.60         9.02 o                         
   8   2  12         23.13         17.42         1.06 o                         
  -8   3  12         13.18         14.79         0.84 o                         
  -7   3  12        121.67        122.40         1.69 o                         
  -6   3  12         89.73        100.78         1.59 o                         
  -5   3  12        895.40        904.36         5.44 o                         
  -4   3  12       4760.58       4667.13        22.21 o                         
  -3   3  12         29.62         22.50         1.03 o                         
  -2   3  12        386.99        400.50         4.11 o                         
  -1   3  12        349.22        334.64         4.30 o                         
   0   3  12         89.39         73.53         2.12 o                         
   1   3  12        457.19        452.39         5.31 o                         
   2   3  12        417.69        431.54         4.46 o                         
   3   3  12         31.95         23.16         1.04 o                         
   4   3  12       4756.17       4622.11        25.54 o                         
   5   3  12        908.10        905.71         6.79 o                         
   6   3  12         97.49        104.34         1.68 o                         
   7   3  12         95.41         96.93         1.97 o                         
   8   3  12         11.06         11.92         0.95 o                         
  -8   4  12         80.20         79.12         2.22 o                         
  -7   4  12        413.82        415.71         3.77 o                         
  -6   4  12        125.26        125.16         1.76 o                         
  -5   4  12        295.23        278.15         2.40 o                         
  -4   4  12        129.55        131.83         1.57 o                         
  -3   4  12        524.82        520.82         3.87 o                         
  -2   4  12        251.95        245.84         2.67 o                         
  -1   4  12       2801.02       2929.37        22.39 o                         
   0   4  12       2124.24       2125.58        20.58 o                         
   1   4  12       2847.15       2999.06        22.87 o                         
   2   4  12        240.50        229.93         2.74 o                         
   3   4  12        633.74        624.71         4.16 o                         
   4   4  12        109.30        108.33         1.67 o                         
   5   4  12        317.18        295.14         3.99 o                         
   6   4  12        137.13        134.96         1.95 o                         
   7   4  12        435.06        423.33         4.05 o                         
   8   4  12         85.39         78.56         1.73 o                         
  -8   5  12         34.23         35.13         1.17 o                         
  -7   5  12        121.80        143.20         1.95 o                         
  -6   5  12         14.58         12.96         0.87 o                         
  -5   5  12        602.27        604.13         4.12 o                         
  -4   5  12       1848.23       1899.47        10.54 o                         
  -3   5  12        249.81        243.12         2.10 o                         
  -2   5  12       2020.43       2002.87        12.30 o                         
  -1   5  12        549.13        469.99         4.04 o                         
   0   5  12        103.38        121.37         1.96 o                         
   1   5  12        556.12        482.42         4.20 o                         
   2   5  12       2038.10       2023.69        12.21 o                         
   3   5  12        260.57        255.35         2.49 o                         
   4   5  12       1776.70       1835.54        12.35 o                         
   5   5  12        479.94        483.34         4.54 o                         
   6   5  12         10.55          6.72         0.99 o                         
   7   5  12        134.83        149.65         2.92 o                         
   8   5  12         34.81         33.15         1.16 o                         
  -8   6  12         77.73         73.19         3.27 o                         
  -7   6  12        451.82        474.35         4.19 o                         
  -6   6  12        212.69        217.24         2.46 o                         
  -5   6  12        414.40        396.41         3.16 o                         
  -4   6  12        365.23        357.12         2.95 o                         
  -3   6  12       1210.30       1175.61         6.88 o                         
  -2   6  12        250.36        239.17         2.14 o                         
  -1   6  12        555.35        554.30         4.42 o                         
   0   6  12        135.90        146.54         1.95 o                         
   1   6  12        603.28        598.44         5.00 o                         
   2   6  12        237.73        221.84         2.16 o                         
   3   6  12       1284.07       1231.14         7.78 o                         
   4   6  12        380.98        366.54         3.37 o                         
   5   6  12        409.68        398.20         4.84 o                         
   6   6  12        212.69        211.62         4.28 o                         
   7   6  12        398.13        420.56         4.81 o                         
   8   6  12        102.95         98.90         4.74 o                         
  -7   7  12         89.43         89.09         1.43 o                         
  -6   7  12        109.75        106.11         1.72 o                         
  -5   7  12         98.73        109.93         1.73 o                         
  -4   7  12       1294.09       1276.92         7.75 o                         
  -3   7  12        245.31        221.10         2.07 o                         
  -2   7  12       1694.57       1613.15         8.45 o                         
  -1   7  12        305.32        290.28         2.53 o                         
   0   7  12        513.98        495.60         3.47 o                         
   1   7  12        379.05        355.08         2.75 o                         
   2   7  12       1703.19       1623.47         9.61 o                         
   3   7  12        219.13        197.23         2.22 o                         
   4   7  12       1200.37       1166.25         8.84 o                         
   5   7  12        129.78        139.61         2.69 o                         
   6   7  12         82.89         71.45         1.78 o                         
   7   7  12         78.07         76.23         1.63 o                         
  -7   8  12        555.61        571.61         5.29 o                         
  -6   8  12         40.19         38.63         1.32 o                         
  -5   8  12        534.89        503.35         4.01 o                         
  -4   8  12        520.31        539.41         4.38 o                         
  -3   8  12        457.29        484.34         3.99 o                         
  -2   8  12       1436.91       1412.62         7.68 o                         
  -1   8  12         97.02         92.26         1.49 o                         
   0   8  12        401.05        436.00         3.32 o                         
   1   8  12        127.91        118.86         1.59 o                         
   2   8  12       1471.32       1446.12         9.06 o                         
   3   8  12        442.64        465.42         3.97 o                         
   4   8  12        490.87        499.09         4.57 o                         
   5   8  12        512.20        478.74         4.29 o                         
   6   8  12         40.82         37.23         1.43 o                         
   7   8  12        517.26        512.87         9.92 o                         
  -7   9  12         16.23         18.54         0.91 o                         
  -6   9  12        141.62        148.62         2.33 o                         
  -5   9  12        301.77        315.53         2.92 o                         
  -4   9  12        364.63        387.99         3.38 o                         
  -3   9  12        170.24        167.98         3.26 o                         
  -2   9  12         22.78         22.07         1.24 o                         
  -1   9  12         91.34         95.79         1.56 o                         
   0   9  12          1.13          3.89         1.06 o                         
   1   9  12        109.49        114.58         1.71 o                         
   2   9  12         31.43         31.35         1.27 o                         
   3   9  12        147.11        134.96         2.03 o                         
   4   9  12        301.82        314.08         3.11 o                         
   5   9  12        322.34        331.90         3.41 o                         
   6   9  12        122.35        129.20         2.32 o                         
   7   9  12         14.57         16.87         1.06 o                         
  -7  10  12        717.21        639.17        10.46 o                         
  -6  10  12         90.89         82.66         1.71 o                         
  -5  10  12        110.99        123.90         1.94 o                         
  -4  10  12        664.27        661.71         5.34 o                         
  -3  10  12         17.05         17.77         1.30 o                         
  -2  10  12        262.68        253.02         2.62 o                         
  -1  10  12        497.66        456.81         3.74 o                         
   0  10  12        493.14        492.01         4.02 o                         
   1  10  12        455.88        422.68         3.65 o                         
   2  10  12        228.22        214.51         2.39 o                         
   3  10  12         14.71         15.11         1.24 o                         
   4  10  12        649.02        638.28         5.96 o                         
   5  10  12        107.98        120.94         2.16 o                         
   6  10  12         82.18         73.58         2.14 o                         
   7  10  12        692.12        564.85        18.41 o                         
  -6  11  12        223.25        232.37         2.57 o                         
  -5  11  12         57.40         52.33         1.41 o                         
  -4  11  12        184.15        190.48         3.62 o                         
  -3  11  12          5.82          5.50         1.25 o                         
  -2  11  12        360.02        347.50         3.10 o                         
  -1  11  12        252.25        242.87         2.60 o                         
   0  11  12       3118.79       3042.79        18.87 o                         
   1  11  12        218.13        209.83         2.57 o                         
   2  11  12        362.62        346.95         3.60 o                         
   3  11  12          9.65          7.25         1.16 o                         
   4  11  12        161.98        161.58         2.23 o                         
   5  11  12         43.12         36.55         1.43 o                         
   6  11  12        259.05        273.31         4.23 o                         
  -6  12  12        137.41        126.36         5.77 o                         
  -5  12  12         28.43         28.44         1.14 o                         
  -4  12  12        141.52        161.09         2.25 o                         
  -3  12  12        124.93        130.11         1.94 o                         
  -2  12  12        866.20        852.69         5.78 o                         
  -1  12  12        557.70        532.28         4.17 o                         
   0  12  12         16.13         17.05         1.37 o                         
   1  12  12        523.09        499.87         4.52 o                         
   2  12  12        788.68        778.68         6.72 o                         
   3  12  12        149.84        153.77         2.36 o                         
   4  12  12        171.38        191.60         3.31 o                         
   5  12  12         32.19         33.59         1.44 o                         
   6  12  12        144.69        149.77         4.62 o                         
  -5  13  12         16.56         17.62         0.95 o                         
  -4  13  12         48.00         50.93         1.34 o                         
  -3  13  12          9.33         10.95         1.09 o                         
  -2  13  12         15.61         15.51         1.09 o                         
  -1  13  12        517.98        506.55         4.59 o                         
   0  13  12        202.91        217.56         2.87 o                         
   1  13  12        501.64        497.30         5.48 o                         
   2  13  12         20.86         18.78         2.02 o                         
   3  13  12          5.49          6.24         1.23 o                         
   4  13  12         29.93         29.60         1.28 o                         
   5  13  12         14.40         13.24         0.97 o                         
  -4  14  12         72.16         75.00         1.53 o                         
  -3  14  12        286.33        276.01         3.30 o                         
  -2  14  12        424.36        442.30         4.64 o                         
  -1  14  12        310.22        312.78         3.30 o                         
   0  14  12        755.55        768.45         6.51 o                         
   1  14  12        289.12        297.66         3.88 o                         
   2  14  12        434.86        459.70         4.80 o                         
   3  14  12        299.01        289.26         3.45 o                         
   4  14  12         66.63         66.98         1.73 o                         
   5  14  12         55.45         46.58         1.89 o                         
  -4  15  12        111.53        103.68         2.64 o                         
  -3  15  12         15.89         17.31         1.36 o                         
  -2  15  12        296.07        280.21         4.67 o                         
  -1  15  12         66.48         62.51         1.73 o                         
   0  15  12        430.79        462.62         5.23 o                         
   1  15  12         60.72         56.24         1.73 o                         
   2  15  12        311.23        295.92         4.30 o                         
   3  15  12         13.74         14.35         1.07 o                         
   4  15  12        132.21        125.55         3.95 o                         
  -3  16  12          4.94          2.09         1.44 o                         
  -2  16  12        255.77        268.04         4.97 o                         
  -1  16  12          0.74          2.58         1.28 o                         
   0  16  12         63.99         68.09         1.72 o                         
   1  16  12          0.38          0.95         0.95 o                         
   2  16  12        242.00        243.83         5.26 o                         
   3  16  12          6.29          5.86         1.04 o                         
  -1  17  12         58.89         52.34         1.87 o                         
   0  17  12         87.73         81.59         3.45 o                         
   1  17  12         61.40         49.67         1.52 o                         
   1   0  13        598.28        575.25         5.47 o                         
   2   0  13       2090.66       2036.52        14.87 o                         
   3   0  13         12.23          6.35         1.02 o                         
   4   0  13       1057.46       1017.92         6.30 o                         
   5   0  13        259.37        227.74         2.44 o                         
   6   0  13        999.75        994.81         6.55 o                         
   7   0  13         22.08         15.41         1.08 o                         
   8   0  13       1461.09       1443.60        21.56 o                         
  -8   1  13        140.11        142.82         1.82 o                         
  -7   1  13        473.24        484.01         4.09 o                         
  -6   1  13        324.68        355.06         2.97 o                         
  -5   1  13        527.82        523.07         3.82 o                         
  -4   1  13       1646.55       1614.49         9.44 o                         
  -3   1  13        326.45        342.86         3.10 o                         
  -2   1  13        801.16        759.52         7.11 o                         
  -1   1  13        801.38        887.59         8.12 o                         
   0   1  13        112.82        137.34         2.57 o                         
   1   1  13        771.41        851.81         7.18 o                         
   2   1  13        818.67        783.48         7.03 o                         
   3   1  13        344.69        354.67         2.87 o                         
   4   1  13       1604.80       1571.29         9.39 o                         
   5   1  13        528.96        519.75         4.42 o                         
   6   1  13        313.06        337.65         2.95 o                         
   7   1  13        461.84        469.61         4.35 o                         
   8   1  13        137.50        134.31         1.96 o                         
  -8   2  13        214.41        209.04         2.51 o                         
  -7   2  13        321.87        362.43         3.30 o                         
  -6   2  13        187.54        180.55         1.94 o                         
  -5   2  13        287.28        287.15         2.58 o                         
  -4   2  13        675.32        657.13         4.40 o                         
  -3   2  13        687.51        691.57         4.62 o                         
  -2   2  13       3129.47       3066.41        20.40 o                         
  -1   2  13        386.49        409.93         4.92 o                         
   0   2  13         99.92        100.35         2.27 o                         
   1   2  13        415.04        435.30         4.84 o                         
   2   2  13       2980.36       2934.84        23.03 o                         
   3   2  13        671.12        667.88         5.15 o                         
   4   2  13        752.09        734.20         5.05 o                         
   5   2  13        312.32        311.53         3.06 o                         
   6   2  13        215.39        206.14         2.32 o                         
   7   2  13        333.88        370.51         3.75 o                         
   8   2  13        248.04        231.38         3.47 o                         
  -8   3  13        226.54        224.47         2.89 o                         
  -7   3  13        480.75        470.96         4.02 o                         
  -6   3  13        202.97        197.69         2.12 o                         
  -5   3  13        908.08        912.78         5.61 o                         
  -4   3  13        801.47        796.58         5.01 o                         
  -3   3  13        239.12        231.43         2.11 o                         
  -2   3  13        772.99        794.88         6.19 o                         
  -1   3  13        886.76        888.60         7.87 o                         
   0   3  13        560.99        505.41         5.13 o                         
   1   3  13        851.13        866.44         7.34 o                         
   2   3  13        794.39        826.82         6.97 o                         
   3   3  13        257.36        242.93         2.31 o                         
   4   3  13        788.60        774.69         5.01 o                         
   5   3  13        864.20        859.11         6.37 o                         
   6   3  13        234.39        224.58         2.46 o                         
   7   3  13        499.75        478.59         5.05 o                         
   8   3  13        213.33        205.45         3.02 o                         
  -8   4  13        417.35        404.79         6.75 o                         
  -7   4  13         45.82         52.10         1.21 o                         
  -6   4  13        242.75        241.31         2.35 o                         
  -5   4  13        434.70        422.01         3.09 o                         
  -4   4  13        315.36        297.19         2.65 o                         
  -3   4  13       1194.61       1167.51         7.04 o                         
  -2   4  13       2638.74       2685.23        14.88 o                         
  -1   4  13        701.45        679.05         5.66 o                         
   0   4  13       1059.62       1071.69         8.64 o                         
   1   4  13        701.87        694.27         5.62 o                         
   2   4  13       2423.78       2485.28        14.97 o                         
   3   4  13       1200.54       1161.40         6.95 o                         
   4   4  13        306.83        283.68         2.68 o                         
   5   4  13        459.23        442.02         4.76 o                         
   6   4  13        249.18        246.35         2.60 o                         
   7   4  13         38.73         43.51         1.40 o                         
   8   4  13        474.55        455.84         5.85 o                         
  -8   5  13         36.58         31.76         2.05 o                         
  -7   5  13         95.24         93.17         1.56 o                         
  -6   5  13        549.68        543.23         4.05 o                         
  -5   5  13        123.60        120.74         1.63 o                         
  -4   5  13        619.27        623.77         4.13 o                         
  -3   5  13        447.19        447.15         3.24 o                         
  -2   5  13       1628.72       1590.47         8.65 o                         
  -1   5  13          7.89         11.27         1.03 o                         
   0   5  13         16.65          9.00         1.05 o                         
   1   5  13          4.27          7.09         1.01 o                         
   2   5  13       1682.29       1635.83         8.74 o                         
   3   5  13        433.12        424.29         3.45 o                         
   4   5  13        523.86        521.92         4.47 o                         
   5   5  13        113.98        110.21         2.15 o                         
   6   5  13        639.63        629.38         5.82 o                         
   7   5  13        106.55         99.08         1.78 o                         
   8   5  13         33.97         31.14         1.98 o                         
  -7   6  13        111.53        112.97         1.71 o                         
  -6   6  13        537.99        527.11         4.03 o                         
  -5   6  13         88.27         97.09         1.55 o                         
  -4   6  13        428.57        415.50         3.28 o                         
  -3   6  13       1064.64       1052.48         6.10 o                         
  -2   6  13       4186.35       4136.92        20.50 o                         
  -1   6  13        554.99        584.67         3.97 o                         
   0   6  13         12.40          7.23         0.87 o                         
   1   6  13        593.57        619.76         3.95 o                         
   2   6  13       3930.04       3846.11        20.22 o                         
   3   6  13       1054.66       1038.39         6.68 o                         
   4   6  13        493.52        483.33         4.65 o                         
   5   6  13         88.01         94.89         2.05 o                         
   6   6  13        571.89        559.48         5.83 o                         
   7   6  13        122.08        116.78         1.94 o                         
  -7   7  13         16.37         21.98         0.88 o                         
  -6   7  13       1328.56       1368.53        11.26 o                         
  -5   7  13       1090.61       1103.04         6.99 o                         
  -4   7  13         52.36         52.87         1.32 o                         
  -3   7  13       1496.97       1477.84         8.06 o                         
  -2   7  13        235.19        234.76         2.17 o                         
  -1   7  13        829.04        822.19         5.08 o                         
   0   7  13        511.29        471.30         3.30 o                         
   1   7  13        737.87        726.58         4.79 o                         
   2   7  13        264.35        265.48         2.42 o                         
   3   7  13       1484.29       1455.76         9.46 o                         
   4   7  13         57.93         55.84         1.65 o                         
   5   7  13       1198.95       1187.43         9.34 o                         
   6   7  13       1296.63       1332.16        11.24 o                         
   7   7  13         17.86         22.89         1.01 o                         
  -7   8  13        393.16        393.59         4.26 o                         
  -6   8  13        427.39        431.32         4.08 o                         
  -5   8  13          9.24          9.86         1.03 o                         
  -4   8  13        352.23        356.17         3.12 o                         
  -3   8  13       1439.24       1458.32         8.94 o                         
  -2   8  13       1585.40       1571.44         8.80 o                         
  -1   8  13        252.39        240.25         2.26 o                         
   0   8  13         89.37         70.70         1.50 o                         
   1   8  13        256.49        239.62         2.27 o                         
   2   8  13       1486.70       1461.91         9.08 o                         
   3   8  13       1499.18       1515.23        10.08 o                         
   4   8  13        372.41        370.76         3.49 o                         
   5   8  13          6.26          5.94         1.16 o                         
   6   8  13        449.89        465.81         4.74 o                         
   7   8  13        413.98        406.23         8.08 o                         
  -7   9  13        180.50        173.04         2.60 o                         
  -6   9  13        456.20        476.72         4.57 o                         
  -5   9  13        446.03        491.43         3.92 o                         
  -4   9  13         68.46         69.46         1.50 o                         
  -3   9  13        165.27        155.78         2.06 o                         
  -2   9  13        213.36        204.91         2.21 o                         
  -1   9  13         12.43         15.31         1.10 o                         
   0   9  13        154.07        147.47         2.01 o                         
   1   9  13          2.68          5.26         1.07 o                         
   2   9  13        202.89        193.69         2.27 o                         
   3   9  13        156.61        140.65         2.07 o                         
   4   9  13         58.65         57.25         1.50 o                         
   5   9  13        460.71        497.39         4.72 o                         
   6   9  13        462.09        486.20         5.61 o                         
   7   9  13        203.53        199.23         5.60 o                         
  -6  10  13        598.95        626.39         7.34 o                         
  -5  10  13         26.08         31.14         1.23 o                         
  -4  10  13        128.99        117.36         1.87 o                         
  -3  10  13        157.39        166.73         2.45 o                         
  -2  10  13         41.81         42.09         1.35 o                         
  -1  10  13       3478.78       3483.50        18.73 o                         
   0  10  13         21.22         33.29         1.34 o                         
   1  10  13       3434.11       3444.23        21.03 o                         
   2  10  13         29.56         28.42         1.24 o                         
   3  10  13        202.55        198.82         2.59 o                         
   4  10  13        117.86        110.49         1.97 o                         
   5  10  13         25.33         27.83         1.35 o                         
   6  10  13        603.01        626.95        10.00 o                         
  -6  11  13         14.23         11.58         0.89 o                         
  -5  11  13        157.45        157.80         2.12 o                         
  -4  11  13         72.07         72.66         2.09 o                         
  -3  11  13        285.08        276.29         2.93 o                         
  -2  11  13        192.73        203.95         2.22 o                         
  -1  11  13        178.68        171.34         2.26 o                         
   0  11  13        437.03        426.28         3.89 o                         
   1  11  13        206.53        204.39         2.75 o                         
   2  11  13        200.19        208.18         2.60 o                         
   3  11  13        285.19        268.77         3.40 o                         
   4  11  13         88.66         93.89         1.81 o                         
   5  11  13        166.35        161.37         2.62 o                         
   6  11  13         22.38         18.38         1.18 o                         
  -6  12  13        304.77        277.77         9.74 o                         
  -5  12  13         13.53         15.10         1.02 o                         
  -4  12  13         41.56         45.40         1.42 o                         
  -3  12  13        355.58        354.98         3.36 o                         
  -2  12  13         22.04         23.12         1.14 o                         
  -1  12  13        346.73        334.21         3.22 o                         
   0  12  13          9.06         10.17         1.37 o                         
   1  12  13        323.84        316.06         3.52 o                         
   2  12  13         32.38         34.38         1.45 o                         
   3  12  13        339.34        343.65         4.25 o                         
   4  12  13         47.98         51.17         1.47 o                         
   5  12  13         11.71         14.78         1.22 o                         
   6  12  13        313.45        263.88        12.21 o                         
  -5  13  13        394.44        407.19         4.83 o                         
  -4  13  13         66.12         70.70         1.70 o                         
  -3  13  13          8.70         10.32         1.07 o                         
  -2  13  13        125.32        126.22         1.79 o                         
  -1  13  13        132.86        128.79         2.34 o                         
   0  13  13         76.24         80.94         1.91 o                         
   1  13  13        131.19        128.24         2.36 o                         
   2  13  13        112.41        115.65         2.14 o                         
   3  13  13         10.97         11.35         1.21 o                         
   4  13  13         75.23         80.27         1.78 o                         
   5  13  13        397.73        418.21         8.87 o                         
  -4  14  13        211.90        211.06         3.77 o                         
  -3  14  13         34.76         45.06         1.57 o                         
  -2  14  13          0.60          3.30         1.28 o                         
  -1  14  13        414.49        427.43         4.61 o                         
   0  14  13        250.49        263.19         3.04 o                         
   1  14  13        409.66        432.08         4.92 o                         
   2  14  13          1.34          3.69         1.28 o                         
   3  14  13         15.19         22.10         1.28 o                         
   4  14  13        230.91        235.66         4.32 o                         
  -4  15  13          4.84          0.08         1.35 o                         
  -3  15  13        697.28        730.02        12.40 o                         
  -2  15  13          0.62          0.25         1.47 o                         
  -1  15  13        377.69        398.51         4.65 o                         
   0  15  13         89.77         94.12         1.86 o                         
   1  15  13        396.96        418.94         4.89 o                         
   2  15  13          1.50          1.61         1.35 o                         
   3  15  13        716.02        733.52        14.88 o                         
  -3  16  13         52.93         47.34         3.06 o                         
  -2  16  13         45.05         48.54         1.67 o                         
  -1  16  13        219.56        228.91         8.00 o                         
   0  16  13          6.50          6.75         1.15 o                         
   1  16  13        212.99        213.11         3.52 o                         
   2  16  13         46.83         47.91         1.65 o                         
   3  16  13         72.06         68.20         3.56 o                         
  -1  17  13        129.87         93.26         4.26 o                         
   0  17  13         41.85         48.19         3.18 o                         
   0   0  14       3516.74       3851.75        40.34 o                         
   1   0  14         66.31         63.23         1.65 o                         
   2   0  14       1356.37       1464.87        11.17 o                         
   3   0  14       5944.11       5919.58        32.54 o                         
   4   0  14         77.34         69.23         1.36 o                         
   5   0  14        291.11        284.01         2.60 o                         
   6   0  14        120.53        118.34         2.58 o                         
   7   0  14        901.71        930.86         7.17 o                         
   8   0  14       1157.23       1120.43        20.84 o                         
  -8   1  14         42.85         45.48         1.19 o                         
  -7   1  14        109.93         98.27         1.64 o                         
  -6   1  14        216.23        195.73         2.20 o                         
  -5   1  14       1330.50       1330.70         7.88 o                         
  -4   1  14         32.45         28.39         1.12 o                         
  -3   1  14        197.82        187.49         2.08 o                         
  -2   1  14        185.62        173.92         2.68 o                         
  -1   1  14        478.55        519.16         4.93 o                         
   0   1  14        121.48        120.82         2.88 o                         
   1   1  14        411.38        446.04         4.50 o                         
   2   1  14        196.18        182.82         2.42 o                         
   3   1  14        173.00        163.72         1.86 o                         
   4   1  14         35.31         29.36         1.18 o                         
   5   1  14       1261.63       1260.74         8.21 o                         
   6   1  14        208.54        187.97         2.05 o                         
   7   1  14        139.74        125.32         1.88 o                         
   8   1  14         42.62         45.27         1.51 o                         
  -8   2  14        318.09        299.56         5.36 o                         
  -7   2  14       1567.78       1614.37        11.49 o                         
  -6   2  14        122.90        113.34         1.57 o                         
  -5   2  14          6.03          8.84         0.99 o                         
  -4   2  14        832.19        807.61         5.31 o                         
  -3   2  14       3729.08       3750.10        19.86 o                         
  -2   2  14        715.95        698.54         5.33 o                         
  -1   2  14       1007.67       1067.92         8.35 o                         
   0   2  14          5.89         14.83         1.36 o                         
   1   2  14       1105.14       1167.00         9.15 o                         
   2   2  14        735.36        714.66         5.64 o                         
   3   2  14       3534.78       3541.33        21.05 o                         
   4   2  14        858.01        826.62         5.65 o                         
   5   2  14          8.57         10.00         1.05 o                         
   6   2  14        114.93        105.03         1.62 o                         
   7   2  14       1444.37       1481.55        13.37 o                         
   8   2  14        330.78        329.45         5.61 o                         
  -8   3  14        231.37        203.18         5.99 o                         
  -7   3  14        238.33        227.70         2.61 o                         
  -6   3  14        320.46        325.03         2.75 o                         
  -5   3  14        446.54        478.32         3.46 o                         
  -4   3  14        937.15        951.98         6.01 o                         
  -3   3  14        532.54        549.32         3.90 o                         
  -2   3  14        248.08        261.82         2.50 o                         
  -1   3  14        839.59        746.08         6.28 o                         
   0   3  14        253.96        242.34         2.92 o                         
   1   3  14        739.57        653.07         5.39 o                         
   2   3  14        249.48        260.33         2.60 o                         
   3   3  14        543.22        554.18         3.87 o                         
   4   3  14        889.43        901.19         5.52 o                         
   5   3  14        390.85        417.91         3.66 o                         
   6   3  14        333.95        336.12         2.85 o                         
   7   3  14        266.19        260.20         4.25 o                         
   8   3  14        238.56        211.45         3.68 o                         
  -8   4  14         55.80         51.17         2.16 o                         
  -7   4  14        407.18        417.16         3.96 o                         
  -6   4  14        376.26        378.42         3.08 o                         
  -5   4  14         44.60         40.09         1.16 o                         
  -4   4  14        917.74        906.87         5.34 o                         
  -3   4  14       2711.38       2692.56        14.97 o                         
  -2   4  14        589.01        563.06         3.99 o                         
  -1   4  14       1147.19       1134.51         6.90 o                         
   0   4  14          6.28          4.23         1.01 o                         
   1   4  14       1229.49       1217.13         7.43 o                         
   2   4  14        602.66        580.42         4.01 o                         
   3   4  14       2597.33       2546.57        14.23 o                         
   4   4  14        925.02        904.46         6.49 o                         
   5   4  14         50.91         45.72         1.54 o                         
   6   4  14        356.82        362.01         3.62 o                         
   7   4  14        409.52        404.00         4.74 o                         
   8   4  14         49.88         38.48         3.04 o                         
  -7   5  14        203.46        210.60         2.33 o                         
  -6   5  14         85.37         81.26         1.53 o                         
  -5   5  14         12.22         11.65         0.96 o                         
  -4   5  14        263.51        272.85         2.39 o                         
  -3   5  14        461.64        473.07         3.53 o                         
  -2   5  14          8.14         10.49         0.98 o                         
  -1   5  14       1665.67       1614.22         8.76 o                         
   0   5  14       1013.49       1042.99         6.20 o                         
   1   5  14       1609.48       1581.89         8.96 o                         
   2   5  14          5.19          7.91         0.85 o                         
   3   5  14        489.75        500.45         3.73 o                         
   4   5  14        263.15        268.53         2.89 o                         
   5   5  14         13.62         16.21         1.32 o                         
   6   5  14         80.25         77.09         1.70 o                         
   7   5  14        202.10        193.68         5.36 o                         
  -7   6  14        175.07        178.14         2.22 o                         
  -6   6  14        109.03        103.41         1.67 o                         
  -5   6  14          4.48          6.42         0.91 o                         
  -4   6  14        350.50        328.17         2.76 o                         
  -3   6  14        389.97        366.68         2.78 o                         
  -2   6  14        910.86        925.33         5.75 o                         
  -1   6  14        397.69        379.08         2.84 o                         
   0   6  14          9.06         10.13         0.84 o                         
   1   6  14        419.91        398.64         2.83 o                         
   2   6  14        957.20        971.25         6.01 o                         
   3   6  14        319.55        297.55         2.72 o                         
   4   6  14        321.71        295.27         3.09 o                         
   5   6  14          6.30          8.76         1.30 o                         
   6   6  14        118.71        115.37         2.05 o                         
   7   6  14        189.49        187.02         3.10 o                         
  -7   7  14        130.25        135.64         1.96 o                         
  -6   7  14          3.43          7.69         0.98 o                         
  -5   7  14        267.98        261.90         2.65 o                         
  -4   7  14        500.31        498.82         3.65 o                         
  -3   7  14        194.53        175.83         1.85 o                         
  -2   7  14         69.62         74.46         1.39 o                         
  -1   7  14         17.24         18.68         1.06 o                         
   0   7  14       1512.47       1451.02         8.22 o                         
   1   7  14         34.67         37.03         1.12 o                         
   2   7  14         69.30         72.97         1.37 o                         
   3   7  14        212.57        195.03         2.51 o                         
   4   7  14        558.50        554.36         4.77 o                         
   5   7  14        265.92        271.85         3.21 o                         
   6   7  14          6.37          8.75         1.02 o                         
   7   7  14        144.47        147.52         2.67 o                         
  -7   8  14         25.18         29.00         1.12 o                         
  -6   8  14        202.61        204.67         2.65 o                         
  -5   8  14         41.20         41.34         1.19 o                         
  -4   8  14        608.00        590.13         4.37 o                         
  -3   8  14        156.21        148.93         1.93 o                         
  -2   8  14       1499.59       1483.47         8.47 o                         
  -1   8  14        175.65        188.65         2.09 o                         
   0   8  14         35.93         36.32         1.22 o                         
   1   8  14        157.79        171.58         1.96 o                         
   2   8  14       1482.80       1457.59         8.97 o                         
   3   8  14        147.09        133.45         2.11 o                         
   4   8  14        562.35        535.85         4.63 o                         
   5   8  14         45.27         43.91         1.55 o                         
   6   8  14        221.43        222.30         3.42 o                         
   7   8  14         20.64         21.88         1.23 o                         
  -7   9  14        402.55        301.82        51.72 o                         
  -6   9  14        141.91        142.85         2.18 o                         
  -5   9  14        206.96        222.76         2.41 o                         
  -4   9  14         28.97         25.79         1.19 o                         
  -3   9  14        987.43       1010.90         6.87 o                         
  -2   9  14        286.18        277.99         2.64 o                         
  -1   9  14        382.87        379.68         3.13 o                         
   0   9  14         86.63         90.68         1.75 o                         
   1   9  14        419.81        424.07         3.32 o                         
   2   9  14        292.63        283.72         2.81 o                         
   3   9  14       1010.93       1024.00         7.08 o                         
   4   9  14         29.35         25.56         1.32 o                         
   5   9  14        162.09        180.18         2.41 o                         
   6   9  14        173.64        172.58         2.38 o                         
   7   9  14        415.17        350.45        11.85 o                         
  -6  10  14        189.96        188.29         2.96 o                         
  -5  10  14        282.80        291.28         2.95 o                         
  -4  10  14        536.21        563.96         4.65 o                         
  -3  10  14        275.87        257.00         2.63 o                         
  -2  10  14        558.83        553.37         4.19 o                         
  -1  10  14        592.36        570.02         4.41 o                         
   0  10  14         85.49         94.31         1.80 o                         
   1  10  14        572.48        558.05         4.40 o                         
   2  10  14        520.86        514.33         4.01 o                         
   3  10  14        329.26        306.05         3.37 o                         
   4  10  14        491.16        509.07         4.72 o                         
   5  10  14        289.25        290.70         3.38 o                         
   6  10  14        208.43        205.86         6.45 o                         
  -6  11  14        465.06        435.39         7.51 o                         
  -5  11  14        131.91        131.55         1.91 o                         
  -4  11  14          3.61          4.44         1.04 o                         
  -3  11  14         19.17         22.69         1.17 o                         
  -2  11  14         29.29         31.94         1.22 o                         
  -1  11  14        339.03        334.14         3.47 o                         
   0  11  14        141.04        136.14         2.12 o                         
   1  11  14        365.54        369.96         3.55 o                         
   2  11  14         21.66         23.21         1.35 o                         
   3  11  14         19.69         20.93         1.35 o                         
   4  11  14          0.26          0.80         1.17 o                         
   5  11  14        129.74        127.01         2.79 o                         
   6  11  14        446.07        448.24        15.97 o                         
  -5  12  14        217.20        224.91         4.12 o                         
  -4  12  14         50.62         50.13         1.38 o                         
  -3  12  14        145.40        148.98         1.91 o                         
  -2  12  14        757.27        769.79         5.69 o                         
  -1  12  14         48.75         44.05         1.46 o                         
   0  12  14          0.92          1.74         1.24 o                         
   1  12  14         44.36         41.21         1.48 o                         
   2  12  14        733.00        749.84         6.11 o                         
   3  12  14        170.98        172.47         3.37 o                         
   4  12  14         72.45         72.59         1.72 o                         
   5  12  14        212.49        229.84         4.08 o                         
  -5  13  14         53.07         46.08         1.38 o                         
  -4  13  14          8.94          6.14         1.08 o                         
  -3  13  14         21.35         19.06         1.20 o                         
  -2  13  14         30.65         31.88         1.36 o                         
  -1  13  14        757.25        768.89         7.92 o                         
   0  13  14        169.09        188.76         2.57 o                         
   1  13  14        778.67        797.37         7.09 o                         
   2  13  14         29.54         25.30         1.30 o                         
   3  13  14         23.11         23.49         1.27 o                         
   4  13  14          2.08          1.25         0.99 o                         
   5  13  14         59.77         56.49         2.21 o                         
  -4  14  14         12.15         10.39         1.12 o                         
  -3  14  14         43.72         47.75         2.07 o                         
  -2  14  14        337.38        347.23         4.43 o                         
  -1  14  14        145.70        156.22         2.45 o                         
   0  14  14         70.53         84.28         1.73 o                         
   1  14  14        144.88        151.64         2.38 o                         
   2  14  14        315.14        322.05         3.68 o                         
   3  14  14         42.10         44.73         1.48 o                         
   4  14  14         21.68         20.30         1.04 o                         
  -3  15  14          0.23          2.11         1.96 o                         
  -2  15  14          6.18          5.02         1.21 o                         
  -1  15  14        203.38        202.43         2.74 o                         
   0  15  14         32.16         38.29         1.39 o                         
   1  15  14        210.97        209.24         3.08 o                         
   2  15  14         10.83         10.78         1.22 o                         
   3  15  14          0.23          2.32         1.11 o                         
  -2  16  14        196.21        177.46         5.30 o                         
  -1  16  14        129.64        129.81         2.92 o                         
   0  16  14          0.65          0.77         0.87 o                         
   1  16  14        123.68        120.77         2.33 o                         
   2  16  14        157.68        134.06         2.83 o                         
   1   0  15        691.26        629.01         5.52 o                         
   2   0  15        937.66        975.55         6.85 o                         
   3   0  15       2309.18       2139.14        12.78 o                         
   4   0  15       1765.86       1673.93        10.04 o                         
   5   0  15         33.79         34.43         1.22 o                         
   6   0  15        779.28        747.04         5.60 o                         
   7   0  15          0.06          2.58         0.86 o                         
   8   0  15        883.54        842.81        19.75 o                         
  -8   1  15         19.03         14.38         1.08 o                         
  -7   1  15        102.44         92.28         1.40 o                         
  -6   1  15        690.48        714.38         5.68 o                         
  -5   1  15        544.93        538.62         3.93 o                         
  -4   1  15        217.65        202.99         2.18 o                         
  -3   1  15       1191.40       1196.38         7.45 o                         
  -2   1  15        259.49        251.69         2.65 o                         
  -1   1  15        247.67        240.47         2.83 o                         
   0   1  15       1327.61       1339.08        11.18 o                         
   1   1  15        256.05        260.52         3.19 o                         
   2   1  15        290.11        283.27         2.78 o                         
   3   1  15       1188.81       1183.80         7.44 o                         
   4   1  15        233.99        224.08         2.48 o                         
   5   1  15        531.42        523.64         3.97 o                         
   6   1  15        679.31        689.07         5.02 o                         
   7   1  15        101.00         90.00         1.59 o                         
   8   1  15         16.22         12.86         2.70 o                         
  -8   2  15        363.34        321.46        16.72 o                         
  -7   2  15        307.52        309.47         2.90 o                         
  -6   2  15        430.58        442.05         3.77 o                         
  -5   2  15        408.08        402.27         3.04 o                         
  -4   2  15       1241.87       1246.62         7.66 o                         
  -3   2  15         11.28         14.87         1.01 o                         
  -2   2  15       2583.53       2542.24        14.41 o                         
  -1   2  15        433.82        431.49         3.76 o                         
   0   2  15        985.01        964.29         7.34 o                         
   1   2  15        433.26        427.11         3.81 o                         
   2   2  15       2506.65       2468.67        14.40 o                         
   3   2  15          7.77         10.52         1.08 o                         
   4   2  15       1339.98       1349.63         8.56 o                         
   5   2  15        407.88        406.44         3.35 o                         
   6   2  15        428.21        426.37         4.20 o                         
   7   2  15        304.46        312.71         4.75 o                         
   8   2  15        355.84        320.50        11.50 o                         
  -7   3  15        176.25        181.20         2.18 o                         
  -6   3  15        589.65        591.88         4.00 o                         
  -5   3  15          4.00          4.41         0.97 o                         
  -4   3  15        133.68        140.07         1.79 o                         
  -3   3  15        466.74        452.32         3.46 o                         
  -2   3  15       1350.72       1299.71         7.62 o                         
  -1   3  15         83.59         92.99         1.43 o                         
   0   3  15        547.67        546.43         4.13 o                         
   1   3  15         71.21         79.10         1.36 o                         
   2   3  15       1400.81       1358.96         8.28 o                         
   3   3  15        473.85        455.71         3.48 o                         
   4   3  15        166.73        178.76         2.04 o                         
   5   3  15          7.94          8.48         1.09 o                         
   6   3  15        640.62        637.71         5.45 o                         
   7   3  15        173.78        178.88         2.91 o                         
   8   3  15         53.15         32.85         2.47 o                         
  -7   4  15        200.61        216.67         2.75 o                         
  -6   4  15         94.82         86.79         1.30 o                         
  -5   4  15        866.67        848.56         5.47 o                         
  -4   4  15       1048.08       1049.56         6.26 o                         
  -3   4  15       2990.12       2995.32        15.79 o                         
  -2   4  15       1390.44       1379.74         7.86 o                         
  -1   4  15        609.06        600.71         3.89 o                         
   0   4  15        345.58        389.65         2.83 o                         
   1   4  15        640.82        628.21         4.06 o                         
   2   4  15       1349.37       1337.05         7.94 o                         
   3   4  15       2987.95       2957.62        16.49 o                         
   4   4  15       1050.86       1056.21         7.68 o                         
   5   4  15        873.38        850.31         7.20 o                         
   6   4  15        102.25         95.21         1.69 o                         
   7   4  15        196.96        205.64         3.05 o                         
  -7   5  15         20.65         25.65         1.00 o                         
  -6   5  15        280.88        291.83         2.81 o                         
  -5   5  15        236.34        226.78         2.26 o                         
  -4   5  15        404.32        431.01         3.27 o                         
  -3   5  15        430.04        421.13         3.29 o                         
  -2   5  15       1993.62       2010.16        11.83 o                         
  -1   5  15        216.60        213.38         2.05 o                         
   0   5  15       1075.18       1109.34         6.25 o                         
   1   5  15        188.70        185.57         1.93 o                         
   2   5  15       2096.98       2099.51        11.31 o                         
   3   5  15        419.69        405.79         3.36 o                         
   4   5  15        489.67        516.03         4.39 o                         
   5   5  15        263.81        253.85         3.04 o                         
   6   5  15        301.06        306.13         3.55 o                         
   7   5  15         27.40         29.18         1.40 o                         
  -7   6  15        257.50        258.73         5.95 o                         
  -6   6  15        285.58        295.33         2.99 o                         
  -5   6  15        346.91        322.71         2.82 o                         
  -4   6  15         86.47         84.80         1.50 o                         
  -3   6  15       2007.45       2055.61        11.68 o                         
  -2   6  15        510.23        515.74         3.79 o                         
  -1   6  15        189.46        153.14         1.74 o                         
   0   6  15         32.54         32.39         1.02 o                         
   1   6  15        183.63        148.80         1.65 o                         
   2   6  15        488.15        492.17         3.54 o                         
   3   6  15       2016.16       2054.42        12.38 o                         
   4   6  15         96.92         93.65         1.86 o                         
   5   6  15        343.16        321.29         2.97 o                         
   6   6  15        309.71        323.26         3.88 o                         
   7   6  15        231.28        240.74         3.25 o                         
  -7   7  15        156.29        148.52         4.08 o                         
  -6   7  15         13.34         11.63         0.95 o                         
  -5   7  15         39.66         42.74         1.20 o                         
  -4   7  15        437.90        464.00         3.66 o                         
  -3   7  15        485.26        489.85         3.56 o                         
  -2   7  15       1255.48       1208.91         7.92 o                         
  -1   7  15        223.19        213.96         2.16 o                         
   0   7  15       1885.14       1879.22        10.12 o                         
   1   7  15        224.37        215.34         2.06 o                         
   2   7  15       1273.72       1215.37         7.55 o                         
   3   7  15        470.10        465.02         4.00 o                         
   4   7  15        481.95        505.63         4.85 o                         
   5   7  15         59.31         64.11         1.67 o                         
   6   7  15         32.03         29.80         1.30 o                         
   7   7  15        163.18        159.71         2.86 o                         
  -7   8  15        398.59        376.32         8.64 o                         
  -6   8  15        201.45        188.94         2.32 o                         
  -5   8  15        103.39        100.91         1.56 o                         
  -4   8  15        110.89        113.52         1.73 o                         
  -3   8  15       1408.92       1451.77         9.71 o                         
  -2   8  15        501.94        489.66         3.72 o                         
  -1   8  15       1191.96       1237.06         8.21 o                         
   0   8  15         63.96         66.49         1.41 o                         
   1   8  15       1116.11       1165.77         7.22 o                         
   2   8  15        519.86        501.97         3.89 o                         
   3   8  15       1464.92       1488.92        10.14 o                         
   4   8  15        142.79        143.58         2.19 o                         
   5   8  15         97.36         96.07         1.81 o                         
   6   8  15        224.94        210.34         2.84 o                         
   7   8  15        391.10        332.09        15.22 o                         
  -6   9  15        384.19        403.20         5.01 o                         
  -5   9  15         49.43         46.84         1.27 o                         
  -4   9  15         82.67         88.50         1.65 o                         
  -3   9  15         47.61         50.59         1.46 o                         
  -2   9  15         81.86         74.28         1.57 o                         
  -1   9  15         21.41         22.30         1.27 o                         
   0   9  15        158.12        151.60         1.99 o                         
   1   9  15         24.98         26.83         1.24 o                         
   2   9  15         80.52         72.19         1.53 o                         
   3   9  15         45.46         46.42         1.40 o                         
   4   9  15         81.94         85.89         1.75 o                         
   5   9  15         69.85         67.91         1.57 o                         
   6   9  15        352.37        363.18         6.50 o                         
  -6  10  15         73.47         68.51         1.45 o                         
  -5  10  15         22.85         23.02         1.11 o                         
  -4  10  15         14.04         16.56         1.14 o                         
  -3  10  15        550.71        575.11         4.70 o                         
  -2  10  15         94.31         95.82         1.82 o                         
  -1  10  15        363.39        352.08         3.29 o                         
   0  10  15        420.11        442.28         3.93 o                         
   1  10  15        354.62        353.49         3.25 o                         
   2  10  15         92.82         94.34         1.69 o                         
   3  10  15        632.44        649.42         6.55 o                         
   4  10  15          7.64          9.74         1.19 o                         
   5  10  15         22.76         21.85         1.27 o                         
   6  10  15         63.00         60.73         1.98 o                         
  -6  11  15        103.70         90.75         3.46 o                         
  -5  11  15        173.52        167.41         2.60 o                         
  -4  11  15        466.44        471.63         6.18 o                         
  -3  11  15         17.14         16.42         1.26 o                         
  -2  11  15        119.82        118.16         1.87 o                         
  -1  11  15        522.69        544.58         4.85 o                         
   0  11  15         12.12         13.74         1.29 o                         
   1  11  15        441.29        458.63         4.06 o                         
   2  11  15        108.97        108.10         1.95 o                         
   3  11  15         11.99         13.09         1.28 o                         
   4  11  15        433.52        432.67         4.54 o                         
   5  11  15        208.30        198.38         7.00 o                         
   6  11  15         96.43         52.30         3.01 o                         
  -5  12  15        146.79        144.94         2.91 o                         
  -4  12  15        127.45        134.50         2.97 o                         
  -3  12  15       1246.12       1308.60        11.80 o                         
  -2  12  15         22.08         23.18         1.30 o                         
  -1  12  15        290.10        292.29         3.24 o                         
   0  12  15          0.83          1.88         1.16 o                         
   1  12  15        335.24        342.03         3.39 o                         
   2  12  15         32.02         29.98         1.36 o                         
   3  12  15       1248.28       1288.41        14.09 o                         
   4  12  15        114.33        118.58         2.34 o                         
   5  12  15        152.81        165.65         5.73 o                         
  -4  13  15        378.00        429.96         6.54 o                         
  -3  13  15         55.91         53.78         1.49 o                         
  -2  13  15        242.99        235.12         2.72 o                         
  -1  13  15         77.28         83.55         1.78 o                         
   0  13  15         90.28         94.74         1.88 o                         
   1  13  15         77.93         83.34         1.80 o                         
   2  13  15        233.26        226.87         2.70 o                         
   3  13  15         51.38         48.57         1.60 o                         
   4  13  15        376.45        401.89         4.60 o                         
  -4  14  15         47.93         49.62         2.53 o                         
  -3  14  15        108.37        102.52         3.08 o                         
  -2  14  15         70.61         70.80         1.87 o                         
  -1  14  15         62.42         63.39         1.55 o                         
   0  14  15        153.47        157.12         2.30 o                         
   1  14  15         73.69         76.67         1.90 o                         
   2  14  15         75.32         75.64         1.98 o                         
   3  14  15        122.01        116.68         2.03 o                         
   4  14  15         43.18         41.31         2.42 o                         
  -3  15  15         75.10         72.27         2.96 o                         
  -2  15  15         79.13         84.13         1.98 o                         
  -1  15  15        106.25        108.84         3.37 o                         
   0  15  15         44.93         56.82         1.55 o                         
   1  15  15        119.14        118.49         2.28 o                         
   2  15  15         77.17         74.59         1.94 o                         
   3  15  15         83.45         80.58         1.91 o                         
  -1  16  15         29.31         28.29         1.67 o                         
   0  16  15          7.81          4.76         0.78 o                         
   1  16  15         34.77         31.25         1.36 o                         
   0   0  16       1448.17       1353.35        14.50 o                         
   1   0  16       4747.24       4551.61        23.80 o                         
   2   0  16       2897.28       2852.19        16.19 o                         
   3   0  16       2483.46       2519.47        14.48 o                         
   4   0  16       1647.93       1632.00        10.26 o                         
   5   0  16         24.53         20.61         1.08 o                         
   6   0  16        262.53        280.28         2.85 o                         
   7   0  16         79.43         74.23         2.17 o                         
  -7   1  16        287.39        318.31         3.23 o                         
  -6   1  16        275.46        292.96         2.93 o                         
  -5   1  16        237.10        244.57         2.36 o                         
  -4   1  16        583.15        579.22         4.27 o                         
  -3   1  16        414.05        393.52         3.12 o                         
  -2   1  16         81.81         81.23         1.55 o                         
  -1   1  16        573.32        601.40         4.31 o                         
   0   1  16        129.78        142.48         1.90 o                         
   1   1  16        699.95        738.78         5.07 o                         
   2   1  16         78.35         78.10         1.50 o                         
   3   1  16        433.84        412.04         3.61 o                         
   4   1  16        574.97        564.19         4.64 o                         
   5   1  16        219.03        224.44         2.28 o                         
   6   1  16        285.07        300.98         2.94 o                         
   7   1  16        261.33        292.02         3.45 o                         
  -7   2  16        583.81        583.73         5.27 o                         
  -6   2  16        123.99        127.16         1.78 o                         
  -5   2  16         23.83         24.55         1.07 o                         
  -4   2  16        540.76        532.82         3.72 o                         
  -3   2  16       1383.35       1368.35         7.96 o                         
  -2   2  16        709.33        707.44         4.98 o                         
  -1   2  16        794.46        773.57         5.06 o                         
   0   2  16        875.27        918.44         5.58 o                         
   1   2  16        904.42        873.72         5.41 o                         
   2   2  16        689.71        694.67         5.18 o                         
   3   2  16       1462.38       1437.14         8.55 o                         
   4   2  16        552.54        539.33         4.24 o                         
   5   2  16         20.48         20.36         1.16 o                         
   6   2  16        131.95        135.27         2.29 o                         
   7   2  16        604.01        595.38         6.43 o                         
  -7   3  16        388.28        409.84         4.14 o                         
  -6   3  16        179.21        179.94         1.93 o                         
  -5   3  16        345.82        349.29         2.61 o                         
  -4   3  16        573.08        549.85         3.88 o                         
  -3   3  16        327.51        317.12         2.76 o                         
  -2   3  16        398.81        385.19         3.20 o                         
  -1   3  16        152.83        160.03         2.01 o                         
   0   3  16         48.17         66.86         1.24 o                         
   1   3  16        150.19        152.84         1.60 o                         
   2   3  16        403.52        382.71         3.29 o                         
   3   3  16        337.66        326.37         2.86 o                         
   4   3  16        577.30        548.11         4.19 o                         
   5   3  16        335.94        333.03         3.40 o                         
   6   3  16        161.15        159.33         2.17 o                         
   7   3  16        342.02        362.89         4.99 o                         
  -7   4  16        446.15        458.42         4.65 o                         
  -6   4  16        420.28        400.88         3.08 o                         
  -5   4  16        353.15        332.60         2.85 o                         
  -4   4  16        142.55        149.74         1.80 o                         
  -3   4  16       1399.77       1370.41         8.30 o                         
  -2   4  16        371.17        342.34         2.90 o                         
  -1   4  16         38.89         39.25         1.04 o                         
   0   4  16         47.20         38.50         1.13 o                         
   1   4  16         63.70         62.90         1.20 o                         
   2   4  16        360.39        331.63         2.78 o                         
   3   4  16       1535.03       1492.31         9.34 o                         
   4   4  16        140.71        147.59         2.09 o                         
   5   4  16        346.47        321.44         3.05 o                         
   6   4  16        407.71        386.76         3.81 o                         
   7   4  16        476.92        499.79         5.93 o                         
  -7   5  16        506.80        536.26         6.66 o                         
  -6   5  16        287.36        276.21         2.62 o                         
  -5   5  16        292.14        288.09         2.76 o                         
  -4   5  16       1444.29       1446.06         8.65 o                         
  -3   5  16        188.84        201.45         2.07 o                         
  -2   5  16       1459.54       1415.07         8.98 o                         
  -1   5  16        225.92        207.24         2.09 o                         
   0   5  16        592.92        550.40         3.59 o                         
   1   5  16        196.38        179.33         1.95 o                         
   2   5  16       1474.79       1416.21         8.02 o                         
   3   5  16        192.70        201.65         2.19 o                         
   4   5  16       1405.66       1403.68         9.22 o                         
   5   5  16        254.73        248.20         2.97 o                         
   6   5  16        268.42        250.99         3.22 o                         
   7   5  16        464.30        489.62         8.09 o                         
  -7   6  16        237.17        252.59         4.26 o                         
  -6   6  16        311.82        320.06         2.92 o                         
  -5   6  16        385.86        386.67         3.26 o                         
  -4   6  16       1379.98       1452.05         9.36 o                         
  -3   6  16       1057.51       1058.28         6.57 o                         
  -2   6  16          2.79          2.60         1.06 o                         
  -1   6  16        165.16        162.50         1.93 o                         
   0   6  16        258.98        239.43         2.21 o                         
   1   6  16        143.73        138.92         1.70 o                         
   2   6  16          3.75          4.45         1.03 o                         
   3   6  16       1085.77       1089.43         7.16 o                         
   4   6  16       1365.59       1407.17         9.92 o                         
   5   6  16        377.76        370.42         3.99 o                         
   6   6  16        326.41        329.25         3.60 o                         
   7   6  16        267.29        272.43         6.25 o                         
  -7   7  16        251.10        232.95         8.75 o                         
  -6   7  16        276.05        282.39         2.87 o                         
  -5   7  16        284.66        293.11         3.05 o                         
  -4   7  16        253.91        238.55         2.50 o                         
  -3   7  16        160.65        157.86         2.03 o                         
  -2   7  16        698.07        668.76         4.68 o                         
  -1   7  16       1197.19       1219.30         7.07 o                         
   0   7  16          1.36          3.50         0.94 o                         
   1   7  16       1165.35       1170.27         6.70 o                         
   2   7  16        669.19        627.33         4.82 o                         
   3   7  16        151.74        150.23         2.07 o                         
   4   7  16        226.84        209.75         2.76 o                         
   5   7  16        320.75        329.61         3.73 o                         
   6   7  16        265.33        275.12         3.33 o                         
   7   7  16        217.98        195.64        13.02 o                         
  -6   8  16         44.29         37.84         1.19 o                         
  -5   8  16         95.21         94.05         1.99 o                         
  -4   8  16        587.25        612.73         4.36 o                         
  -3   8  16       1427.54       1476.56         9.74 o                         
  -2   8  16       1415.41       1413.57         9.29 o                         
  -1   8  16         36.88         37.90         1.42 o                         
   0   8  16        412.84        406.46         3.32 o                         
   1   8  16         49.58         51.68         1.37 o                         
   2   8  16       1415.69       1400.16         9.04 o                         
   3   8  16       1407.33       1434.37        10.07 o                         
   4   8  16        559.54        581.71         5.15 o                         
   5   8  16         87.62         86.26         1.74 o                         
   6   8  16         57.48         47.53         1.34 o                         
  -6   9  16         45.50         45.00         1.22 o                         
  -5   9  16         60.52         70.60         1.45 o                         
  -4   9  16         22.41         24.97         1.20 o                         
  -3   9  16        342.92        345.63         3.88 o                         
  -2   9  16         11.83         14.72         1.29 o                         
  -1   9  16       1129.97       1153.23         7.97 o                         
   0   9  16       1203.46       1221.81         7.23 o                         
   1   9  16       1127.89       1155.42         7.50 o                         
   2   9  16         17.45         20.02         1.27 o                         
   3   9  16        334.89        321.44         2.95 o                         
   4   9  16         39.34         42.50         1.50 o                         
   5   9  16         85.60         96.29         1.98 o                         
   6   9  16         31.16         33.06         1.22 o                         
  -6  10  16         51.81         43.74         2.11 o                         
  -5  10  16        175.76        182.28         2.50 o                         
  -4  10  16        269.45        278.00         4.28 o                         
  -3  10  16         57.84         67.36         1.69 o                         
  -2  10  16        588.27        613.55         6.15 o                         
  -1  10  16        122.99        119.58         1.92 o                         
   0  10  16         50.50         53.42         1.54 o                         
   1  10  16        140.42        139.26         1.97 o                         
   2  10  16        632.01        652.38         5.14 o                         
   3  10  16         69.20         77.56         1.73 o                         
   4  10  16        224.75        223.00         3.00 o                         
   5  10  16        175.37        175.87         2.96 o                         
   6  10  16         45.54         45.28         1.69 o                         
  -5  11  16         23.51         23.34         1.02 o                         
  -4  11  16        241.08        247.95         4.49 o                         
  -3  11  16        117.42        109.95         2.03 o                         
  -2  11  16         86.62         79.01         1.83 o                         
  -1  11  16        200.57        209.72         2.46 o                         
   0  11  16        576.53        596.58         4.93 o                         
   1  11  16        173.45        181.38         2.45 o                         
   2  11  16         91.77         82.56         1.67 o                         
   3  11  16        111.54        103.45         2.00 o                         
   4  11  16        247.52        248.59         3.40 o                         
   5  11  16         23.37         23.61         1.66 o                         
  -5  12  16         45.71         40.65         1.46 o                         
  -4  12  16          0.96          1.63         0.94 o                         
  -3  12  16         15.33         18.41         1.14 o                         
  -2  12  16        781.71        801.07         6.30 o                         
  -1  12  16         17.24         17.45         1.25 o                         
   0  12  16         15.24         15.93         1.25 o                         
   1  12  16         21.17         19.91         1.29 o                         
   2  12  16        831.18        843.27         8.83 o                         
   3  12  16         11.41         13.65         1.21 o                         
   4  12  16          5.10          4.86         1.09 o                         
   5  12  16         47.91         43.03         1.95 o                         
  -4  13  16        213.75        201.30         3.58 o                         
  -3  13  16        770.82        793.91         9.02 o                         
  -2  13  16         34.93         31.99         1.27 o                         
  -1  13  16         79.43         81.55         1.67 o                         
   0  13  16         97.43        100.07         1.79 o                         
   1  13  16         75.71         75.63         1.67 o                         
   2  13  16         38.98         34.40         1.54 o                         
   3  13  16        763.43        766.09        11.39 o                         
   4  13  16        209.21        200.59        13.29 o                         
  -3  14  16        161.80        152.98         3.46 o                         
  -2  14  16        338.16        337.76         5.55 o                         
  -1  14  16        163.47        166.78         3.16 o                         
   0  14  16         16.29         18.11         1.11 o                         
   1  14  16        157.70        157.15         3.68 o                         
   2  14  16        360.41        350.87         5.60 o                         
   3  14  16        149.41        135.02         4.11 o                         
  -2  15  16        148.79        144.26         6.71 o                         
  -1  15  16         42.28         46.94         1.51 o                         
   0  15  16        105.34        101.17         2.39 o                         
   1  15  16         44.96         48.97         1.60 o                         
   2  15  16        158.94        161.56         3.13 o                         
   1   0  17        276.75        327.02         2.83 o                         
   2   0  17       4762.00       4745.19        26.28 o                         
   3   0  17        464.28        495.46         3.99 o                         
   4   0  17         12.35         16.17         1.20 o                         
   5   0  17         41.03         43.39         1.21 o                         
   6   0  17        166.91        176.05         2.14 o                         
   7   0  17         73.08         82.30         2.13 o                         
  -7   1  17        488.39        482.48         7.72 o                         
  -6   1  17         10.89         11.00         0.93 o                         
  -5   1  17         88.01         86.08         1.40 o                         
  -4   1  17        421.45        411.10         3.29 o                         
  -3   1  17        805.67        798.25         5.45 o                         
  -2   1  17        133.26        128.30         1.76 o                         
  -1   1  17       1282.52       1309.34         8.14 o                         
   0   1  17        576.63        562.87         3.87 o                         
   1   1  17       1311.01       1344.26         8.16 o                         
   2   1  17        110.21        102.74         1.69 o                         
   3   1  17        822.85        825.87         6.22 o                         
   4   1  17        369.66        352.70         3.21 o                         
   5   1  17         83.60         84.83         1.47 o                         
   6   1  17          1.94          4.57         1.08 o                         
   7   1  17        508.17        496.42         5.40 o                         
  -7   2  17         85.62         88.84         2.61 o                         
  -6   2  17        440.75        440.72         3.80 o                         
  -5   2  17        260.16        264.46         2.34 o                         
  -4   2  17        236.73        218.51         2.15 o                         
  -3   2  17        473.92        452.96         3.66 o                         
  -2   2  17       4434.17       4355.90        23.27 o                         
  -1   2  17         27.79         25.49         1.19 o                         
   0   2  17        195.62        203.23         2.02 o                         
   1   2  17         34.38         30.39         1.12 o                         
   2   2  17       4583.21       4551.47        24.73 o                         
   3   2  17        452.90        432.13         3.63 o                         
   4   2  17        257.64        240.98         2.60 o                         
   5   2  17        265.55        270.43         2.90 o                         
   6   2  17        415.48        419.68         4.38 o                         
   7   2  17         81.62         86.06         1.83 o                         
  -7   3  17         11.10         10.57         0.93 o                         
  -6   3  17        211.84        222.06         2.35 o                         
  -5   3  17        309.06        305.91         2.70 o                         
  -4   3  17         40.39         34.63         1.09 o                         
  -3   3  17        257.52        250.10         2.50 o                         
  -2   3  17         37.75         36.11         1.22 o                         
  -1   3  17        154.81        140.54         1.68 o                         
   0   3  17        751.50        757.54         4.88 o                         
   1   3  17        132.10        117.66         1.54 o                         
   2   3  17         34.97         30.89         1.22 o                         
   3   3  17        252.48        242.93         2.58 o                         
   4   3  17         71.13         63.78         1.56 o                         
   5   3  17        296.10        293.23         2.78 o                         
   6   3  17        196.91        207.16         2.94 o                         
   7   3  17         14.65         11.82         1.15 o                         
  -7   4  17        393.78        394.95         6.14 o                         
  -6   4  17          0.13          0.54         0.92 o                         
  -5   4  17        544.05        542.03         3.83 o                         
  -4   4  17        961.72        949.29         5.70 o                         
  -3   4  17        606.79        613.72         4.63 o                         
  -2   4  17       1452.05       1446.08         9.30 o                         
  -1   4  17        704.37        676.05         4.34 o                         
   0   4  17        401.15        359.66         2.91 o                         
   1   4  17        693.45        660.31         4.03 o                         
   2   4  17       1494.72       1480.38         8.84 o                         
   3   4  17        619.55        623.54         4.89 o                         
   4   4  17       1012.06       1001.63         7.12 o                         
   5   4  17        528.08        523.84         4.79 o                         
   6   4  17          1.22          1.96         0.97 o                         
   7   4  17        394.98        407.09         5.48 o                         
  -7   5  17         32.40         33.51         1.07 o                         
  -6   5  17        683.93        686.20         7.20 o                         
  -5   5  17        120.86        130.44         1.67 o                         
  -4   5  17        497.54        509.98         3.83 o                         
  -3   5  17        214.71        215.33         2.26 o                         
  -2   5  17        240.34        243.35         2.57 o                         
  -1   5  17        290.37        282.96         2.52 o                         
   0   5  17         59.01         64.53         1.30 o                         
   1   5  17        330.10        320.55         2.69 o                         
   2   5  17        259.98        261.20         2.35 o                         
   3   5  17        236.03        237.48         2.56 o                         
   4   5  17        573.75        588.69         4.82 o                         
   5   5  17         96.71        109.48         2.14 o                         
   6   5  17        680.43        684.73         6.98 o                         
   7   5  17         26.12         28.75         1.15 o                         
  -7   6  17        566.77        528.58        14.27 o                         
  -6   6  17        160.80        156.28         2.23 o                         
  -5   6  17        217.67        236.86         2.42 o                         
  -4   6  17        559.32        587.21         4.55 o                         
  -3   6  17        420.60        418.42         3.34 o                         
  -2   6  17        668.74        661.55         4.63 o                         
  -1   6  17        617.38        585.75         4.02 o                         
   0   6  17         82.12         88.34         1.43 o                         
   1   6  17        604.36        565.38         3.97 o                         
   2   6  17        788.92        776.82         5.14 o                         
   3   6  17        476.32        479.52         3.99 o                         
   4   6  17        494.05        504.36         5.00 o                         
   5   6  17        206.54        222.83         3.10 o                         
   6   6  17        141.22        137.43         2.45 o                         
   7   6  17        582.19        467.89        18.18 o                         
  -6   7  17         92.60         96.77         1.39 o                         
  -5   7  17        866.15        889.58         6.80 o                         
  -4   7  17        198.68        205.44         2.33 o                         
  -3   7  17        808.62        810.62         6.04 o                         
  -2   7  17          2.70          2.77         1.04 o                         
  -1   7  17        526.64        506.50         3.70 o                         
   0   7  17        122.63        143.09         1.70 o                         
   1   7  17        598.43        572.86         3.91 o                         
   2   7  17          5.11          5.70         1.16 o                         
   3   7  17        850.63        851.11         5.95 o                         
   4   7  17        215.56        226.33         2.74 o                         
   5   7  17        862.08        889.34         8.27 o                         
   6   7  17        101.95        105.96         1.82 o                         
  -6   8  17         86.84         78.80         1.67 o                         
  -5   8  17          0.76          1.36         0.89 o                         
  -4   8  17        275.64        257.56         2.93 o                         
  -3   8  17        477.36        482.66         4.11 o                         
  -2   8  17        183.47        181.36         2.80 o                         
  -1   8  17        230.36        213.10         2.48 o                         
   0   8  17          3.37          4.27         1.00 o                         
   1   8  17        196.96        176.01         2.16 o                         
   2   8  17        237.67        222.96         2.62 o                         
   3   8  17        522.67        520.45         4.42 o                         
   4   8  17        234.52        216.60         2.78 o                         
   5   8  17          1.59          1.82         1.16 o                         
   6   8  17         81.79         72.33         1.93 o                         
  -6   9  17        251.85        240.79         7.74 o                         
  -5   9  17        211.20        205.72         2.49 o                         
  -4   9  17        132.06        135.64         2.05 o                         
  -3   9  17         41.99         43.42         1.62 o                         
  -2   9  17        981.64        986.82         7.16 o                         
  -1   9  17        440.83        426.04         3.76 o                         
   0   9  17          1.33          1.03         1.03 o                         
   1   9  17        371.25        360.24         3.19 o                         
   2   9  17       1002.19        986.80         7.65 o                         
   3   9  17         40.70         43.41         1.39 o                         
   4   9  17        110.31        112.47         2.26 o                         
   5   9  17        222.91        217.41         3.24 o                         
   6   9  17        287.53        281.55         4.02 o                         
  -5  10  17         46.14         41.62         1.16 o                         
  -4  10  17        390.62        400.21         4.24 o                         
  -3  10  17        165.79        184.16         2.72 o                         
  -2  10  17        305.91        295.72         3.94 o                         
  -1  10  17        648.75        657.63         5.01 o                         
   0  10  17         96.26         88.28         1.70 o                         
   1  10  17        635.00        629.28         4.73 o                         
   2  10  17        357.59        336.88         3.41 o                         
   3  10  17        187.43        197.09         3.08 o                         
   4  10  17        376.59        365.53         5.35 o                         
   5  10  17         50.00         41.18         1.82 o                         
  -5  11  17          9.36          9.16         0.89 o                         
  -4  11  17         15.63         14.98         1.02 o                         
  -3  11  17        159.49        163.28         2.48 o                         
  -2  11  17         44.20         42.87         1.48 o                         
  -1  11  17        493.13        504.49         4.47 o                         
   0  11  17        356.46        373.27         3.59 o                         
   1  11  17        493.70        508.32         4.51 o                         
   2  11  17         50.11         48.90         1.45 o                         
   3  11  17        142.66        138.61         3.56 o                         
   4  11  17         22.73         21.33         1.28 o                         
   5  11  17         24.53         28.44         1.69 o                         
  -4  12  17        181.62        186.49         2.68 o                         
  -3  12  17        291.19        284.55         3.13 o                         
  -2  12  17        166.72        172.03         2.49 o                         
  -1  12  17        164.34        177.12         2.27 o                         
   0  12  17         73.20         82.78         1.66 o                         
   1  12  17        174.81        178.24         2.33 o                         
   2  12  17        186.68        187.13         2.44 o                         
   3  12  17        299.87        290.28         3.67 o                         
   4  12  17        166.72        165.77         3.53 o                         
  -4  13  17        265.17        232.03         6.14 o                         
  -3  13  17         67.09         69.11         1.98 o                         
  -2  13  17         46.22         44.14         1.44 o                         
  -1  13  17         25.21         24.98         1.35 o                         
   0  13  17          5.49          4.63         0.99 o                         
   1  13  17         21.83         18.99         1.14 o                         
   2  13  17         46.33         44.61         1.37 o                         
   3  13  17         57.02         54.09         1.77 o                         
  -3  14  17        160.23        136.61         3.66 o                         
  -2  14  17         29.75         32.57         1.44 o                         
  -1  14  17        199.72        200.53         3.99 o                         
   0  14  17        190.52        170.45         2.81 o                         
   1  14  17        235.21        228.47         3.27 o                         
   2  14  17         32.58         34.27         1.42 o                         
   3  14  17        118.13         95.42         2.76 o                         
  -1  15  17         96.24         88.26         5.64 o                         
   0  15  17         39.51         37.94         1.64 o                         
   1  15  17         68.27         64.19         1.85 o                         
   2  15  17         15.96          9.80         1.96 o                         
   0   0  18         28.77         29.92         1.97 o                         
   1   0  18       1118.76       1169.18         7.50 o                         
   2   0  18       1533.87       1502.40         9.41 o                         
   3   0  18         32.37         41.68         1.47 o                         
   4   0  18          0.46          1.56         1.05 o                         
   5   0  18         56.11         55.39         1.19 o                         
   6   0  18         46.50         48.77         1.29 o                         
   7   0  18         70.78         76.54         2.10 o                         
  -7   1  18         30.29         30.34         1.19 o                         
  -6   1  18        125.69        130.44         1.79 o                         
  -5   1  18        134.75        138.62         2.06 o                         
  -4   1  18       2075.22       2045.72        11.91 o                         
  -3   1  18        193.32        195.37         2.37 o                         
  -2   1  18        698.70        679.85         4.76 o                         
  -1   1  18        485.88        489.84         3.83 o                         
   0   1  18        862.76        897.59         5.80 o                         
   1   1  18        553.84        558.85         4.27 o                         
   2   1  18        746.53        722.35         5.09 o                         
   3   1  18        210.89        215.17         2.44 o                         
   4   1  18       2031.94       2011.85        11.74 o                         
   5   1  18        103.46        108.97         1.64 o                         
   6   1  18        118.04        121.43         1.85 o                         
   7   1  18         39.25         38.17         1.08 o                         
  -7   2  18        577.63        563.64         7.78 o                         
  -6   2  18         26.27         34.50         0.98 o                         
  -5   2  18        996.71        972.53         6.24 o                         
  -4   2  18        203.21        197.82         2.11 o                         
  -3   2  18        774.70        763.04         5.64 o                         
  -2   2  18        952.55       1009.92         6.47 o                         
  -1   2  18       1512.55       1487.90         9.54 o                         
   0   2  18        711.59        829.58         5.22 o                         
   1   2  18       1456.58       1431.84         8.91 o                         
   2   2  18        923.63        989.88         6.42 o                         
   3   2  18        751.32        739.39         5.56 o                         
   4   2  18        221.70        214.46         2.30 o                         
   5   2  18        997.57        973.22         7.54 o                         
   6   2  18         22.92         31.46         1.21 o                         
   7   2  18        573.40        580.22         8.08 o                         
  -7   3  18         51.63         46.20         1.25 o                         
  -6   3  18         30.84         28.33         1.04 o                         
  -5   3  18       1320.24       1350.36         6.99 o                         
  -4   3  18        148.61        139.09         1.68 o                         
  -3   3  18        233.29        230.48         2.48 o                         
  -2   3  18        106.55        103.73         1.64 o                         
  -1   3  18         86.73         84.92         1.62 o                         
   0   3  18       1250.61       1214.98         7.13 o                         
   1   3  18         53.48         50.20         1.24 o                         
   2   3  18        125.23        122.48         1.79 o                         
   3   3  18        255.48        252.14         2.53 o                         
   4   3  18        134.32        120.34         1.93 o                         
   5   3  18       1327.15       1357.89        10.06 o                         
   6   3  18         37.55         35.03         1.16 o                         
   7   3  18         40.54         40.47         1.60 o                         
  -7   4  18        319.82        318.99         7.34 o                         
  -6   4  18          1.35          2.82         0.88 o                         
  -5   4  18        135.58        132.03         1.69 o                         
  -4   4  18        305.35        319.74         2.73 o                         
  -3   4  18       1097.49       1099.34         6.98 o                         
  -2   4  18         11.00         15.00         1.14 o                         
  -1   4  18        609.76        633.78         4.34 o                         
   0   4  18         64.16         64.06         1.44 o                         
   1   4  18        574.39        592.95         4.01 o                         
   2   4  18         19.45         24.08         1.10 o                         
   3   4  18        978.43        969.84         6.70 o                         
   4   4  18        334.21        351.95         3.27 o                         
   5   4  18        146.33        147.83         2.39 o                         
   6   4  18          3.06          3.49         0.90 o                         
   7   4  18        356.27        351.83         5.50 o                         
  -7   5  18        133.16        114.70         3.49 o                         
  -6   5  18         10.53         12.03         0.92 o                         
  -5   5  18        459.76        474.51         3.76 o                         
  -4   5  18        224.96        223.41         2.18 o                         
  -3   5  18        216.66        203.61         2.16 o                         
  -2   5  18        122.93        122.67         1.85 o                         
  -1   5  18        600.25        568.79         4.18 o                         
   0   5  18        673.77        650.70         4.70 o                         
   1   5  18        518.18        480.98         3.52 o                         
   2   5  18        103.84        103.54         1.65 o                         
   3   5  18        229.15        215.92         2.46 o                         
   4   5  18        249.51        246.58         2.73 o                         
   5   5  18        452.67        472.27         4.79 o                         
   6   5  18         14.10         14.46         0.92 o                         
   7   5  18        148.77        114.21         9.04 o                         
  -6   6  18        137.91        136.39         2.10 o                         
  -5   6  18        267.41        272.36         2.59 o                         
  -4   6  18        215.84        227.45         2.57 o                         
  -3   6  18       1684.86       1698.60        10.15 o                         
  -2   6  18         34.95         35.56         1.20 o                         
  -1   6  18        403.16        401.56         3.49 o                         
   0   6  18       1000.63        906.65         5.60 o                         
   1   6  18        406.33        394.81         3.21 o                         
   2   6  18         24.83         27.10         1.19 o                         
   3   6  18       1616.90       1623.04        11.11 o                         
   4   6  18        235.15        247.13         2.86 o                         
   5   6  18        257.32        255.04         3.28 o                         
   6   6  18        134.55        132.45         1.75 o                         
  -6   7  18        215.39        208.32         3.61 o                         
  -5   7  18         54.10         55.40         1.29 o                         
  -4   7  18          5.82          3.51         0.99 o                         
  -3   7  18         61.34         63.03         1.63 o                         
  -2   7  18         42.47         41.17         1.27 o                         
  -1   7  18        277.14        286.95         2.95 o                         
   0   7  18         32.00         36.03         1.19 o                         
   1   7  18        294.68        301.95         2.79 o                         
   2   7  18         37.06         36.19         1.36 o                         
   3   7  18         66.32         61.20         1.65 o                         
   4   7  18         15.89         11.39         1.18 o                         
   5   7  18         85.77         87.05         1.69 o                         
   6   7  18        195.39        190.25         3.77 o                         
  -6   8  18         79.79         74.90         1.98 o                         
  -5   8  18        154.19        167.41         2.23 o                         
  -4   8  18         16.92         16.30         1.15 o                         
  -3   8  18        888.19        920.87         6.52 o                         
  -2   8  18        923.71        906.10         7.70 o                         
  -1   8  18        329.92        326.15         3.31 o                         
   0   8  18       1259.25       1213.21         7.21 o                         
   1   8  18        341.26        335.20         3.06 o                         
   2   8  18        951.44        926.90         6.91 o                         
   3   8  18        860.07        872.91         7.63 o                         
   4   8  18         25.39         21.70         1.20 o                         
   5   8  18        143.23        150.45         3.43 o                         
   6   8  18         78.40         69.28         1.76 o                         
  -5   9  18         98.05         87.80         1.64 o                         
  -4   9  18         39.01         37.92         1.36 o                         
  -3   9  18        380.99        395.92         4.09 o                         
  -2   9  18         62.68         65.55         1.84 o                         
  -1   9  18        591.62        600.16         5.11 o                         
   0   9  18         43.13         34.76         1.17 o                         
   1   9  18        601.42        599.66         4.63 o                         
   2   9  18         49.50         49.84         1.53 o                         
   3   9  18        359.07        351.61         3.67 o                         
   4   9  18         61.20         57.43         1.67 o                         
   5   9  18        122.02        111.52         2.61 o                         
  -5  10  18        257.89        262.30         3.45 o                         
  -4  10  18         98.33         98.65         1.74 o                         
  -3  10  18        541.73        581.04         5.19 o                         
  -2  10  18        142.17        146.39         2.41 o                         
  -1  10  18         33.35         27.22         1.43 o                         
   0  10  18         32.52         36.85         1.36 o                         
   1  10  18         36.17         29.83         1.20 o                         
   2  10  18        176.29        174.81         2.40 o                         
   3  10  18        549.46        577.34         5.84 o                         
   4  10  18         99.89         93.86         2.20 o                         
   5  10  18        246.06        245.67         7.66 o                         
  -5  11  18        181.28        165.05         6.60 o                         
  -4  11  18        807.16        811.06        15.83 o                         
  -3  11  18        375.72        382.80         4.28 o                         
  -2  11  18       1171.18       1156.27         9.54 o                         
  -1  11  18         23.19         28.43         1.33 o                         
   0  11  18         38.81         37.19         1.40 o                         
   1  11  18         31.84         33.39         1.30 o                         
   2  11  18       1148.71       1108.26         8.33 o                         
   3  11  18        374.10        371.77         4.32 o                         
   4  11  18        858.75        859.36        12.87 o                         
   5  11  18        191.44        172.17         4.79 o                         
  -4  12  18         47.87         51.96         1.94 o                         
  -3  12  18        755.94        793.31         8.17 o                         
  -2  12  18        909.39        957.79         8.91 o                         
  -1  12  18        145.13        146.03         2.09 o                         
   0  12  18         55.32         56.49         1.54 o                         
   1  12  18        158.90        152.48         2.32 o                         
   2  12  18        983.55        996.47         8.50 o                         
   3  12  18        759.48        792.81         8.04 o                         
   4  12  18         35.23         37.67         2.50 o                         
  -3  13  18        137.52        135.90         5.15 o                         
  -2  13  18        361.16        367.39         5.34 o                         
  -1  13  18         58.22         57.09         1.54 o                         
   0  13  18         64.46         66.24         1.49 o                         
   1  13  18         54.79         54.49         3.33 o                         
   2  13  18        361.26        362.20         5.33 o                         
   3  13  18        134.43        120.82         2.61 o                         
  -2  14  18        396.82        379.42         7.52 o                         
  -1  14  18        143.94        130.80         2.92 o                         
   0  14  18         97.75         89.70         2.25 o                         
   1  14  18        155.08        146.88         4.99 o                         
   2  14  18        394.07        389.74         9.08 o                         
   1   0  19         22.44         11.94         1.11 o                         
   2   0  19          3.74          6.30         1.06 o                         
   3   0  19        362.66        380.88         3.28 o                         
   4   0  19        263.09        255.32         2.52 o                         
   5   0  19        521.35        541.20         4.35 o                         
   6   0  19        328.24        346.99         4.23 o                         
   7   0  19         20.39         28.33         1.42 o                         
  -7   1  19        210.48        203.51         3.57 o                         
  -6   1  19        307.29        327.83         4.25 o                         
  -5   1  19        128.61        131.08         1.74 o                         
  -4   1  19       1136.22       1116.35         7.50 o                         
  -3   1  19        634.32        639.46         5.02 o                         
  -2   1  19       2105.08       2098.67        12.20 o                         
  -1   1  19        576.71        576.49         4.59 o                         
   0   1  19        546.17        544.67         3.95 o                         
   1   1  19        546.07        539.26         4.32 o                         
   2   1  19       2122.16       2105.78        11.93 o                         
   3   1  19        653.14        657.62         4.86 o                         
   4   1  19       1176.09       1169.12         7.45 o                         
   5   1  19        133.06        135.98         1.95 o                         
   6   1  19        313.83        335.66         3.05 o                         
   7   1  19        232.28        223.61         3.51 o                         
  -7   2  19         63.39         67.36         1.95 o                         
  -6   2  19        295.47        310.35         3.27 o                         
  -5   2  19        212.15        217.15         2.38 o                         
  -4   2  19        274.39        272.42         2.66 o                         
  -3   2  19        929.14        951.32         7.16 o                         
  -2   2  19        578.25        597.58         4.05 o                         
  -1   2  19        226.69        226.12         2.48 o                         
   0   2  19         35.62         28.66         1.15 o                         
   1   2  19        207.84        202.32         2.31 o                         
   2   2  19        558.51        582.37         4.69 o                         
   3   2  19        967.21        973.98         6.47 o                         
   4   2  19        291.36        287.75         2.97 o                         
   5   2  19        231.86        237.39         2.60 o                         
   6   2  19        315.42        323.18         3.19 o                         
   7   2  19         65.11         71.64         1.73 o                         
  -7   3  19         35.40         25.56         1.56 o                         
  -6   3  19        451.90        471.69         4.46 o                         
  -5   3  19          9.37          9.65         0.93 o                         
  -4   3  19        362.13        362.54         2.89 o                         
  -3   3  19        504.89        520.33         4.11 o                         
  -2   3  19         38.50         38.00         1.29 o                         
  -1   3  19       1862.39       1850.24        10.94 o                         
   0   3  19        253.47        242.71         2.36 o                         
   1   3  19       1851.16       1804.83        10.46 o                         
   2   3  19         42.83         43.90         1.42 o                         
   3   3  19        557.57        580.48         4.33 o                         
   4   3  19        425.24        425.30         3.72 o                         
   5   3  19          8.10          9.03         1.09 o                         
   6   3  19        448.71        458.61         5.01 o                         
   7   3  19         25.90         16.14         3.34 o                         
  -6   4  19        342.12        354.20         5.59 o                         
  -5   4  19         89.96         90.38         1.49 o                         
  -4   4  19         60.50         57.29         1.29 o                         
  -3   4  19        191.78        190.38         2.06 o                         
  -2   4  19        529.98        522.84         4.01 o                         
  -1   4  19        231.24        201.70         2.37 o                         
   0   4  19          1.73          1.48         0.97 o                         
   1   4  19        236.82        202.54         2.17 o                         
   2   4  19        573.37        570.02         4.13 o                         
   3   4  19        216.30        215.73         2.32 o                         
   4   4  19         57.86         55.81         1.55 o                         
   5   4  19        108.01        107.81         1.89 o                         
   6   4  19        327.76        336.13         3.86 o                         
  -6   5  19        138.17        137.65         2.36 o                         
  -5   5  19         51.79         44.84         1.17 o                         
  -4   5  19        502.23        511.29         3.75 o                         
  -3   5  19        326.24        309.58         2.65 o                         
  -2   5  19        250.00        267.96         2.64 o                         
  -1   5  19        974.00        953.20         6.11 o                         
   0   5  19        404.50        414.67         3.51 o                         
   1   5  19        922.51        892.49         5.72 o                         
   2   5  19        239.54        255.62         2.65 o                         
   3   5  19        358.93        335.35         3.01 o                         
   4   5  19        465.77        464.36         4.28 o                         
   5   5  19         57.63         51.88         1.36 o                         
   6   5  19        159.49        152.77         1.83 o                         
  -6   6  19        122.78        115.33         1.92 o                         
  -5   6  19         73.85         81.98         1.39 o                         
  -4   6  19        317.78        307.56         2.92 o                         
  -3   6  19        261.99        258.61         2.64 o                         
  -2   6  19        194.00        196.52         2.16 o                         
  -1   6  19       1038.69       1058.20         7.07 o                         
   0   6  19        430.47        386.39         3.03 o                         
   1   6  19       1083.70       1098.62         7.23 o                         
   2   6  19        191.94        190.15         2.39 o                         
   3   6  19        253.17        240.85         2.55 o                         
   4   6  19        330.42        309.93         3.21 o                         
   5   6  19         79.19         90.43         1.61 o                         
   6   6  19        107.53        104.81         1.56 o                         
  -6   7  19         16.81         13.00         0.81 o                         
  -5   7  19         97.37        101.72         1.69 o                         
  -4   7  19         20.04         23.92         1.08 o                         
  -3   7  19        587.68        599.55         4.98 o                         
  -2   7  19        119.40        128.87         1.90 o                         
  -1   7  19        802.47        799.63         5.99 o                         
   0   7  19        146.59        153.34         1.97 o                         
   1   7  19        726.08        707.26         5.09 o                         
   2   7  19        110.50        117.55         1.95 o                         
   3   7  19        600.27        594.59         4.08 o                         
   4   7  19         15.02         16.70         1.15 o                         
   5   7  19         92.77         95.60         1.64 o                         
   6   7  19          8.75          6.88         0.83 o                         
  -5   8  19         89.56         83.99         1.41 o                         
  -4   8  19        670.98        709.31         5.79 o                         
  -3   8  19         40.19         38.58         1.43 o                         
  -2   8  19        614.08        645.22         5.60 o                         
  -1   8  19         77.14         79.86         1.70 o                         
   0   8  19        733.48        669.71         6.51 o                         
   1   8  19         80.25         82.29         1.53 o                         
   2   8  19        574.62        589.08         5.06 o                         
   3   8  19         21.11         20.54         1.30 o                         
   4   8  19        704.39        733.98         7.03 o                         
   5   8  19         80.65         74.86         1.74 o                         
  -5   9  19        258.53        257.20         5.29 o                         
  -4   9  19        173.54        190.02         2.44 o                         
  -3   9  19        130.26        127.99         2.14 o                         
  -2   9  19        140.60        150.66         2.94 o                         
  -1   9  19         11.92         13.35         1.37 o                         
   0   9  19        196.12        212.74         2.50 o                         
   1   9  19         26.77         25.32         1.18 o                         
   2   9  19        150.84        163.90         2.42 o                         
   3   9  19        117.72        111.03         2.05 o                         
   4   9  19        202.62        214.93         4.27 o                         
   5   9  19        214.81        214.99         3.51 o                         
  -5  10  19         95.26         80.74         3.75 o                         
  -4  10  19        360.62        375.23         5.55 o                         
  -3  10  19        146.65        153.23         2.26 o                         
  -2  10  19        233.48        225.11         3.00 o                         
  -1  10  19        281.22        287.40         3.36 o                         
   0  10  19         83.33         88.59         1.87 o                         
   1  10  19        292.01        297.62         2.45 o                         
   2  10  19        247.94        237.29         2.78 o                         
   3  10  19        113.99        115.11         2.11 o                         
   4  10  19        347.69        366.40         7.81 o                         
   5  10  19        107.58         85.84         2.65 o                         
  -4  11  19         15.40         11.08         0.84 o                         
  -3  11  19        125.58        128.25         1.95 o                         
  -2  11  19         78.05         81.98         1.94 o                         
  -1  11  19         50.38         54.60         1.72 o                         
   0  11  19        103.72         96.77         1.98 o                         
   1  11  19         73.06         75.99         2.02 o                         
   2  11  19         68.15         65.20         1.57 o                         
   3  11  19        116.28        116.04         2.32 o                         
   4  11  19         17.99         14.94         1.13 o                         
  -3  12  19        179.40        162.24         3.19 o                         
  -2  12  19         15.04         20.43         1.29 o                         
  -1  12  19        290.44        298.25         3.70 o                         
   0  12  19         73.69         66.69         1.59 o                         
   1  12  19        290.01        290.97         4.07 o                         
   2  12  19         10.39         13.11         1.05 o                         
   3  12  19        168.72        152.20         2.76 o                         
  -3  13  19        126.42        101.88         7.85 o                         
  -2  13  19         85.66         86.69         2.20 o                         
  -1  13  19         53.29         56.42         1.48 o                         
   0  13  19        130.13        124.75         2.06 o                         
   1  13  19         80.32         80.44         1.96 o                         
   2  13  19         80.66         80.17         2.70 o                         
   3  13  19        117.35         88.22         3.08 o                         
  -1  14  19        209.57        168.20        16.74 o                         
   0  14  19        169.84        149.00         3.47 o                         
   1  14  19        208.11        177.23         4.34 o                         
   0   0  20        596.13        571.79         6.41 o                         
   1   0  20        791.90        812.77         5.95 o                         
   2   0  20        205.02        203.72         2.41 o                         
   3   0  20         17.36         23.14         1.19 o                         
   4   0  20         13.85         13.84         1.09 o                         
   5   0  20         11.40         16.65         1.12 o                         
   6   0  20        267.79        258.94         4.64 o                         
  -6   1  20        143.16        151.53         2.73 o                         
  -5   1  20        237.37        230.38         2.98 o                         
  -4   1  20        437.22        439.99         3.90 o                         
  -3   1  20         51.91         48.32         1.38 o                         
  -2   1  20        450.95        455.92         3.54 o                         
  -1   1  20        916.85        942.42         6.42 o                         
   0   1  20        311.16        293.91         2.84 o                         
   1   1  20        937.00        964.76         6.84 o                         
   2   1  20        393.60        402.39         3.51 o                         
   3   1  20         45.91         44.02         1.26 o                         
   4   1  20        429.63        435.72         3.43 o                         
   5   1  20        276.07        274.96         2.94 o                         
   6   1  20        130.13        130.61         2.33 o                         
  -6   2  20        117.73        123.10         1.74 o                         
  -5   2  20         26.52         24.44         1.00 o                         
  -4   2  20         74.85         71.56         1.41 o                         
  -3   2  20        204.06        202.13         2.46 o                         
  -2   2  20         55.92         54.53         1.27 o                         
  -1   2  20         77.63         95.48         1.70 o                         
   0   2  20       1102.04        972.15         5.93 o                         
   1   2  20         98.15        114.57         1.77 o                         
   2   2  20         44.17         45.29         1.45 o                         
   3   2  20        135.30        134.83         1.86 o                         
   4   2  20         61.90         59.15         1.42 o                         
   5   2  20         22.61         20.56         1.11 o                         
   6   2  20        116.04        118.49         1.83 o                         
  -6   3  20         59.54         63.42         1.33 o                         
  -5   3  20        294.11        309.45         3.09 o                         
  -4   3  20         88.31         89.69         1.47 o                         
  -3   3  20        262.09        260.65         2.87 o                         
  -2   3  20         66.14         72.06         1.48 o                         
  -1   3  20        876.60        885.12         6.09 o                         
   0   3  20        238.32        252.91         2.50 o                         
   1   3  20        985.30        975.45         6.22 o                         
   2   3  20         58.41         65.13         1.53 o                         
   3   3  20        237.49        234.27         2.35 o                         
   4   3  20         77.86         75.89         1.48 o                         
   5   3  20        312.73        321.63         4.17 o                         
   6   3  20         53.55         55.90         1.81 o                         
  -6   4  20         11.96         12.70         0.82 o                         
  -5   4  20        160.54        167.71         1.95 o                         
  -4   4  20         80.15         82.74         1.36 o                         
  -3   4  20        535.69        556.24         3.96 o                         
  -2   4  20        467.06        464.24         3.72 o                         
  -1   4  20        138.21        130.09         1.91 o                         
   0   4  20       1006.54        964.70         6.10 o                         
   1   4  20        174.98        157.74         2.00 o                         
   2   4  20        416.31        402.51         3.61 o                         
   3   4  20        521.55        528.92         4.13 o                         
   4   4  20         89.93         93.55         1.65 o                         
   5   4  20        150.25        155.61         2.55 o                         
   6   4  20         15.56         14.98         0.88 o                         
  -6   5  20         87.45         79.27         1.61 o                         
  -5   5  20        146.89        143.35         2.62 o                         
  -4   5  20         82.24         87.14         1.43 o                         
  -3   5  20        147.15        150.32         1.75 o                         
  -2   5  20        763.75        795.48         5.71 o                         
  -1   5  20       2349.44       2300.59        13.35 o                         
   0   5  20        185.21        187.44         2.16 o                         
   1   5  20       2532.12       2453.68        14.00 o                         
   2   5  20        830.51        847.73         6.37 o                         
   3   5  20        143.36        143.36         1.94 o                         
   4   5  20         84.35         93.57         1.81 o                         
   5   5  20        112.31        107.30         1.78 o                         
   6   5  20         86.06         76.54         1.50 o                         
  -6   6  20        406.58        408.12         8.08 o                         
  -5   6  20         23.91         18.42         0.88 o                         
  -4   6  20         12.01         12.07         0.95 o                         
  -3   6  20        227.53        243.89         2.40 o                         
  -2   6  20        268.55        267.40         2.46 o                         
  -1   6  20        854.22        822.24         6.10 o                         
   0   6  20        197.84        188.74         2.24 o                         
   1   6  20        864.84        820.43         5.84 o                         
   2   6  20        272.61        269.66         3.08 o                         
   3   6  20        205.73        216.45         2.61 o                         
   4   6  20         21.32         21.39         1.20 o                         
   5   6  20         28.83         25.74         1.15 o                         
   6   6  20        443.50        417.95         6.44 o                         
  -5   7  20        323.00        332.58         4.67 o                         
  -4   7  20        574.39        588.92         5.61 o                         
  -3   7  20        225.87        249.69         3.08 o                         
  -2   7  20         36.54         34.11         1.42 o                         
  -1   7  20         45.74         47.00         1.55 o                         
   0   7  20         34.84         46.82         1.32 o                         
   1   7  20         66.24         64.11         1.49 o                         
   2   7  20         28.98         27.78         1.33 o                         
   3   7  20        247.29        270.44         3.22 o                         
   4   7  20        562.47        565.46         5.93 o                         
   5   7  20        284.48        292.62         4.34 o                         
  -5   8  20         30.62         31.70         0.96 o                         
  -4   8  20         15.88         15.05         1.05 o                         
  -3   8  20        784.91        806.61         6.84 o                         
  -2   8  20        863.67        905.85         6.98 o                         
  -1   8  20         21.85         24.43         1.19 o                         
   0   8  20          7.40          3.69         1.12 o                         
   1   8  20         26.03         24.45         1.15 o                         
   2   8  20        943.73        973.13         7.55 o                         
   3   8  20        785.56        785.43         9.58 o                         
   4   8  20         27.28         24.98         1.73 o                         
   5   8  20         36.59         36.47         1.82 o                         
  -5   9  20         65.30         65.62         3.09 o                         
  -4   9  20        525.74        516.40         5.28 o                         
  -3   9  20        261.04        272.21         3.33 o                         
  -2   9  20        200.51        215.05         3.17 o                         
  -1   9  20        109.58        119.47         2.12 o                         
   0   9  20        394.67        407.46         4.34 o                         
   1   9  20        139.03        149.77         2.30 o                         
   2   9  20        172.50        182.29         2.49 o                         
   3   9  20        262.51        268.68         4.78 o                         
   4   9  20        489.33        463.65         6.66 o                         
   5   9  20         53.90         55.12         2.46 o                         
  -4  10  20        287.79        299.16         5.16 o                         
  -3  10  20        409.81        401.47         4.50 o                         
  -2  10  20        153.68        172.18         3.39 o                         
  -1  10  20         14.92         17.23         1.17 o                         
   0  10  20         33.85         38.83         1.50 o                         
   1  10  20         10.89         13.56         1.26 o                         
   2  10  20        157.74        169.53         2.35 o                         
   3  10  20        420.49        410.42         5.15 o                         
   4  10  20        327.82        327.46         8.74 o                         
  -4  11  20        525.87        517.26         8.87 o                         
  -3  11  20        233.54        224.10         2.71 o                         
  -2  11  20         95.21        108.67         1.97 o                         
  -1  11  20         24.78         23.37         1.41 o                         
   0  11  20        320.47        336.62         4.87 o                         
   1  11  20         16.53         13.85         1.35 o                         
   2  11  20         84.12         85.54         1.88 o                         
   3  11  20        224.18        203.61         2.79 o                         
   4  11  20        494.69        466.46        11.03 o                         
  -3  12  20        233.90        216.18         7.54 o                         
  -2  12  20        428.80        432.18         5.08 o                         
  -1  12  20        173.99        176.92         2.55 o                         
   0  12  20         73.10         76.39         1.81 o                         
   1  12  20        158.52        156.57         4.28 o                         
   2  12  20        386.35        371.31        13.03 o                         
   3  12  20        239.20        232.55         6.72 o                         
  -2  13  20         36.79         31.75         2.82 o                         
  -1  13  20         51.37         42.49         1.47 o                         
   0  13  20         50.94         47.30         1.93 o                         
   1  13  20         46.02         39.65         1.90 o                         
   2  13  20         36.78         30.02         1.57 o                         
   1   0  21         95.50         61.74         1.47 o                         
   2   0  21         90.69         88.39         1.69 o                         
   3   0  21        138.67        136.49         2.15 o                         
   4   0  21          3.88          6.72         0.97 o                         
   5   0  21        688.84        697.63         7.33 o                         
   6   0  21         75.40         73.47         1.56 o                         
  -6   1  21        341.08        343.09         6.81 o                         
  -5   1  21         61.91         70.60         1.29 o                         
  -4   1  21        670.60        680.62         4.78 o                         
  -3   1  21        187.70        170.59         2.07 o                         
  -2   1  21        101.97         82.41         1.64 o                         
  -1   1  21         10.51          9.20         1.03 o                         
   0   1  21          4.17          7.13         1.06 o                         
   1   1  21          9.04          7.57         1.13 o                         
   2   1  21        103.37         81.67         1.59 o                         
   3   1  21        238.71        218.90         2.34 o                         
   4   1  21        665.82        667.83         5.13 o                         
   5   1  21         56.79         66.92         1.50 o                         
   6   1  21        325.82        328.46         6.43 o                         
  -6   2  21        118.73        126.78         1.86 o                         
  -5   2  21        284.00        284.19         2.56 o                         
  -4   2  21        460.80        465.37         3.50 o                         
  -3   2  21        296.52        287.41         3.01 o                         
  -2   2  21        363.06        371.67         3.36 o                         
  -1   2  21        556.15        508.05         4.01 o                         
   0   2  21        197.81        219.04         2.27 o                         
   1   2  21        519.04        468.51         3.72 o                         
   2   2  21        341.08        342.74         3.56 o                         
   3   2  21        304.44        293.46         2.78 o                         
   4   2  21        408.12        408.72         3.38 o                         
   5   2  21        284.43        279.94         3.16 o                         
   6   2  21        111.02        110.94         2.21 o                         
  -6   3  21        317.20        332.15         6.18 o                         
  -5   3  21         53.69         52.66         1.11 o                         
  -4   3  21        321.06        331.65         2.92 o                         
  -3   3  21        125.04        118.64         1.85 o                         
  -2   3  21        222.20        221.52         2.41 o                         
  -1   3  21         11.26          8.21         1.13 o                         
   0   3  21        385.32        386.63         3.24 o                         
   1   3  21          5.91          3.63         1.04 o                         
   2   3  21        224.97        225.16         2.52 o                         
   3   3  21        102.06         97.05         1.64 o                         
   4   3  21        272.26        273.33         2.63 o                         
   5   3  21         63.30         61.67         1.42 o                         
   6   3  21        314.95        317.06         7.04 o
[truncated: 48,763 more chars]
